# Supplementary material for: Comprehensive transcriptome analysis of the highly complex Pisum sativum genome using next generation sequencing
Source: BMC Genomics. 2011 May 11;12:227. doi: 10.1186/1471-2164-12-227 (PMC3224338; doi:10.1186/1471-2164-12-227)
Supplement: Additional file 1 — Fasta file of the unigene database for the the second pass TGICL/CAP3 assembly using the MIRA unigenes of the first pass assembly; The fasta file contains the Mira unigenes annotated with their best BlastX hit (e-value ≤ 10-4) against the proteome of A. thaliana, M. truncatula, Glycine max and the nr database of NCBI (with only the best hit against one proteome in the given order is presented). [file 1471-2164-12-227-S1.ZIP]

Archive with 1 entries (1 files):
- Additional_file_1_2ndpassassembly.fasta
