# Supplementary material for: Comprehensive transcriptome analysis of the highly complex Pisum sativum genome using next generation sequencing
Source: BMC Genomics. 2011 May 11;12:227. doi: 10.1186/1471-2164-12-227 (PMC3224338; doi:10.1186/1471-2164-12-227)
Supplement: Additional file 1 — Fasta file of the unigene database for the the second pass TGICL/CAP3 assembly using the MIRA unigenes of the first pass assembly; The fasta file contains the Mira unigenes annotated with their best BlastX hit (e-value ≤ 10-4) against the proteome of A. thaliana, M. truncatula, Glycine max and the nr database of NCBI (with only the best hit against one proteome in the given order is presented). [file 1471-2164-12-227-S1.ZIP › Additional_file_1_2ndpassassembly.fasta]

>Ps_contig_mira-and-tgicl-ass_1 ||hit-id:AT5G61790.1_e-value:7e-20_score:92.0_percentidentiy:73.68_calnexin 1 (CNX1)
CCGGTAAAACCACCTGTCACAATACCACCTATCTTCAGGCATAAGAATCCCAAGACTGGG
AAGCATGTTGAACACCACCTCAAGTTTCCTCCTTCTGTCCCGTCTGACAAACTATCTCAT
GTGTACACTGCTGTTCTAAAGGATGATAATGAAGTGAGCATTTTAATGATGGCGAAGGAA
AAGAAAAAGGCTAAATTTCTTATTCTTCTGAAGTATTTTGAGCCTCGCCCTTAACTTCCC
CTTACCAAGACCAACTCCCCAACGACCCCGAT
>Ps_contig_mira-and-tgicl-ass_2
TACTARCAAAAACATTAAGCAAGTAAATGCGTWTTWTTAAAACAATCTAACGATAAGATT
TCTGGAACCTAGCACGAGCACCACGCCCACCAAAACTTCTTGGGCT
>Ps_contig_mira-and-tgicl-ass_3
AAGACAGTGGTATCAACGACAGAGTATCGCGAAGGCGTTGGTGGCTTTCTATCAGAAGTA
TCGTCGATAGAACAAGAGTAAGAAGGAGATCAAGGATATTTCTTGTTCCGATATAGAT
>Ps_contig_mira-and-tgicl-ass_4
TTGTAATCATARAAACAATAAGGCATCTTCAGAGATTCATTAACCAAAAAAAACAATAGA
TCTATGGGATAGTTATGGGGAGTAGTTTAC
>Ps_contig_mira-and-tgicl-ass_5 ||hit-id:AT2G09990.1_e-value:1e-66_score: 249_percentidentiy:85.42_40S ribosomal protein S16 (RPS16A)
TCAACGCAGAGTTCGTCGGGGAGGGTTTATTTTCATCAGAGGAGAGAGTAAGAGAAGAAG
CAGTAACCATGGAAAAGCTGGAACAAGTTCAATGTTTTGGCCGCAAGAAGAACGCCGTCG
CCGTCACCTACTGCAAGCGCGGCCGTGGCTTAATCAAGATCAACGGCGCCCCCATCGAGT
TAGTTGAGCCGGAGATCCTCAGGTTCAAGGCCTTTGAACCAATCCTGTTGCTGGGAAAGA
GCCGTTTCGCTGGAGTGGATATGCGTATTCGTGTCAAAGGCGGTGGTAAAACCTCTCAGA
TTTACGCCATCAGGCAGAGCATTGCCAAGGCACTGGTTGCTTTCTACCAGAAGTATGTTG
ATGAACAGAGCAAGAAGGAGATCAAGGATATTCTTGTTCGTTACGATCGAACTTTGCTTG
TTGCTGATCCTAGGCGTTGTGAGCCGAAGAAGTTTGGTGGGCGTGGTGCTCGTGCGAGGT
TTCAGAAATCTTATCGTTAGATTATTTATTTGGGAGGAAAAAGAAAGAGGTGTTTTTGGT
TTTTATTATAATTCAGTTTTCGGTTCATGTTTTATGCTGTGGAAAACTTTTTCTGTTATT
CCTACTACCATTGTTTTGACATTATGTTTGTTGTTTTAGTTGAAATTTTTATTTAGGGTT
TTGTATGCGATAACTATCCCATAACTATCCCATAGATCTATGTTTTTTTGGTAATGAATC
TCTGAAGATGCCTTATGTTTTAAWWRAATAAAACC
>Ps_contig_mira-and-tgicl-ass_6
AAAGAAGTTTGGTGGGCGAGGTGCTCGTGCTAAGGTTTCCTAGTAAATCTTACCGCTAGA
GGTGTTTTTGGTTTTTCTTATATTTCAGTTTTCGGGTTTTAGTTGGAGTTTTTATTTAGG
GTTTATTATGCTATAACTATTACTTGTTTTTTGGTAATCGATCTCTGATTATGCTTCATG
TTTTATGATRCACCTTTTTCTGGTGATTTTGTGTATTATATATTGCATGATCAAACTCTT
AGTTAATGCTTCTTGTGAACCTTTAAAACCTTT
>Ps_contig_mira-and-tgicl-ass_7 ||hit-id:AT2G09990.1_e-value:2e-66_score: 249_percentidentiy:87.77_40S ribosomal protein S16 (RPS16A)
GGGCCATGKKATGKGGGGCCAAACCCTATTATCTCTCTTGAGCTGAAGTAGGGTTTAGTT
TCATCAGAGGAGAGAGCAAGAGGGAAGAAGAAGCAATCATGGAAAAGCTCGAGCAAGTTC
AATGCTTCGGCCGCAAGAAGAATGCTGTCGCCGTCACCTACTGCAAGCGCGGCCGTGGCT
TAATCAAGATCAACGGCGCCCCCATCGAATTGGTCGAGCCGGAGATCCTCAGGTTCAAGG
CCTTTGAACCAATCCTGTTGTTGGGAAAGAGCCGTTTCGCTGGAGTGGATATGCGAATCC
GTGTCAAAGGCGGTGGTAAAACCTCTCAGATTTACGCCATCAGGCAGAGCATTGCCAAGG
CGCTGGTTGCTTTCTACCAGAAGTATGTTGATGAACAGAGCAAGAAGGAGATCAAGGATA
TTCTTGTTCGTTATGATAGGACTTTGCTTGTTGCTGATCCTAGGCGTTGTGAGCCAAAGA
AGTTTGGTGGGCGAGGTGCTCGTGCAAGGTTCCAGAAATCTTACCGCTAGAGGTGTTTTT
GGTTTTTCTTATATTTCAGTTTTCGGGTTTTAGTTGGAGTTTTTATTTAGGGTTTATTAT
GCTATAACTATTACTTGTTTTTTGGTAATCGATCTCTGATTATGCTTCATGTTTTATGAT
ACACCTTTTTCTGGTGATTTTGTGTATTATATATTGCATGATCAAACTCTTAGTTAATGC
TTCTTGTGACCTTTACCTTTACCAGTGTATTTTKGTTTTGTCTATGTGTATYATATATTG
CATGAATTAAAACG
>Ps_contig_mira-and-tgicl-ass_8 ||hit-id:AT5G07340.1_e-value:5e-07_score:49.3_percentidentiy:68.97_calnexin, putative
GAAAGCGTCAGTGTGGTATCACGCTTTCACTCTCCTTGTCTATTTAGATCTCAGAACTGA
TTCAGATTTTTCTGATCACATTACAGAGTTAGGGTTTGACAGTTGATTGAAGAAGATAAC
AATGGTGGATCGTAAGGAAATCCCTTTGGCTATGGGGCTATTGGCGGTGCTCCTTTTCTT
CGTTGCTTCTTCCTCTTCGTTTCATCTCGTTCGCGCTTCTGATGAAGTAGATGACGCGAT
CTTTTATGAATCGTTCGATGAGGATTTTGATAACCGATGGATCGTATCTGGCAAGGAGGA
ATACAATGGTGTATGG
>Ps_contig_mira-and-tgicl-ass_9
TATATAATCCACGTAGACAAAACAAAATCTCCAGAAAAWKKTAGGTATCATAAAACATAA
GGCATCTTCAGAGATTCATTAACCAAAAAAACATAGATCTATGGGATAGTTATGGGATAG
TTATCGCATAACAAAACCCTAAATAAAATTCAACTAAAACAACAAACATAATGTACAAAA
CAATGGTAGTAGGAATAAACAAGTAAAAAGTTTTCCACAGACARTAAAACATACGAAACC
GAAAACTGAATTAATAAAACTAAAAAAACCCAAAAACCTACCCTTTCCTTTTTCCTTTTT
ACCCTACCCAAAATAAATAATACTAACGAATAATATTTA
>Ps_contig_mira-and-tgicl-ass_10
TCTANACGCTGTGAGCCCAACGAAAGGTTTGGTTAGGGGCGGTGGGTGNTCGTGCTAGGT
TCCAGAAATACTTATCGTTAGATGTTTTATTCGCATTTACTTGTCTTAATGTTTTTGCTA
GTACTCTATGAAGTTGCTGTCTACTTTTTTAATTTGGGGGTTTWCWWTTTTGTAATTCGA
TTATCAAAGATTTTGGTTATGTTGTTTTAATTTATATTAATAGATACATTTCGTACTTGA
ATTGCGTTG
>Ps_contig_mira-and-tgicl-ass_11
AAGACAGTGGTATCAACGACAGAGTATTCGCGAAGGCGTTGGTGGTCTTTCTATCAGAAG
TATGTCGATGAACAGAGTAAGAAGGAGATACAAGGTATTATTTCTTGTTCGATATGATCG
TACTCTTCTTGTTGCTGTACTTCCTTAAGGACGCTGTGACGACCC
>Ps_contig_mira-and-tgicl-ass_12 ||hit-id:AT5G18380.1_e-value:4e-17_score:82.8_percentidentiy:97.44_40S ribosomal protein S16 (RPS16C)
ATCGCGAAGGCGTTGGTGGACTTTCTATCAGAAGTATGTCGATGAACAGAGTAAGAAGGA
GATCAAGGATATTCTTGTTCGATATGATCGTACTCTTCTTGTTGCTGATCCTAGACGCTG
TGAGCCCAAGAAGTTTGGGTGGGCGGTGGTGCTCGTGCTAGGTTCMAGAATCTTATTCGT
TAGTATTTGTTTTATCGCTATTTACTTGTACTTTAATTTGGTTTTTTGTACTTAAGTTAC
CTTA
>Ps_contig_mira-and-tgicl-ass_13 ||hit-id:AT5G18380.1_e-value:9e-19_score:82.0_percentidentiy:97.44_40S ribosomal protein S16 (RPS16C)
TTCGTCGTAAGGTCGTTKGKTGGCTTTCTATCAGAAGTATGTCGATGAACAGAGTAAGAA
GGAGATCAAGGATATTCTTGTTCGATATGATCGTACTCTTCTTGTTGCTGATCCTAGACG
CTGTGAGCCCAAGAAGTTTGGGTKGGGCGTGGTGCTCGTGCTGGTTACCAGAAATCTTAT
CGTTAAAGAATTWGTTTTAATACGCTAATTTACTTGACTTAATTGTTTTTGTCTAGTACT
>Ps_contig_mira-and-tgicl-ass_14
AAACGCAATTCAAGTCGAAATGTATCTATTAATAATAAAATTAAAAACAACAATAAACCA
AAAATCTTTGATAATACGAATTACAAAATAACG
>Ps_contig_mira-and-tgicl-ass_15 ||hit-id:AT5G61790.1_e-value:1e-07_score:51.2_percentidentiy:74.07_calnexin 1 (CNX1)
AGCTAAAGATGATAAGATTGCCGMGTCCTATAGGGAAACTACTTGGAAACCCAAGTTTAA
CATTGAGAAAGAGAAACAAAAAGACCGAAGAGGAGGCAGCGGCTGCAGCTGCGGCAGCCT
CTGAGTCAGAGGGTATTGCTGGCATCCAGAAGAGCATTCGATCTCTTGTAACAAGNTCGC
AGACTACTTTCCCCTTACCTAAGGTCGGAACCCAAAAAGGGAGAAGTATTATTA
>Ps_contig_mira-and-tgicl-ass_16 ||hit-id:AT5G18380.1_e-value:3e-23_score: 103_percentidentiy:94.12_40S ribosomal protein S16 (RPS16C)
AAGACAGTAGGTATCAACGCAGAGTATTCGTCGTAAGGCGTTGGTTGGCTTTCTTATCAG
AAGTATGTCGATGAACAGAGTAAGAAGGAGATCAAGGATATTCTTGTTCGATATGATCGT
ACTCTTCTTNTTGCTGATCCTAGACGCTGTGAGCCCAAGAAGTTTGGTGGGCGTGGTGCT
CGTGCTAGGTTCCAGAAATCTTATCGTTAGATTGTTTTATCGCATTTACTTGCTTAATTG
TTTTTGCTAGTACT
>Ps_contig_mira-and-tgicl-ass_17 ||hit-id:AT5G18380.1_e-value:2e-05_score:33.5_percentidentiy:100.00_40S ribosomal protein S16 (RPS16C)
ATTCGRTCGCKAAGGCGTTTGGTTGGCTTTCTATCAGAAGTATGTCGATGTAACAGAGTA
AGAAGGAGATCAAGGRTATTCTTGTTCGATATGACTCGTACTCTTCTTGTTGCTGATCCT
AGACGCTGTGAGCCCAAGTAAGGTTTGGTAGGGTCCGTTGGT
>Ps_contig_mira-and-tgicl-ass_18 ||hit-id:AT5G18380.1_e-value:2e-13_score:46.6_percentidentiy:90.91_40S ribosomal protein S16 (RPS16C)
ATTCGTCGAAGGCGTTGGTGGCTTTCTATCAGAAGTATGTCGATGAACAGAGTAAGAAGG
AGATCAAGGATATTCTTGTTTCGATATGATCGTAACTCTTCYTGTTGCTGATCCTAGACG
CTGTGAGCCCAAGAAGTTTGGTGGGCGTGGTGCTCGTGCTAGTTCCANAAATCTTATACG
TTAGTATTTGTTTTATCGCTAATTTTACTTAGACTTAATTGTTTTTGCGTAGTACTA
>Ps_contig_mira-and-tgicl-ass_19 ||hit-id:AT5G18380.1_e-value:6e-28_score: 119_percentidentiy:93.44_40S ribosomal protein S16 (RPS16C)
AAGCAGTGGTCAACGCAGAGTATCGCGAAGGCGTTGGTGGCTTTCCATCAGAAGTATGTC
GATGAACAGAGTAAGAAGGAGATCAAGGATATTCTTGTTCGATATGATCGTACTCTTCTT
GTTGCTGATCCTAGACGCTGTGAGCCCAAGAAGTTTGGTGGGCGTGGTGCTCGTGCTAGG
TTCCAGAAATCTTATCGTTTTAGWTATTGTTTTATCGCTATTTACTTGCTTAATTGTTTT
TGCTAGTA
>Ps_contig_mira-and-tgicl-ass_20
TTTTTTTTTCTTAACGCAATTCYAAGTCGAAATAGTATCTATTAATATAAATTAAACAAC
ATAACCAAAATCTTTGATAATCGAATTCAAAATGAAACCCCAATTAAAAAGTGACAGCAA
CTTCATAGAGTACTAGCAAAAACATTAAGCAAGTAAATGCGAATAAAACAATCTAACGAT
AAGATTTCTGGAACCTAGCACGAGCACCACCGCCCAACCAAACTTTCTTGGGGCTCACAG
CGTCTAGGATCAGACAAACAAGRARAGTACGATCAATATACGAAACAAAGAATTACTTCC
TTGACTTCCTTCCTTTCTTACTTCTGTTCATCCGACTATTACTTTCG
>Ps_contig_mira-and-tgicl-ass_21
CGAGTCGAAATGTATCTATTAATATAAATTAAAACAACATAACCAAAATACTTTGATAAT
CGAATTCTAAAATAGAAACCCCAAACTTAAAAAGTGACAGCAACTTCATAGAGTACTAGA
CAAAAACAATTAAGACAAAGTAAATGCGGAATAAAAACTAAATACTAACGAATAAGTATT
TCKTCGGAACCTAGCACGACGACCACCCACCGACCCCAACCCTAAACTTTCCGGTT
>Ps_contig_mira-and-tgicl-ass_22 ||hit-id:AT5G18380.1_e-value:1e-24_score: 108_percentidentiy:92.73_40S ribosomal protein S16 (RPS16C)
TTCGCGAAGGCGTTGGTGGCTTTCTATCAGAAGTATGTCGACGAACAGGGTAAGAAGGAG
ATCAAGGATATTCTTGTTCGATATGATCGTACTCTTCTTGTTGCTGATCCTAGACGCTGT
GAGCCCAAGAAGTTTGGTGGGCGTGGTGCTCGTGCTAGGTTCCAGAAATTCTTATCGTTA
GATTTGTTTTATCGCTATTTTACTTGTCTTTAATTGTTTTGCTAGTACTCTATAG
>Ps_contig_mira-and-tgicl-ass_23
TTTTTTTTTCTAACGCAATTCAAGTCGAAATGTATCTATTAATATAAATTAAAACAACAT
AACCAAAATCTTTGATAATCGAATTCAAAATGAAACCCCAATTAAAAAGTGACAGCAACT
TCATAGAGTACTAGCAAAAACATTAAGCAAGTAAATGCGATAAAACAATCTAACGATAAG
ATTTCTGGAACCCTAGCAACGAGCCACCACCGCCCACCAAACTTCTGGGCTCACAGCGTC
TAGGA
>Ps_contig_mira-and-tgicl-ass_24 ||hit-id:AT5G18380.1_e-value:2e-13_score:65.9_percentidentiy:93.55_40S ribosomal protein S16 (RPS16C)
ATTCGTCGAAGGCGTTGGTTGGCTTTCTATCAGAAGTATGTCGATGAACAGAGTAAGAAG
GAGATCAAGGAATAATTACTTAGTTCGATATGATCGTACTCTTCTTGTTGCTGATCCTAG
ACGCTGTGAGCCCAAGAAGTTTGGTGGGCGTGGTGCTCGTGCTAGGTTCCAGAAATCTTA
TCGTTAGATTGTTTTATCGCATTTACTTGCTTAATGTTTTTGCTAGTACT
>Ps_contig_mira-and-tgicl-ass_25
GTATTCAAACCCTATTATCTGTATTCATAGCACGATGGTAAACATCATTCAAATAGAAGA
ACCAATTCAACGCAATTCAAGTCGAAATGTATCTATTAATAATAAAATTAAAACAACATA
ACCAAAATCTTTGATAATCGAATTACAAAAATACGAAAACCCCMAAWTTAAAAAAGTGAC
AGCAACTTCATAAGAAGTAACTAAGACAAAAAACAATTAAGACAAAGTAAAATGACGAAA
TAAAAACAATCTAACGAATAAGTATTTTCTAGGAACCTAGCACGAGCCACCCACCGCCCC
AACCTAAACCTTTCGTTGGGCCTCAC
>Ps_contig_mira-and-tgicl-ass_26 ||hit-id:AT5G18380.1_e-value:3e-19_score:90.1_percentidentiy:97.73_40S ribosomal protein S16 (RPS16C)
TCTTCTTCGTAGATTTACCTTTKGKATTTTTTTTTTCCTTCCAGTTTCATTATCACCTTC
AGAACCTGAATGTAAAGAAGACGACTCATCATTAGATGAGTCATCACCCTCATCATCATC
ACTCCACGCCCACCAAACTTCTTGGGCTCACAGCGTCTAGGATCAGCAACAAGAAGAGTA
CGATCATATCGAACAAGAATATCCTTGATCTCCTTCTTACTCTGTTCATCGACATACTTC
TGATAGAAAGCCACCAACGCCTTCGCGA
>Ps_contig_mira-and-tgicl-ass_27 ||hit-id:AT5G18380.2_e-value:1e-09_score:51.6_percentidentiy:85.19_40S ribosomal protein S16 (RPS16C)
ATTTCGTTCGCKAAGGTCGTTGGTGGCTTTCTATCAGAAGTATGTCGATGAACAGAGTAA
GAAGGAGATCAAGGATATTCTTGTTCGATATGAGTCGTACTCTTCTTGTTGCTGATCCTA
GACGCTGTGAGCCCAAAGWAGTTTGGGTGGGCGTGGTGCTCGGTGCTTACGGTTCCAAGT
AAATTCTTATTACGTTAGTATTTGTTTTATCGCTATTTTACTTGTACTTTAATTGTTTTG
CTAGTACTT
>Ps_contig_mira-and-tgicl-ass_28
GTTAAACTATTCATTCAAATAGAAGAGCCAATTCAACGCAATTCAAGTCGAAATGTATCT
ATTAATATAAATTAAAACAACATAACCAAAATCTTTGATAATCGAATTCAAAATGAAACC
CCAATTAAAAGTGCAGCAACTTCATAGAGTACTAGACAAAAACAATTAAGCAAGTAAATG
CGAATAAAACAATCTAACGATAAGTATTTCTGGAAMCCTAGCACGAGCACCCACCGTCCC
CAACCTAAACTTTCGTTTGGGGCCTACACGAGGGT
>Ps_contig_mira-and-tgicl-ass_29 ||hit-id:AT5G18380.1_e-value:2e-06_score:47.4_percentidentiy:74.19_40S ribosomal protein S16 (RPS16C)
TCGAAATGTATCTATTAATATAAATTAAAACAACATAACCAAAATCTTTGATAATCGAAT
TACAAAATACGAAAACCCCCAAATTAAAAAGTGACAGCAACTTCATAGAGTACTAGACAA
AAACAATTAAGACAAAGTAAATGCGAATAAAACAATCTAACGATAAGATTTCTGGAACCT
AGCACGAGCACCACCGCCCAMCYAAACTTCGTTGGGCTCACAGCGTCTAGGATCAGCAAC
AAGAAGAGTACGNTA
>Ps_contig_mira-and-tgicl-ass_30 ||hit-id:AT5G18380.1_e-value:1e-18_score:88.2_percentidentiy:91.67_40S ribosomal protein S16 (RPS16C)
CAAGTAAATGCGATAAAACAATCTAACGATTAAGTATTTCTGGAACCTAGCACGAGCACC
ACGCCCACCAAACTTCTTGGGCTCACAGCGTCTAGGATCAGCAACAAGAAGAGTACGATC
ATATCGAACAAGAATATCCTTGATCTCCTTCTTACTCTGTTAACAATCGACATACTTCTG
AATAGAAAGCCACCAACGCCTTCGCGA
>Ps_contig_mira-and-tgicl-ass_31
GGAGGTACGACTGGGCTGGCAATCTGGGCTTTAGTTAACTCTAGCCGGTCTTCTAGCTGG
TGGTGCACTCCYTGTCTACAACACAAGTGCTCTGTCACAATAG
>Ps_contig_mira-and-tgicl-ass_32
TWGCACTCCTTGTCTACAACACAAGTGTTCTCTGTCACAATAGAGACTCTTGCCAAGTTG
ATATTTAAGTTGTAACAATAATTGCATTGAGGTGAAGGA
>Ps_contig_mira-and-tgicl-ass_33 ||hit-id:Medtr2g076850.2_e-value:2e-06_score:47.8_percentidentiy:62.79_ Photosystem II protein PsbR
CTGACAACACCTTATGGAACTAGGCGGTGGCAATGGATTTGGCCTAATGGCCTTGATAGC
TTCTAGGCAGGAAACAAAAGGGGAAAGGGTGTTTACCAGTTTGTAGACAAATATGGTGCT
AATGTTGATGGCTG
>Ps_contig_mira-and-tgicl-ass_34
CTTKGAATCCACACAACATTATAGAACAGAACAGAACAGAAGGGAACTATGTCCAC
>Ps_contig_mira-and-tgicl-ass_35
KTCGGGGATTCATTCCAAACAAATCAAAAAAAGAAATTAAGAAATAGGCTTCTTCAGTTA
TGGCTTCTTTGAG
>Ps_contig_mira-and-tgicl-ass_36
TTGGTCTATGTAAGATTAACATATTGATTGATGCATGGTTATAATAAAACAAAAGATCAT
TATTTTTCTT
>Ps_contig_mira-and-tgicl-ass_37
GKTRWTGCATGGTTATAATAAAACAAAGATCATTATTTTTCTTGAAATCCACWACAACA
>Ps_contig_mira-and-tgicl-ass_38 ||hit-id:AT5G23750.2_e-value:3e-11_score:65.1_percentidentiy:50.38_remorin family protein
AAGCAGTGGTACAACGCAGRGTTACCTTTCTTTTCTTCAACCATAATATCTCAACAACTC
TATCCCCCATTCGATTCCTACACTTACTTACTCTCTAATTTTGTTACGAAATATAATTGG
TTGCAATTAACATCACTTTGTGATAGCAAAAATGACAGATCAAGAGCAACCAAAAAAGGT
AGAACCTGAATCAAGTTCTAATCCTTTATCAGCACCACCACCAAAGGAAGATGTGGCTCA
GGAGAAATCTGTAATTCCACAACCTGATCATCTAGATCACAACCCTCCTCCTCCTCCGCC
TGTTGTTGATGACTCCAAAGCTCTGGTTGTAGTTCCGAAGACCGAAGAAGCTGCTGAAGA
GAAACCACAAGAGGGCTCTATCAACAGAGATGCGGTGCTTGAAAGAGTTGCAACAGAAAA
GAGGCTGTCACTGGTCAAAGCATGGGAAGAAAGTGAAAAGTCTAAAGCAGAAAACAAAGC
TCAGAGAAAACTGTCTACCATTACAGCATGGGAGAACAGTAAAGAAAGCTGACAACAGAA
GCTGAATTAGG
>Ps_contig_mira-and-tgicl-ass_39
TAATCTTATAACCTTTTCTCACGTATACTTATAAGTATAATACATAATTCAAGTTCTCAC
AAATTGATGTCATATTTCAAACAGGTTGAAATTGATGAAGCATACCAAAGATTGACATAA
AATTTAAAATTTCAACATGTAGTTAATTATTAATCTATTTCCCTAAACTCAATCAGTGTT
GATTGTGAGTGCTTCACTATGTAAATTCAGAGTTGTTGCCAGTGGTGTCAAGAAGATTAA
GACTGACGCACCTTAT
>Ps_contig_mira-and-tgicl-ass_40
TAVKTAAAACAATAAAATAGACATTAAAACTAGATTACATATGCAACAACAAGTTACACA
ACAAAC
>Ps_contig_mira-and-tgicl-ass_41 ||hit-id:AT1G79040.1_e-value:3e-05_score:43.9_percentidentiy:85.71_PSBR (photosystem II subunit R)
GATATAGTTCTACTTGGAGAGTTAAGAGATGAATTAAATGAGACGTTTGAGACTAGCCTT
AGAAGCGTATGATTTCCTTCCGAGTAGAAGCTGAGCGTGACAAATACAACATGATAAATT
TCGAAGAGACCGAGTTTCGGGGGGTCTTCCCGGTGGCTCAGTGAGTGATCAGGGCGAGCC
ATCGGTTAAAAGCAGTTGCGGAAAGAGAGGTTTCGCAGAAACTGCTAATATGGATTTGAA
GCTTAATCTTTCTCCAAGTAATGATTCTGTTTCATCTTCTTCAACTATATCTTCTGTTAC
TGCAAACAAAGGGGAAAGGTGTTTACCAGTTTGTAGACAAATATGGTGCTAATGTTGATG
GATACAGCCCTA
>Ps_contig_mira-and-tgicl-ass_42
ATWWAVTTAAAAGAATCATATTTTTCTTTGAAATACCACACAACATTATAGAACAAGAAC
AAGAACAAG
>Ps_contig_mira-and-tgicl-ass_43
GTCGGGRKAWTATCATATCATAAACCTTAGAAAAACTTTAGAGTATAGAGGAAGAAGCTC
AAACATAGCTTGAAAGAAAAAACTGATTCAAAACTTATTTTTCATTTGCTCTCATAGCTT
GAGGAATGCAACCTCTATGATGTCAACTGTCCCTCAATTCACTGGTCTTAAGACCAACAA
TTGAAACCTTCTCCTGTGCGTAGGGTTTGGTTCNCCCTTACCCAATTCTATGAACAAGCG
CGAAAGGG
>Ps_contig_mira-and-tgicl-ass_44
GTCGGGGACTTTGGTGGCTAATATTAGATTCKGTTTACTTCTTACATCATAATATCATAT
CATAAACCTTGAAAAACTTTGAGTATAGAGGAAGAAGCTCAAACATAGCTTAGAAAGAAA
ACTGATTCAAACTTATTTTCATTTGCTCTCATAGCTTAGAAAGAAATGGACCAACCTNTA
TGATGTACAACTCGT
>Ps_contig_mira-and-tgicl-ass_45
GGCCSAGTTCATTCCAAACAAATCAAAAAAAAGAAATTAAGAAATGGCTTCTTCAGTTAT
GGCTTCTTTGAG
>Ps_contig_mira-and-tgicl-ass_46
CGGGGGKACGATCATAATATCATATCATAAAACCTTGAAAAAACTTTAGAGTATAGAGGA
AGAAGC
>Ps_contig_mira-and-tgicl-ass_47
GTCGGGGATTCATTCSAAAMMAATCAAAAAAAGAAATTAGAAATGGCTTCTTCAGTTATG
GCTCTTTGAGTCTCAAACCAAC
>Ps_contig_mira-and-tgicl-ass_48 ||hit-id:AT1G30380.1_e-value:2e-44_score: 175_percentidentiy:80.15_PSAK (photosystem I subunit K)
CTATAAAACCTTTACGGTAAAAAAACCTTTTAAACGTTAAGGTAATTAGAAGGGAAGGAA
AGGACGTCAAACCAATAAGCTTGAAGAGAAACTAGATTCAAACTATTTTTCTWTTTWGTC
TCTCCATAGCTTGAAGAAATGGCAACCTCTATGATGTCAACTGTCCCTCAATTCACTGGT
CTTAGACCACAATTGAAACCTTCTCCTGTGCAGGGTTTGGTTGCTTCCCAATCTATGACA
AAGCGCAAGGGAAAGAGTGCTTTGGGAGTTCGTTGTGACTTCATTGGTTCATCCACTAAT
GTGATTATGGTGGCATCTACAACTCTAATGCTGTTTGCTGGAAGATTTGGATTGGCTCCG
TCAGCAAACAGGAAAGCAACTGCTGGACTAAAGCTGGAGGCTAGGGACTCAGGCTTGCAG
ACCGGCGACCCAGCTGGTTTCACCCTTGCTGATACTTTGGCATGTGGAACTGTTGGACAC
ATCATTGGTGTTGGTGTTGTTCTTGGTCTTAAGAACATTGGTGCATTGTAAAAAGGAAAT
TGTGTTGTTGTGAACTTGTGTTGCATATGTAATCAGTTTTAATGTCATTTTATTGTTTTT
ATAATAAG
>Ps_contig_mira-and-tgicl-ass_49 ||hit-id:AT1G79040.1_e-value:7e-20_score:92.4_percentidentiy:60.26_PSBR (photosystem II subunit R)
ACTATAAGATAATGTTTGCAATACCATATCCTCACTTGTACCGCAAATTCCATGCCACGT
GGAACAAACAAAATCACTRATCCATAGCGAGTCCAGTACGGGGATACTATAGCAACTTAT
TTTGTTGCCCATTCATTCCAAACAATCAAAAAAAGAATTAGAAATGGCTTCTTCAGTTAT
GGCTTCTTTGAGTCTCAAACCAACTCCTTTCACTGTTCAGAAATCTTCCGTGAAAGGACT
TCCTTCCATTTCAAGGCAATTCAGAGTTGTTGCCAGTGGTGTCAAGAAGATTAAGACTGA
CACACCTTATGGAACTGGCGGTGGCATGGATTTGCCTAATGGCCTTGATGCTTCTGGCAG
GAAACAAAGGGGAAAGGGTGTTTAC
>Ps_contig_mira-and-tgicl-ass_50 ||hit-id:AT1G30380.1_e-value:4e-05_score:43.1_percentidentiy:100.00_PSAK (photosystem I subunit K)
ATTRCGAGAGATAAAAAACAATAAAATAGACATTAAAACTAGATTACATATGCAACACAA
GTTCACAACAACACAATTTCCTTTTTACAATGCACCAAATGTTCTTAAGACCAAGAACAA
CACCAACACCAATGATGTGTCCAACAGTTCCTACATGCCAAAGTATCAGCAAGGGTGAAA
CCAGCTGGGTCGCCGGTCTGCAAGCCTGAGTGGTGCACTCCTTGTCTACAACACAAGTGC
TCTGTCACAAT
>Ps_contig_mira-and-tgicl-ass_51 ||hit-id:AT1G79040.1_e-value:1e-13_score:62.8_percentidentiy:59.26_PSBR (photosystem II subunit R)
CTATAAGCTATAAATAAGTTGTTTATCCAAATAGATCCTTAATAACATAGGAGCTTATAG
TAGATAAGCTAACATCTCAAGTTTGAAGTGTTTAACAATAACTGTAATCACAATTCTACT
TTGATCATACAAGCTAAAACACTATAAGCTATTCTTTTGCCAAACAGGGCCTTAGCATGT
GAATTATATGAAATTAGAATTGGTAAATGATTACCCTTTGTTTCCTGCCAGAAGCATCAA
GGCCATTAGGCAAATCCATGCCACCGCCAGTTCCTGAAATCACAAATCATATATAGTATA
GTTTATAAAATAATCATAATCTATATAATACATGACTTTAATCTAAAAAAGGTGATAATG
AATTAATTGACCATAAGGTGTGTCAGTCTTAATCTTCTTGACACCACTGGCAACAACTCT
GAATTGCCTTGAAATGGAAGGAAGTCCTTTCACGGAAGATTTCTGAACAGTGAAAGGAGT
TGGTTTGAGACTCAAAGAAGCCATAACTGAAGAAGCCATTTCTAATTCTTTTTTGATTGT
TTGGAATC
>Ps_contig_mira-and-tgicl-ass_52
TGGCGGTGGCATGGATTTGCCTAATGGTTCCTTGATGCTTCTGGCAGGAAACAAAAGGGG
AAAAGGGTGTTTACCAGTTTGTAGACAAATAATGGTGCTAATGTTGATGGATACAG
>Ps_contig_mira-and-tgicl-ass_53 ||hit-id:AT1G30380.1_e-value:7e-05_score:36.6_percentidentiy:94.12_PSAK (photosystem I subunit K)
TGGACTAAAGCTGGAGGCTAGGGACTCAGGCTTGCAGACCGGCGACCCAGCTAAGGTTTA
CAACCCTTAAGACTAGATACTTTGGCATGTGGAACTGTTGGACACATCATTGGTGTTGGT
GTTGTTCTTGGTCTTAAGAACATTGGTGCATTGTAAAAAGGAAATTGTGTTGTTGTGAAC
TTGTGTTGCATATGTAATCAGTTTTAATGTCATTTTATTGTTTTTWAYTCTCTCGCACTT
TTAACCTTTACTCTTTCTTAACTTTAAGTCTTTAGTTTGTCTCCTTCCTTCCCCCGTTTT
CCTAACCACCGCCAACTGATATATAACCATCGTCTGATTACAAAT
>Ps_contig_mira-and-tgicl-ass_54 ||hit-id:Medtr2g077120.1_e-value:1e-07_score:45.4_percentidentiy:90.91_ Photosystem II protein PsbR
TTCCTTGGGCTCGTAGATAGGGCTGTATCCTTATTCTAACATTAGCACCATATTTGTCTA
CAAACTGGTAAACACCCTTTCCCCTTYGTTTCCTGCCAGAAGC
>Ps_contig_mira-and-tgicl-ass_55
GTACGACTGGGCTGGCAATCTGGGCAGTTTAACTTCTAGCCGGTCTTCTAGCTGGTGGTG
CACTCCTTGTCTACAACACAAGTGCTCTGTCACAA
>Ps_contig_mira-and-tgicl-ass_56
CTTTTTTGTRATTAAACTWATGTTATAGTAATAATAATAAAGACAAGAATTCTATAAAAA
TAACAGCATGTAA
>Ps_contig_mira-and-tgicl-ass_57 ||hit-id:AT4G12800.1_e-value:2e-09_score:52.8_percentidentiy:82.76_PSAL (photosystem I subunit L)
GTCATTGACTTTGACGGGCCGGAAGAAGCAGCCTGATCAGCTCCAAACAGCAGATGGATG
GGCCAAGTTACTGGTGGGTTTTCTTTGGAGGGAATTCTGGTGTTACTTGGC
>Ps_contig_mira-and-tgicl-ass_58
AGYTAATAATAAAAGCAAGATTCATAAAAATAACAGCATGTAATTAACATCCATTG
>Ps_contig_mira-and-tgicl-ass_59
TTTTTTAGTTAATTAACTATTGTTATAGTAATAATAATAAAGCAGATTCATAAAATACAG
CA
>Ps_contig_mira-and-tgicl-ass_60
GTATAATTWAATAAAAGACAAGAATTCATAAAATAACAGCATGTAATTAACATCCTACTG
TTC
>Ps_contig_mira-and-tgicl-ass_61
GTTGATGGGCGTGAACCAACTTGGWATGTGGGTTTTCTTTTTTCAGAATTGGACGGCTTT
TAACAGTGAAGTTAAAATTGTCTTCTAGAAGGCAATTGATGAA
>Ps_contig_mira-and-tgicl-ass_62
GGGCCYTTAAGGAACACCGGAATACGACCGGGGCGGCGGGCTCTTTTAGTCCGCTGCTGG
GCTTGTTGTTATCCTTAGCATTTGTCTTACGATCTATGGAA
>Ps_contig_mira-and-tgicl-ass_63 ||hit-id:AT4G12800.1_e-value:7e-07_score:42.7_percentidentiy:100.00_PSAL (photosystem I subunit L)
GTAGGTTGGAGAGGTACCATGCCACCAATGGGTTTCTTTGATGTCACCGGAGTCTCCAGG
CTTCCGATGAACGGGTCGCCGTTGATGGGCTGAACC
>Ps_contig_mira-and-tgicl-ass_64 ||hit-id:Medtr7g089570.1_e-value:5e-11_score:62.8_percentidentiy:88.57_ Photosystem I reaction centre, subunit XI PsaL
AAGTTAAATTGTCTTCTAGAAGGCAATTGATGTTTAAGTGATGAAGAGCCACAGAGTCCC
TTGGGTGTGACCAAAGGTCTGGTGAAGGTGGACTTGAGTTGGCTTGCCA
>Ps_contig_mira-and-tgicl-ass_65
ACTGAWTTTWACTATTGTTATAGTAATAATAAATAAAGACAAGATTCAATAAAATACAGC
ATGTTAATTACATCCATTGTCTCATTAGCACAACAAAAGACAACAAGAAACTATAGAAAG
GAGAAGTTAATCTTGTTTAACTTAAACAAAGTAGTGGAAGACTACCCAAAAACAATAAAA
GAAAAGGAAAAAAACGAACCCAAACGGTAAACAAACCAACGTAAACTTACCCTACCCAAA
AACCGAAAAACCCCAACCC
>Ps_contig_mira-and-tgicl-ass_66 ||hit-id:Medtr7g089570.1_e-value:5e-12_score:65.9_percentidentiy:79.49_ Photosystem I reaction centre, subunit XI PsaL
GTCGGGGGAATTTCAACAAGTTGTGAAATAAATCATCAAAAACTTCAGCCATGGCAGCTG
CTTCTCCTATGGCAAAGCCAACTCAAGTCCACCTTCACCAGACCTTTGGTCACACCCAAG
GGACTCTGTGGCTCTTCATCACTTCATCAATTGCCTTCTAGAAAGACTAAATTTAACTTC
ACTGTTAAAGCCGTCCAATCTAGAAAACGCCCACATTCAAGTGGTTCACGCCCATACG
>Ps_contig_mira-and-tgicl-ass_67 ||hit-id:AT4G12800.1_e-value:8e-27_score: 115_percentidentiy:81.94_PSAL (photosystem I subunit L)
CGTTTGTGAAAGCCGGGCCTTTAAGGAACACCGAATACGCCGGGGTCGGTCGGGTCTTCT
TTTAGTCCGCTGCTGGGCTTGTTGTTATCCTTAGCATTTGTCTTACGATCTATGGAATTT
CATCGTTCAACGAAGGTGATCCATCAACTGCTCCGTCATTGACTTTGACGGGCCGGAAGA
AGCAGCCTGATCAGCTCCAAACAGCAGATGGATGGGCCTAAGTTTACTGGGTTGGGTTTT
TCTTTGGAGGTAATTTCTGGTTGTTACTTGGGTTCTTTTTTTCTTCTTTATTGTTTTGGA
TTCCTTCCTATTAC
>Ps_contig_mira-and-tgicl-ass_68
GAAGATTTTGAAATGCATTTCAACGSRRTAAGTAAGTCAAGAAGCTTCAACAGCCACAAC
CTTCGAATTTGCACTGAACTAAATGAAAGTACTTAGCCACTCCGGTCCCTCATTTCAACA
AGTTGTGAAATAATCATCAAAACTTCAGCCATGGCAGCTGCTTCTCCTATGGCAAGCCAA
CTCAACGTCCCACCTTCCACCAGTACCTTTGGTCCAACCAACCCCGAAGGGTACTCGTGG
TTCGG
>Ps_contig_mira-and-tgicl-ass_69 ||hit-id:Medtr7g089570.1_e-value:2e-07_score:50.8_percentidentiy:88.00_ Photosystem I reaction centre, subunit XI PsaL
ATGAACGGGTCGCCGTTGATGGGCTGAACCTTTACTTTGGAATGTGGGCTTTTCAGATTG
GACGGCTTTAACAGTGAAGTTAAATTGTCTTCTAGAAGGCAATTGATGAAGTG
>Ps_contig_mira-and-tgicl-ass_70 ||hit-id:AT4G12800.1_e-value:3e-06_score:34.7_percentidentiy:100.00_PSAL (photosystem I subunit L)
CCGGGGCGGCGGGCTCTTTAGCCGCTGCTGGGCTTGTTGTTATCCTTAGCATTTGTCTTA
CGATCTATGGAATTTCAAAGGTGATCCATCAACTGCTCCGTCATTGACTTTGACGGGCCG
GTAAGTAAGCAGCCTGATCAGCTCCAAACAGCAGATGGATGGGCCAAGTTTACTGGTGGG
TTTTTCTTGGAGGAATTTCTGGTGTTACTTGGGTCTTTTTTYYTCTTTATGTTTGGATCT
TCCATACTTTAGTTAAGTAAACAGATTAACTCTCTTTCATAGTTTCTGTTGCTTTTGNGT
GACTAATGGAAGAACAAGTGGATTAGTAATTACNTG
>Ps_contig_mira-and-tgicl-ass_71 ||hit-id:AT4G12800.1_e-value:4e-07_score:37.7_percentidentiy:38.46_PSAL (photosystem I subunit L)
GGCCCGTTTGTGAAAGCCGGGCCTTTAAGGAACACCGAATACGTCCGGGGCGGCGGGCTC
TTTAGCCGCTGCTGGGCTTGTTGTTATCCTTAGCATTTGTCTTACGATCTATGGAATTTC
ATCGTTCAACGAAGGTGATCCATCAACTGCCTCCGTCATTGACTTTGGACCGGGACCGGA
AAGAAGCACGCCTGATCACGCCTACCAAAACAGCAAGAGTGGAGTCGGGACCTTAAGTTT
TACGTTGGGTTTGGGTTTTTCTTGGAGGTATTTCTGGTNTTCTTGTCTTTTTCTTCTTA
>Ps_contig_mira-and-tgicl-ass_72
ACCTTAAAAGAAGTATGGTTATTTAACTATTGTTATAGTAATAATAATAAAGACAAGATT
CATAAAATAACAGCATGTAA
>Ps_contig_mira-and-tgicl-ass_73 ||hit-id:AT4G12800.1_e-value:8e-09_score:55.5_percentidentiy:96.00_PSAL (photosystem I subunit L)
CCGGAGTAGTGGGTTCACTGCAGTTCTATTTAGTTCCTGGTAGGTTGGAGAGGTACCATG
CCACCAATGGGCTTGATGTCACCGGAGTCTCCAGGCTTCCGATGAACGGG
>Ps_contig_mira-and-tgicl-ass_74
TGCTGTTGTTGCTGCTGGGGGTGTTTGGTAACCAGCTACTAACCCGGATAACTTCCATAC
ACATTGGGATTCTTGTCCAGCGAGGAGCAG
>Ps_contig_mira-and-tgicl-ass_75 ||hit-id:Glyma17g01800.1_e-value:7e-05_score:43.1_percentidentiy:79.17
TGCTGTTGTTGCTGCTGGGGGGTGTTGGTTTAACCTAGCATAACCCGGATAACTTCCATA
CACATTGGGATCTTGTCCAGCAGGAGCAGCAGCATAACCATAATTTTCATAACCACCCTG
AGGATAACCATAATATCCACCACCTGCAGCAGCACTCCACTTGGTTTGGATTCTTGTGGA
GTCTTGTTTGTTTGAGGGACGTACCGACCCMTAGGAAGGCGGATTAGTTTTTTCCGGTTA
CCCCCTAAACCCCCGTAAAAGTTTAACGGTTAACCGGTTTTAACCCCTTAAAAACTTTTT
TAAAAAAACCCTTTACC
>Ps_contig_mira-and-tgicl-ass_76
TCGTTCTCATCAAACAATGATATAATTTAACAGACAACAGATAGCCAATGTTACCAAATC
TAAACAACCAAAAAAGAAAATCAGCAAGCAAATTTAAAGGGATACAAGAGTCCGTTTTTA
GAAAATTTTAAATGTTTCTAGCAATCAAGGAGGGGGAGAAGAAGGAGGTCCTTAAGAATC
CAAATAATCCAACGAAAGGGGGAAANCAACTCCGGCAGAACAGTACAGTCACGATGGACA
TATATATTG
>Ps_contig_mira-and-tgicl-ass_77 ||hit-id:Medtr8g146650.1_e-value:7e-10_score:58.9_percentidentiy:48.00_ RNA-binding region RNP-1 (RNA recognition motif)
TGCTGTTGTTGCTGCTGGGGGTGTTGGTAACCAGCATAACCCGGATAACTTCCATACACA
TTGGGATCTTGTCCAGCAGGAGCAGCAGCATAACCATAATTTTCATAACCACCCTGAGGA
TAACCATAATATCCACCACCTGCAGCAGCACTCCACTGGTTTGGATCTTGTGGAGTCTTG
TTTGTTGGAGGGAGTACCGACCCATAGGAAAGGCGGACTATTTTCGCCACCAATAGAGTT
ACCTAATTTTAAAAACCTCTTAATTGTT
>Ps_contig_mira-and-tgicl-ass_78 ||hit-id:Medtr8g146650.1_e-value:3e-08_score:53.5_percentidentiy:42.17_ RNA-binding region RNP-1 (RNA recognition motif)
TGCTGTTGTTGCTGCTGGGGGTGTTGGTAACCAGCATAACCCGGATAACTTCCATACACA
TTGGGATCTTGTCCAGCAGGAGCAGCAGCATAACCATAATTTTCATAACCACCCTGAGGA
TAACCATAATATCCACCACCTGCAGCAGCACTCCACTGGTTTGGATTCTTGTGGAGTTCT
TGTTTGTTTGAGGGAGTACCGACCCATRGAAAGGCGGACTATTTTGKCCCAACCCAATAG
AGTTCCTAATTTAAAACTCTAATTGTT
>Ps_contig_mira-and-tgicl-ass_79 ||hit-id:Medtr8g146650.1_e-value:2e-08_score:54.3_percentidentiy:47.22_ RNA-binding region RNP-1 (RNA recognition motif)
TGCTGTTGTTGCTGCTGGGGGTGTTGGTAACCAGCATAACCCGGATAACTTCCATACACA
TTGGGATCTTGTCCAGCAGGAGCAGCAGCATAACCATAATTTTCATAACCACCCTGAGGA
TAACCATAATATCCACCACCTGCAGCAGCACTCCACTGGTTGGATCTTGNGGTCTGTTTG
TTGAGGGAGTACCGACCCATGGAAAGGCGGACTATTTTCGTCCCAACCCAATAGAGTTCC
AATTTAAAACTCTAA
>Ps_contig_mira-and-tgicl-ass_80 ||hit-id:AT4G27000.1_e-value:1e-05_score:36.2_percentidentiy:58.82_ATRBP45C; RNA binding
TGCTGTTGTTGCTGCTGGGGGGTGTTGGTAACCAGCATAACCCGGATAACTTCCATACAC
ATTGGGATCTTGTCCAGCAGGAGCAGCAGCATAACCATAATTTTCATAACCACCCTGAAA
AGGAAATAAACCAATAATATCCACCACCTGCAGCAGCACTCCACTGGTTTGGATCTTGTG
GAGTCTGTTTGTTTGAGGGAGTACCGACCCCATGGAAAGGCGGACTATTTTTGTCCCACC
CAATAGAGTTCCAATTTAAAACTCTTAATTGTT
>Ps_contig_mira-and-tgicl-ass_81 ||hit-id:Medtr8g146650.1_e-value:5e-07_score:49.3_percentidentiy:46.97_ RNA-binding region RNP-1 (RNA recognition motif)
TGCTGTTGTTGCTGCTGGGGGTGTTGGTTTAACCTAGCATAACCCGGATAACTTCCATAC
ACATTGGGATCTTGTCCAGCAGGAGCAGCAGCATAACCATAATTTTCATAACCACCCTGA
GGATAACCATAATATCCACCACCTGCAGCAGCACTCCACTGGTTGATTCTTGTGGAGTCT
TGTTTGTTTGAGGGAGTACCGACCCCATAGAAGGCGAYATTTKKCCACCCAATAGAGTTC
CATTTAAAACTCTAATTGT
>Ps_contig_mira-and-tgicl-ass_82
TGCTGTTGTTGCTGCTGGGGGTGTTGGTTAACCAGCATAACCCGGATAACTTCCATACAC
ATTGGGATCTTGTCCAGCAGGAGCAGCAGCATAACCATAATTTTCATAACCACCCTGAGG
ATAACCATAATATCCACCACCTGCAGCAGCACTCCACTKGGTTTGGATCTTGGTGGAGTC
TTGTTTGTTGAGGGAGTAAACCGAAACCCCAATAGGAAAGGCGGACTATTTTCGTCCMAC
CCAATAGAGTTCCTAATTTAAAACTCTAATTGT
>Ps_contig_mira-and-tgicl-ass_83 ||hit-id:Medtr8g146650.1_e-value:6e-08_score:52.4_percentidentiy:78.12_ RNA-binding region RNP-1 (RNA recognition motif)
TGCTGTTGTTGCTGCTGGGGGTGTTGGTAACCAGCATAACCCGGATAACTTCCATACACA
TTGGGATCTTGTCCAGCAGGAGCAGCAGCATAACCATAATTTTCATAACCACCCTGAAAG
GAATAAACCATAATATCCACCACCTGCAGCAGCACTCCACTTGGTTKGATCTTGTGGAGT
TCTTGTTTGTTTGGAGGGAGTACCGACCCCATAGAAAGGCGGACTATTTTTCGTCCCAAC
CCAAATAGTACGTTTACCTAAATTTTAAAACCTACTTAAATTCGTT
>Ps_contig_mira-and-tgicl-ass_84 ||hit-id:Medtr8g146650.1_e-value:5e-06_score:46.2_percentidentiy:49.06_ RNA-binding region RNP-1 (RNA recognition motif)
TGCTGTTGTTGCTGCTGGGGGTGTTGGTAACCAGCATAACCCGGATAACTTCCATACACA
TTGGGATCTTGTCCAGCAGGAGCAGCAGCATAACCATATTTTCATAACCACCTGAGATAA
CCATAATACTCCCACCACCTGCAGCAGCCACCTCCTACGTTGGGTTTGGATTCGTTGGTG
GTAGTTCGTTTGGTTTTGGTTTAGGAACGGGGTAACCGTTAACCCGAACCCCCGTAAGGT
TAACGGGAAAACGGGTCCGGGTTAACCTTTAACCGTTTTTTACCCGGTAACCCCCCTAAA
ACCCCGTTAAAAGGTTTAAACCGGTTAAACCCGTTTTTAAACCCCTTTAAAAACTTTTTT
AAAAAAACCCTTTACCTTTTAAAACGTTTTCCGGTTTT
>Ps_contig_mira-and-tgicl-ass_85
CSTCAACAAATAGATTTTCTATATTATAGTGCTTCTTAAACGGACTTGTAACAACTTGTA
AAATTTTTTAAAAA
>Ps_contig_mira-and-tgicl-ass_86 ||hit-id:AT1G06680.1_e-value:4e-07_score:48.5_percentidentiy:60.53_PSBP-1 (PHOTOSYSTEM II SUBUNIT P-1); poly(U) binding
TATCTAAGGTGGACTATTTGCTTGGTAAAACTAAGTTCCTTCTTTGGACAAACTGATTCA
GAGGGAGGTTTCGATACAAATGCTGTAGCTGTTGCAAACATCTTAGAGAGCTCAGCACCA
GTGATTGGTAGGAAAACAGTTATTACAACTATTTTCGGTATTGACAAGGACTGCTGATGG
ANATGGAAGGTGGAAANCATCAG
>Ps_contig_mira-and-tgicl-ass_87
GGACAAACTGATTCAGAGGGAGGTTTCGATACTAAATTGTCTGTRGCTGTTGCAAAACAT
CTTAGAGAGCTCAGCACCAGTGATTGGTAGGAAAACAGTATTACAACTATTTCGGTTATT
GACAAAGGACTGCTGATGGAGATGAAGGGTAGGAAGCATCAGCTGATTACAGCAACGTAG
GTAAAGGAGTAGGAAAATTATACATC
>Ps_contig_mira-and-tgicl-ass_88 ||hit-id:AT2G30790.1_e-value:2e-09_score:57.8_percentidentiy:78.38_PSBP-2 (photosystem II subunit P-2); calcium ion binding
AAGGAACATCAACAACAATAACTAACTCCAATTGAATCCCCAACCACCTCCTAACCATTT
TCCTAATTGACTTCTACTCTTCTAATCAAATTTCATAATCCTCAAGTATTAACCTCTAAC
AAAATCTCCACWWAACAGGAGGAACCATTGATAACTGAACGATTTTCCTCANAACTAGAA
CTGCTCCCTTAAACCACCTCTTGTCACCAGCTTGAGCCTTGCAGATGTATAATTTTCCAT
CCTTTACAGTTGCTGTAATCAGCTGA
>Ps_contig_mira-and-tgicl-ass_89
GCAACAAACTTGTAAAATTTTTAAATTARRWAAAAAGACAGAATTAAAAAAAGCCATTAA
TAAATTAAAACTCCAAGTGCTTGCTTAACTTAAAGAATAAAG
>Ps_contig_mira-and-tgicl-ass_90 ||hit-id:AT2G30790.1_e-value:5e-16_score:79.3_percentidentiy:78.72_PSBP-2 (photosystem II subunit P-2); calcium ion binding
CAGCTGATGCTTTCCACCTTCATCTCCATCAGCAGTCCTTGTCAATACCGAAATGTTGTA
ATACTGTTTTCCACCAATCACTGGTGCTGAGCTCTCTAAGATGTTTGCAACAGCTACAGC
ATTTGTATCGAAACCTCCCTGAGGAAATTCAAGTTAAGARATAGTTGAATGAAATGCAAA
TGCAAAAGTTACAACCGATACTTAAAACCAAAGGCATGTCTGGTGTTCGACACGTGTGAG
TGTCTGACATCAACATGACATTGGTACATGTGGTTTACATTCAATCACTT
>Ps_contig_mira-and-tgicl-ass_91
TCAAGAACTTTGGTGAAAGGACTGTTATTTTTGTCATGTAAATACTTATTCTTAAGTAAG
CAAGCACTTGGAGTTTAATTTATAATRGCTTTTTTGTTAAAAA
>Ps_contig_mira-and-tgicl-ass_92
STTCCAACAAAATGATTTTTCATATTATAGTGCTTCTTAAACGGCTTGTAACAACTTGAA
AATTTTTAAATTWAAAAAAAAGACAGAATTAAAAAAAGMCATTTAATAAAATTAAAACTC
CAGGTGCTTGTCTTACTTAAAGAATAAGATTTACATGACAAAATAACAGCCTTTCAACCA
AAGTTTNTTGATTAGGACAACACTAGAAAGAACTTGCAGT
>Ps_contig_mira-and-tgicl-ass_93 ||hit-id:AT1G06680.1_e-value:9e-13_score:66.6_percentidentiy:75.00_PSBP-1 (PHOTOSYSTEM II SUBUNIT P-1); poly(U) binding
TATGGCAAGTAATCTGTGTTTGTCTTTGTCCTTTTCCAAACACATTAGCAGCTTCTCCAT
AAGCAGCATCTGCAGGTGAAACCTTGGAGCCAACAGCAGCAGCACCAATGAGAACAGAAA
GTGCTAACCTAYGAGACACAACAGCATCAAACAACATCATCTTGTTTCTGTGCCTTGACA
AAACAATTAGTTGGGGTTTTTGGGTTTTGGGTACGGGTAAACTTACTTTGGGCGGTTTGG
AAGGAATTAAAGGGTTTTCGTTAGGTTTGGGTAAGTTTGTTAAA
>Ps_contig_mira-and-tgicl-ass_94
TTATTTTGCATGTAAATCTTATTCTTAAGTAAGCAAGCACTTGGAGTTTAATTTATAATG
CTTTTTAAWCTGCTTTTTTAATTAAAAATTTCAAGTTGTTACAAGCCG
>Ps_contig_mira-and-tgicl-ass_95
GAGAGTGTSAAATTCACAAGAAAAAAAAATTAAAACTATAGCATACTCTTAAGAAAAAAT
GGCATCTACACAAATGTTTCTTGCACCACCAAATAATG
>Ps_contig_mira-and-tgicl-ass_96
GACGTCTTAGAGTGTCAAATTCACAAGAAAAAATTAAAACTATAGCATACTCTTAAGAAA
AATAGGCATCTACACAA
>Ps_contig_mira-and-tgicl-ass_97
GTTCGGGKACKAAGAAAAAAATTAAAACTAATAAGACATACTCTTAAGAAAAATAGGCAT
CTACACAATAGTTTCTTTGC
>Ps_contig_mira-and-tgicl-ass_98
GAAACGTATAGCATACTCTTAAGAAAAAATAGGCATCTACACAATGTTTCTTTGCACCAC
C
>Ps_contig_mira-and-tgicl-ass_99 ||hit-id:AT1G06680.1_e-value:2e-48_score: 129_percentidentiy:88.24_PSBP-1 (PHOTOSYSTEM II SUBUNIT P-1); poly(U) binding
GAATCAGTTTGTCCAAAGAAGGCTTGTTTTCCAAGCAAATAGTCCACCTTAGATAGGAAC
TCTTCAGGTGAACCATAGTCAGTGATGGACTTCTTATCAGTTGTTTGGACTAAAACCGAA
ACATTGCTTGTTGCATCAAATTATCCTCATATCTAAGAACCTGACCAGGGAACTCTCTCT
CTTTGCTTGGATTCCATTTTGCTGGCACCAGCAGCTTGAATCCATCTCCATTGTATGGCA
AGTAATCTGTGTTTGTCTTTGCCTTTCCAAACACATTAGCAGCTTCTCCATAAGCAGCAT
CTGCAGGTGAAACCTTGGAGCCAACAGCAGCAGCACCAATGAGAACAGAAGTGCTAACCT
ACGAGACACAACAGCATCAACAACATCATTCTTTGTTTCTGTGCCTTGACAAACAATTRG
TTTGGGGTTTTTGGGGTTTTTAGGGTACGGGTTAAAMCTTACGTTTGGGTCGGTTAGGAA
GTAAGTTTAAACGGGTTTTCCGTTAAGGGTTTGGGGTAAGGTTTTAGTAAA
>Ps_contig_mira-and-tgicl-ass_100 ||hit-id:AT1G06680.2_e-value:1e-19_score:92.0_percentidentiy:77.19_PSBP-1 (PHOTOSYSTEM II SUBUNIT P-1); poly(U) binding
CTTAAATTTGTCTATTTTTTGGTTTGCAAANAAGATTGACACTAGTAGGAGTTATCTATG
GATTTCATCTGACAAAGAAAAGTATTTTTTGATGATTTTTTGCAGCGAATGGCAGAATTC
GTTTTTATATAAGGAAGGAACGTGAACAATATAAACCAATAAATGTGCATTGGTTTTGAG
TGAAACTTCCAATATTCAAATGAACAATGCCTTTGAGTTTTAAAGGCAAAAACAACATAT
CTTTGTTGAAATTGAAGATTTGGTTTTCCTCTTTGCAGGTGGACTATTTGCTTGGAAAAC
AAGCCTTCTTTGGACAAACTGATTCAGAGGGAGGTTTCGATACAAATGCTGTAGCTGTTG
CAAACATCTTAGAGAGCTCAGCACCAGTGATTGGTGGAAAACAGTATTACAACATTTCGG
TATTGACAAGGACTGCTGATGGAGATAGG
>Ps_contig_mira-and-tgicl-ass_101 ||hit-id:AT2G30790.1_e-value:1e-16_score:66.2_percentidentiy:90.91_PSBP-2 (photosystem II subunit P-2); calcium ion binding
CACCAGTGGTTGGGTAGGAAAACGAAGTATTACAACATTTCGGTATTGACAAGGACTGCT
GATGGTAGTATTGTTAAGGGTAGGGAAAGACATCAGCTGATTACAGCAACTAGTAAAGGA
TAGGAAAATTATACATCTGCAAGGCTCAAGCTGGTGACAAGAGGTGGTTTAARGGAGCAA
GAAAGTTTGTGGAGGACACTGCAAGTTCTTTCAGTGTTGCCTAATCAAGAACTTTGGTGA
AAGGCTGTTATTTTGCATGTAAATCTTATTCTTAAGTAAGCAAGCACTTGGAGTTTAATT
TATAATGGCTTTTTAATTCTGTCTTTTTTAATTTAAWAAATTTACAAGTTGTTACAAGCC
GTTTAAGAAGCACTATAATATGAAAATCATTTGTKKAAGWAT
>Ps_contig_mira-and-tgicl-ass_102
GTTCGGGKGACGAAGAAAAAAAATTAAAAACTAATAGCATACTCTTAAGAAAAAATAGGC
ATCTACACAATGTTTC
>Ps_contig_mira-and-tgicl-ass_103 ||hit-id:Glyma08g41660.1_e-value:6e-13_score:70.1_percentidentiy:62.90
TCGGGGAAACTATAGCATACTCTTAAGAAAAATGGCATCTACACAATGTTTCTTGCACCA
CCAATATGCTATTACAACTCCAACTAGAACCTTATCTCAACGCCAAGTAGTTACCACCAA
ACCAAACCATATTGTTTGCAAGGCACAAGAAAMSAAGATGWWGTTGTTGGWTGCTGTTGT
GTCTCGTAGGTTGCNCTTTCTTGTTCTCAGTTGGTGCTGCTGTCGTTGG
>Ps_contig_mira-and-tgicl-ass_104 ||hit-id:AT1G06680.1_e-value:1e-08_score:54.7_percentidentiy:56.45_PSBP-1 (PHOTOSYSTEM II SUBUNIT P-1); poly(U) binding
AACACATTAGCAGCTTCTCCATAAGTTCAGCTATCTGCAGGTGAAACCTTGGAGCCAACA
GCAGCAGCACCAATGAGARCAGAAAGTGCTAACCTACGAGACACAACAGCATCAACAACA
TCATCTTAGTTTCTGTGCCTTGACAAACAATATTGGTTTGGTTTGGTGGTAACTACTTGG
CGTTGAGATAAGGTTCTAGTTGGASTTAGTAATAGCGTATTGGGTGGTGCAAAGAAACAT
TGTGTAGATGCCTATTTTTTACTTAAAGAGTATGCTATTTAAG
>Ps_contig_mira-and-tgicl-ass_105 ||hit-id:AT1G06680.1_e-value:3e-06_score:43.1_percentidentiy:90.91_PSBP-1 (PHOTOSYSTEM II SUBUNIT P-1); poly(U) binding
GATGGAGATGAAGGTGGAAAGCATCTTTAGTCTGATTACAGCAACTGTAAAGGATGGAAA
ATTATACATCTGCAAGGCTCAAGCTGGTGACAAGAGG
>Ps_contig_mira-and-tgicl-ass_106 ||hit-id:Medtr7g099540.2_e-value:1e-07_score:51.2_percentidentiy:73.53_ Glycoside hydrolase, family 16
GGCATACTTGCATAATCTTCTACTCATTGAAATACAYTCACGTAAAAAATGGATTTTTCA
TTTTGGATTGTGCCTCTAATATTATCATCTTTAACATCTCAGGCTTTCTGCGCCACCCCT
CCGAAGCCTGTCGATGTACCGTTCGGTCGAAA
>Ps_contig_mira-and-tgicl-ass_107
AGRCGGAGTAATTTTATCGATACAAGTAAATTTCACTTACATGGARTACAGAAGAACTAA
TCAGTAGTGAAGCTAAG
>Ps_contig_mira-and-tgicl-ass_108 ||hit-id:AT5G13870.1_e-value:9e-22_score:62.8_percentidentiy:77.42_EXGT-A4 (ENDOXYLOGLUCAN TRANSFERASE A4); hydrolase, acting on glycosyl bonds / hydrolase, hydrolyzing O-glycosyl compounds / xyloglucan:xyloglucosyl transferase
TTTAAAAATTAAGTTCTACGATTACTTTCTTACCAATTACCGTCCAGGTAAGTACTTNGG
GGAAAACGGTTTTACCGTTAATTCTAGAAGCANAATTGTAAATAGGTGAATTCTTTACGT
CACCCACCTTTATTCTTTCGTCCCACTTGCGCTGCATCAAGATCACGAAACTCAACTCGA
TCCCACCATCTCTTACCTTGTGTTGCACAGAATTTTGCATCAACAGATGCTTCACTATTC
CATCAATGTGGAAACTTTTGTATCCGGCTATGAATGGTGCTTTTGACCAATCTGTTTTCT
CTAAACCACCTCTTGTTGCCCAATCATCTGCATTCCAATTAAACTTGTTGTTATTATTTT
CTAGTTTGGGTT
>Ps_contig_mira-and-tgicl-ass_109 ||hit-id:Medtr8g109450.1_e-value:3e-07_score:50.1_percentidentiy:78.57_ Argininosuccinate synthase
AAGGTTACTTACCGGGTCCGACCCAACCAATTAAGCTCCTTGGTTTTCTAACTGTTTTAA
ATTGGAACAATGGGCTTGCCTTCCTAGTAACYATTAAACAGAATGTGCTCTGTTGCATTT
AGGGAAGGAGTGGCAGTAAGGCATGGATGTGAAGGAAGTGATTTCAACTGAGCCATTGTT
GAAGTGAACAGAAACAACTCTYKMACYCACTTTAAGCTACGCCATTGAGCTGCATCAAGA
TCACGAA
>Ps_contig_mira-and-tgicl-ass_110 ||hit-id:AT5G13870.1_e-value:2e-29_score: 124_percentidentiy:70.59_EXGT-A4 (ENDOXYLOGLUCAN TRANSFERASE A4); hydrolase, acting on glycosyl bonds / hydrolase, hydrolyzing O-glycosyl compounds / xyloglucan:xyloglucosyl transferase
GTTGGTTCCCCTAACCGAATTCAAAGTACTATTTCTATCATGCTCCGCCATTTTGTAGAA
GATAAATAAAAAGACAGTGACTGTTCCAGCTGAATTCTACCAGGTAACCATCTTTATATT
CATACTAAAGTGACCAAACAAGTATGAACCTTTGGATTGAAAACCAGTACCGGTGTACTT
ATCAAGAAGAAGTTGAATCGCAGAACCTCCATTAAAATATTTGATATGATCGAAAGCCCA
GGTTGGCGCGTAGTTTCGACCGAACGGTACATCGACAGGCTTCGGGAGGGGTGGCGCAGA
AGCCTGAGATAGTTAAAGATGATAATA
>Ps_contig_mira-and-tgicl-ass_111
ACATATATAAAGGCTTCCTTAGGTTCAACCTTGAAATATTACATAGTTGATCAAATGATA
TAACGGTGACAAGACAAGAACAAATAATTTATGATACAAATACTTACAAGAAGAGATTTA
TGGTAAAGTAAGTGGTAAAAGTATGCATGAAAATTCAAATGTCACCATCTCTTTTGCATT
CAGAGGGATTTGAGGTTAAACTTTTCATCAGTGCAGTTAATTGTAAATGGTNTTATTT
>Ps_contig_mira-and-tgicl-ass_112
GGAGTTCAAGAGTTGTTCCTGTTCACTTCAACAATGGCTCAGTTGAAAGCATTTCCTTCA
CATCCATGCCCTA
>Ps_contig_mira-and-tgicl-ass_113 ||hit-id:AT2G06850.1_e-value:2e-08_score:54.3_percentidentiy:65.79_EXGT-A1 (ENDOXYLOGLUCAN TRANSFERASE); hydrolase, acting on glycosyl bonds / xyloglucan:xyloglucosyl transferase
TTCGTTGATCTTGATGCAGCTCAATGGCGTAGCTTAAAGTGGGTGAGAGAGAAATACACC
ATTTACAATTACTGCACTGATAAGAAAACCGTTTACCTCMAATTCCCCTCTGAATGACAA
AAGAGATGGGTGACTATTTAGTAATTTTTCATGCTATTACCTTTTACCACTTTACTTTAC
CATAATCTTCTTCTTAGTTAAGTTATTTGTATACTAATTTAAATTTTATTTTGTTTCTTA
GTTCTTGTCCTACCGTTTATATTA
>Ps_contig_mira-and-tgicl-ass_114
GATTTTTCATTSACAGGTTTTCCCACTTCACTTTGTTTATAAAACCATTCACAAATATAC
CATTTCTCATCAAACATTTTCTCTTCCCAAAATACCAAACACACAACCT
>Ps_contig_mira-and-tgicl-ass_115
CAAGACAAGAACAAATAATTTATGATACAAATACTTACAAGAAGAGATTTATGGTAAAGT
AAGTGGTAAAAGTAATGCATGAGAATTCAAATGTCACCATCTCCTTTGCATTCAGGAGGK
AATTTGAGTTAACTTTNTATCAGTGACTAAGTTAATTTAGTTAAAGTTGGTT
>Ps_contig_mira-and-tgicl-ass_116 ||hit-id:AT2G06850.1_e-value:6e-09_score:55.8_percentidentiy:70.27_EXGT-A1 (ENDOXYLOGLUCAN TRANSFERASE); hydrolase, acting on glycosyl bonds / xyloglucan:xyloglucosyl transferase
TTCGTTGATCTTGATGCAGCTCAATGGCGTAGCTTAAAGTGGGTGAGAGAGAAATACACC
ATTTACAATTACTGCACTGATAGAAACTTYCAAAAYTTCCCCTCTGAATGACAAAAGNGA
TGGTGACATTTGAATTTTCATGCATTACTTTACCNCTTACTTACATAATCTCTTNTGTAA
GTTATTT
>Ps_contig_mira-and-tgicl-ass_117 ||hit-id:AT2G06850.1_e-value:5e-05_score:33.1_percentidentiy:77.78_EXGT-A1 (ENDOXYLOGLUCAN TRANSFERASE); hydrolase, acting on glycosyl bonds / xyloglucan:xyloglucosyl transferase
TTCGTTGATCTTGATGCAGCTCAATGGCGTAGCTTAAAGTGGGTGAGAGAAAAATCACCA
TTTACAATTACTGCACTGATAGAAACTTTCNAATTCCCTCGAATGACAAAAGAGATGGGT
GACATTTGAACTTTCATGCTATTACTTTTACCACTTACTTACCATAATCTCTTCTCGTAA
GTATTTGTATCAATTAAATTTATTTTGTTCTTGTCTTGTCACCGTTATATCATTT
>Ps_contig_mira-and-tgicl-ass_118
ACAGCAAACAAATTGTTTATTTTTCTTGATAAATGACCAATCAATATAGAATTACAGATA
CATATATAAGGTCTTCCTTAGGTTCAACCTTGAAATATTACATTAGTTGATMMAATGATA
KWACGGTGACAAGACAAGAACAAATATTTANNATACAATACTANAAGAGAGTATTTTAGT
AGGGTAAAAGTAAGTGGTAAAAGT
>Ps_contig_mira-and-tgicl-ass_119 ||hit-id:AT2G06850.1_e-value:5e-06_score:46.2_percentidentiy:78.26_EXGT-A1 (ENDOXYLOGLUCAN TRANSFERASE); hydrolase, acting on glycosyl bonds / xyloglucan:xyloglucosyl transferase
TTCGTTTGTATTCTTTGTATTGCAGCTCAATGGCGTAGCTTAAAGTGGGTGAGAGAGAAA
TACACCATTTACAATTACTGCACTGATAAGTAAAACGTTTACCTCAAACTTCCCTCYGAA
TGACAAAAGAGATGGTGACTATTTAGTAATTTTCATGCTATTACTTTTACCACTTACTTA
CATAATCT
>Ps_contig_mira-and-tgicl-ass_120
TTCGTTTGTATCTTGATGCAGCTCAATGGCGTAGCTTAAAGTGGGTGAGAGAGAAATACA
CCTATTTACAATTACTGCACTGATAAGTAAAACSTTTCCTCAAAACTTTCCCCTCTAGAA
TGACAAAAGAGATGGTANACTATTTGTAATTTTCATGCATTACTTTTACCACTTACTTAC
AATAATCTCTTNTTAGTAAGTTATTTAGTATANAATTAAATTTNTTTGTTCTTGTTCTTG
TACCTACCGTTTATATTA
>Ps_contig_mira-and-tgicl-ass_121 ||hit-id:AT2G06850.1_e-value:4e-06_score:32.7_percentidentiy:66.67_EXGT-A1 (ENDOXYLOGLUCAN TRANSFERASE); hydrolase, acting on glycosyl bonds / xyloglucan:xyloglucosyl transferase
AAGCAGTGGTTCAACGCAGAGTTTCGTTGTATTCTTGATGCAGCTCAATGGCGTAGCTTA
AAGTGGGTGAGAGAAAAATCACCATTTACAATTACTGCACTGATAGAAAACGTTTACCTA
CAAATTCCCCTCCGAATGCAAAAGAGATGGTGACTATTTTGAATTTTCATGACATTACTT
TTACCACTTTACTTWMCATAATCTCTTCTCGTAAGTATTTGTATCAATTAAATTTATTTG
TTCTTGTCTTGTCACCGTTTATATCATTTGATA
>Ps_contig_mira-and-tgicl-ass_122 ||hit-id:Medtr7g099560.1_e-value:9e-05_score:33.9_percentidentiy:76.47_ Glycoside hydrolase, family 16; Xyloglucan endo-transglycosylase, C-terminal
TTCGTGATCTTGATGYAGCTCAATGGCGTAGCTTAAAGTGGGTGAGAAGAAAAATACACC
ATTTACAATTACTGCACTGAATAAGTAAAACCGTTTACCTACTAAACTTTCCCYWCCGAA
TGAACAAAAGGAGAGTTGGGTAGAACTTATTTAGTAATTTTCA
>Ps_contig_mira-and-tgicl-ass_123 ||hit-id:AT5G13870.1_e-value:2e-34_score: 140_percentidentiy:81.01_EXGT-A4 (ENDOXYLOGLUCAN TRANSFERASE A4); hydrolase, acting on glycosyl bonds / hydrolase, hydrolyzing O-glycosyl compounds / xyloglucan:xyloglucosyl transferase
GACAACAACACACAACANGGGTTCTTCATTTTGGACTGTGTGTTTGATTCTAGCATCATT
TCTCTCTCTCTGAATTCTGTGCTCTCCCAAGGAAGCCAGTGGATGTACCATTTGGCAGAA
ACTATTACCCTACTTGGGCTTTTGATCACATCAAATACTTCAATGRCGGTTCTGAGATTC
AGCTTCATCTTGATAAATCCACTGGTACTGGTTTTCAGTMCAAAGGTTCATACTTGTTTG
GTCATTTCAGTATGAACATTAAGATGGTTCCTGGTGATTCTGCTGGAACAGTTACTGCTT
TCTATTTATCTTCACAAAATGCT
>Ps_contig_mira-and-tgicl-ass_124
TAGCAAAAGAAGAATGGTGAACATTTGAATTTTCTATGCATATTTACCACTTACTTTACC
ATAAATCTCTTCTTGTAAGTATTTTGTATCATAAATTATTTGTTTCTTTGTCTTGTCACC
GTTTATATCATTTGATCAACTATGTAATTAATTTCTAAGGTTGAACCTAAGGAAGCCTTT
ATATATGTATCTGTAATTCTATATTGATTGGTCATTTATCAAAGAAAAAATAANATTGTT
GT
>Ps_contig_mira-and-tgicl-ass_125 ||hit-id:AT5G13870.1_e-value:5e-85_score: 204_percentidentiy:80.91_EXGT-A4 (ENDOXYLOGLUCAN TRANSFERASE A4); hydrolase, acting on glycosyl bonds / hydrolase, hydrolyzing O-glycosyl compounds / xyloglucan:xyloglucosyl transferase
CTTGGGGAACAGAACAGGACAACCTTACATTTTACAAACAAATGTGTTCATTGGTGGACA
AGGTAACAAAGAACAAAGGATATTTCTTTGGTTTGATCCTACCAAAGAGTTTCACAGATA
CTCCATTTTATGGAACATGTACCAGATTGTTTTCTATGTGGATGATGTTCCAATAAGAGT
GTTCAAGAACAGCAAAGATTTAGGAGTGAAATTCCCATTTGACCAACCAATGAAGATATA
CAACAGTTTATGGAACGCAGATGATTGGGCAACAAGAGGTGGWTTAGWGAAAMMAGATTG
GTCAAARRCACCATTCATAGCAGGTTACAAAAGYTTACCTACATTGATGGATGTGAAGCA
TCTGTTAATTCAAAATTCTGCGCAACACAGGGAAAGAGATGGTGGGATCAAGCAGAGTTT
CGTGATCTTGATGCAGCTCAATGGCGTAGATTAAAATGGGTGCGAGAGAAATTTACCATT
TACAATTACTGCAATGATAGAAAACGTTTACCTCAAATTCCTCCTGAATGCAAAAGAGAC
CGTGACATTTAAATTTTATCATATGATATTGTATTTGTATTATTTGCTCTCTCATTATTA
TATGCTATTCAACACCAATGTCACGTTGTTGTCAAGATATAAGACAATTCCATATCTCAT
TGTATCGTATATCATTTATTTTATTCGCCCTAACTTTAAATTTAAAAAACGTT
>Ps_contig_mira-and-tgicl-ass_126 ||hit-id:AT5G13870.1_e-value:6e-134_score: 378_percentidentiy:79.82_EXGT-A4 (ENDOXYLOGLUCAN TRANSFERASE A4); hydrolase, acting on glycosyl bonds / hydrolase, hydrolyzing O-glycosyl compounds / xyloglucan:xyloglucosyl transferase
ACAACAACACACAACATGGGTTCTTCATTTTGGACAGTGTGTTTGATTCTAGCATCACTT
GTTTCTTCTTCATTCTGTGCTCTCCCAAGGAAGCCAGTGGATGTACCATTTGGCAGAAAC
TATTACCCTACTTGGGCTTTTGATCACATCAAATACTTCAATGGCGGTTCTGAGATTCAG
CTTCATCTTGATAAATCCACTGGTACTGGTTTTCAGTCCAAAGGTTCATACTTGTTTGGT
CATTTCAGTATGAACATTAAGATGGTTCCTGGTGATTCTGCTGGAACTGTTACTGCTTTC
TATTTATCTTCACAAAATGCTGAACATGATGAGATAGATTTCGAGTTCTTGGGGAACAGA
ACAGGACAACCTTACATTTTACAAACAAATGTGTTCACTGGTGGACAAGGTAACAAAGAA
CAAAGAATCTTTCTTTGGTTTGATCCTACCAAAGAGTTTCACAGATACTCCATTTTATGG
AACATGTACCAGATTGTTTTCTATGTAGATGATGTTCCAATAAGAGTGTTCAAGAACAGC
AAAGATTTAGGAGTGAAATTTCCATTTGACCAACCAATGAAGATATACAACAGTTTATGG
AACGCAGATGATTGGGCAACAAGAGGTGGATTAGAGAAAACAGATTGGTCAAAAGCACCA
TTCATAGCAGGTTAACAAAAGCTTCCACATTGATGGATGTGAGGCTTCCGTTAATGCAAA
ATTCTGTGCAACACAAAGGTAAAAGATGGTGGGATCAAGTTGAGTTTCGTGACCTTGATG
CTGCTCAATGGCGTAGATTAAAATGGGTGCGAGAGAAATTTACCATTTACAATTACTGCA
ATGATAGAAAACGTTTACCTCAAATTCCTCCTGAATGCAAAAGAGACCGTGACATTTAAA
TTTTATCATATGATATTGTATTTGTATTATTTGCTCTCTCATTATTATATGCATTCAACA
CCAATGTCACGTTGTTGTCAAGATATAAGACAATTCCATATCTCATTGTATCGTAGTATG
ATTATTTATTGCCACTATTGTTCCATTTTGAGTACTGTAAATTTTATTATATTATCACTC
TTCACATTTTATGATATTAAAAATGAAAAATTATTATGAATGCTTTG
>Ps_contig_mira-and-tgicl-ass_127 ||hit-id:Medtr7g099560.1_e-value:3e-05_score:34.3_percentidentiy:81.25_ Glycoside hydrolase, family 16; Xyloglucan endo-transglycosylase, C-terminal
TTCGTGATCTTGATGCAGCTCAATGGCGTAGCTTAAAGTGGGTGAGAGAAAATCACCATT
TACAATTACTGCACTGATAAGAAAACGTTTACCWCAAAHTTCCCCTCCGAATGACAAAAG
NGATGGTGACTATTTGAACTTTCATGCTATTACCTTTTACCACTTTACTTACCAATAATC
TCTTCTGTAAGTTATTTGTATACTAATTAAATTT
>Ps_contig_mira-and-tgicl-ass_128 ||hit-id:AT2G06850.1_e-value:6e-11_score:56.6_percentidentiy:82.76_EXGT-A1 (ENDOXYLOGLUCAN TRANSFERASE); hydrolase, acting on glycosyl bonds / xyloglucan:xyloglucosyl transferase
CAAATGATATAACGGTGACAAGACAAGAACAAAAATTTATTGATACAAATACTTACGAGA
AGAGATTTATGGTAAAGTAAGTGGTAAAAGTATGCATGAAAGTTCAAATGTCACCATCTC
TTTTGCATTCGGAGGGAATTTGAGGAAACGTTTCTATCAGTGCAGTAATTGTAAATGGTG
TATTTTTCTCTCACCCACTTTAAGCTACGCCATTGAGCTGCATCAAGATCAACGAACTCT
GCGTTGACTACCACTGCTT
>Ps_contig_mira-and-tgicl-ass_129
TTCGTTGTATTCTTTGTATTGCAGCTCAATGGCGTAGCTTAAAGGTGGGTGAGAGAAGAA
ATACACCTATTTACAATTACTGCACTGAATAAGTAAAACCGTTTACCTACAAACTTTCCC
TNTAGAATGACAAAAGNGAGTTGGTAGAACTTATTTTAGTAATTTTCAT
>Ps_contig_mira-and-tgicl-ass_130 ||hit-id:Medtr7g099560.1_e-value:5e-06_score:35.0_percentidentiy:70.00_ Glycoside hydrolase, family 16; Xyloglucan endo-transglycosylase, C-terminal
TTCGTTGATCTTGATGCAGCTCAATGGCGTAGCTTAAAGTGGGTGAAGAAGAAAAATACA
CCATTTACAATTACTGCACTGATAAGAAAACCGTTTACCTACAAAACTTTCCCCTCCGAA
TGACAAAAGNGATGGTGACTATTTAGTAAYTTTCATGCTATTACCTTTACCACTTACTTA
CATAATCTCTTCTCGTAAGTTATTT
>Ps_contig_mira-and-tgicl-ass_131 ||hit-id:AT2G06850.1_e-value:1e-08_score:54.7_percentidentiy:63.41_EXGT-A1 (ENDOXYLOGLUCAN TRANSFERASE); hydrolase, acting on glycosyl bonds / xyloglucan:xyloglucosyl transferase
TTTCGTTTCGTTGTATTCTTGATGCAGCTCAATGGCGTAGCTTAAAGTGGGTGAGAGAGA
AATACACCATTTACAATTACTGCACTGATAAGAAAACGTTTACCTCAAAATTCCCTCTGA
ATGACAAAAGAGATGGTGACTATTTGTAATTTTCATGCTATTACCTTTTACCACTTACTT
ACATAATCTCTTCTTAGTAAGTTATTTGTATACTAATTAAATTTATTTGTTCTTGTTCTT
GTCCTACCGTTATATT
>Ps_contig_mira-and-tgicl-ass_132 ||hit-id:AT2G06850.1_e-value:2e-12_score:65.9_percentidentiy:72.50_EXGT-A1 (ENDOXYLOGLUCAN TRANSFERASE); hydrolase, acting on glycosyl bonds / xyloglucan:xyloglucosyl transferase
AAGCAGTGGTATCAAACGCAGAGTTTCGTGATCTTGATGCAGCTCAATGGCGTAGCTTAA
AGTGGGTGAGAGAAAAATACACCATTTACAATTACTGCACCGATAGAAAACGTTTCCTCA
AATTCCCTCCGAATGCAAAAGNGATGGTGACTATTTGTAATTTTCATGCYATTACTTTTA
CCACTTACTTACATAATCTCTTCTGTAAGTTNTTTGTATCTAATTAAATTTATTTTGTTC
TTGTCTTGT
>Ps_contig_mira-and-tgicl-ass_133 ||hit-id:AT2G06850.1_e-value:1e-07_score:45.4_percentidentiy:75.00_EXGT-A1 (ENDOXYLOGLUCAN TRANSFERASE); hydrolase, acting on glycosyl bonds / xyloglucan:xyloglucosyl transferase
TTCGTTGTATTCTTTGATGCAGCTCAATGGCGTAGCTTAAAGTGGGTGAGWGAGAAATCA
CCATTTACAATTACTGCACTGATAGAAAACGTTTACCTCAAATTCCCTCCGAATGCAAAA
GAGATGGTGACATTTGAACTTTCATGCATTACTTTACCACTTACTTACATAATCTCTTCT
CGTAAGTATTTGATCATTAAATTNTTTGTTCTTGTCTTGTCCTACCGTTTATATCTATTT
AG
>Ps_contig_mira-and-tgicl-ass_134 ||hit-id:AT2G06850.1_e-value:6e-11_score:62.4_percentidentiy:72.97_EXGT-A1 (ENDOXYLOGLUCAN TRANSFERASE); hydrolase, acting on glycosyl bonds / xyloglucan:xyloglucosyl transferase
AAGCAGTGGTATCAACGCTAGTAGTTTCGTTGATCTTGATGCAGCTCAATGGCGTAGCTT
AAAGTGGGTGAGAGAAAAATACACCATTTACAATTACTGCACCGATAGAAAACGTTTCCH
CAAATTCCCCTCCGAATGACAAAAGGGATGGTGACTATTTGAATTTTCATGCATTACTTT
ACCACTTACTTACCATAATCTCTTCTCGTAAGTTATTTGTATACAATTAAATTTATTTTG
GTTCTTAGGTTCTTGTCTACCGTTATATCATTTGATA
>Ps_contig_mira-and-tgicl-ass_135 ||hit-id:AT2G06850.1_e-value:1e-08_score:55.1_percentidentiy:82.14_EXGT-A1 (ENDOXYLOGLUCAN TRANSFERASE); hydrolase, acting on glycosyl bonds / xyloglucan:xyloglucosyl transferase
TTCGTTGATCTTGATGCAGCTCAATGGCGTAGCTTAAAGTGGGTGAGAAGAAAATACACC
ATTTACAATTACTGCACTGATAGAAACGTTTCCNCAAACTTTCCCCTCCGAATGACAAAA
GAGATGGTGACTATTTGAACTTTCATGCATTACCTTTACCACTTACTTACCATAATCTCT
TCTGTTAAGTTATTTGTAATCAAATTAAATTTNTTTGCTTCTTGTCTTGTACCACCGTTA
T
>Ps_contig_mira-and-tgicl-ass_136 ||hit-id:AT2G06850.1_e-value:6e-11_score:62.4_percentidentiy:72.22_EXGT-A1 (ENDOXYLOGLUCAN TRANSFERASE); hydrolase, acting on glycosyl bonds / xyloglucan:xyloglucosyl transferase
TTCGTGATCTTGATGCAGCTCAATGGCGTAGCTTAAAGTGGGYGAGAGAAAAATACACCA
TTTACAATTACTGCACTGATAGAAAACGTTTACCTCAAATTCCCTCCGAATGACAAAAGA
GATGGTGACTATTTGTAACTTTCATGACATTACTTYACCACTTACTTACCATAATCTCTT
CTACGTAAGTTATTTGATATCTAATTAAATTTTATTTTCGTTYCYGTTCTTGKTWCCGTT
TTACGGGTTACCCCTTAAAACCCCGGTTTTTAATTAACTTTACCGTTAATTTTTTTAACG
G
>Ps_contig_mira-and-tgicl-ass_137 ||hit-id:AT2G06850.1_e-value:3e-08_score:53.5_percentidentiy:78.57_EXGT-A1 (ENDOXYLOGLUCAN TRANSFERASE); hydrolase, acting on glycosyl bonds / xyloglucan:xyloglucosyl transferase
TTCGTTGATCTTGATGCAGCTCAATGGCGTAGCTTAAAGTGGGTGAGAGAGAAATACACC
ATTTACAATTACTGCACTGATAAGAAAACCGTTTACCTCAAATTCCCCTCTAGAAATAGA
CAAAAAGAGATGGTGAACTATTTGTAATTTTCATGACTATTACTTTACCACTTACTTACA
TAATCTCTTCTTAGTAAGTTATTTGTATCAATTAAATTTATTTGTTCTTTGTTCTTTGTC
CTAACCCGTTTATATTA
>Ps_contig_mira-and-tgicl-ass_138 ||hit-id:AT2G06850.1_e-value:2e-08_score:53.9_percentidentiy:75.86_EXGT-A1 (ENDOXYLOGLUCAN TRANSFERASE); hydrolase, acting on glycosyl bonds / xyloglucan:xyloglucosyl transferase
TTCGTTTGATCTTGACGCAGCTCAATGGCGTAGCTTAAAGTGGGTGAGAGAGAAATACAC
CATTTACAATTACTGCACTGATAAGAAAACGTTTACCTCAAAATTTCCCCTCTAGAATGA
CAAAAGAGATGGTAGACTATTTAGTAATTTTCATGCATTACTTTACCACTTTACTTACAT
AAATCTCTTNTTAGTAAGTTATTTNTATCAATTAAATTTATTTGTTCTTGTCTTGTCACC
GTTTATATCTA
>Ps_contig_mira-and-tgicl-ass_139 ||hit-id:Medtr7g099560.2_e-value:9e-07_score:48.5_percentidentiy:63.89_ Glycoside hydrolase, family 16; Xyloglucan endo-transglycosylase, C-terminal
TTCGTGATCTTGATGCAGCTCAATGGCGTAGCTTAAAGTGGGTGAGAGAAAAATCACCAT
TTACAATTACTGCACTGATAAGAAAACGTTTACCTCAAATTCCCTCCGAATGACAAAAGA
GATGGTGACTATTTGAATTTTCATGCATTACTTTACCACTTACTTACATAAYCTCTTCTG
TAAGTTATTTTGTATACTAATTAAATTTNTTTGTTCTTGTCTTGT
>Ps_contig_mira-and-tgicl-ass_140 ||hit-id:AT5G54770.1_e-value:5e-05_score:42.7_percentidentiy:74.07_THI1; protein homodimerization
CGGGGATGCTTCACACCACCCAAAACCCAACGAAAATTCCACACAATTCTCTTACCATTT
CTTAGCAATAATCCCAAATCCTCATTCTTCAATGGAAGACCAATTGTTACTCGCACCCCC
ACCATCCTCAAATCCACCTCCCAAAACAACTCAAATAACTACCAATAGGCACTAACCACA
CCCCCTTACAATCTAGACTCCTTCAAATTCCAACCAATCAAAGAATCCATCGTCTCTCGT
GAAATGACCCGCCGGTCTCTCATGCGCTTACGAATTAAGACAAAAATCC
>Ps_contig_mira-and-tgicl-ass_141 ||hit-id:AT2G06850.1_e-value:1e-07_score:51.2_percentidentiy:77.78_EXGT-A1 (ENDOXYLOGLUCAN TRANSFERASE); hydrolase, acting on glycosyl bonds / xyloglucan:xyloglucosyl transferase
TTTCGTTGATCTTGATGCAGCTCAATGGCGTAGCTTAAAGTGGGTGAGAGAGAAATACAC
CATTTACAATTACTGCACTGAATAAGTAAAACCGTTTTACCCTACTAAACTTTCCCCTCT
AGAATGACAAAAGAGATGGTGACTATTTGTAATTTTCATGACTATTACCTTTACCACTTA
CTTACATAATCTCTTNTTAGTWAKTTRTWTTAGTATACTAAATTTAAATTTTATTTTGTT
TCTT
>Ps_contig_mira-and-tgicl-ass_142 ||hit-id:AT5G13870.1_e-value:9e-53_score: 202_percentidentiy:73.68_EXGT-A4 (ENDOXYLOGLUCAN TRANSFERASE A4); hydrolase, acting on glycosyl bonds / hydrolase, hydrolyzing O-glycosyl compounds / xyloglucan:xyloglucosyl transferase
CAAAAAAAAATTAATATATTAATTTTTCATTTCTATTTTTAGTATTTTGTTGTAATGAAA
TCTGCTGTTAATGGAACTACTTTACAGTTATCTTCACAAAATGCTGAACATGATGAGATA
GATTTCGAGTTCTTGGGGAACAGAACAGGACAACCTTACATTTTACAAACAAATGTGTTC
ACTGGTGGACAAGGTAACAAAGAACAAAGGATATTTCTTTGGTTTGATCCTACCAAAGAG
TTTCACAGATACTCCATTTTATGGAACATGTACCAGATTGTTTTCTATGTGGATGATGTT
CCAATAAGAGTGTTCAAGAACAGCAAAGATTTAGGAGTGAAATTCCCATTTGACCAACCA
ATGAAGATATACAACAGTTTATGGAACGCAGATGAGTTGGGACAAACGAAAGGTAGGGTT
AGGGTAAGTTTTAAAGGGAAAAACGGAAAAAAAACCCGTAAGGGTTAAGTTTTACGGGTA
AACCAAAAAACGGCC
>Ps_contig_mira-and-tgicl-ass_143
TAATTTTAAAAGCTTGTCCTGCTGACCGATAGTTRTKAAATATCAAGATCATATTATTTA
CCATGAAATGGCAATGTACGTTTCAAACAAATGTTATTTTTTTTGATAAATGACCAATCA
ATATAGATCATTACAGATACATATATAAAGGCTCCCTTAGGTTCAACCTTGAAATATTAC
ATAGTTGATCAAATGATATAACGGTGACAAGACAAGAACAAATAATTTATGATACAAATA
CTTACGAGAAGAGATTTATGGTAAAGTAAGTGGTAAAAGTATGCATAGAAAATTCAAATG
TCACCATCTCTTTTGCATTCGGAGGGAATTTGAGGTAAACGTTTTTCTAGTTCGGGTGCA
STAAKTGTAAWKTAGGTTAAAAGTTGGGTTTGTTTTAACTTTTTTTTTCCCTACCCTTAC
CCCTAAACCCCCTTTAAACGTTTTTAAACGG
>Ps_contig_mira-and-tgicl-ass_144 ||hit-id:AT4G24830.2_e-value:8e-07_score:48.9_percentidentiy:74.07_arginosuccinate synthase family
CGATGTATATGATCAAGCTGATGCTGCTGGTTTTATCCGACTTTACGGCCTTCCAATGAG
AGTCAGAGCAATGCTTGAGCAGGGCATTTAATTTAAGTATTGATCTCATTCCAAAGCATG
TATTTGATTGCAATAAGACGACATGCTTTGTTTCGCTAGAAGACATGATTGTCTTTTCTC
CGTTATTTCCGATTTGGTTGTTTAGGAACTGGTGTGTAATGGTAGAGTAGTTTCAGTTGT
TTGTGGACCGATCACGGAATGTTGGAATGTTATCAGTTAATTAAATGTTGTATTACAATA
AATATTGTTGAGCTTTATATAATGTTCTAAATCTCACAACTCGGCGAGATTTTCAATTCT
ACAAGAGGT
>Ps_contig_mira-and-tgicl-ass_145 ||hit-id:AT2G06850.1_e-value:9e-26_score: 111_percentidentiy:73.77_EXGT-A1 (ENDOXYLOGLUCAN TRANSFERASE); hydrolase, acting on glycosyl bonds / xyloglucan:xyloglucosyl transferase
CTGTTGATGCAAAATTCTGTGCAACACAAGGTAAGAGATGGTGGGATCGAGTTGAGTTTC
GTGATCTTGATGCAGCGCAATGGCGAAGAATAAAGTGGGTGCGTAAGAAATTCACCATTT
ACAATTATTGCTCTGATAGAAAACGTTTCCCTCAGATACCTGCGGAATGTAGAAGAAATC
GTGACATTTAAATTTGTTTATATATTTAATTGTATTAAACTGTCATTATTTATTGTCACT
CTATATATATGCTTTGTATTAGTTCAAATTATTTTCATATACTATGTAAA
>Ps_contig_mira-and-tgicl-ass_146
GTAGVCKCAAACAAATGTTTATTTTTCTTGATAAATGACCAATCAATATAGAATTACAGA
TACATATATAAAGGCTTCCTTAGGTTCAACCTTGAAATATTACATAGTTGATCAAATGAT
ATAACGGTGAACAAGAACAAAGAAACTAAAATTAATTTATGAATAACAAATACTTAACAA
GAAGAGTATTTAGTAGGTAAAAGTAAGTAGGTAAAAGTTGCAATAGAAAATTCAAATGTC
CACCATTCTTCTTTGCATTCGAAGGTAAGGG
>Ps_contig_mira-and-tgicl-ass_147 ||hit-id:AT2G06850.1_e-value:8e-09_score:55.5_percentidentiy:65.79_EXGT-A1 (ENDOXYLOGLUCAN TRANSFERASE); hydrolase, acting on glycosyl bonds / xyloglucan:xyloglucosyl transferase
TTCGTTGATCTTGATGCAGCTCAATGGCGTAGCTTAAAGTGGGTGAGAGAGAAATACACC
ATTTACAATTACTGCACTGATAAGAAAACGTTTACCTACAAACTTCCCTCTGAATGACAA
AAGAGATGGTGACTATTTAGTAATTTTCATGCTAATTTACTTTTAACCAACTTTACTTTA
ACCAATTAAACTCTTTTCTTCTTAGTAAGTTATTTGTATCTAATTAAATTTATTTTGTTT
CTTGTT
>Ps_contig_mira-and-tgicl-ass_148
CTATAGACAAAACAAATTGTTTATTTTTCTTGATAAATGACCAATCAATATAGAATTACA
GATACATATATAAGGCTTCCTTAGGTTCAACCTTGAAATTATTACATTAGTTGATCAAAT
GATATAACGGTGACAAGACAAGAACAAATTAATTTTATGAATAACAAATACTTACAAAGA
AGATATTTAGTAGGTAAAGTAGTAGGTAAAAGTGTGCATAGAAAATTCAATGTCCACCTA
TTCCTTTCTTTT
>Ps_contig_mira-and-tgicl-ass_149 ||hit-id:AT2G06850.1_e-value:2e-09_score:57.8_percentidentiy:75.00_EXGT-A1 (ENDOXYLOGLUCAN TRANSFERASE); hydrolase, acting on glycosyl bonds / xyloglucan:xyloglucosyl transferase
AAGCAGTGGTTCAACGCAGAGTTTCGTTGTATCTTGATGCAGCTCAATGGCGTAGCTTAA
AGTGGGTGAGAGAGAAATACACCATTTACAATTACTGCACTGATAGAAAACGTTTACCNC
AAATTCCCCTCTGAATGACAAAAGAGATGGTGACTATTTGAATTTTCATAGAAACTAAAT
TAACCTTTTACCACTTACTTACATAATCTNTTNTGTAATTATTTGTATAC
>Ps_contig_mira-and-tgicl-ass_150 ||hit-id:AT2G06850.1_e-value:1e-08_score:54.7_percentidentiy:58.97_EXGT-A1 (ENDOXYLOGLUCAN TRANSFERASE); hydrolase, acting on glycosyl bonds / xyloglucan:xyloglucosyl transferase
GTGGTATCAACGCAGAGTTTCGTGATCTTTGATGCAGCTCAATGGCGTAGCTTAAAGTGG
GTGAGAGAGAAATACACCATTTACAATTACTGCACTGATAGAAACGYTTACCTCAAACTT
CCCTCTGAATGACAAAAGAGATGGTGACTATTTGTAATTTTCATGCTATTACTTTACCAC
TTACTTACCATAATCTCTTCTTAGTAAGTTATTTGTATCTAATTAAATTTTTTTTGTTTC
TTGTTCTTGTCCTACCGTTATATCTA
>Ps_contig_mira-and-tgicl-ass_151 ||hit-id:AT2G06850.1_e-value:3e-07_score:50.1_percentidentiy:80.00_EXGT-A1 (ENDOXYLOGLUCAN TRANSFERASE); hydrolase, acting on glycosyl bonds / xyloglucan:xyloglucosyl transferase
TTTCGTTGTATTCTTGATGCAGCTCAATGGCGTAGCTTAAAGTGGGTGAGAGAGAAATAC
ACCATTTACAATTACTGCACTGATAAGAAAACCGTTTACCTCAAACTTTCCCCTCTAGAA
TGACAAAAGAGATGGTGAACTATTTGTAATTTTCAATGCTATTACTTCCTACCTACTTAC
TTACCATAATCTCTTNTGTAGTTATTTGTATACTAATTAAATTTNTTTGTTCTTGTCTTG
T
>Ps_contig_mira-and-tgicl-ass_152 ||hit-id:AT5G13870.1_e-value:6e-28_score: 120_percentidentiy:57.26_EXGT-A4 (ENDOXYLOGLUCAN TRANSFERASE A4); hydrolase, acting on glycosyl bonds / hydrolase, hydrolyzing O-glycosyl compounds / xyloglucan:xyloglucosyl transferase
AGGTAAGTACTTGTTGGAAAAGTTAACTTTTTACGTTTTTGGGTTAGTTCTAAACCAAAA
CGAAAAATAAATACCTTTGTTCTTTGTTTACCTTTGTTCCTACCCACGTGAACACATTGT
TTGTTAAATATAAGGTTGTCCTGTTCTGTTCCCACGAACTCGAAATACTATCTCATCATG
TTCAGCATTTTGTGAAGATAAGTAGAAAGCAGTAACTGTTCCTAGCAGAATCACCAGGAA
CCATCTTAATGTTCATACTGAAATGACCAAACAAGTATGAACCTTTGGACTGAAAACCAG
TACCAGTGGACTTATCAAGATGAAGCTGAATCTAACAAGAACCGCCATTGAAGTATTTGA
TATGATCAAAAGCCCAAGTAGGGTAATAGTTTCTACCAAATGGTACATCCACTGGCTTCC
TTGGGAGAGCACAGAATGAAAGAAGAAACAAGTGATGCTAGAATCAAACACACTGTCCAA
AATGAAGAACCCATGTTGTGTGTTGTTCCCCCGA
>Ps_contig_mira-and-tgicl-ass_153 ||hit-id:AT2G06850.1_e-value:7e-13_score:68.9_percentidentiy:69.05_EXGT-A1 (ENDOXYLOGLUCAN TRANSFERASE); hydrolase, acting on glycosyl bonds / xyloglucan:xyloglucosyl transferase
AAGCAGTGGTATCAACGCAGAGTTTCGTGATCTTGATGCAGCTCAATGGCGTAGCTTAAA
GTGGGTGAGAGAGAAATACACCATTTACAATTACTGCACTGATAGAAAACGTTTACCTCA
AATTCCCTCTGAATGACAAAAAGAGATAAGGTGACATTTGAATTTTCATGCATTACTTTT
ACCACTTACTTACCATAAATCTCTTCTTGTAAGTTATTTGTATCAATTAAATTTAATTTG
TTCTTGTCTYGTCACCGTTATATCTATTTGA
>Ps_contig_mira-and-tgicl-ass_154 ||hit-id:Medtr7g099560.1_e-value:5e-06_score:35.0_percentidentiy:77.78_ Glycoside hydrolase, family 16; Xyloglucan endo-transglycosylase, C-terminal
TTCGTTGATCTTGATGCAGCTCAATGGCGTAGCTTAAAGTGGGTGAGAAGAAAAATACAC
CATTTACAATTACTGCACTGATADAAAACCGTTTACCTACTAAAACTTTCCCCCTACCGA
AATGACAAAAGNGATGGTGACTATTTGAACTTTCATGCATTACTTTACCACTTACCTACA
TAATCTCTTCTACGTTAAGTTATTTGTATAC
>Ps_contig_mira-and-tgicl-ass_155
TTCGTGATCTTGATGCAGCTCAATGGCGTAGCTTAAAGGTGGGTGAGAGAGAAATACACC
TATTTACAATTACTGCACTGATAAGTAAACCGTTTCCTACTAAACTTTCCCCTNTAGAAT
GAACAAAGNGNGTGGTAGTAACTTATTTTAGTTAATTTTCA
>Ps_contig_mira-and-tgicl-ass_156
TTCGTGATCTTGATGCAGCTCAATGGCGTAGCTTAAAGGTGGGTGAAGAAGAAAAATCAC
CTATTTACAATTACTGCACTGAATTAAGTAAAACCGTTTACCCTACTAAAACTTTCCCCT
ACCGGAATGACAAAAG
>Ps_contig_mira-and-tgicl-ass_157
ACTWTTAGCAAACAAATGTTATTTTTCTTGATAAATGACCAATCAATATAGAATTACAGA
TACATATATAAGGCTTCCTTAGGTTCAACCTTGAATATTACATAGTTGATCAAATGATAT
AACGGTGACAAGACAAGAACAAATAATTTATGATAMMAATACTTACAAAGGAAGAGTATT
TTAAGTAGGGTAAAAGTAAGTAGGTAAAAGTNTGACATAGAAAAATTCAAT
>Ps_contig_mira-and-tgicl-ass_158 ||hit-id:AT5G13870.1_e-value:1e-64_score: 242_percentidentiy:74.52_EXGT-A4 (ENDOXYLOGLUCAN TRANSFERASE A4); hydrolase, acting on glycosyl bonds / hydrolase, hydrolyzing O-glycosyl compounds / xyloglucan:xyloglucosyl transferase
GACACCTTGCATGAAAACAAAACACAACATGAGTTCTTCATTTTGGACTGTGTGTTTGAT
TCTAGTATACACTTGTTTCTTCTTCATTCTGTGCTCTCCCAAGGAAGCCRGTGGATGTAC
CATTTGGCAGAAACTATTACCCTACTTGGGCTTTTGATCACATCAAATACTTCAATGGCG
GTTCTGAGATTCAGCTTCATCTTGATAAATCCACTGGTACTGGTTTTCAGTCCAAAGGTT
CATACTTGTTTGGTCATTTCAGTATGAACATTAAGATGGTTCCTGGTGATTCTGCTGGAA
CAGTTACTGCTTTCTACTTATCTTCACAAAATGCTGAACATGATGAGATAGATTTCGAGT
TCTTGGGGAACAGAACAGGACAACCTTACATTTTACAAACAAATGTGTTCACTGGTGGAC
AAGGTAACAAAGAACAAAGGATATTTTCTTTTGGTTTGATCCAAACAAAAGAATTTCACA
GATACTCCATTCTATGGAACATGTACCAGATTTGTTTTCTATGTGGATGATGTTACCAAA
TAAGAGTTGTTACAAAGAACAGACAAAGTATTAGGAGTAGTAACTTTCCTATTACGAACC
AACAATAGAATATAACTAACAACGTTAGTTTAGACGGAACG
>Ps_contig_mira-and-tgicl-ass_159 ||hit-id:AT2G06850.1_e-value:8e-09_score:55.5_percentidentiy:79.31_EXGT-A1 (ENDOXYLOGLUCAN TRANSFERASE); hydrolase, acting on glycosyl bonds / xyloglucan:xyloglucosyl transferase
AAGTTTWWCGTWGAATACTTGATGCAGCTCAATGGCGTAGCTTAAAGTGGGTGAGAGAGA
AATACACCATTTACAATTACTGCACTGATAGAAAACGTTTACCTCAAAATTCCCTCTGAA
TGACAAAAGNGATGGTGACATTTGAATTTTCATGCAATTACTTTTACCACTTACTTACAT
AATCTCTTCTTGTAAGTATTTGTATCAATTAAATTATTTGTTCTTGTCTTGTCCTAACCG
TTTATATT
>Ps_contig_mira-and-tgicl-ass_160
CGKCAAACAAATGTTTATTTTTTCTTGATAAATGACCAATCAATATAGAATTACAGATAC
ATATATAAAGGCTTCCTTAGGTTCAACCTTGAAATATTACATAGTTGATCAAATGATATA
ACGGTGACAAGACAAGAACAAAATTAATTTANGATAACAAAATACTTAMMAAGAAGAAGT
ATTTATAGGTAAAAGTAGTAGGTAAAAGTATGCATAGAAAATTCAAATGTCACATCTTCT
TTG
>Ps_contig_mira-and-tgicl-ass_161
TTCGTTGTATTCTTTGTATTGCAGCTCAATGGCGTAGCTTAAAGTGGGTGAGAGAGAAAT
ACACCATTTAAACAAATTAACTGCACTGATAGTAAAACGTTTACCTACAAAYTTCCCTCT
GAATGACAAAAGAGATGGTGACTATTTGAATTTTCATGCATTACTTTACCACTTACTTAA
CAATAATCTCTTNTTGTAAGTTNTTTGTATCAATTAAATTTNTTTGTTCTTGTCTTGTCC
ACCG
>Ps_contig_mira-and-tgicl-ass_162 ||hit-id:Medtr7g099560.2_e-value:1e-07_score:51.6_percentidentiy:60.98_ Glycoside hydrolase, family 16; Xyloglucan endo-transglycosylase, C-terminal
TTCGTTTGTATCTTGATGCAGCTCAATGGCGTAGCTTAAAGTGGGTGAGAGAGAAATACA
CCTATTTACAATTACTGCACTGATAGAAACGTTTACCTCGAATTCCCTCTGAATGACAAA
GAGATGGTGAYATTTKKAATTTTCATCGACTAATTTAACCTTTTTACCTAACTTTTAACC
TTTAACCAATTAAACTTCTT
>Ps_contig_mira-and-tgicl-ass_163
GAGASMAAACAAATTGTTTATTTTTCTTGATAAATGACCAATCAATATAGAATTACAGAT
ACATATATAAGGCTTCCTTAGGTYCAACCTTGAAATATTACATAGTTGATCAAATGATAG
TAACGGTGAACAAGAACAAAGAAACAAATTAATTTATGAATAACAAATACTTACAAAGAA
GAGTATTTTAGTAGGTAAAGTAAGTAGGTAAAAGTNTGCATAAGTAAAAATTCAAATGTC
CACTATTCTTCTTTTGA
>Ps_contig_mira-and-tgicl-ass_164 ||hit-id:AT2G06850.1_e-value:2e-10_score:60.5_percentidentiy:76.47_EXGT-A1 (ENDOXYLOGLUCAN TRANSFERASE); hydrolase, acting on glycosyl bonds / xyloglucan:xyloglucosyl transferase
TTCGTGATCTTGATGCAGCTCAATGGCGTAGCTTAAAGTGGGTGAGAGAGAAATACACCA
TTTACAATTACTGCACTGATAGAAAACGTTTCCNCAAAMTTCCCCTCTGAATGACAAAAG
NGATGGTGACATTTGAATTTCATGCATTACTTTACCACTTACTTACCATAATCTCTTCTT
GTAAGTTATTTGTATCTAATWAAWTTATTTGTTCTTGTCTTGTCACCGTTATATT
>Ps_contig_mira-and-tgicl-ass_165 ||hit-id:AT2G06850.1_e-value:6e-09_score:55.8_percentidentiy:76.67_EXGT-A1 (ENDOXYLOGLUCAN TRANSFERASE); hydrolase, acting on glycosyl bonds / xyloglucan:xyloglucosyl transferase
TTCGTGATCTTGATGCAGCTCAATGGCGTAGCTTAAAGTGGGTGAGAGAGAAATACACCA
TTTACAATTACTGCACTGATAAGAAAACGTTTACCTCAAACTTTCCCCTCTGAATGACAA
AAGNGATGGTGACTATTTGTAATTTTCATGCATTACTTTACCACTTACTTACATAATCTN
TTNTGTATTATTTGTGTACTAATTAAATTTATTTTGTTCTTGTCTTGT
>Ps_contig_mira-and-tgicl-ass_166
CGTATAAATGACCAATCAATATAGAATTACAGATACATATATAAAGGCCTCCTTAGGTTC
AACCTTGAAATATTACATAGTTGATCAAATGATATAACGGTGACAAGACAAAGAAMYAAA
TTAATTTTATGAWWACAAATACTTANAAGAAGAGTATTTWRTAGGGTAAAGTAAGTAGGT
AAAAGTNTGCATAGAAAATTCAATGTCACCNTCTCTTTGCATNAGNGGA
>Ps_contig_mira-and-tgicl-ass_167 ||hit-id:AT4G24830.1_e-value:3e-14_score:73.2_percentidentiy:69.35_arginosuccinate synthase family
TGGTTTGTTATGCTGGAAGATGGTTTGATCCACTCCGTGAGTCCATGGACGCCTTTATGC
AGAAGATTACAGAGACCACAACAGGCTCTGTGTACTTTAGAAATTTGTAACGAAAGGGTT
CTTAGTTWACCGTAACAGGTAGGAAGAGTTCCCTTCAGTCCTTTATAGGACAAGATATCT
CATCATTCGGAGGGCAGCGATGTATANGATACAAGCTGATGCTGGTCTTTTA
>Ps_contig_mira-and-tgicl-ass_168 ||hit-id:AT2G06850.1_e-value:8e-08_score:52.0_percentidentiy:78.57_EXGT-A1 (ENDOXYLOGLUCAN TRANSFERASE); hydrolase, acting on glycosyl bonds / xyloglucan:xyloglucosyl transferase
TTCGTTYGTTKATCTTGATGCAGCTCAATGGCGTAGCTTAAAGTGGGTGAGAGAGAAATA
CACCATTTACAATTACTGCACTGATAGAAACGTTTCCTCAAATTCCCTCTGAATGACAAA
AGAGAATGGTAGACTATTTGAATTTTCATGCATTACTTTTACCACTTACTTMMCATAATC
TCTTCTTAGTAAAGTTATTTGTATACATTAAATTNTTTGTTCTTAGTCTTGT
>Ps_contig_mira-and-tgicl-ass_169 ||hit-id:AT5G13870.1_e-value:2e-08_score:43.5_percentidentiy:91.30_EXGT-A4 (ENDOXYLOGLUCAN TRANSFERASE A4); hydrolase, acting on glycosyl bonds / hydrolase, hydrolyzing O-glycosyl compounds / xyloglucan:xyloglucosyl transferase
TTTCAGTCCAAAGGTTCATACTTGTTTGGTCATTTTTTCTTAGTATGAACATTAAGATGG
TTCCTGGTGATTCTGCTGGAACTGTTACTGCTTTCTATTTATCTTCACAAAA
>Ps_contig_mira-and-tgicl-ass_170
AGTCAAACAAATTGTTATTTTWCTTGATAATGACCAATCAATATAGAATTACAGATACAT
ATATAAGGCTTCCTTAGGTTCAACCTTGAAATTATTACATAGTTGATACAAATGATATAC
GGTNACAAGAACAAAGAAACTAAATTAATTTWAAGAATAACAAATACTA
>Ps_contig_mira-and-tgicl-ass_171 ||hit-id:Glyma05g28530.1_e-value:5e-09_score:57.0_percentidentiy:59.18
GTTGGGTAACCTAATTATTTTGTTTTACTTACTACACTTCAAGGGGTTGGAGATGAAGGT
GCTGTTTTGGTGCTTCCTTGGTCAAAAGATCCTAACAAGAATGATATTGATGRAAAGTTT
GTGACCATTATATTTCCAGAAGATAGAAAATGGGTAGAAAAATTAAAGATGAACTTAAGA
TGAATGGTGTTATGGTTGATGGTGTATTTTAGTGATGGTTGATTAAGTAATGTTAAGAAT
AAATAAGTAGYGACTAAATTATTTATGTTGTTGATGAAGTGAAGTAAATTNTGTT
>Ps_contig_mira-and-tgicl-ass_172
AGTTGAAACAAATGAAGGTGTGGCTGATTTTTTTTTGTTCTATGGTGCTAATTTTGACAT
TTCTCAACTTAGAAGATGTCAATGTTCATGACTTTTAAATTGGAAGGGGGAAAAAACCAA
TTATTTTGTTTACTACACACTTCRMAAGGGGTTAGGAAGATGAAGGTGCTTGTTTTGGTG
CTTCCTTGGTACAAAAGNTCCTAANAAGAATGATATTGATGGAAAGTTTG
>Ps_contig_mira-and-tgicl-ass_173 ||hit-id:AT4G24510.1_e-value:1e-07_score:44.3_percentidentiy:44.12_CER2 (ECERIFERUM 2); transferase/ transferase, transferring acyl groups other than amino-acyl groups
AGTTGAAACAAATGAAGGTGTGGCTGATTTTTTTGTCTATGGTGCTAATTTGACATTTCT
CAACTTAGAAGATGTCAATGTTCATGACTTTAAATTGAGGGGAAAACATATTTGTTTACT
ACACACTTCAAGGGGTTGGAGATGAAGGTGCTTGTTTTGGTGTCCTTTCCTTGGTACAAA
AGNTCCTAANAAGATGATATTGATAGGTAAAGTTTG
>Ps_contig_mira-and-tgicl-ass_174 ||hit-id:AT4G13930.1_e-value:2e-07_score:50.8_percentidentiy:81.48_SHM4 (serine hydroxymethyltransferase 4); catalytic/ glycine hydroxymethyltransferase/ pyridoxal phosphate binding
GTCGGGGGTATTGTACAAAAACCACAACACAAACAAAGGCACACACCAGTGACACCACCA
CTCTTTGTGCTATTTACTCTGTTGTTGTGATAATGGATCCGGTTAGCGAGTGGGGAAACN
CGCCGTTAGTTACGGTAGACCCAGAAATCCACGATCTAATCGAAAAAGAGAAAGGCTATG
ATCTTGTTTCCGGTGGGACTGAGAATCATTTAGTTTGATGAATCTGAAGAACAAGGGTAT
TGATGGGTCCAGTAG
>Ps_contig_mira-and-tgicl-ass_175
GATGCCACCAGGAACCATAGCAGACGACATACTCCTGGAACTAGTGTTTT
>Ps_contig_mira-and-tgicl-ass_176
GGTTGTGAATGGTTGAATTGAATCCCTGATCTGGCTTTCTGCTTTGTTTTTGAATATTGT
AACTCTATTATTATTGTATTTGATTATTAACAACACATGGTCCTACTAATTTATTAATGC
TACTAAGAAAATGTTGCAATTCTTTAGTTGTTTTATAGTAATGAGTCTGTAACCTATTAA
TNTCTATACTGCTAGAAACAAGTAATAAAAACATGAACTWAACTTAAAAAAGTT
>Ps_contig_mira-and-tgicl-ass_177 ||hit-id:AT5G26780.2_e-value:8e-25_score:72.8_percentidentiy:90.00_SHM2 (SERINE HYDROXYMETHYLTRANSFERASE 2); catalytic/ glycine hydroxymethyltransferase/ pyridoxal phosphate binding
CCTTAACGAAATCCTCCTCAACAAATCCCCTTGAAGTTAAGACGCAAGGAGTTCCCATCC
TGATGCCACCAGGAACCATAGCAGACACATCTCCTGGAACTGTGTTTTTATTAGCAGCAA
TTATGTACTAATTCCTAACACTTTCTCAACTCTGGACCCATCAATACCCTTGTTCTTCAG
ATTCACCAAAACTAAATGATTCTCAGTCCCACCGGAAAACAAAGATCATAGTCCTTTCTT
CACTCAGAGCCTTTGCAAACTTTGAG
>Ps_contig_mira-and-tgicl-ass_178
GAAGCTTTGCTGTGTCATGATTTGAAGAACACAGATCTCAAAGTTAGGTTTTATGGGCAT
TCAGGGTACTTGTTTTTTCCCTTTTATTTGAAGGAATTTGTAGTCAGAGTATTAAGGATG
CCTATATGCAGTTACAGAAAGTATTCGTTTTATATKGKTTTTATGATACCAGAAGACATG
CTAATGCTGTAATRRACTTCTATTGTTGATATTAGTTTTAGTATTTATTGACTAATTTTA
CG
>Ps_contig_mira-and-tgicl-ass_179
GTKTAAGCTTTGCTGTGTCATGATTTGAAGAACACAGATCTCAAAGTTAGGTTTTATGGG
CATTCAGGGTACTTGTTTTTCCCTTTATTGAAGGAATTTGTAGTCAGAGTATTAAGGATG
CCTATATGCAGTTACAGAAGTATTTCGTTTTATATTGGTTTTATGATACCAGAAGACATG
CTAATGCTAGGTAATGAACTTCATTGTTGATTATTAGTTTTAGATTTATKRCTTAATTTT
TACG
>Ps_contig_mira-and-tgicl-ass_180
GTGGTATCAACGCAGAGTGAAGCTTTGCTGTGTCATGAYTTGAAGAACACAGATCTCAAA
GTTAGGTTTTATGGGCATTCAGGGTACTTTGTTTTTCCCTTTTATTTGAAGGAATTTTGT
AGTCAGAGTATTAAGGATGCCTATATGCAGTTACAAGAAAGTTATTYCGTCTTTATAGTT
GGTTTTATGAACTACCAAGAAGACATGACTAATGCGTAGGTAATACGTAACCTTTCTAGT
TTGTTAGTAATTATTTAAGTTTTAGTATTTAAT
>Ps_contig_mira-and-tgicl-ass_181
CAGAGGCAACTGCTGCCTCCAGTTCCTTCCATTCTAATTCACAATCTGCGATGACCGGAT
CGGAGCTCGATATCGAAAGAGGATTGAATTTGTA
>Ps_contig_mira-and-tgicl-ass_182 ||hit-id:AT4G37930.1_e-value:1e-05_score:45.1_percentidentiy:66.67_SHM1 (SERINE TRANSHYDROXYMETHYLTRANSFERASE 1); glycine hydroxymethyltransferase/ poly(U) binding
AAAAGAACAAGTAGGTATCAACGCAGAGTATTTTGATGCAGCTGTGAGTTTTGGCCTTGA
AGGTTAAGGCAGAAAGCAAAGGAACAAAATTAAAGGACTTCGTGGAAGCATTGCAGACAT
CCTCTTACGTGCAATCAGAGTATTTCCAAAGTACTTAAAGCATGATGTTGAGGTAGTTNA
CAAACTATTCCAACCTGTTTAGGTTTAAGAAAAACGCCAAACCCGTAAGTTAAACGGTAA
AAACGGTAAACC
>Ps_contig_mira-and-tgicl-ass_183 ||hit-id:AT4G37930.1_e-value:2e-07_score:50.8_percentidentiy:59.09_SHM1 (SERINE TRANSHYDROXYMETHYLTRANSFERASE 1); glycine hydroxymethyltransferase/ poly(U) binding
ATAGAGCATATCAAGAGCAGGTTCTCAGCAATAGCTCAAAGTTTGCAAAGGCTCTGAGTG
AGAAAGGCTATGATTCTTGTTTCCCGGGTGGGACTGAGAATCATTTAGTTTGGTGAATCT
GRAGAACTAAGGGTTATTGAGTTCGGGGTCCCAAGGAGTTTAGGAAAGGTAAAAAGGTTG
GTTTAGGGTAAAACTTTAACGGTTAACAACTTTAGTTTTACGGGTCCGTTACGGGTAAAC
CTTTAAAAAAAAACTTAAAAAAAAACCCGACCGTACGGGTTTCCCGAAGGGAAGGTAAGT
TTCGGTTTACGTTCCGTTAGGTACCGTTTTA
>Ps_contig_mira-and-tgicl-ass_184 ||hit-id:AT4G37930.1_e-value:1e-23_score:69.3_percentidentiy:71.11_SHM1 (SERINE TRANSHYDROXYMETHYLTRANSFERASE 1); glycine hydroxymethyltransferase/ poly(U) binding
TGCACGTAAGAGGATGTCTGCAATGCTTCCACGAAGTCCTTTAATTTTGTTCCTTTGCTT
TCTGCCTTAACCTTCAAGGCCAAACTCACAGCTGCATCAAAATACTCTGCTACCTTAACG
AAATCCTCCTCAACAAATCCCCTTCGAAGTAAGCGCAGGAGGTTCCCACTCCTGATGCCA
CCCAGGAACCATAGCAGACACATCTCCTGGRACGTGTTGTTTTTATTTAGCAGCAATATG
TACTAATTCCAACACTTTCTCAACTCTGGACCCATCAACTTACCCCTTTGTTTCTTCAGA
TTCCAACCAAAAACTTAAATGTATTCCTCCACGTCCCCAACCCGGGAAAACAAAGATCCA
TACGTCCCTTTTCCTCCACCTCAGGACGTCCCTTTTGACCTAAACTTTTGAG
>Ps_contig_mira-and-tgicl-ass_185
CGTTTTTAAGTTTAGGTAGGAAAAAATACAAAGGTTGAGTGTGAAATCATCTGTCCTGAG
ATCATGATAGTCCAATGGCAATACAAGACTAAAATTGCAATAAATCTAAAACTATATCAA
CAATGAAGTTCATTACCAGCATTAGCATGTCTTCTGGTATCAATAAAACCATAATAAAAC
GAATTACTTTCTGTACTGCATATAGGCATCCTTATACTCTGACTAACAAACTTACCTTAC
AWAAAAGTAAAAAAGGGRAAAAAACSACRWACCG
>Ps_contig_mira-and-tgicl-ass_186 ||hit-id:AT4G37930.1_e-value:4e-10_score:60.1_percentidentiy:59.62_SHM1 (SERINE TRANSHYDROXYMETHYLTRANSFERASE 1); glycine hydroxymethyltransferase/ poly(U) binding
AGCAAAGGAACAAAATTAAAGGAACTTCGTGGAAGCTATTTGTCTAGTACTATTACCTTA
CTTAACGTTAGCAATCAGAGATTTCCAAGCTTAAGCATGATGTTGAGGAGTTTGCAAAAC
AATTTCCAACCATTGGTTTTGAAAAAGCAACCATGAAGTACAACAAATAAGTAAAGAAAG
TTTCCATCAGTGGCTGTTAACACTATGATGGTCAAGCCCTTCAAGGTGATCAGTTTTATG
CTTAATGGAAGAGGAGATTATATATAGCAGATGAAAATCATTAGGATGGAACTTTTTTAT
GTATGGAACCTTGCGAACTTGNTCAGAATATCTTCTTGCAATGTATTAGATACATATTAT
TTATAATTTATTAAATGNGAATTGCGCTTGCGAGTACTTTTAAGTCTGTTGT
>Ps_contig_mira-and-tgicl-ass_187
GTTAAGTTCTTTGCTGTGTCATGATTTGAAGAACACAGATCTCAAAGTTAGGTTTTATGG
GCATTCAGGGTACTTGTTTTTCCCTTTTATTTGAAGGAATTTGTAGTCAGAGTATTAAGG
ATGCCTATATGCAGTTACAGAAAGTATTCGTTTTATATGGTTTTATGATACCAGAAGACA
TGCTAATGCTGGTAATGAACTTCATTGTTGATATAGTTTTAGTATTTATTGCAATTTTAG
TTCTTGTNTTGCCATTGGACTATCATGATCTCGAAGGGACAAGGTATGTATTTTACCAAC
CAACCAACCTAAACCCTTTTGTTTAATTTTTTTCCTTACCCTTAACGTTTAAGTAAATTA
TTTTACCTTAAAAAGTTTAAAAAAAAAAAGT
>Ps_contig_mira-and-tgicl-ass_188
TGGTATCAACGCAGAGTGAAGCTTTGCTGTGTCATGATTTGAAGAACACAGATCTCAAAG
TTAGGTTTTATGGGCATTCAGGGTTACTTTGTTTTTCCCTTTTATTGAAGGAATTTGTAG
TCAGAGTATTAAGGATGCCTATATGCAGTTACAAGTAAAGTTATTTCGTTTTATTAGTTG
GTTTTATGACTACCAGAAGACATGACTAATGTCGTAGGTAATACGTAACTTTCTAKTGTT
GGTTAGTAATTTAAGTTTTAAGGTTTTTAAGTAATTTTA
>Ps_contig_mira-and-tgicl-ass_189 ||hit-id:AT4G37930.1_e-value:4e-21_score:96.3_percentidentiy:68.00_SHM1 (SERINE TRANSHYDROXYMETHYLTRANSFERASE 1); glycine hydroxymethyltransferase/ poly(U) binding
AAAGAACAAGTAGGTAATACAACGCAGAGTATAGAGCATATCAAGAGCAGGTTCTCAGCA
ATAGCTCAAAGTTTGCAAAGGCTCTGAGTGAGAAAGGCTATGATCTTGTTTCCGGTGGGA
CTGAGATCATTTTAGTTTTGGTGAATCTGAAGAACAAGGGTATTGATGGGTCCAGAGTTG
AGAARGTGTGGAATTAGTACATATTGCTGACTAAATAAAAACACACGTTACCAGGAGATG
TGTCTGCTTAG
>Ps_contig_mira-and-tgicl-ass_190
AGAAAATCAAGGTTGTGTGTGAAATCATTTCTTGTCCTGAGATCATGATAGTCCAATGGC
AATACAAGACTAAAATTGCAATAAATCTAAAACTATATCAACAATGAAGTTCATTACCAG
CATTAGCATGTCTTCTGGTATCAATAAAACCATAATAAAACGAATACTTTCTGTAACTGC
ATATAGGCATCCTTAATCTCTGACTACAAATTCCTWNAAATAAAAGGAAACAMMGTACCC
TGAATCGACCCAATTAAAACCTTAACTTTGAGTA
>Ps_contig_mira-and-tgicl-ass_191
GTTACTTCGGGTTGGGTTTCGTTGGTTTTGGTTTCCGTTTACCTAAACTTAGTAAGGGAC
GGCCGAAACTTAGTCACACATGATCAAATACAGATATATTCCATTCAGCTTGGGAAAACA
GAAGTACGGTGGCAAGAAATCTTCTGGAAGTAGCAGTGGCTCTCGGGCAGACTGAAGCTT
TGCTGTGTCATGAATTTGAAGAACACAGATCTCAAAGTTAGGTTTTATCGGGCATTCAGG
GTACTTTGTTTTTCCCTTTATTGAGAGGAATTTGTAGTCAGAGTATTAAGGNTGCCTATA
TGCAGTTACAGAAAGTTATTTCGTTTTATGGTTTTANGATACCAGAAGACATG
>Ps_contig_mira-and-tgicl-ass_192 ||hit-id:AT5G26780.2_e-value:2e-17_score:80.1_percentidentiy:50.52_SHM2 (SERINE HYDROXYMETHYLTRANSFERASE 2); catalytic/ glycine hydroxymethyltransferase/ pyridoxal phosphate binding
TCTGGACCCATCAATACCCTTGTTCTTCAGTTATTTCTACCTAAAACTTAAATTGTATTT
CTTCTAGTTCCCTACCGGTAAACAAGATCATAGCCTTTCTCACTCAGAGTCCTTTTGCAA
ACTTTGAGCTATTGCTGAGAACCTGCTCTTGATATGCTCTATACTCTGGAGTTGTAGCCT
GCTTCAATGCAACAGCTAAACCTGTAATGGTATGGTTGTGAGGACCAMCTTGCAGGTCCG
GGGAAGACAGCTTGATTGTTATTTTCGTCCTCATAGTCATAGAACCTACCTTCTTTTCCT
TGTTTGTTGTACTTTCTTTTAACTCCCTTCTAGAAAATA
>Ps_contig_mira-and-tgicl-ass_193 ||hit-id:AT5G26780.2_e-value:2e-21_score:97.1_percentidentiy:91.07_SHM2 (SERINE HYDROXYMETHYLTRANSFERASE 2); catalytic/ glycine hydroxymethyltransferase/ pyridoxal phosphate binding
CCTCCTCAACAAATCCTCTTGAAGTAAGCGCAAGAGTTCCCATCCTGATGCCACCAGGAA
CCATAGCAGACACATCTCCTGGAACTGTGTTTTTATTAGCAGCAATATGTACTAATTCCA
ACACTTTCTCAACTCTGGACCTATCAATACCCTTCGTTTCTTTCAGATTCTACCAAAACC
TAAAATAGATTCTTCAGTCCCACCCG
>Ps_contig_mira-and-tgicl-ass_194
GTAAGCTTTGCTGTGTCATGATTTGAAGAACACAGATCTCAAAGTTAGGTTTTATGGGCA
TTCAGGGTACTTGTTTTTCCCTTTTATTTGAAGGAATTTGTAGTCAGAGTATTAAGGATG
CCTATATGCAGCTACAGAAAGTATTTCGTTTTATATTAGGTTTTATGATACCAGAAGACN
TGACTAATGCTGGTATNACTTCNTTGTTGATTTAGTTTAGTATTTATTGACTTAA
>Ps_contig_mira-and-tgicl-ass_195
GAAGCTTTGCTGTGYCATGATTTGAAGAACACAGATCTCAAAGTTTAGGTTTTATGGGCA
TTCAGGGTACTTTGTTTTTTCCCTTTTATTTGAAGGAATTTGTAGTCAGAGTATTAAGGA
TGCCTATATGCAGTTACAAGAAAGTTNTTTCGTTTTATATTGGTTTTATGATACCAGAAG
ACATGACTAAKWGMYTAGGTAATGAACTTCATTGTTGATTATTAGTTTTAGATTTTAGTT
GACTTAAAGTTTTTTACGG
>Ps_contig_mira-and-tgicl-ass_196
ATTAGTAGCATATCAAGAGCAGGTTCTCAGCAATAAGCTCAAAGTTTGCAAAGGCTCTGA
GTGAGAAAGGCTATGATCTTGTTTCCGGTGGGATGTTTAGTAGGTTTTGCTGACTTGATG
GATGGACGTGATAGAAGCCGAGCTATGTCACTCGACCTGAACCAAACTCCCAACTTCACT
CTCCTCCTCCCATCANCACCAACTAGGTTGTCTTTTCTACAAAG
>Ps_contig_mira-and-tgicl-ass_197
ACAGGTTTTTACTTTTTATGCTTAGACTGTCTTTAATCATTTGCCCTGTGACCTGTTAAG
ATAGTTCACAAAAATCCATCAGAAGCATCTGTATCAATTGCATAAAAAGGTAAAGTCTRT
TTGTTTTAACTTAATGCAGAAGTACGGTGGCAAGAAATCTTCTGGAAGTAGCAGTGGCTC
TCGGGCAGACTGAAGCTTTGCTGTGTCATGATTTGAAGAACACAGATCTCAAAGTTAGGT
TTTATGGGCATTCAGGGTACTTRTTTTTCCCTTTTATTTGAGGATTGTGTCAGAGTATTA
AGGATGCCTATATGCAGTTACAGAAAGTAAATTCGTTTTATATTGGTTTTATGATACCAG
AAGACATGACTAATG
>Ps_contig_mira-and-tgicl-ass_198 ||hit-id:AT5G26780.2_e-value:4e-22_score:82.0_percentidentiy:92.68_SHM2 (SERINE HYDROXYMETHYLTRANSFERASE 2); catalytic/ glycine hydroxymethyltransferase/ pyridoxal phosphate binding
CCTTTGTTTTCTGCCTTAACCTTCAAGGCCAAACTCTACTAGTCTTGCATCAAAATACTC
TGCTACCTTAACGAAATCCTCCTCAACAAATCCCCTTGAAGTAAGCGCAGGAGTTCCCAT
CCTGATGCCACCAGGAACCATAGCAGACACATCTCCTGGAACTGTTGTTTTTATTAGCAG
CAATATGTACTAATTCCAACACTTTCTCAACTCTCGGACCATACAATTACCCTTGTTTCT
TACAGATTACAACCAAAAACTAAATGTATTCCTCCACGGTACCCCG
>Ps_contig_mira-and-tgicl-ass_199 ||hit-id:AT5G26780.2_e-value:2e-14_score:48.9_percentidentiy:85.19_SHM2 (SERINE HYDROXYMETHYLTRANSFERASE 2); catalytic/ glycine hydroxymethyltransferase/ pyridoxal phosphate binding
TTAGTTTTGGTGAATCTGAAGAACAAGGGTATTGATTGGGTCCAGAGTTGAGAAAGTATT
GGAATTAGTACATATTGCTGCTAATAAAAACCACAGTTCCAGGAGATGTGTCTGCTATGG
TTCCTGGTGGCATCAGGATGGGAACTCCTGCGCTTTACTTCGAAGGGGTNTTTTGTTGGA
GGGGAGGTATTTTACGGTTAAGGGTAGCAGTAGTTATTTTTAGANGCAGTCTTGGTGGTA
GGTTTTCGGCCTTTAGGAAAGGGTTTAACGGCAAGGAAAACGACGAAAAA
>Ps_contig_mira-and-tgicl-ass_200 ||hit-id:AT4G37930.1_e-value:3e-14_score:73.2_percentidentiy:53.52_SHM1 (SERINE TRANSHYDROXYMETHYLTRANSFERASE 1); glycine hydroxymethyltransferase/ poly(U) binding
TTAGTAGCATATCAAGAGCAGGTTCTCARCAATAGCTCAAAGTTTGCAAAGGCTCTGAGT
GAGAAAGGCTATGATCTTGTTTCCGGTSGGACTGAGAATCATTTTAGTTTTGGNGAATCT
GAAGAMMAGGGTNTTGATGGGTCCAGAKTKAGAAAGTGTTGGAATTAGTACATATTGCTG
CTAAATAAAAACNCNGTTCCAGGANATGTGTCTGCTATTCGG
>Ps_contig_mira-and-tgicl-ass_201 ||hit-id:Medtr5g032440.2_e-value:5e-05_score:42.7_percentidentiy:79.17_ Glycine hydroxymethyltransferase;
ATAGAGCATATCAAGAGCAGGTTCTCAGCAATAGCTCAAAGTTTGCAAAGGCTCTGAGTG
AGAAAGGCTATGATTCTTTGTTTCCGGTGGGACTGAGAATCTATTTTAGGTTTTGGTGAA
TCTRRAAGAACGAAGGGTTATTGAGTTGGGTCCAGTAGTTGAAGAAAGKTKGTTAGGAAT
TAGTACATATTGCTGACTAAA
>Ps_contig_mira-and-tgicl-ass_202 ||hit-id:AT5G26780.1_e-value:4e-07_score:41.6_percentidentiy:58.14_SHM2 (SERINE HYDROXYMETHYLTRANSFERASE 2); catalytic/ glycine hydroxymethyltransferase/ pyridoxal phosphate binding
ATTAGTAGCATATCAAGAGCAGGTTCTCAGCAATAGCTCAAAGTTTGCAAAGGCTCTGAG
TGAGAAAGGCTATGATTCTTTGGTTTCCGGGTGGGACTGAGAATCATTYTWGTTTTGGTG
ACTGAAGAACAAGGGTTATTGAGTGGGTCCAGAGTTGAGAAAGTGTTGGAATTAGTCATA
TTGCTGACTAAATAAAAACCNCNGTTCCGAGGAGNTGTGTCTGCTTAGTTCGG
>Ps_contig_mira-and-tgicl-ass_203
ATTAGAGCATATCAAGAGCAGGTTCTCAGCAATAGCTACAAAGTTTGCAAAGGCTCTGAG
TGAGAAAGGCTATGATTCTTGTTTCCGGTGGGACTGAGAATCTATTTTTAGGTTTTTGGT
GAATCTGAAGAACAAGGGTATTGTAGTGGGTCCAGAGTTGAGAAAGTGTTGGAAATTAGT
ACATTATTGCTGTACTAAAATAAAAACACT
>Ps_contig_mira-and-tgicl-ass_204 ||hit-id:AT5G26780.1_e-value:6e-06_score:45.8_percentidentiy:44.93_SHM2 (SERINE HYDROXYMETHYLTRANSFERASE 2); catalytic/ glycine hydroxymethyltransferase/ pyridoxal phosphate binding
TTAGAGCATATCAAGAGCAGGTTCTCAGCAATAGCTCAAAGTTTGCAAAGGCTCTGAGYG
AGAAAGGCTATGATCTTTGTTTCCGGCGGGACTGAGAATCTATTTTAGTTTTTGGTGAAT
CTAGAAGGAACAAGGGTATTGATGGGTCCGAGAGTTAGAGAAGTGTTGGAATTAGTAACA
TTATTCGCCCGACTAAAAATAAAAACCACTAGTTACGAAGGGAGTATGTGTCTG
>Ps_contig_mira-and-tgicl-ass_205
AAGGCGCAAAGATTTAGACTTTTGAAGACCACCCTCCATATTTGATYCTTTCTTCAACCT
ATCATCATCATCACCTTAGTCTTCTCCACTTCTCCACCGGACAGTCTCGCCGCCGGAGCC
CTTCCCCTTTCTCCGTCTCCTACGACGAATCACCGTTCCCCGATTCAGACTCCCGGCGGC
GGGAGCGTGTCCAGATCTATACGAAACCACAGGCCGTAACGAACTACGAGGCGGTCGTTT
GGGTCCTTTACGTAAGGAAAAAGTATTAACGTAAGGTTTAAGTAGGAAAAGGTAAGGAAA
AAGCG
>Ps_contig_mira-and-tgicl-ass_206 ||hit-id:AT4G38500.1_e-value:1e-23_score:70.9_percentidentiy:69.77_unknown protein
CAGGAATCGGACATCTGTGAGGTTTTGTTACGAGTCCCATAGTGTCTAACATGGTGTAAA
CCTTGCTATTTTTGTTACACATGGCTGATAAAAAGGAGACAGAAGTTTGACAAGACCAGA
CATGAAACAACAATGCAATAAGAATTAACAGCATCCACAAGATCCCTCCTACAAGAACCA
ATCTAAATAAACCCTTTCTTCCAAACAATCTTCATGGGGTAATCTTGGGGTACCCTCCCT
GAAGAAAAGAGTCCCACTTCAAAATCTTTGGCTTGAAGATTTTGATTACTTCTGTCTCCT
CTTCGATTAAGGCGCAAAGATTTAGACTTTTGAAGACCACCCTCCATATTTGATTCTTTC
TTCAACCYATCATCATCACCTTAGTCTTCTCCACTTCTCCACCGGACAGTCTCGCCGCCG
GAGCCTCCCCTTTCTCCGTCTCCTACGACGAATCACCGTTCCCCGATTCAGATCCCGCGC
GGGNGCG
>Ps_contig_mira-and-tgicl-ass_207
TTTKACTACTATCAATTGACACAACCTTTTCTCCTTCTTATCGTTAAACGCCTATTCCAA
CGGAACGACTCCTCAACTCCGATAACCCTCCCTTCGCCGGAGCATTCTCGTCTTTAACAT
ACCGCCACTCTATCATCGCTTTTCACTTCATAACTGTATCTTTCAGAAGCCAAGCCGCTG
TAGTTCGTACGCTGTGGTTTCATAGATCTGGACACGCTCCCGCGCGGGATCTGAATCGGG
GAACGTGATTCGTCGTAGGAGG
>Ps_contig_mira-and-tgicl-ass_208 ||hit-id:AT4G38500.1_e-value:4e-17_score:82.8_percentidentiy:62.50_unknown protein
AAGAAGAACAAGTCGCCAAATTCCCACCCATTTTCCACCAGCATCGTCTTCTTTCACAGT
ATTATTTTCCCTCATGAATTTCAGAGATACCTCATCCACAACCATAAGAAAGCAAAAAGA
CTCTCTGAGCGAAGGCTATTATTTGTACGGCTGATGAGGTATATCATAGCCGTCAAAACG
ACCAGATGCAACAAACAAATTTAGTCATTTCTTCAACATATTTAATGTCCACAGGATCCA
TTTCTA
>Ps_contig_mira-and-tgicl-ass_209 ||hit-id:AT4G38500.1_e-value:2e-15_score:69.7_percentidentiy:60.66_unknown protein
AAGAAGAACAAGTCGCCAAATTCCCACCCATTTTCCTACCAGCATCGTCTTCTTTCACAG
TATTATTTTCCCTCATGAATTTCAGAGATACCTCATCCACAACCATAAGAAAGCAAAAAA
GCTTCTCTGAGCGAAGGCTTATATTTGACGGCTGATGAGGTATATCATAGCCGTACAAAA
ACCGCCAGATGACAACAACAAATTTGCTATTTCCTACAAACTATTAATTTTAATCGGTTA
CCCAACGTARGGWACTTCCCGTAATTTTTACCGAACGGGACCCCTAACCCCCCGGGTCCC
CGGTTTTACCCCGG
>Ps_contig_mira-and-tgicl-ass_210 ||hit-id:AT4G38500.1_e-value:1e-17_score:84.7_percentidentiy:63.08_unknown protein
AAGAAGAACAAGTCGCCAAATTCCCACCCATTTTCCTTACCTAGCATCGTCTTCTTTCAC
AGTATTATTTTCCCTCATGAATTTCAGAGATACCTCATCCACAACCAWAAGAAAGCAAAA
AAGCTTCTCTGAGCGAAGGCTTATATTTGACGGCTGATGAGGTATATCATAGCCGTACAA
AACGCCAGATGACAAACAACTAAATTTGACTATTTACTACAACATTTATTTTAATCGTAC
CCAACGTAGGTAACTTCCTATTCA
>Ps_contig_mira-and-tgicl-ass_211 ||hit-id:AT4G38500.1_e-value:6e-09_score:52.8_percentidentiy:86.21_unknown protein
AAGAAGAACAAGTCGCCAAATTCCCACCCATTTTTCCTACCTAGTCTATTCGTTCTTTCT
TTTCACAGTATTATTTTCCCTCATGAATTTTCAGAGATACCTCATCCACAACCATAAGAA
AGCAAAAAAGCTTCTCTGAGCGAAGGCTTATATTTGACGGCTGATGAGGTATATCATAGC
CGTACAAAAACGCCAGATGCAACAACAAATTTGCAWTTTCTCAACATTATTTAATGTCCA
CAGGATCCTATTTCAGCCACCCGCCGTT
>Ps_contig_mira-and-tgicl-ass_212 ||hit-id:AT4G38500.1_e-value:8e-11_score:60.1_percentidentiy:62.22_unknown protein
AAGAAGAACAAGTCGCCAAATTCCCACCCCATTTTCCTACCAGCATCGTCTTCTTTCACA
GTATTATTTTCCCTCATGAATTTCAGAGATACCTCATCCACAACCATAAGAAAGCTAAAA
AAGCTTCTCTGAGCGARGCTTATATTTGACGGCTGATGAGGTATATCATACGACCGTACA
AAACGCCAGATGACAAACAACTAAATTTGCTATTTCCTACAACTATTAATTTAATCGTCC
ACGAGGACTCCTATTT
>Ps_contig_mira-and-tgicl-ass_213 ||hit-id:AT4G38500.1_e-value:7e-16_score:65.5_percentidentiy:77.50_unknown protein
AAGAAGAACAAGTCGCCAAATTCCCACCCATTTTCCTTTTACCTTTAGTTCTTATTCGTT
CTTTCTTTTCTACAGTATTATTTTCCCTCATGAATTTCAGAGATACCTCATCCACAACCA
TAAGAAAGCAAAAAAGCTTCTCTGAGCGAAGGCTTATATTTGACGGCTGATGAGGTATAT
CATAGCCGTACAAAAACGCCAGATGCAACAACAAATTTGCATTTCTCAACATTATTTAAT
GTCCANAGGNTCCATTTCAGCACCGCCGT
>Ps_contig_mira-and-tgicl-ass_214 ||hit-id:AT4G38500.1_e-value:3e-17_score:83.6_percentidentiy:71.93_unknown protein
AAGAAGAACAAGTCGCCAAATTCCCACCCATTTTCCTTACCTAGCATCGTCTTCTTTCAC
AGTATTATTTTCCCTCATGAATTTCAGAGATACCTCATCCACAACCATAAGAAAGCAAAA
AAGCTTCTCTGAGCGAAGGCTTATATTTGACGGCTGATGAGGTATATCATAGCCGTACAA
AAACCGCCAGATGACAAACAACTAATTTGCTATTTCNCAACATTATTTAATCGTACCCAA
CGAGGTACTCCTATTTACACGACCCACCCGGCCCGTTA
>Ps_contig_mira-and-tgicl-ass_215 ||hit-id:AT4G38500.1_e-value:3e-11_score:61.6_percentidentiy:64.44_unknown protein
AAGAAGAACAAGTCGCCAAATTCCCACCCCATTTTCCTACCAGCATCGTCTTCTTTCACA
GTATTATTTTCCCTCATGAATTTCAGAGATACCTCATCCACAACCATAAGAAAGCAAAAA
GCTTCTCTGAGCGAAGGTCTTATATTTGACGGCTGATGAGGTATATCATACGCCGTACAA
AACGCCAGNTGCAAACAACTAAATTTGACTATTTCTACAACTATTATTTAATCGTCCAAG
AGGATCCTATTCAGCCACCGCCTTA
>Ps_contig_mira-and-tgicl-ass_216 ||hit-id:AT4G38500.1_e-value:6e-12_score:63.9_percentidentiy:73.17_unknown protein
AAGAAGAACAAGTCGCCAAATTCCCACCCCATTTTCCTACCAGCATCGTCTTCTTTCACA
GTATTATTTTCCCTCATGAATTTCAGAGATACCTCATCCACAACCATAAGAAAGCAAAAA
AGCTTCTCTGAGCGAAGGCTTATATTTGACGGCTGATGAGGTATATAACATAGCCGTACA
AAACGCCAGATGCAACAACAAATTTGCTATTTCTCAAACATTATTTAATGTACCACAGGA
CTTCCTATTTCAGCCACCGCCGTT
>Ps_contig_mira-and-tgicl-ass_217 ||hit-id:AT4G38500.1_e-value:8e-09_score:55.5_percentidentiy:52.38_unknown protein
AAGAAGAACAAGTCGCCAAATTCCCACCCATTTTCCACCGAAGCATACGTCTTCTTTCAA
CAAGTATTATTTTCCCTCAATGAAATTTCAGAGATTACCTCATCCACAACCMWTAAGAAA
GCAAAAAGCTTCTCTAGAGCGAAGGCTTATATTTGACGGCTGATGAGGTATANCATAGCC
GTCAAAAACCGCCAGATGACAACAAC
>Ps_contig_mira-and-tgicl-ass_218 ||hit-id:AT2G26400.1_e-value:4e-19_score:89.7_percentidentiy:67.86_ATARD3 (ACIREDUCTONE DIOXYGENASE 3); acireductone dioxygenase [iron(II)-requiring]/ heteroglycan binding / metal ion binding
CACTTCCAGCAACAGCATAACGGATCTCCTCATCAATGTGCAGATGCTCTTCAAAGAAGC
TCCTGATCTTCTCATCGTAATTTGGCAACTTTTCTGGGGANATCTCACAAACNTCCAAGT
AAGAGTAACCGCGTTCTTCACGGATCTTCTCAGCTCGTGGGTCCGTGTCGAGGGTTATCA
GGCGTTACTTAATTTCCAG
>Ps_contig_mira-and-tgicl-ass_219 ||hit-id:AT4G14710.2_e-value:1e-25_score: 108_percentidentiy:70.00_acireductone dioxygenase [iron(II)-requiring]/ metal ion binding
TATTCGTGTATGGGTGAAGAAAGGGGGAAGTGATCATTTTACCTGCTGGAATTTATCACC
GTTTTACATTGGATGAGGGCAATTATATTAAGGCTTTGCGATTTTTTGTTGGTGAACCAG
TTTGGACCCCATACAATCGCCCACACGACCATCTCCCTGCAAGAGGGGAATATATCAAGA
ATTTTGTGGAGAAGGATGTTGCCAACCATACTGTTGACGCCACTGCATAATTTGATTTCT
GCTTGATTGTAGCATGGGATAAAAAGGACCGAGGCTTTGTTTGATACTGAAATGGTGTTT
GAAAATAATAATAATGGTCTCTTTTGTTTGGTATGTAACCTTTGAGTGTTCGTGTTTGTT
ACCTGTGTTGTACTAGGATAATTAAAAGTTGCATTTATAAGTATTATTATTATTATTATT
ATTATTATTATTCAGTATTGGTGACAGAATAAACAGACAGTAATAGGATGTTGATGTATT
ATATATAATGTTGTACTGTTTTGGTTGCWTTYWACKTAAACT
>Ps_contig_mira-and-tgicl-ass_220 ||hit-id:AT5G43850.1_e-value:4e-10_score:47.0_percentidentiy:60.00_ARD4; acireductone dioxygenase [iron(II)-requiring]/ metal ion binding
TTCCAGCAACAGCATAACGGATCTCCTCATCAATGTGCAGATGCTCTTCAAAGAAGCTCC
TGATCTTCTCATCGTAATTTGGCAACTTTTTCTGGGGAGATCTCACAAACNTCCAAGTAA
GAGTAACCACGTTCTTCACGGATCTTCTTCANCTGTGGTCCGTGTCGTAGGGTTTACTCG
AGGTCCGTTACTTTAACTTTCCGAGTACGTAAACGGTACCTACCGTAAGTTCAGACTAAG
TTGACTACCAAGTGAACG
>Ps_contig_mira-and-tgicl-ass_221 ||hit-id:AT4G14710.2_e-value:4e-15_score:76.3_percentidentiy:66.07_acireductone dioxygenase [iron(II)-requiring]/ metal ion binding
AATTTATCACCTTTACATTGGATGAGGGCAATTATATTAAGGCTTTGCGATTTTTTGTTG
GTGAACCAGTTTGGTACCCCCAATACAATCGCCCACACGACCATCTCCCTGCAAGAGGGG
AATATATCAAGAATTTTGTGGAGAAGGATGTTGCCAACCATACTGTTGACGCCACTGCAT
AATTTGATTTCTGCTTGATTGTAGCATGGGAATAAAAGGCCGAGGCTTTGTTGATACTGA
AATGGTTGTTTAGAAAATTAATAATAAGTGGTCTTCTTTTTGGTTTGGTATTAGTTAACC
TTTGAGTTGTTCGTTGTTTGTTACCG
>Ps_contig_mira-and-tgicl-ass_222 ||hit-id:AT2G26400.1_e-value:5e-10_score:59.3_percentidentiy:61.70_ATARD3 (ACIREDUCTONE DIOXYGENASE 3); acireductone dioxygenase [iron(II)-requiring]/ heteroglycan binding / metal ion binding
GTAACCACTTCCAGCAACAGCATAACGGATTTCTCCTCATCAATGTGCAGATGCTCTTYM
AAAGAAGCTCCTGATCYTCTCATACGTTAATTTGGCAACTTTTCTGGGGANATCTCACAA
ACATCCAAGTAAGAGTAACCGCGTTCTTCACGGATCTTCTTCAGCTCTGGGTCCTGTCAG
GGTTATCAAAGAACGTAAACTAAAATTACCAAGACTAAAGGACTCCAAGTTCAGCAAGTT
GATCATGA
>Ps_contig_mira-and-tgicl-ass_223 ||hit-id:Medtr8g021730.2_e-value:5e-07_score:49.3_percentidentiy:91.30_ Plant lipoxygenase; Lipase/lipooxygenase, PLAT/LH2
CTTTCCCTTTCCCACCCAAAGGTTTGGGATTTTCAGTGTCCTTTTTGCACTGCTTCATCG
GTTGGATAGTATAACGAGACGTACTCTTGGACCCATGACTTGATAGCATCCAATTATTTC
TAGCCCGTCAACA
>Ps_contig_mira-and-tgicl-ass_224 ||hit-id:AT1G55020.1_e-value:0.0_score: 744_percentidentiy:55.16_LOX1; lipoxygenase
AGAAGCATCAAATTAATTAAGATGACTCCATTACTGAAAGGAACTGTGGTGTTGGTGCAA
AAGAATTACGTTGCACTTTAACGCTCACTCAGCGGCTCAAAAGTTCGGCGGTTTCATAGA
AAGTGTTATCGATGCTCCTGATGACATCGATGATTCTATACTTGATACCGTCGATTCTTT
TCTTGAGCAACTCTGTAGCTCTCAGATTGATTAGTGCTTCAAACAGTAATGAAAATGGGC
AGGGAAAGGTGGGAAAGCAAACATTTTTGGAAGGTGTTCTCACTTCCATACCAACATTGG
AAGACAAACAAACTGCTTTCAATATTCTTTTTGAATGGGACCATAACATGGGAATTCCCG
GAGCTTTTTATATTGAGAATTTTAAGCAAGATGAATTCTTTCTTGTGAGTTTGACACTTG
AAGATGTTCCAAAACATGGAAACTTAAACTTTGTTTGCAACTCATGGGTTTACAATGTGG
AAAAGTACAAAACTGAAAGAATATTCTTTACCAACAAGACATACATCCCAAATGAAACAC
CGTTTCCGTTAGTGTACTATATACATGAAGAATTGAAGACTTTAAGAGGAGATGGAACGG
GGGGAGCGTCAGGTATGGGAAAGAATATATGATTACGATGTTTACAACGATTTGGGCGAA
CCAGACAAAGATGATACCTTGGCTCGTCCGAYTCTTGGGGGATCAAGCACCTTGCCTTAC
CCTCGAAGGGGTAGAACTGGCAGGAAACCTACTGAGAAAGATCCAAAGAGTGAGAGTCGG
AGTGGCTATTTTTACATACCTAGAGATGAATTACTTGGTCACGTGGAATCGTCAGACTTT
CTTGTTGATGTATTCAAATTAGTATCTCAAAATGTCATACCTCAGATAAGATCTGTAGAT
CAACCCGAGTTTAACACGTTTGAAGATGTGCTCTCGCTTTTCTACGGTGAATCAAGTAAC
TTCTCGGTGCCAAAAGTGATTCAAGTGGATCATTCTGCATGGATGACTGATGAGGAATTT
GCAAGGGAGATGATTGCTGGTGTGAATCCAAATGTCATAGAAAAACTTTCGGAGTTTCCA
CCAGAGAGCAAGGTAGATAGGCAACTCTATGGTGATAATACCACCACAATAACCAAAGAA
CAGTTGGAGGCAAACATGGATGGGGTCAATGTAGAACAAGCTATACAAAACAATAGATTG
TATATACTTGATCATTATGACTCACTATTTCCATTTTTAAGGAAAATAAATGCAACTGGG
GCAAAGGCATATGCTACAAGGACCATTCTTTTCTTGCAAGATGATGGAACTTTGAAGCCA
TTGGCCATTGAACTAAGTATACCACATCCTAAAGGTGATATTTTCGGTCCTGTTAGTAAA
GTTTACTTGCCTGCAACTGAAGGTGTTGAGGCTTCAATTTGGCTCCTTGCCAAAGCTTAT
GTTGTTGTAAATGACTCATGTTATCACCAACTTATCAGCCATTGGTTACACACTCACGCA
GTTGTTGAGCCATTCATCATAGCAACTAAGAGGCATCTTAGTGTGGTTCATCCTATTCAT
AAACTTTTACTTCCACACTACCGCAACACAATGAACATAAATGCCGGTGCGCGAAATACT
TTGATCAGTGCAGCGGGCATTATAGAGTCAACATACTTGTTGGGAAAGTATACTATGGAA
ATGTCTGCTGTTGTCTACAAAGATTGGGTTTTCACTCAAGCAGGACTACCTACTGATCTA
ATCAAAAGAGGAGTGGCGGTTGAGGATCCATCTTCTCCATACGGACTTCGCCTTCTGATA
GAGGACTACCCTTATGCTGTTGATGGACTAGAGATATGGGCTGCTATTAAGTCATGGGTT
GAAGAATATGTGAATTTCTACTACAAGTCTGATGCAACTATTGTACATGATTCTCAACTA
CAAGCATTTTGGAAAGAAGTTGTAGAAGTGGGACATGGTGACTTGAAGAATGCAACATGG
TGGTTTAAGATGCAAACTCGTGCAGAATTGATTGAAGCTTGTAGCATTCTCATATGGATT
GCTTCGACGCTGCATGCATCGGTTAACTTTGGACAATATCCATACGGAGGATACATCGTG
AATCGACCAACTAAAAGCAGAAGATTCATGCCTGAAGAAGGATCTCCTGAATACGAAGAG
CTCGCTAAGGACTACGAGAAGGCGTATTTGAGTACAATCACACCAAAGAATGAAACTCTT
TTGAACATGACAGTTATGGAGGTATTGTCAACGCATGTTTCCGATGAGCAATACCTCGGA
CACAGAATTGAAGGTGATCTTTGGACTTCTGATTCACAGCCAATAGAGGCCTACAAGAGG
TTTGGATCAAAGTTGGCTGAAATTGAGAAAAAGCTCATTGAAAGGAACAATGATGAGACA
TTGAGAAACCGATATGGGCCTGTGAAGATGCCATACACTATACTTTATCCTTCCAGTGAA
GCAGGATTGACTTTTAGAGGCATTCCCAACAGTATCTCTATCTAAAATATGTTAAGGTTG
TTGTATTGTTGCTATGAATAATCGATGAGAAGGAATCATATTCCCCCATCCCCTATGTAT
GCTATGTTATTATGTATCCTTGTTTGATTACTGAAAATAAAAAACTATTATGTACTAAAA
AGT
>Ps_contig_mira-and-tgicl-ass_225 ||hit-id:AT3G04120.1_e-value:1e-13_score:59.7_percentidentiy:90.32_GAPC1 (GLYCERALDEHYDE-3-PHOSPHATE DEHYDROGENASE C SUBUNIT 1); glyceraldehyde-3-phosphate dehydrogenase (phosphorylating)/ glyceraldehyde-3-phosphate dehydrogenase
CTTGTAGGGTCTAAGTTTGTAAAGGTAATTCCTTTGGTTTACTACTKKAAGACGATGTGG
TCTCCACTGACTTTATTGGTGACACCAGGTCAAGTATCTTTGATGCCAAGGCAGGAATTG
CCTTAAATGACAAGTTTGTTAAGACTTGTCTCATGGTATGACAACGAGTTGGGTTACAGT
ACCCGTCGTGGTTGACCTCCATTGTTTCACCAATTAGACCTAAAAACAAACCTTTAAAGT
TTGGGCAACTGCGGTTGGTAGTG
>Ps_contig_mira-and-tgicl-ass_226 ||hit-id:AT3G04120.1_e-value:5e-97_score: 350_percentidentiy:86.88_GAPC1 (GLYCERALDEHYDE-3-PHOSPHATE DEHYDROGENASE C SUBUNIT 1); glyceraldehyde-3-phosphate dehydrogenase (phosphorylating)/ glyceraldehyde-3-phosphate dehydrogenase
GGGAAAAGTGTCAAAAGAGGCATTCTTGGAAGGGCTTCTTACCTCCATACCAACATTGGG
AGACAAACAATCTGCTTTCAGTATTCATTTTGAATGGGACAGTGGAAGAACGACGAACTC
ACCGTCAAGGACTCTAACACTCTTCTCTTCGGTCAGAAGCCAGTTACTGTCTTTGCACAC
AGGAACCCAGAAGAGATCCCATGGGCCAGCACTGGTGCTGATATCATTGTTGAGTCTACT
GGTGTTTTTACTGATAAGGACAAGGCTGCTGCTCATTTGAAGGGTGGTGCCAAGAAGGTC
ATCATTTCTGCTCCCAGTAAAGATGCTCCCATGTTTGTTGTTGGTGTTAATGAGAATGAA
TACAAGCCAGAGTTTGACATTATTTCCAATGCTAGCTGCACCACCAACTGCCTTGCACCA
CTTGCAAAGGTTATTAATGACAGGTTTGGCATTGTTGAGGGTCTCATGACCACTGTCCAT
TCCATCACCGCCACCCAGAAGACTGTTGATGGACCATCAAGCAAGGACTGGAGAGGTGGA
AGAGCTGCTTCATTTAACATCATTCCCAGCAGTACCGGAGCTGCTAAGGCTGTCGGCAAA
GTGCTTCCTGCTTTGAATGGAAAGTTGACCGGTATGTCATTCCGTGTCCCAACTGTGGAT
GTCTCTGTTGTTGACCTTACAGTGAGGCTCGAGAAGGCTGCCACCTATGATGAAATCAAA
GCTGCTATC
>Ps_contig_mira-and-tgicl-ass_227
GKCTATTGCAAACATGACTAAACATTTATTATCACAAGAAATAAAACTACAGTAAATACA
TAACAAAACTAACCAAAACACG
>Ps_contig_mira-and-tgicl-ass_228
AAGAGGAGTTGTATAATGGTTAATTGAGATTTCAAGTTTAAGTTATCAACACTTGGCATT
AAGTGAAATGTGTAGGGAGAAGGGTTGTCATAATAATAACTACACATTTGGTATTATGTA
GCTAGCTGAGAGATGGGGAAAATGGGTTGAAAGGGTTAAGTTAATTAGTAACATGTAATG
TATGTAGCTGAGAGGGTTTCACGTCATGTCATTAGTAGGGGAGAGAAATGATGTTCTTCT
CCCATGGATGTAGTATGTTTTTGTTTTATA
>Ps_contig_mira-and-tgicl-ass_229 ||hit-id:AT1G55020.1_e-value:4e-39_score: 157_percentidentiy:55.64_LOX1; lipoxygenase
CGACCAACTAAAAGCAGAAGATTCATGCCTGAACAAGGATCTCCTGAATACGAAGAGCTC
GCTAAGGACTACGAGAAGGCGTATTTGAGTACAATCACACCAAAGAATGAAACTCTTTTG
AACATGACAGTTATGGAGGTATTGTCAACACATGTTTCCGATGAGCAATACCTCGGACAC
AGAATCGAAGGTGATCTTTGGACTTCTGATTCACAGCCAATAGAGGCGTACAAGAGGTTT
GGAACAAAGTTGGCTGAAATTGAGAAAAAGCTCATTGAAAGGAACAATGATGAGACATTG
AGAAACCGATATGGGCCTGTGAAGATGCCATACACTATACTTTATCCTTCCAGTGAAGCA
GGATTGACTTTTAGAGGCATTCCCAACAGTATCTCTATCTAAAATATGTTAAGGTTGTTG
TATTGTTGCTATGAATAATCGATGAGAAGGAATCATATTCCCCCATCCCCTATGTATGCT
ATGTTATTATGTATCCTTGTTTGATTTACTGAWAAATAAAAAACTATTATGTTWSTAAAA
AAAGT
>Ps_contig_mira-and-tgicl-ass_230 ||hit-id:AT5G04530.1_e-value:2e-10_score:57.0_percentidentiy:52.38_KCS19 (3-KETOACYL-COA SYNTHASE 19); acyltransferase/ catalytic/ transferase, transferring acyl groups other than amino-acyl groups
GAAGTATTCCCCCAACGATGAAGCGCCATTCTTAGCTGGTTCAAGATCATACTCATTCAA
TTTTAAGCCTTTACCAACTCCATCAACCACTGCTCTACCACCAGGATGAACAACAAAATG
TTCTATACCTAGTTTTTTAAGTTTATTCCACCTCCTAATACATTAAATTATTTTGGTTTT
TTTAACCGTTTTAGCGCCGTGGACTAAAAATTACTAGAACTAAAAATTTACTTTTTACCC
AAACTT
>Ps_contig_mira-and-tgicl-ass_231 ||hit-id:AT5G04530.1_e-value:7e-77_score: 284_percentidentiy:56.61_KCS19 (3-KETOACYL-COA SYNTHASE 19); acyltransferase/ catalytic/ transferase, transferring acyl groups other than amino-acyl groups
ATTGTGCAATCTTCATGAACCTCATATGGGGCAGTGTTTCATACTTCAAATAACTTTTTT
ACAAATACATCAATTGCTTTAGACTGAAACATTATTTATTCACCCTAAGATWAACACATA
TTAATGACATAAGCTTTATTTCATAATCAATAGCACACATGGTTATGAGGTTAAACTTGC
TTTTCGCCTCTTTTAACCAAATATTACAATATTATAATAATCTTTAAACATAAATAAACT
AGAAAAATATTTCAAAATGTTCCCACAGCTTCTTAAAATTTGTATATGATGTAACTTTTC
CTTTTTTTTACTCCTAACACAATCAAACTATATCTTTCTGTATGAGAATCATGATGATGA
AGATGATGATTTCATCTCTTAATCAATCTTCATCGTGCTAGTATCCAACCTCACAAAGTT
AAGATAATCATGATGAATCCAATCATACTTCTCCTTAAAAGGATTATTCAGTGAAGGTGG
AGGATAACTTTCAATAGAATCTTTCCAAACATTGGTATCAGATAAATCTTTCATCACTTC
CCAAACACAATTGTTACACTTAAAACCAGCTCCAAGACTAATCATCAATATTCTATCACC
TTTTTTGAGTCTCTTTTTTGCTTCCATATAACCTAAAACATACCATAATCCACCAGCAGA
AGTATTCCCCCAACGATGAAGCGCCATTCTAGCTGGTTCAAGATCATACTCATTCAATTT
TAAGCCTTTACCAACTCCATCAACCACTGCTCTACCACCAGGATGAACACAAAAATGTTC
TATACCAGTTTTTAAGTTTATTCCACCTCCTAATACATTAAATATTGGTTTTTTAACCGT
TTTAGCGCCGTGGCTAAAAATTACTGACAAAATATTTTCCAACTGAATTTTCTTCATACT
GTTGCGTAGAGAAACTGTAAAAAACCGTACCAGTTCCCAAAGCGGGAGAATCTTTGGAAC
CATACTCTGCAAATTTACTGTCAAAGCTTGTGCTGCAGATTTAACAAGGCTTTTGGTTAA
TCGAAAACCTGCAAAACCTTCTTCATCTTCCACTTGTATGCAACAACTGTAAGCTTCGTC
ATCAGCACCATACTGTGTTCTCTCCATGTGTTTCAGTTTCAGGATGTCTTTGTNTTCAGT
CTCTATTTTGGTTTGAGAACAGCTAATAACGAAA
>Ps_contig_mira-and-tgicl-ass_232 ||hit-id:AT1G55020.1_e-value:6e-15_score:76.6_percentidentiy:52.17_LOX1; lipoxygenase
CAAGTATTGGACATCTGATTCAAGGGCGGTACAAGCCTTCACAAAGTTTGGAACCAAACT
AGCTGAAATTGAAGGGAAAATCCATAGCAGGAACAAAGATTCTAGTTTGAAAAACCGCTA
TGGACCTGTGCAATTGCCCTACAGTTTGCTGGTTCGAACAAGTAAAGAAGGTTTAACTTT
CAAAGGAATTCCCAACAGTATCTCTATTTGAAAACTTGGTGTGGTTTTCTTATCTTGTAT
GAGTTTGTGCTTTCCAATAACATTGATGTGATGAATGTATGTTTATGATTCTTGTCTGTG
TGTCTGTACTACTACCACTACCACTACCACTACTGTATCTGTGTGCTCTTGTTGAAATAT
AATAATGTGTGTGAACTTTGTACTAACTTTTGCTTCTTTCTTCTTTCAACTACACCAATT
GCTATTTTGTTTATTTTTGAC
>Ps_contig_mira-and-tgicl-ass_233 ||hit-id:AT3G57520.2_e-value:7e-07_score:48.9_percentidentiy:90.91_AtSIP2 (Arabidopsis thaliana seed imbibition 2); hydrolase, hydrolyzing O-glycosyl compounds
ACCGGAAGCAACACACAAACCGAAGCCCCTCTAAGATTCCGATCGGGAAAACATGTAGGC
TTTTGGAAWTTGGAAGCAGTTGCACCGATGAACGCACCGCCGGTAAGAAGACCGTTGCCA
GAACCTGGAGTAAGCACAACWATTTTCTGGAACYTCCTTTAAGTATAGTCTTGCCATGAA
CAACCTAAGTTTCCATCGTTTAACAGAGTATTTTAGGTGTCCACCGTCATTCTTTACAAA
AACTTGATCAAAGAAAGAAAAAAGTGGAGAATGTAGAAGAAGACAAATGATCGAACACGA
GAAGTGCCACTCCGAAGGAAGGGATGCTCTCCTTCTAATAAACACAACACG
>Ps_contig_mira-and-tgicl-ass_234 ||hit-id:AT3G04120.1_e-value:4e-13_score:57.8_percentidentiy:90.00_GAPC1 (GLYCERALDEHYDE-3-PHOSPHATE DEHYDROGENASE C SUBUNIT 1); glyceraldehyde-3-phosphate dehydrogenase (phosphorylating)/ glyceraldehyde-3-phosphate dehydrogenase
CTTGTAGGGTCAAGTTGAAAGGAATCCTTGGTTACACTGAAGACGATGTGGTCTCCACTG
ACTTTATTGGTGACACCAGGTCAAGYATCKTTGATGCCAAAGGCAGGTAATTGTCCTTAA
ATGACTAAGTTTGTTAAGCTTGTCTCATGGTATGAACAACGTAGGTTGGGTTACACGTAC
CGTGTGGTTGACCTNTATTGTTCACATTCGACTAAAACTAACTTTAGTGGC
>Ps_contig_mira-and-tgicl-ass_235 ||hit-id:AT3G04120.1_e-value:4e-11_score:63.2_percentidentiy:59.26_GAPC1 (GLYCERALDEHYDE-3-PHOSPHATE DEHYDROGENASE C SUBUNIT 1); glyceraldehyde-3-phosphate dehydrogenase (phosphorylating)/ glyceraldehyde-3-phosphate dehydrogenase
CYTTGTAGGGTCAAGTTGAAAGGAATCCTTGRTTACACTGAAGACGATGTGGTCTCCACT
GACTTTATTGGTGACACCAGGTCAAAGTATCTTTGATGCCAAGGCAGGAATTGCCTTAAA
TGACAAGTTTGTAAGCTTGTCTCATGGTATGACAACGTAGGTTGGTACAGTACCGTGTGG
TTGACCTCATTGTTCACNTTGACTAAACATTTAGTGCATG
>Ps_contig_mira-and-tgicl-ass_236 ||hit-id:AT3G22400.1_e-value:1e-18_score:87.8_percentidentiy:56.76_LOX5; electron carrier/ iron ion binding / lipoxygenase/ metal ion binding / oxidoreductase, acting on single donors with incorporation of molecular oxygen, incorporation of two atoms of oxygen
GGTTTCACTGACCAAGGACTACCTAATGATCTTTAATTCTAAAAAGTAGGAGTGGCTGTT
AAGGATCCATCTGCTCCATACGGACTTCGTCTTTTGATAGAGGACTACCCTTATGCTTCT
GATGGACTAGAGATATGGGCTGCTATTAAGTCATGGGTTGAAGAATATGTGAATTTCTAT
TACAAATCAGATGGAGCTATTGCACAAGATGCTAGAACTCCAAGCATTCTAGGAAAAGAA
CCTKGTAGAGGTAGGCCATGGTGACTTGAAGAATGCTACAGTTGGGTTAGGTTTTAAAGA
TAGRARASTWCSG
>Ps_contig_mira-and-tgicl-ass_237
CTTGGTGTGGTTTTCTTATCTTGTATGAGTTTTTGTTTGCTTTCCAATAACATTGATGTG
ATGAATGTATGTTTATGATTCTTGTCTGTGTGTCTGTACTACTACCACTACCACTACCAC
TACTGTATCTGTGTGCTCTTGTTGAAATATAATAATGTGTGTAGTAAAACTTT
>Ps_contig_mira-and-tgicl-ass_238 ||hit-id:AT1G55020.1_e-value:5e-07_score:49.3_percentidentiy:55.26_LOX1; lipoxygenase
AGATTGAACCAAGTCTTGAACAGTTTGCTTTTATTCTTAGGACCACCATGGCTTGTCTTT
CAAGTCACCGTGACCCTTTTCTACAGCTTCCTTCCACCAAGGTTGGATTTCAGTCGTCCT
TTTGTCTGTGATGCAGCATACATTCAA
>Ps_contig_mira-and-tgicl-ass_239 ||hit-id:ATMG00410.1_e-value:8e-14_score:72.0_percentidentiy:92.11_ATPase subunit 6
TAATAAGAAGCTTAAAAAATGAAGCCCATTTCTTTGAAATCCCACTATAGTAATGCCAAT
AAAAATAGAAAATGAGAGACCCAAAGTAATGAGAAAATGACTTGTAACTGTGAAGATGCC
ATACACTCTGCTGTATCCTTCTAGTGAAGAAGGATTGACTTTCAGAGGCATTCCCAACTA
GTTGTTCTTCTTATCTAAAATCTACTATGATTGTTGTGTTGTTGCTATGAATAATCGGCT
AGAAGGAATCTTATTCCCTCAACCCCTATGGTCATGTTATTATGTATTGTTCCTTTGATT
GTTGTAACATATATCATACAAATAAAAGCTTATTATTATGTAGTAAAG
>Ps_contig_mira-and-tgicl-ass_240 ||hit-id:AT3G22400.1_e-value:6e-24_score: 102_percentidentiy:60.00_LOX5; electron carrier/ iron ion binding / lipoxygenase/ metal ion binding / oxidoreductase, acting on single donors with incorporation of molecular oxygen, incorporation of two atoms of oxygen
ATAGAATACAAATAAAACTGAACTTAATTGGTTGTGCGCAAACATAACCGAGGCTAATGT
TCTACATGTTCTAACTAACACGTGTCCTTAGGCGTGTCCCCTTTGAGTTCTTCTCCTCCC
ATTGGTTTTTGCGGTGCCCATTTCTTCTTAGTTCCATCAGAAGCATAAGGGTAGTCCTCT
ATCAAAAGACGAAGTCCGTATGGAGCAGATGGATCCTTAACAGCCACTCCTCTTTTGATT
AGATCATTAGGTAGTCCTTGGTCAGTGAAAACCCAATCCTTGTAAACAACAGCAGACATT
TCCATAGCATAATTTCCCCACAAGAATGTTGATTCTATAATACCCTCAGCATTGACCAAC
ACATTTCTAGCAAGTGAACAATTAGAATGTTCATTGTATCACGGTAATGTGGAAAGTTAA
AAGTTTNTGAA
>Ps_contig_mira-and-tgicl-ass_241 ||hit-id:AT3G22400.1_e-value:7e-17_score:83.2_percentidentiy:45.36_LOX5; electron carrier/ iron ion binding / lipoxygenase/ metal ion binding / oxidoreductase, acting on single donors with incorporation of molecular oxygen, incorporation of two atoms of oxygen
TATCAACGCAGAGTACGTTCGGTTCGGACTTTCTTATTTACATACTCAAATCAGCGTCTC
AAAATATCATACCTCAATTGAGATCTGTAGTTACATTACAACTCAATAACCCTGAGTTTA
ACACGTTTGAAGACGTGCGCTCGCTTTATGATGGTGGGATGAAGCTTCCTACTGATATAC
TAAGCCAGATTAGTCCAATACCGTTGTTCAAGGAACTCTTCCGATCTGATGGTGAATCTG
CACTTAAGTTTCCAACACCGAAAGTGGTACAAGTGGATCATTCTGCATGGATGACTGATG
AGGTAATTTGCACGAAAGGGGAGATGATTGCGTGGGGTGAACTCCCACACATCAATAACA
AAAAATTCAGTACTTTACCAAATAAAGAGACTAATTTAAGACACGACCCTAACTTCTAGT
GGTNAACTAACCACCAAGTAACAAACTAAACCAAAGAACCTACGTTAGGGAACAACCCAA
AACGTAGGT
>Ps_contig_mira-and-tgicl-ass_242 ||hit-id:AT3G22400.1_e-value:2e-32_score: 108_percentidentiy:66.23_LOX5; electron carrier/ iron ion binding / lipoxygenase/ metal ion binding / oxidoreductase, acting on single donors with incorporation of molecular oxygen, incorporation of two atoms of oxygen
AAAGGAAACTTAGTTAGAGGTAGGGCCGACTGGTGGACTTGAAGAATAGCTACATGGTGG
TTTAGGATGAAGATCGTGCAGAGTTGATCGAAGCCTGCACCATCCTCATATGGATAGCTT
CAGCACTTCATGCCGCTGTTAACTTTGGACAATATCCATATGGAGGATACATCCTTAACC
GACCAACTAAAAGCAGGAGATTCATGCCTGAGGTGGGAACCTCTGAGTATAATGATCTTG
CTAAGGACTACGAGAAGGCGTATTTGAGGACAATCACACCMMAAAGAATGATACTCTTAC
TGACTTGACCATTATAGAGGTCCTGTCAAGGCATGCTTCTGATGAGCAATACCTTGGAGA
GAGAATTGAAGGTGATGATTGGACTTCTGTATTCACAACCAAAGNGGCTTTCAAGAGGTT
TGGAAGGAGTTGGCTGAATTGAGACAAAACTCACTCAAGGCCAATGACGNGTCGTGAGAC
GNTGTGGCAGTGAGNTGCTA
>Ps_contig_mira-and-tgicl-ass_243 ||hit-id:AT3G22400.1_e-value:5e-42_score: 166_percentidentiy:68.07_LOX5; electron carrier/ iron ion binding / lipoxygenase/ metal ion binding / oxidoreductase, acting on single donors with incorporation of molecular oxygen, incorporation of two atoms of oxygen
TGCATTGATGTTCATTGTATCACGGTAATGTGGAAGTAAAAGTTTATGAAAAGGATGAAC
CACACTCAGATGTCTATTTGTTGCTATGATGAATGGCTCAACAACAGCACGAGTGTTCAA
CCAATGACTAACAAGTTGGTGATAGCATGAGTCATTTACAACAACGAAAGCCTTGGCAAG
AAGCCAAATTGAAGCTTCRACACCTTCACCTGCAGGCAAGTAAACTTTACTAACAGGACC
GAAACTATCACCCTGTGGATGTGGTGTACTCAGCTCAATGGCCAATGGCTTCAAAGTTCC
GCTATCTTGCAAGAAAAGTCTGTCCTTGTAGCATATGCCTTTGTGTCAGTTGCTATTTTA
TTTTCCACTAAAAATTAGTAGGGTAAAAAATTAAAGTTGGGGTAAACTTTACCTAAAGGT
TTTGGGGGGTTAGGTAAACTTTACCGTAAAAAGGGTTTAAACCCGGAAAAACCG
>Ps_contig_mira-and-tgicl-ass_244 ||hit-id:Medtr8g021550.1_e-value:2e-05_score:44.3_percentidentiy:72.88_ Lipoxygenase; Lipase/lipooxygenase, PLAT/LH2
TGCCTCTTTTGACACTTTTCCCTTTCCACTTGCATCGGCACTGGTACCACTTTGTATCAA
CTTGAGAGCGACAGAACGACCCAAGAAAGAGGTGGCGGTATCAATTATGGAGCCAGTGAT
ACCTCCGATGGCACCAATGGCGCCACCGATGATACCACTAGGGCTTTGAGCTGCAGTGAG
TTCAATTAATCGTACCAACTACTATTTCGTTTTGACATCAACACCACAGTTCCCTTCTAG
TTTTTCGAAACCCTTTTAACCAAAACAAAAATGAA
>Ps_contig_mira-and-tgicl-ass_245 ||hit-id:AT3G22400.1_e-value:3e-17_score:80.5_percentidentiy:46.39_LOX5; electron carrier/ iron ion binding / lipoxygenase/ metal ion binding / oxidoreductase, acting on single donors with incorporation of molecular oxygen, incorporation of two atoms of oxygen
TTGTGTGNTGTCTCAATAAGCCTCTCGTAGTCTTAGTCAAGAATCATATACTCAGAGGTT
CCACCTCCAGGCATGAATATCCTGCTTTAGTTGGTCGGTTAAGGTATGTATCTCCATATG
GATATTGTCCAGTTAACANCGGCRTGAAGTGCTGAAGCTATCCATATGAGGATGGTGCAA
GGAACTTCGATCAACTCTGCACGAGTCTTCATCTTAAACCACCATGTAGCATTCTTCAAG
TCACCATGGCCCACCTCTACAAGTTCTTTCCCGAATGCTTGGAGTTCAGCATCTTGTGCA
ATAGCTCCATCTGTATTTGTAATAGAATTCACATTATTCTTCAACCCATGTAACTTAATA
GCACG
>Ps_contig_mira-and-tgicl-ass_246 ||hit-id:AT3G22400.1_e-value:1e-37_score: 140_percentidentiy:67.74_LOX5; electron carrier/ iron ion binding / lipoxygenase/ metal ion binding / oxidoreductase, acting on single donors with incorporation of molecular oxygen, incorporation of two atoms of oxygen
TGAGTGTGGTTCATCCTATTCATAAACTTTTACTTCCACATTACCGTGATACAATGAACA
TCAATGCACTTGCTAGAAATGTGTTGGTCAATGCTGAGGGTATCATAGAATCAACATTCT
TGTGGGGAAATTATGCTATGGAAATGTCTGCTGTTGTTTACAAGGATTGGGTTTTCACTG
ACCAAGGACTACCTAATGATCTAATCAAAAGAGGAGTGGCTGTTAAGGATCCATCTGCTC
CATACGGACTTCGTCTTTTGATAGAGGACTACCCTTATGCTTCTAAGAAATGGACTAGAG
ATATGGGCTGCTATTAAGCAGTGGGTTGAAGAATATGTGTAATTTCTATTAACAATCAGA
TGGANCTATTGACAAC
>Ps_contig_mira-and-tgicl-ass_247 ||hit-id:AT3G22400.1_e-value:1e-28_score: 121_percentidentiy:53.38_LOX5; electron carrier/ iron ion binding / lipoxygenase/ metal ion binding / oxidoreductase, acting on single donors with incorporation of molecular oxygen, incorporation of two atoms of oxygen
AAAGTAAAATAGNACCGACACAAAGACATATGCTACAAGGACAGACTTTCTTTGTCAAGA
TAACGGAACTTTGTAAGCCATTGGCCATTGAGCTGAGTACTACCTACTATTCCTTACAGG
GTGATAGTTTCGGTCCTGTTAGTAAAGTTTAACTTGCCTGCAGGTGAAGGTGTTGAAGCT
TCAATTTGGCTTCTTGCCAAGGCTTTCGTTGTTGTAAAATGACTCATGCTATCACCAACT
TGTTAGTCATTGGTTGAACACTCATGCTGTTGTTGAGCCATTCATCATAGCAACAAATAG
ACTTCTGAGTGTGGCTCATCCTGTTCATAAACTTTTACTTCCACATTACCGTGATACAAT
GAACATCAATGCACTTGCTAGAAATGTGTTGGTCAATGCTGAGGGTTA
>Ps_contig_mira-and-tgicl-ass_248 ||hit-id:AT1G55020.1_e-value:1e-15_score:73.9_percentidentiy:56.14_LOX1; lipoxygenase
CCCCGTACCCTCCTACGGCGATGAATCTCCTCGCTTTTAGTTTGGTCGGTTAAGGATGTA
TCTCCATATGGATATTGTTCCAAAGTTAACAGCGGCATTGTAAGTTGCTGAGGGCTATCC
ATATGAGGATGGTGCAGGCTTCGATCAACTCTGCACGAGTCTTCATCTTAAACCACCATG
TAGCATTCTTCAAGTCACCATGGCCTACCTCTACAAGTTCTTTCCAGAATGCTTGGAGTT
CAGCATCTTGTGCAATAGCTCCATCTGTATTTGTAATAAGAAATTCCAACTATTATTTCC
TTACCAAACCCCTATTACGGTAAACCTTTTAAAGTACGGACCCTAACCGGACCCCCCTAA
TTTTAACCTTTACCCGTTTAACCCGTTTAAACCGGTTACCCCCTAAATTACCCGGAAAAG
GGTAAAACCGGTACCCGTTTAAAAA
>Ps_contig_mira-and-tgicl-ass_249 ||hit-id:AT3G22400.1_e-value:1e-09_score:58.2_percentidentiy:55.32_LOX5; electron carrier/ iron ion binding / lipoxygenase/ metal ion binding / oxidoreductase, acting on single donors with incorporation of molecular oxygen, incorporation of two atoms of oxygen
TTTCAGCCAACTTTCTTCCAAACCTCTTGAAAGCCTCTTTTGGTTGTGAATCAGAAGTCC
AATCATCACCTTCAATTCTCTCTCCAAGGTATTGCTCATCAGAAGCATGCCTTGACAGGA
CCTCTATAATGGTCAAGTCAGTAAGAGTATCATTTCTTTGGTGTGATTGTCCTACAAATC
CGCCTTCTCGTTAGTTCTTAGCAAGNTCATTATACTCAGGTACCGGTTTCCCCACCTCGA
GGC
>Ps_contig_mira-and-tgicl-ass_250 ||hit-id:AT3G22400.1_e-value:9e-07_score:48.5_percentidentiy:87.50_LOX5; electron carrier/ iron ion binding / lipoxygenase/ metal ion binding / oxidoreductase, acting on single donors with incorporation of molecular oxygen, incorporation of two atoms of oxygen
TGGTTCACCCTATTCATAAACTTTTACTTCCACATTACCGTGATACAATGAACATCAATG
CACTTGCTAGAAATAGTGTTGGTCAATGCTGAGGGTATTATAGAATCAACATTTCGTTGG
TAGGGGTAAATTTATGCTTAAGTGGAATGTCTGTCTTGTTTAGTTTAACGAAGGGTTAGT
TTTTACGGGGTTTTTACCAACCGTTACGGAAACCCGTAAACGGGTAACCTTTAAACCCTT
AAA
>Ps_contig_mira-and-tgicl-ass_251
TTAAAGTTGGCACTGCGGTTGGTAGTGCTAGTTTACATTGGCCTACTTTTGTTTCTTTAT
CATCCATTTGCCTAGCGGCAGTTAGGCCTCTTATCRKGTAATAAGTTGATTTTCTGTACT
AATCAAGYTTCCACACTATGATCTGCAGTGTTTTTGGTTGCTTAGTAGTACATTAAGCAA
TGAGCTGTTTTRRAKKTTGATGTATTTACTGAGTTTTATTTCTGTGAATAAC
>Ps_contig_mira-and-tgicl-ass_252
TGTGACATAAAATCAGTAAAAGTGTCTATTTAGATATCATACAAGTACAACCGAACAGAC
ATAGTAGTTCTTATTTGATGTAAAGTAAAACATTAAAACAGTCAAACAAACATACATAAT
AACGTGACTACAATGAGAGAATAGGACTTCTTCTCATCTTTTATTCAAAGCAGCAACACA
ACACCNTGTACCCTTTTTAGATAGAGATACTATAGGAATCCTCTGCAAGTCAATTCCTTC
TTACTACCCTCCCGCGTACTCTGTACG
>Ps_contig_mira-and-tgicl-ass_253
GGAACCGATATGGGCCAGTGAAGATGCCTTACACCKTSCTTTTATTCCTTTCCTTAGTTG
AGGGAAGGGAAGTTGACTTGTCAGAGGTATTCCTATAGTATCTCTATCTAAAAGGGTACA
TGGTTGTTGTGTTGCTGCTTTGAATAAAAGAATGAGAAGAAGTCCTATTCTCTCATTGTA
GTCACGTTATTATGTATGTTTGTTTGACTGTTTTAATGTTTTACTTTACATCAAATAAGA
ACTACTATGTCTGTTCGGTTGTACTTGTATGATATCAAATGCACTTTTACTGATTTTATG
TCATGAATCTTGCACT
>Ps_contig_mira-and-tgicl-ass_254 ||hit-id:AT3G22400.1_e-value:7e-32_score: 132_percentidentiy:59.60_LOX5; electron carrier/ iron ion binding / lipoxygenase/ metal ion binding / oxidoreductase, acting on single donors with incorporation of molecular oxygen, incorporation of two atoms of oxygen
ACTGACCCACCTCTACAACTTCTTTCCTAAAACTAGCTTGGAGGCTCGGAATCTTTTGTC
AATAGTTCCATCTGACTTGTAGTAGAAATTCACATATTCTTCAACCCATGACTTAATAGC
AGCCCATATCTCTAGTCCATCAGAAACATAAGGGTAGTCCTCTATCAAAAGACGAAGTCC
GTATGGAGCAGATGGATCCTTAACAGCCACTCCTCTTTTGATTAGATCATTAGGTAGTCC
TTGGTCAGTGAAAACCCAATCCTTGTAAACAACAGCAGACATTTCCATAGCATAATTCCC
AAAGAATGTTGATTCTATAATACCCTCAGCATTGACCAACACTATTTTCAGCAAGTGCAT
TGATGTTCATTGTATCAGTAGTATGGAGTAAAGTTAATTNAGTAAGGTAGGTACGTAACC
GAAACCCAACCTAACCTACGTAAGTAGGTTCTTTAACTTTTAGTTTT
>Ps_contig_mira-and-tgicl-ass_255 ||hit-id:AT3G04120.1_e-value:2e-19_score:61.6_percentidentiy:77.78_GAPC1 (GLYCERALDEHYDE-3-PHOSPHATE DEHYDROGENASE C SUBUNIT 1); glyceraldehyde-3-phosphate dehydrogenase (phosphorylating)/ glyceraldehyde-3-phosphate dehydrogenase
CYTGAGGATAAGTTGAAAGGGATCCTTGGTTACACTGAAAACGATGTGGTCTCCACTGAC
TTCATTGGTGACACCAGGTCAATTATCTGATGCCAAGGCAGGAATTGCGTTAAATGACAA
GTTTTTTAAGCTTGTCGCATGGTATGACAACGAATTGGGTTACAGTACTCATGAGGTTGA
CCTCATTGTTCACATTGACTAAATGKCTTTAAGTTGGAACCGHTGTTCGTAGTG
>Ps_contig_mira-and-tgicl-ass_256 ||hit-id:AT3G04120.1_e-value:7e-17_score:70.9_percentidentiy:80.95_GAPC1 (GLYCERALDEHYDE-3-PHOSPHATE DEHYDROGENASE C SUBUNIT 1); glyceraldehyde-3-phosphate dehydrogenase (phosphorylating)/ glyceraldehyde-3-phosphate dehydrogenase
AAGCAGTGGTATCAAYGCAGAGTCTCTGAGGGCAAGTYTGAAAGGAATCCTTGGTTACAC
TGAAGACGATGTGGTCTCCACTGACTTTATTGGTGACACCAGGTCAAGTATCTTTGATGC
CAAGGCAGGAATTGCCTTAAATGACTAAGTTTGTTAAGCTTGTCTCATGGTATGACAACG
AGTTGGTACAGTACCGTGTGGTTNACCTNATTTGTTCACTATT
>Ps_contig_mira-and-tgicl-ass_257 ||hit-id:AT1G55020.1_e-value:2e-55_score: 212_percentidentiy:58.48_LOX1; lipoxygenase
CGGATGGTGACTTGAAGAATAGCAACAATGNGGTTTARGKATGAAAAYACGTGCAGAGTT
GATTGAAGCCTGCACCATTCTCATATGGATAGCTTCAGCGCTTCATGCCGCTGTTAATTT
TGGACAGTATCCGTATGGAGGATACATCCTTAACCGACCAACTAAGAGCAGGAGATTCAT
GCCTGAGAAAGGGACTCCTGAGTATGATGAGCTTGCTAAGAACTACGAGAGGGCGTATTT
GAGGACAATCACACCAAAGAATGATACCCTTACTGACTTGACCGTTATAGAGATCCTGTC
AAGGCATGCTTCTGATGAGCAATACCTCGGAGAGAGAATTGAAGGTGATGTTTGGACTTC
TGATTCCCAACCAAAAGAGGCTTTCAAGAGGTTTGGAAGGAAGTTGGCTGAAATTGAGAA
AAAACTCACTCAAAGGAACAATGAYGAGTCGTTGWGGAACCGATATGGGCCAGTGAAGAT
GCCTTACACTTTGCTTTATCCTTCTAGTGAGGAAGGATTGGCTTGCAGAGGTATTCCTAA
TAGTATCTCTATCTAAAAAGGGTCATGGTTGTTGTGTTGCTGCTTTGAATAAAAGATGAG
AAGAAGTCCTATTCTCTCATTGTAGTCACGTTATTATGTATGTTTGTTTGACTGTTTTAA
TGTTTTACTTTACATCAAATAAGAACTACTATGTCTGTTCGGTTGTACTTGTATGATATC
AAATGCTACTTTTACTGTATTTTAGTAAAAGT
>Ps_contig_mira-and-tgicl-ass_258 ||hit-id:AT3G04120.1_e-value:5e-16_score:79.3_percentidentiy:81.25_GAPC1 (GLYCERALDEHYDE-3-PHOSPHATE DEHYDROGENASE C SUBUNIT 1); glyceraldehyde-3-phosphate dehydrogenase (phosphorylating)/ glyceraldehyde-3-phosphate dehydrogenase
AAAACAAAAGAACCATCCCTGATGAACTTGTACTAGATTTCTAAGTCTATTTTATTACGC
TGGGAAAAAGCTGGGAAGCCTAATTATTCTCCCGAACAACAACTTATTGAATTTGAGGAA
GCAAGAAAAGAATTGCTATCTGAGCTCGAGAAGGCTGCCACCTATGATGAAATCAAAGCT
GCTATCAAGGAAGAGTCTGAGGGCAAGTTGAAAGGAATCCTTGGTTGCACTGAAGACGAT
GTGGTCTCCACTGACTTTATTGGTGACCACCAGGTCAAGTTWTCTTTGATGCCAAGGCAG
GATTGCCTTAAATGAA
>Ps_contig_mira-and-tgicl-ass_259 ||hit-id:AT1G55020.1_e-value:4e-15_score:76.3_percentidentiy:64.81_LOX1; lipoxygenase
GGAATTTGGGTAACGTTTACCTTTCGATTTCTACAACCCAAAAACGAAAGGGACGTTTTC
CTAAGAAGGTTTTGGGGAAGGAAGTTGGCTGAAATTGAGCAAAARCTCACTCAAAGGAAC
AATGACGAGTCGTTGAGGAACCGATATGGGCCAGTGAAGATGCCTTACACWTTGCTTTAT
CCTTCTAGTGAGGAAGGATTGACTTGCAGAGGTATTCCTAATAGTATCTCTATCTAAAAA
GGGTCATGGTTGTTGTGTTGCTGCTTTAGAAATAAAAGATGAAGAAGAAGTCCTATTCTC
TCTATTGTAGTCTAACGTTATTATGTTATTTGGTTTTGTTTGTACTTTTAG
>Ps_contig_mira-and-tgicl-ass_260
AACTTTTTTTATTTGTCAACATAGACAAACATTATTATCACAGAAATAAAACTACAGTAA
ATACATCMMATCAAAACAGCTCATTGCTTAATGTACTACTAAGCAAACAAAAACACTGCA
GATCATAGTGTGGAAACTTGATTAGTACAGAAAATCAACTTATTACATGATAAGAGGCCT
AACTGCCGCTAGGCAAATGGATGAATAAAGAAACAAAAGTAGGCCAATGTCTAGCACTAC
CAACCGNAGTGCCAAACTTTAAAGTTGTTTAGACAATGTAGAAACAATGGACGGTACCAA
ACCCG
>Ps_contig_mira-and-tgicl-ass_261 ||hit-id:AT3G22400.1_e-value:6e-29_score: 122_percentidentiy:61.22_LOX5; electron carrier/ iron ion binding / lipoxygenase/ metal ion binding / oxidoreductase, acting on single donors with incorporation of molecular oxygen, incorporation of two atoms of oxygen
AATCATGTACAATAGTTGCATCAGACTTGTAGTGAAATTCACATATTCTTNAACCCATGA
CTTAATAGCAGCCCATATCTCTAGTCCATCAACAGCATAAGGGTAGTCCTCTATCAAAAG
ACGAAGTCCGTATGGAGCAGATGGATCCTTAACAGCCACTCCTCTTTTGATTAGATCATT
AGGTAGTCCTTGGTCAGTGAAAACCCAATCCTTGTAAACAACAGCAGACATTTCCATAGC
ATAACTTTCCCCANAAGAATTGTTGATTTCTAATAACTACCCCTCAGCATTGACCCAACA
CATTTCAGCAAGTGCATTGATGTTCATTTGTATCGACGGTAATGGTAGGAAAGTTAAAAG
TTTTNGGAAATTAGGGAATTCGAAACCCACACTCAAGTATTGGTT
>Ps_contig_mira-and-tgicl-ass_262 ||hit-id:AT1G55020.1_e-value:4e-05_score:43.1_percentidentiy:38.00_LOX1; lipoxygenase
CGTCCCACTAAATTTAGTATACCGCCACCNCTTCTTGGTCGGTTCTGTCGCTCTCAAATT
GATCAGTGGTACCAGTTGCCGATGCAAGTGGAAAGGGAAAAGTGTCAAAAGAGGCATTCT
TGGAAGGGCTTCTTACCTCCATACCAACATTGGGAGACAAACAATCTGCTTTCAGTATTC
ATTTTGAATGGGACAGTAACATGGGAATTCCAGGATCTTTTTANATTGAGTAATTTTANG
ACGTAAAGGGGTTGGGTTAGTAAACTTTTCCTTTCCGTTAAGGGTTAGGTTAAGGTTTTT
ACGGAACCTTAACGTTTGGATGATTCGTTACCAAACGGTTGGAAGCTAA
>Ps_contig_mira-and-tgicl-ass_263 ||hit-id:AT3G22400.1_e-value:3e-23_score: 103_percentidentiy:62.82_LOX5; electron carrier/ iron ion binding / lipoxygenase/ metal ion binding / oxidoreductase, acting on single donors with incorporation of molecular oxygen, incorporation of two atoms of oxygen
AACCGACCTTTTCGGTTTTCGGTTTGGTAAGTACAGAAGTACCAACTACACTCACCTTCC
TAACTTACTTCTCTTCCCTAACGSYAAGTKTAKTGCTCATCAGAAGACATGCCTTGACAG
GACCTCTATAATGGTCAAGTCAGTAAGAGTATCATCTTTGGTGTGATTGTCCTCAAATAC
GCCTTCTCGTAGTTCTTAGCAAGATCATTATACTCAGAGGTTCCCACCTCAGGCATGAAT
CTCCTGCTTTTAGTTGGTCGGTTAAGGATGTATCCTCCATATGGATATTGTCCAAAGTTA
ACAGCGGCATGAAGTGCTGAAGCTAYSCATATSAGGRTGGTGCAGGCTTCGATCAACTCT
GCACGAGTCTTCATTACCTTAAAACCCACCTATTGGTAACGCTTA
>Ps_contig_mira-and-tgicl-ass_264 ||hit-id:AT3G04120.1_e-value:1e-23_score: 104_percentidentiy:72.62_GAPC1 (GLYCERALDEHYDE-3-PHOSPHATE DEHYDROGENASE C SUBUNIT 1); glyceraldehyde-3-phosphate dehydrogenase (phosphorylating)/ glyceraldehyde-3-phosphate dehydrogenase
GATCCAGATCCAAAAAAAAATGGCAATCACAGTATCAAGAAGACTGTTGATGGACCATCA
AGCAAGGACTGGAGAGGTGGAAGAGCTGCTTCATTTAACATCATTCCCAGCAGTACCGGA
GCTGCTAAGGCTGTCGGCAAAGTGCTTCCTGCTTTGAATGGAAAGTTGACCGGTATGTCA
TTCCGTGTCCCAATGTGGATGTCTCTGTTGTTGACCTTANAGTGAGGCTGAGAAGGCTGC
CACTATGATGAAAACAAAGCTGCTATACG
>Ps_contig_mira-and-tgicl-ass_265
AYMTAAATCAGTAAAAGTGCATTTGATATCATACAAGTACAACCGAACAGACATAGTAGT
TCTTATTTGATAGTAAAGTAAAACATTAAAACAGTACAAAACAAACATACATAATAACGT
GACTACAATGAGAGAATAGGACTTCTTCTCATTCTTTTATYACAAGCAGCAACACAACAC
NTGTACCTTTTAGATAGATATACTATAGGAATACCTCTGACAAGTCTAA
>Ps_contig_mira-and-tgicl-ass_266 ||hit-id:AT3G22400.1_e-value:1e-13_score:64.3_percentidentiy:60.87_LOX5; electron carrier/ iron ion binding / lipoxygenase/ metal ion binding / oxidoreductase, acting on single donors with incorporation of molecular oxygen, incorporation of two atoms of oxygen
TACCAATAGCNGTTGTTGTAGCCATTCATCTATAGTCAACAAATAAGACATCTGAGTGTG
GTTCATCCTATTTCCATAAACTTTACTTTCCACATTACCGTGATACAATGAACATCAATG
CACTTGCTAGAAATGTGTTGGTCAATGCTGAGGGTATTATAGAATCAACATTCTTGTGGG
GAAATTATGCTATGGAAATGTCTGCTGTTGTTTAACAAGGTAGTTTGGGTTTTCACTGAC
CAAGGACTACCTAATGATCTAATACAAAAGGAGGAGTGGCTTAGGTTAAGGMTCCATCTG
CTCCA
>Ps_contig_mira-and-tgicl-ass_267 ||hit-id:AT1G55020.1_e-value:4e-14_score:73.2_percentidentiy:60.78_LOX1; lipoxygenase
TGATATACTAAGCCAGATTAGTCCAATTTTACCGTTGTTCAAGGAACTCTTCCGATCTGA
TGGTGAATCTGCACTTAAGTTTCCAACACCGAAAGTGGTACAAGTGGATCATTCTGCATG
GATGACTGATGAGGAATTTGCAAGGGAGATGATTGCTGGGGTNAATCCACACATCATACA
AAAAAATTCAGTACTTTACAAATAAAGAGAAACTAATTTAGACAGCCAACTCTAGTGGTA
GAACTTAACCACCAGTAACAAACTAAACCAAAGAACTACGTT
>Ps_contig_mira-and-tgicl-ass_268 ||hit-id:Medtr8g021550.1_e-value:4e-27_score:87.8_percentidentiy:88.89_ Lipoxygenase; Lipase/lipooxygenase, PLAT/LH2
TTTTTACGTAAAAAATTTAGTAAAGGGGAAAACGTAGTGGTGTTGATGCAGAAGAAATAG
TGTTTGGACATTAATGAACTCACTGCAGCTCAAAGCCCTAGTGGTATCATCGGTGGCGCC
ATTGGTGCCATCGGAGGTATCACTGGCTCCATAATTGATACCGCCACCTCTTTCTTGGGT
CGTTCTGTCGCTCTCAAATTGATCAGTGGTACCAGTGCCGATGCWAAGTGGAAAAGGGAA
AAGTGTCAAAAGAGGCATTCTTGGAAGGGCTTCTTACCTCCATACCAACATTGGGAGACA
AACAATCTGCTTTCAGTATTCATTTTGAATGGGACAGTAACATGGGAATTCCAGGAGTCT
TTTTTATATTGAAGTAATTTTATGCAAGGGTGGTGAATTTCTTCCTAGTGTAGTTTGACT
ATTGATGATTGTTACCAAAGGTTGGAAGCTAATACTAAATTTTGCTTGAC
>Ps_contig_mira-and-tgicl-ass_269 ||hit-id:AT3G22400.1_e-value:5e-27_score:87.8_percentidentiy:53.33_LOX5; electron carrier/ iron ion binding / lipoxygenase/ metal ion binding / oxidoreductase, acting on single donors with incorporation of molecular oxygen, incorporation of two atoms of oxygen
AGCCATTCATCATAGCAAATAGACATCTGAGTGTGGTTCATCCTATTCATAAACTTTTAC
TTCCACATTACCGTGATACAATGTAACATCAATAGCACTTGCTAGAAATGTGTTGGTCAA
TGCTGAGGGTATTATAGAATCAACATTCTTGTGGGGAAATTATGCTATGGAAATGTCTGC
TGTTGTTTACAAGGATTGGGTTTCACTGACCAAGGAACTAMMWAAWRAYCTAATCAAAAG
AGGAGTGACTGTTAAGGATCCATCTGCTCCATACGGACTTCGTCTTTTGATAGAGGACTA
CCCTTATGCTTCTGATGGGCCTCGGAACCGCACCGGAAGCAACCAGTAAGGTTACTACAA
AAGA
>Ps_contig_mira-and-tgicl-ass_270 ||hit-id:AT3G04120.1_e-value:1e-18_score:87.8_percentidentiy:86.00_GAPC1 (GLYCERALDEHYDE-3-PHOSPHATE DEHYDROGENASE C SUBUNIT 1); glyceraldehyde-3-phosphate dehydrogenase (phosphorylating)/ glyceraldehyde-3-phosphate dehydrogenase
CTTGAGGGCAAGTTGAAAGGAATCCTTGGTTACACTGAAGACGATGTGGTCTCCACTGAC
TTTATTGGTGACACCAGGTCAAGTATCTTTGATGCCAAGGCAGGAATTGCCTTAAATGAA
CTAAGTTTTGTTAAGCTTGTCTCATGGTATGAACAACGGTAGGTTTGGGTTAACCACGGT
TACCCGGTGGTTGGTTCGACCTTCTATTTCGTTCCAACTATTCGAACCTTAAAAACCTTA
AACGTTTTTAAAGGTTTCGGGACCTAACGTTCGGGCCGGGTCGTTTAGGGGTTAAGGTTA
CCGG
>Ps_contig_mira-and-tgicl-ass_271 ||hit-id:AT3G22400.1_e-value:1e-39_score: 157_percentidentiy:67.89_LOX5; electron carrier/ iron ion binding / lipoxygenase/ metal ion binding / oxidoreductase, acting on single donors with incorporation of molecular oxygen, incorporation of two atoms of oxygen
GACTCACTATTTCCATTTTTAAGGAAAATAAATGCAACTGGGGCAAAGGCATATGCTACA
AGGACTATTCTTTTCTTGCAAGATGATGGAACTTTGAAGCCATTGGCCATTGAACTAAGT
ATACCACATCCTAAAGGTGATATTTTCGGTCCTGTTAGTAAAGTTTACTTGCCTGCAACT
GAAGGTGTTGAGGCTTCAATTTGGCTCCTTGCCAAAGCTTATGTTGTTGTAAATGRCTCA
TGTTATCACCAACTTATCAGCCATTGGTTACACACTCACGCAGTTGTTGAGCCATTCATC
ATAGCAACTAAGAGGCATCTTAGTGTGTTCATCCTATTCATTAACTTTCTCACACTACCG
CAACACAATGAACATAAATCGG
>Ps_contig_mira-and-tgicl-ass_272 ||hit-id:AT3G22400.1_e-value:3e-22_score:98.6_percentidentiy:59.46_LOX5; electron carrier/ iron ion binding / lipoxygenase/ metal ion binding / oxidoreductase, acting on single donors with incorporation of molecular oxygen, incorporation of two atoms of oxygen
CTTACTAATTAGACCAAAACTAAAAGTAACGAAACTAACTTCGTTAGGTAAGGTTGGGTT
CGGTTATACCTTACCTTTACTTCAAACTTTAAACTTTTACCTTCCACTACTACTGATACA
ATGAACATCAATGCAATTGCTGAAATGTGTTGGTCAATGCTNAGGGTATTATAGAATCAA
CGTTCTTGTGGGGAAATTATGCTATGGAAATGTCTGCTGTTGTTTACAAGGATTGGGTTT
TCACTGACCAAGGACTACCTAATGATCTAATCAAAAGAGGAGTGGCTGTTAAGGATCCAT
CTGCTCCATACGGACTTCGTCTTTTGATAGAGGACTACCCTTATGCTTCTGNTGGACTAG
AGATAGTGGGCTGCTTAATTAAGTCAGTTGGGGTTAGAAAGAATTATTGGTTAGTAATTT
TCTAATTAACAAATCAG
>Ps_contig_mira-and-tgicl-ass_273 ||hit-id:Medtr8g021420.1_e-value:5e-08_score:52.8_percentidentiy:73.68_ Plant lipoxygenase
TTGGAGAGAGAATTGAAGGWGATGATTGGACTTCTGATTCACAAACCAAAAAGAAGGCTT
TCAAGAGGTTTGGAAGGAAGTTGGCTGAAAATTGAGCAAAAAAACTCACTCAAAAAGG
>Ps_contig_mira-and-tgicl-ass_274 ||hit-id:AT3G22400.1_e-value:3e-17_score:70.9_percentidentiy:71.43_LOX5; electron carrier/ iron ion binding / lipoxygenase/ metal ion binding / oxidoreductase, acting on single donors with incorporation of molecular oxygen, incorporation of two atoms of oxygen
TAGGGTAAGGGACCGTAACTTTTAGTCGACCAAGAATGCTGAATCCAAGCATCTGAAGAA
CTGTAGAGGTAGGCCATGGTGACTTGAAGAATGCTACATGGTGGTTTAAGATGAAGACTC
GTGCAGAGTTGATCGAAGCCTGCACCATCCTCATATGGATAGCTTCAGCACTTCATGCCG
CTGTTAACTTTGGACAATAAATAACCATATGGAGGATACATCCCTTAACCGACCAACTAA
AAGCAGGANATTCATGCCTGAGGTCGGAACCTNTGAGTATATGATTCTTGACTAAGAACT
AGAGAGCTATTGAGACANCACACAA
>Ps_contig_mira-and-tgicl-ass_275 ||hit-id:AT4G09800.1_e-value:6e-52_score: 199_percentidentiy:85.38_RPS18C (S18 RIBOSOMAL PROTEIN); RNA binding / nucleic acid binding / structural constituent of ribosome
GGCTTTCGCATTCTCAAGTGGCCACACTGATACACAGCCTTGCCGGCAACCATCCCTCTT
CCACAAATCTTCCGCGGCTAGGCCAAAATGTCTTTGGTGGCGAACGAAGAATTTCAGCAC
ATTCTGCGTGTGCTGAACACCAACGTGGATGGGAAGCAGAAGATAATGTTCGCAATGACC
TCCATCAAGGGTATTGGAAGGCGATTTGCTAACATTTGCTGTAAGAAGGCTGATATTGAC
ATGAACAAGAGGGCTGGTGAGTTGAGTGCTGCAGAGTTGGATAATTTGATGACAGTGGTT
GCAAACCCTCGACAATTCAAGGTACCTGATTGGTTCTTGAATAGAAAGAAGGATTACAAG
GATGGTAAATTCTCTCAAGTTGTCTCCAATGGACTTGACATRAAGTTGAGAGATGATTTG
GAKAGARACTCAAGAAAAATCAGAAAACCAACCCGTGGATTGAGGCATTACTTGGGGCCG
TTCGTTGTTTCGTTGGTTCGTAGACATAACCAACGAACTAACT
>Ps_contig_mira-and-tgicl-ass_276 ||hit-id:AT4G09800.1_e-value:6e-38_score: 154_percentidentiy:93.41_RPS18C (S18 RIBOSOMAL PROTEIN); RNA binding / nucleic acid binding / structural constituent of ribosome
AAGCAGTGGTATCAACGCAGAGTTGGATAATTTGATGACAGTGGTTGCAAACCCTCGACA
ATTCAAGGTACCTGATTGGTTCTTGAATAGAAAGAAGGATTACAAGGATGGTAAATTCTC
TCAAGTTGTCTCCAATGGACTTGACATGAAGTTGAGAGATGATTTGGAGAGACTCAAGAA
AATCAGAAACCACCGTGGATTGAGGCATTACTGGGGCCTTCGTGTTCGTGGTCAGCATAC
CAAGACTACTGGACGCAGGGGAAAGACTGTTGGTGTCTCAAAGAAGCGATAAGCTTTTAT
GTTTTGATTTGGAGATTAGATATTTTGAGGAGGCATATTTTAATCGCATTCGACATGATT
TATATATTGATTTTGTATGGTTTTTGAATGAATACTGTGACAATTTCAATTTTGTTTGGT
TTGTGTTCAAGTGCCTGATTAGTTTAATTATGTTGGTATTATTTGATGTATCCTTCCGCA
TGAAATTATGTATTCACGTTAGTACTAAAATCAGAATGTGCTACTTTTCAAATAATATTA
ATCAGAGGTACCGAGGGTCTCTTACAGCTTAACCATTACCTTAGGGATCCTGGTTTAGAA
CTCAGTCCTGGACATGTAGCATTGATCAAATCTAAACAAGG
>Ps_contig_mira-and-tgicl-ass_277
AGMGAGAAGTTAGTCTTTTTGATCATTTCCAATGACAAAGAAATACCAATATCATTCAAC
TAATAGGACTTTAAAACAAAACAACGAATTGAAATAAATTGTCTGGACATTTAACAATCA
TACAAAGCTGGTATAAGAACATGTCTATTGAACTTAAAATATTAATTCCGCAAAATCATC
TAATCTCCGAGTCATCAAAACATAACNGCTTAACGCTTCTCGAGACACCAACNGTT
>Ps_contig_mira-and-tgicl-ass_278 ||hit-id:AT4G09800.1_e-value:2e-24_score: 107_percentidentiy:75.36_RPS18C (S18 RIBOSOMAL PROTEIN); RNA binding / nucleic acid binding / structural constituent of ribosome
TCAAGTCTCATGATTCATTTGTCACTTTCTGAAAAGCAGTGGTATTCAACGCAGAGTTGG
ATAATTTGATGACAGTGGTTGCAAACCCTCGTCAATTCAAGGTACCTGATTGGTTCTTGA
ATAGAAAGAAGGATTACAAGGATGGTAAATTCTCTCAAGTTGTCTCCAATGGACTTGACA
TGAAGTTGAGAGATGATTTGGAGAGACTAACAAAAAATCAAGAAACCACCGTGGTSTTGG
AGCATTACGTCGGGGTCCCTTTCGTGTTCGTGGTCAGCATACCAAGACTACG
>Ps_contig_mira-and-tgicl-ass_279 ||hit-id:AT4G09800.1_e-value:2e-28_score: 101_percentidentiy:84.91_RPS18C (S18 RIBOSOMAL PROTEIN); RNA binding / nucleic acid binding / structural constituent of ribosome
TGGTKRWTAATTTGATGACAGTGGTTGCAAACCCTCGTCAATTCAAGGTACCTGATTGGT
TCTTGAATAGAAAGAAGGATTACAAGGATGGTAAATTCTCTCAAGTTGTCTCCAATGGAC
TTGACATGAAGTTGAGAGATGATTTGGAGAGACTACAAAAAAAATCAGAACCGYGTGTTG
AGGCATTACGTGGGGCCTTCGTGTTCGTGGTCAGCATACCAAGACTACTGGACGCGAAGG
GGAAA
>Ps_contig_mira-and-tgicl-ass_280
AAACGGTTTAAAAAAAAACCCTAAAAAAAAAAACCCCCAAAAAAAAACCTTAAAAAAAGT
TTAAAGGTAAAAAAAATTTTAAAAAAGTTTTCGGTTTCCGGTTACGGGAAACCTTTAAAT
TTTAAAAACCTAAACTACTAACTAAACTAAAGGTTGGTTAATAAAGAAACATNTNTATNA
CTAAAATATTAATTCCGCAAAATCATCTAATCTCCGAGTCATCAAAACATAACAGCTTAA
CGCTTCTTCGAGACACCAACAGTCTTTCCTCTGCGGCCAGTAGTCTTGGTATGCTGACCT
CTAACACGAACGGCCCCAGTAGTCGCCCTACCAAACCGACGGTGTATTTTCTTGTTATTT
TCTGACTCCTCCTACCAATCATCCTCTACTAACTTCAGTTCGGT
>Ps_contig_mira-and-tgicl-ass_281 ||hit-id:AT4G09800.1_e-value:9e-42_score: 164_percentidentiy:84.78_RPS18C (S18 RIBOSOMAL PROTEIN); RNA binding / nucleic acid binding / structural constituent of ribosome
TTGGTATGCTGACCTCTAACACGAAGGTCCCAGTTAGTTGTCCTCAAACCACGGTGATTT
CTGATTTTCTTGAGTCTCTCCAAATCATCTCTCAACTTCATGTCAAGTCCATTGGAGACA
ACTTGAGAGAATTTACCATCCTTGTAATCCTTCTTTCTATTCAAGAACCAATCAGGTACC
TTGAATTGACGAGGGTTGGCAACCACTGTCATCAAATTATCCAACTCTGCAGCACTCAAC
TCACCAGCCCTCTTGTTCATGTCAATATCAGTCCTTCTTACAGACTAAATTGTTAAGACT
AAACTTCCGTTCCTTACC
>Ps_contig_mira-and-tgicl-ass_282 ||hit-id:AT4G09800.1_e-value:3e-14_score:74.7_percentidentiy:71.83_RPS18C (S18 RIBOSOMAL PROTEIN); RNA binding / nucleic acid binding / structural constituent of ribosome
AGGGGGTTTTTAAAGGGTTTAAGGTTACGTTTTTTTAGGTATTACTAACYTTTWYYTAAW
TDHBTAAAGAAATAACCAATATCATTCAACTAATAGGACTTTTAAAACAAAAAACCAAAA
CAAAATTAGAAATAAATTGTCTGGACATTTAACAATCATACAAAGTTGGTATAAGAAACA
TGTCTATTGAACTTAAAATATTAATTCCGCAAAATCATCTAATCTCCGAGTCATCAAAAC
ATAACAGCTTAACGCTTCTTCGAGACACCAACAGTCTTTCCTCTGCGGCCAGTAGTCTTG
GTATGCTGACCTCTAACACGAAGGCCCCAGTAGTGCCTCAAACCACGGTGATTTCTGTAT
TTTCTGATCTCTCCAATCATCTCTCAMYTCATGTCAAGTCCATTGGAGACAACTTGAGAG
AATTACCATCCTTGTAACTCCTTCTTTCTATTCAAGAACCAACTCTAGGTACCTTGAATT
GA
>Ps_contig_mira-and-tgicl-ass_283 ||hit-id:AT4G09800.1_e-value:8e-35_score: 120_percentidentiy:87.10_RPS18C (S18 RIBOSOMAL PROTEIN); RNA binding / nucleic acid binding / structural constituent of ribosome
GGTATCAACGCTGGKTTATTTAATTTTTGTATTGACAGTGGTTGCAAACCCTCGACAATT
CAAGGTACCTGATTGGTTCTTGAATAGAAAGAAGGATTACAAGGATGGTAAATTCTCTCA
AGTTGTCTCCAATGGACTTGACATGAAGTTGAGAGATGATTTGGAGAGACTCAAGAAAAT
CAGAAACCACCGTGGATTGAGGCATTACGTGGGGCCTTCGTGTTCGTGGTCAGCATACCA
AGACTACTGGACGCGAAGGGGAAAGMYTGGTTGGTGTCTACAAAGAAGCGAATAAGTCTT
TTATGTTTGAGTTTGGAGTATTAGATTAGTTTGGAAGGGAGGACTAATTTAATTTTAA
>Ps_contig_mira-and-tgicl-ass_284 ||hit-id:AT4G09800.1_e-value:2e-08_score:54.7_percentidentiy:59.76_RPS18C (S18 RIBOSOMAL PROTEIN); RNA binding / nucleic acid binding / structural constituent of ribosome
CTTAATGCAAAGAAATACCAATATCATTCAACTAAWAAAACTTTTAAAAMAACCTAAAAC
AAAAATTGAAATAAATTGTCTGGACATTTAACAATCATACAAAGTTGGTATAAGAAACAT
GTCTATTGAACTTAAAATATTAATTCCGCAAAATCATCTAATCTCCGAGTCATCAAAACA
TAACAGCTTAACGCTTCTTCGAGACACCAACAGTCTTTCCTCTGCGGCCAGTAGTCTTGG
TATGCTGACCTCTAACACGAAGGCCCCAGTAGTGCCTCAAACCACGGTGATTTCNGTATT
TTTCTTGAGTCTCTCCAAATCATCTCTCAACTTCATGTCAAGTCCATTGGAGAACAACTT
GAGAGTAATTTACCATTCCCTTAGTAACTTCCTTTCTTTTCTATTACCAAACGAACCAAT
CAGGTTACTTNAATTGAACGGTAGGG
>Ps_contig_mira-and-tgicl-ass_285 ||hit-id:AT4G09800.1_e-value:4e-18_score:86.3_percentidentiy:86.36_RPS18C (S18 RIBOSOMAL PROTEIN); RNA binding / nucleic acid binding / structural constituent of ribosome
TGGTATAATTTGATGACAGTGGTTGCAAACCCTCGTCAATTCAAGGTACCTGATTGGTTC
TTGARTAGAAAGAAGGATTACAAGGATGGTAAATTCTCTCAAGTTGTCTCCAATGGACTT
GACATGAAGTTGAGAGATGTATTTGGAGAGACTAACAAAAAAAATCAACGAAAACCCACC
GGTTGGTTTGGAGGCWATTACGTCGGGGTCCTTCGGTTGGTTCGGTTGGTCAG
>Ps_contig_mira-and-tgicl-ass_286 ||hit-id:AT4G09800.1_e-value:5e-07_score:35.4_percentidentiy:100.00_RPS18C (S18 RIBOSOMAL PROTEIN); RNA binding / nucleic acid binding / structural constituent of ribosome
AACTTACAAACCAAACCAAAAATTGAAATTGTNACAGATTCATTCAAAAACCAATACAAG
ATCAATATATAAATCATGTCGAATGCATTTAAAATAATGCCTCCTCAAAATTATTCTAAT
CTCCAAATCAAAACATAAAAGCTTATCGCTTCTTTGAGACACCAACAGTCTTTCCCCTGC
GTCCAGTAGTCTTGGTATGCTGACCACGAACACGAAGGCCCCAGTAATGCCTACCAAACC
ACGGGTTGGTTTCTGTATTTTTTTGAGTCTCTCCAAATCATCTCTCAACTTCATGTCAAG
TCCAGTTGGAGACAACTTGAGAAGTAATTTACCATTCCTTTAGTTAACTTCCTTTCTTTC
TATTACAAGAACCAATCAGTACCTTGATGACGTAGGTTACAC
>Ps_contig_mira-and-tgicl-ass_287 ||hit-id:AT2G03440.1_e-value:2e-10_score:60.8_percentidentiy:44.44_nodulin-related
GAACCTCACAGTCTTCCTCACTTTCTCACAACACATCGAAAATCGCTTGAAGAATCTAGT
TTTCGAACTTCAAAATGGACGCAAGCACAAAGGTGAAGAAGGGAGCAGGAGGAAGGAAAG
AATCAGAGGTAGACAAAGCCAAAGCGGCAGAAGCTGCCGGTGATCTTCTAGATGCAGTTG
GTCAGTATGCTAAATTGGATGATAATAAGGGCGCAGGACAGTATCTTGAAAATAAGGCTG
CTGATTATCTGCATCAGTATGAGTCCACCAACACCAACACCACTGCTGCTCCACCACTTC
CAAACCAGATCAGCCCAAAGGTGATAGATGCAACCG
>Ps_contig_mira-and-tgicl-ass_288
GCATTAAATATTGATAKTATTTGAAAAGTAGCACATTCTCATTTTAGTACTAACGTGAAT
ACATAATTTCATGCTGAAGGATACATACAAAAAATACCAACATAATTAAACTAATCAGGC
ACTTGAACAACAAACCAAAACAAAATTAGAAATTGTCACAGTATTCATTACAAAAACCAT
AACAAGATCAATATAATAAATCATGTACGAATGACTAATTTWAAAATTAATCGCCCTTAC
CCTAACTAAAAAAATTATTTACCTTAAACTTACCCTTAAA
>Ps_contig_mira-and-tgicl-ass_289
CACCTGATCCTCCTCCATCTTCGGATTTTTCTACCGCTTTCTTCGGATTTCGGTGCATCA
TCACCTTTGGGCTGATCTGGTTTGGAAGTTGGTGGAGCAGCAGTGGTGTTGGTGTTGGTG
GACTCATACTGATGCAGATAATCAGCAGTCCTTATCAAGATACTGTCCTGCCGTCCCTTT
ATTATCACTACCTAATTTAGCATACTCGAACCAACTGCATCTAAGAAGACTACCGACCGG
CAGTCTTTCCG
>Ps_contig_mira-and-tgicl-ass_290 ||hit-id:AT4G09800.1_e-value:8e-08_score:52.0_percentidentiy:52.24_RPS18C (S18 RIBOSOMAL PROTEIN); RNA binding / nucleic acid binding / structural constituent of ribosome
AAGCAGTGGTATCAAACGCAGAGTTGGTATAATTTGATGACAAGTGGTTGCCAACCCTCG
TCAATTCAAGGTACCTGATTGGTTCTTGAATAAGAAAGAAAGGATTACAAGGAATGGTAA
AATTACTCTACAAAGTTAGTACTCCAAATAGGACTTGACATGAAGTTGAGAGATGATTTG
GAGAGACTCAAGAAAATCAGAAATCACCGTGGTTGAGGCACTACGTGGGGCCGTTCGTGT
TAGAGGTCAGCATACCAAGACTACTGGCCG
>Ps_contig_mira-and-tgicl-ass_291 ||hit-id:AT4G09800.1_e-value:6e-20_score:92.4_percentidentiy:72.73_RPS18C (S18 RIBOSOMAL PROTEIN); RNA binding / nucleic acid binding / structural constituent of ribosome
GGATTATAAGGATGGTAAGTTTTCTCAGGTTGTGTTTCTMAAWTGGTCTGGACATGAAAT
TGAGGGTATTGATTTGGAGCGTTTGAAGAAAATCAGAAACCACCGTGGTTTGAGGCACTA
CTGGGGTCTTCGTGTCCGTGGTCAGCATACCAAGACTACTGGTCGCAGAGGAAAACTGTT
GGTGTCTCCAAAGAAGCGAATAAAGTGTTTCTGTTTTTGCTTGCAAGAAGAGATTATTAT
CAAGTAGAAACTTAATTTTTTTATCTGTCGTTTAGACTATTTGTTGCTATGTATTTTATT
GTTTTTAGTTTAATTTCTGTTTAA
>Ps_contig_mira-and-tgicl-ass_292
AAAACTTTTAAAAACCAAAAACAAAATTAGAAAATAAAATTTAGTCTGGACAATTTAACA
AATCATACAAAGTTGGTATAAGAAACATGWTKTCTATTGAACTTAAAAATAATTAATTCC
GCAAAATCATCTAATCTCCGAGTCATCAAAAACAATAACAGCTTAACGCTTCTTCGAGAC
ACCAACAGTCTTTCCTCTGCGGCCAGTAGTCTTGGTATGCTGACCTCTAACACGAAGGCY
CCAGTAGTGCCTCAAAACCACGGTGATTTCTGTATTTTCTTGAGTCTCTACCAATCATCT
CTCAACTTCATCGTACAAGTCCTAG
>Ps_contig_mira-and-tgicl-ass_293
GGTTTTTWCTAAACAATAATAAAGTGGACAACACAACTCTGTTACCTTACATATTACATT
CATCATCACACAACACTATATCCTATTCTATATTAATCATATGATAAGATAAACAACCTT
ATTAATCAAAAGCGAATTCACATTGATTTTTCAATTTAAAACGAAACCCTCCAGCAACCC
TTAAGCAAAATCCTCCTCCTAATCCACCAAGTCCACCTGATTCCCTCCTCCATTCCTTCG
GA
>Ps_contig_mira-and-tgicl-ass_294
AAACTGAAGAAGTGGCTAAACAGAAGAGGAACTAAGTCGGTGTAAAAGATAGGGAAATTG
TGGTTGAAGAAG
>Ps_contig_mira-and-tgicl-ass_295
TTGTTAGGWAAAGTAAACTTGAACTTCAAACAAAGTTCTTGCACTATATGAGTCTTCTTA
CAACTCAAATCGAAGGGT
>Ps_contig_mira-and-tgicl-ass_296 ||hit-id:Glyma15g16560.1_e-value:1e-06_score:49.3_percentidentiy:60.53
AATTTTAACAAGTTCATCTATGAATTTCTGTAACTTTCTTGTTGTAGTTTCTTTCTTTAC
GCCCTGCTTCATCTCGTTCTTTGATCACCACCCTGTATTGAGTTGAAGAAGCCTCATATA
GTGCAAGAACTTTTGTTTGAAGTTCAGTTTTCTTTTCCTCAA
>Ps_contig_mira-and-tgicl-ass_297 ||hit-id:Glyma15g16560.1_e-value:8e-09_score:56.2_percentidentiy:63.04
TTGAGGAAAAGAAAAACTGAACTTCAAACAAAAAGTTACTTGCACTATATGAGGCTTCTT
CAACTCAAATCAAGGGTGTGATCAAAGAACGAGATGAAGCAGGGCTAAAGAAGAACTCAA
CAGAAGTTCAGAAATTCATAAGAATAGAACTTTAGTTWAAAATTAGTATTTTCCTTGGAA
TACAAAAAGACAGTATCTGAAGCATCTTACTAAAAWTTTAGGRACGGTCCCGTTTACGGT
TTTTACCGTACGGGTTCCCTTAAACTTTTTTTCCTTTTTTTGGTTTTTTTTTAGGTAAA
>Ps_contig_mira-and-tgicl-ass_298 ||hit-id:AT4G20260.3_e-value:2e-08_score:53.9_percentidentiy:40.79_DREPP plasma membrane polypeptide family protein
TTGTAGGTAAAAGAAAACTTGTAACTTTCTAAACAAAAAGTTCTTGCACTATATGAGGCT
TCTTCAACTCAAATCAAGGGTGTGATCAAAGAACGAGATGAAGCAGGGCTAAAGAAGAAC
TCAACAGAAGTTCAGAAATTCATAGATGAAACTTAGTTAAAAATTGATTTTCCTTGGATC
AAAAAGCAGTATCTGAAAGACAATACTTCAAAATTTGGTAACGGCCTTAGTTTCAGGTCC
AATTTTCTTTGTTTTGAGAAAGTA
>Ps_contig_mira-and-tgicl-ass_299
ACGGGGGGATGCTTGTTGTATGTGCTGGAATGGTTCCTACAATGTTATAAAAAAAACTTT
TTATTTATATGTATGTATCTTTGTGGTACTTATTTTGAAGAGGCAAGTGGCTTTAATTGA
GTTCGACTTTGATAGTTATAAGAGCTTAAGGTTATCAACCACTAGAGAGAAACAGAGAGA
AATATTTTGAAGACAAAAATAATGGGTTATTGGAAAAACAAAAGTTACTTCCTAAAATAC
AAGTAAGGTTTTTAGTAGAAGAATGGTAC
>Ps_contig_mira-and-tgicl-ass_300
TTGCAAAYTWAAMTAAAAAAGACAATCCACATTCTATTTTATTCAGACATAGTTCAGTTC
CAACTTCTAGTTCTAATAGTTCAGTTCC
>Ps_contig_mira-and-tgicl-ass_301
TTGAGGAAAAGAAAACTGAACTTCAAACAAAAGTTCTTGCACTATATGAGGCTTCTTSRA
STCVTCBCAVGGGTGTGAGTGAGTTGCGTGAGTCTTCATCGTTGATTGTGCTTCCTGGAT
TTCCAAAGTCTCCAACTTTTCTATTGATTTCTTCTGAAAGAGCTGTTGGAACGATGGGGA
AAAAGACGCGAAAAGGGCGGGGAGGGAAGGGTAAGGGAAAGCAGGCTGCAAGGTGGAAGT
GATGAGAATGCTTACGAAGGGTAAAGGAAAGGTGGGAAAGCTGCAGAGTGGGCTTGGTA
>Ps_contig_mira-and-tgicl-ass_302 ||hit-id:AT4G20260.3_e-value:4e-07_score:49.7_percentidentiy:56.10_DREPP plasma membrane polypeptide family protein
TTGTAGGAAAAGAAAACTGAACTTCAAACAAAAGTTCTTGCACTATATGAGGCTTCTTCA
ACTCAAATCAAGGGTGTGATCAAAGAACGAGATGAAGCAGGGCTAAAGAAGAACTCAACA
GAAGTTCAGAATTCATAGATGAACTTTAGTTAAAATTGTATTTTCCTGGATACAAAAGCA
GTATCTAGAAGCATCTTACAAATTGGAACGTCTTAGTTCAGTCCTAATTTTTCGTTTTAG
TTTTAGAAGTAAA
>Ps_contig_mira-and-tgicl-ass_303 ||hit-id:Glyma15g16560.1_e-value:3e-06_score:47.8_percentidentiy:62.86
TTGTAGGTAAAAGTAAAACTGAACTTCAAACAAAAGTTCTTGCACTATATGAGGCTTCTT
CAACTCAAATCAAGGGTGTGATCAAAGAACGAGATGAAGCAGGGACTAAAGAAGAACTCA
ACAGAAGTTCAAGAAATTCATAGATAGTAACTTACGTTAAAATTGTACTTTTCCACCTTC
TCCACCGCCGTAG
>Ps_contig_mira-and-tgicl-ass_304 ||hit-id:AT4G20260.4_e-value:2e-09_score:58.5_percentidentiy:66.67_DREPP plasma membrane polypeptide family protein
GTTCAGAAATTCATAGATGAACTTGTTAAAATTTGATTTTCCTGGATCAAAAGCAGTATC
TGAAGCATCTTCAAAATTTGGAACGGCCTTAGTTTCAGGTCCAATTTTCTTTGTTTTTGA
GAAAGTATCAACTTTCATAGTCACAGAAGAAAAAACTGAAGAAGTGGCTAAAACAGAAGA
GGAAACAAGCGGTGTAAAAGATAGGGAAATTGTGGTTGAAGAAAGGAAAAAAAGAAGAAA
CAAGTGAATCTGCAGCTTGTAGAAGGCTGAAGAAAAAGCTAAGGCTGCAAATGACTCTCT
GGCTCCGCCGCCGCCGGAGAAAGAGGAAGAGAAACCGGTTGAAACAACTCCGGTGGAAAA
AGTGGAACCTCCAAAGGCTTGAAGATGAGACTGTTTTGGAATTGGAGCTATTTGGAGTGA
AAATAATTTATATGTAATTATGACTTGTTGTATGTAGGATTGTAATTTGTTATTTGAATG
TAATATGAATGATGGTNTAG
>Ps_contig_mira-and-tgicl-ass_305 ||hit-id:Glyma15g16560.1_e-value:1e-08_score:55.1_percentidentiy:58.82
TTGTTGAGGTAAAAGGAAAACTGAACTTCAAACAAAAGTTACTTGCACTATATGAGGCTT
CTTCAACTCAAATCAAGGGTGTGATCAAAGAACGAGATGAAGCAGGGCTAAAGAAGAACT
CAACAGAAGTTCAGAAAATTCATAGATAGAACTTAGTTAAAATTGTATTTTCCTAGGATA
CAAAAGCAGTATACTAGAAGCATWCYTWACTAAAAAGTTTWGGGAAACCGGTCCTTTAGT
TCAGGTCCTAATTTTCTTTGTTTWGAAGAAATT
>Ps_contig_mira-and-tgicl-ass_306 ||hit-id:Glyma15g16560.1_e-value:9e-06_score:46.2_percentidentiy:44.07
TTGTAGGAAAAGAAAACTGAACTTCAAACAAAAAGTTCTTGCACTATATGAGGCTTCTTC
AACTCAAATCAAGGGTGTGATCAAAGAACGAGATGAAGCAGGGACTAAAAGAAGAACTCA
ACAGAAGTTCAGAAATTCATAGATGAACTTGTTAAAATTGTATTTTCCTGGATACAAAAG
CAGTATCTGAAGCATCTTANAAATTGGAACGTCTTAGTTCAGGTCCTATTTTCTTTGTTT
TGAAGTAAAGTTA
>Ps_contig_mira-and-tgicl-ass_307 ||hit-id:AT4G20260.3_e-value:5e-14_score:72.8_percentidentiy:58.93_DREPP plasma membrane polypeptide family protein
TCGTAGGAAAAGAAAACTGAACTTCAAACAAAAGTTCTTGCACTATATGAGGCTTCTTCA
ACTCAAATCAAGGGTGTGATCAAAGAACGAGATGAAGCAGGGCTAAAGAAGAACTCAACA
GAAGTTCAGAAATTCATAGATGAACTTGTTAAAATTGATTTTCCTGGATCAGAACAAAAG
GGGTGGAAAAGTGAAGTTGCAATCTATGGTGATGCCGTTGTCTGAGTTTGAGCATGCTGA
TAAGGGTGATGCGCTGCAC
>Ps_contig_mira-and-tgicl-ass_308 ||hit-id:Glyma15g16560.1_e-value:4e-05_score:43.9_percentidentiy:46.67
TTGTAGGTAAAAGAAAACTGAACTTCAAACAAAAGTTACTTGCACTATATGAGGCTTCTT
CAACTCAAATCAAGGGTGTGATCAAAGAACGAGATGAAGCAGGGCTAAAGAAGAACTACA
ACAGAAGTTCAGAAATTCATAGATGAACTTGTTTAAAAATTTAGTATTTTTCCTGGATAC
AAAAGCAGTATCTGAAGCATTCTTACWAAARTTTRGRAACGGTCCTTTTAGTTTCAGGTC
CTAATTTTCTTTGTTTT
>Ps_contig_mira-and-tgicl-ass_309 ||hit-id:AT2G40300.1_e-value:2e-48_score: 188_percentidentiy:63.01_ATFER4 (ferritin 4); binding / ferric iron binding / oxidoreductase/ transition metal ion binding
GGCGATTTCCTTTAACGAGGACACACACACGCCACACTCCTCTCAATCTTTTTCCCATTT
CCGTTCTGTAGAAAAACCCTAACCATGCTTCTCAAAACCGCCGTAACCGCTTCTTCATCT
CCCTCAATTTCTCTCTTCAATTCTGAAAACTCGCTTTTGGTTCCGTTTCTTCACCGAGGA
AGTAAACCGGACCGATTAGCGGTTTGTGCTACGAAAGGCTCTAGCAATAACCGTGTTTTA
ACCGGTGTGTTGTTTGAGCCTTTTGTAGAGGTTAAAAAGGAACTTGATCTTGTTCCTGTT
TCTCCACAAGAGTCTCTTGCTCGCCATAAATTTCATGGAGACTCTGAAGCTGCTATTAAC
GAGCAAATCAACGTGGAATATAATGTTTCGTATGTTTACCATACTATGTATGCGTATTTT
GATAGAGATAATGTTGCGCTGAAAGGTCTTGCTAAGTTTTTTAAAGAATCAAGTGAAGAG
GAAAGAGGGCATGCTGAGAAGTTGATGGAATATCAGAACAAAAGGGGTGGAAAAGTGAAG
TTGCAATCTATAGTGACACCGCTATTGGAACATAAAATGAGAACGCTGTAAATGGTTTAT
TAAGTGTTAAATTTGGTTATTATATAAGGTTTATGAAGTTTAAACATTAATTTAGGACCA
TAAACTT
>Ps_contig_mira-and-tgicl-ass_310
ACTTTTTTTAAATTTAGTAGAGAWTCACAATACACATTCACATGCATACTAAACTAAGAC
AAAGTACWAAATTACTAATTACACAATATAATAAAAGAATAAGAGTATTTTGGTATGTAA
CATTTTTTTTTGAATATATGCAAACTATTACACATATACAACATATTTATGATCTTCAAG
CCTTTGGAGGTTCCACTTTTTCCACCGGAGTTGTTTCAACCGGTTTCTCTTCCTCTTTCT
CCGGCGGCGGCGGAGCCAGAGAGTCATTTGCAGCCTTAGTCTTTTTYYTCAGTCCTTCTC
AGCTGCAGTATTCTACTTTTGTTTTCTTTTCCTTTTTTCCTCTTACCAACCTACTTAACT
TTCCCTATTCCTTTACNCCGTTCTTTCGTTTCCYYTCTKTCTTGWYTACNCCTTACTTTC
TTTCTTTAGTTTTTTCTCTGTCTTAGGAACGTACCGACG
>Ps_contig_mira-and-tgicl-ass_311 ||hit-id:AT4G20260.4_e-value:6e-11_score:63.5_percentidentiy:54.39_DREPP plasma membrane polypeptide family protein
CCTAGTCTTTTTCTTCAACGCCTTCCTCAGCTGCAGATTCCACTTGTTTCTTTCTTTTTT
TTCCTTTCTTCAAACCCACAATTTCCCTATTCTTTTACCACCGCTTGTTTCCTCTCTGTT
TAGCCACTTCTCTAGTTTTTTCTTCTGTGACTATGAAAGTTGATACTTTCTCAAAAACAA
AGAAGATTGGACCTGAGACTAAGGCCGTTCCAAATTTTGAAGATGCTTCAGATACTGCTT
TTGATCCAGGAAAATCTGAAATTTATATACACTCAATTCTGTTAATATATTTTTCTTCTA
AAATAACAGAGATCCAAGTTGTAACTAACTTTCAAGCAAATAAAATTGATAGAAAATTAG
AAACTATTTACCAATTTTAACAAGTTCATCTATGAATTTCTGAACTTCTGTTGAGTTCTT
CTTTAGCCCTGCTTCATCTCGTTCTTTGATCACACCCTGTAAGGTGGTATTGAAATTTTT
CCATCAATATTATTTCTTTT
>Ps_contig_mira-and-tgicl-ass_312
GGTTTTTTATTGTAACATTTTTTTGTTAATATATGNAACTATATACATATACAACANATT
TATGATCTTCAAGCCCTTTGGTAGGGTTCCACYTTTYYACCGGTTAGTTGTTTCAACCGG
TTTCTCTTCCTCTTCTCCGGCGGCGGCGGAGCCAGAGAGTCATTTGCAGCCTTAGCTTTT
CTTCAGCCTTCTCAGCTGCAGATTCACTTGTTTCTTCTTTTTTCCTTCTTCAACCACAAT
TTCCCTATCTTTTACACCGCTTGTTTCCTCTTCTGTTTTAGCCACTTTAACTTAACAAGT
TTTTTACTTCTGTGACTATGAAAGTTNATACTTTCACAAAAACAAAGAAATTGGACCTGA
AACTAAGGCCGTTACC
>Ps_contig_mira-and-tgicl-ass_313
ATCAATCCAAAGTCACAATTCTTTGACATTAAAAATGACAAAAAATAGAAAARTTACAAA
ATAGAGAGATTCTACAATACACATTCACATGCATCAAACTAAAGCAAAGCAAATTCAATT
ACACAATATATAAAGAATAAGAGATTTKGGTATGTAACATTTTTTTTGTAATATATGCAA
ACTATTACACATATACAACATATTTATGATCTTCAAGCCTTTGGAGGTTCCACTTTTTCC
ACCGGAGTTGTTTCAACCGGTTTCTCTTCCTCTTTCTCCGGCGGACGGAACGGAGCCAGA
GAGTCATTTGCAGTCCTTTAGTCTTTTTCTCAGTCCTTCTCAGCTGCTAGTATTTCCTTA
CTTTTTCGTTTTTTCCTTTTTTCCTTTTTTTTTTCCCTACCTTACCAAACCCTACTTAAC
TTTTCCCCTTATTCCTTTTACCNCCCGTTCTTTTCGTTTTT
>Ps_contig_mira-and-tgicl-ass_314 ||hit-id:AT3G11050.1_e-value:3e-13_score:70.5_percentidentiy:55.41_ATFER2 (ferritin 2); binding / ferric iron binding / oxidoreductase/ transition metal ion binding
ACATAGTATGGTAAACATACGAAACATTATTTTTATTTCCTACGTTGATTTGCYTCGTTA
ATAGCAGCTTCAGATTCTCCATGAAATTTATGGCGAGCAAGAGATTCTTGTGGAGAAACA
GGAACAAGATCAAGTTCCTTTTTAACCTCTACAAAAGGCTCAAACAACACACCGGTTAAA
ACACGGTTATTGCTAGAGCCTTTCGTAGCACAAACCGCTAATCGGTCCGGTTTACTTCCT
CGGTGAAGAAACGGAACCAAAAGCGAGTTTTCAGAATTGAAGAGAGWAATGAGGGAGATA
SMMGAAACGGTTACGGTCGGTTTTGAGAAGCATGGTTTAGGGTTTTTCTACAGAACGGAA
AGTAAGGGAAAAAGTAAG
>Ps_contig_mira-and-tgicl-ass_315
AAATTTGGAACGGCCTTATTTCGGGTCCAATTTTCTTTGTAKKWWGAAGCAGWRGTATCA
ACTTTCATAGTCACAGAAGAAAAAAACTAGAAGAAGTGGCTAAAACAGAAGAGGAAACAA
GCGGTGTAAAAGATAGGGAAATTGTGGTTGAAGAAAGGAAAAAAAGAAGAAACAAGTGAA
TCTGCAGCTGAGAAGGCTAGAAAGAAAAGCTAAGGCTGACAAATGACTCTCTCGGCCTCC
CGGCCCGGCCGGACCGGGAAGAAAGGAGGAAAGAACGGTAAACCGGTTAGAAAACCAACC
GTCCGGGTAAGGAAAAACGTCGGAACCCTACCGAAAGGTCTTAGAAG
>Ps_contig_mira-and-tgicl-ass_316
CCCCTTCTTCAACCACAATTCCTATCTTTACACCGCTTGTTTCCTCTTCTGTTTTAGCCA
CTTCTTCTAGTTTTTTCTTCTGTGACTATGAAAGTTGATACTTTCTACAAAAAACAAAGA
AAATTGGACCTAGAAAACTAAGGCCSKTCCAAATTTTGAAGATGCTTCAAGATACTGTCT
TTTGATCCGAAGGAAAAGTTCTAAATTTTAACAAGTTCAATCTATGTAATTTCTGAACTT
CTGGTTG
>Ps_contig_mira-and-tgicl-ass_317
CACGTGAAAACAATTTTATTAGGCATTAAAACAGGAAGAAAGTTTAAAATGAAATACAAA
CCACCATGGATTAGCTACTAAACAAACTAAAATATTATCAATGAGCAAAAACAATCCACC
TAAGTTTTATGTAGCGGCGGTTCAGTTCTAATTTCTAGTTATAGCAAAAAGACTTGAAAG
TAGTCATCTATATGGAACAGATACAAATGACTAAAAAGGGAGGAAAATGTAATCATCAAG
CTGCAGCTGCTTCCTCTTTGAGCAACATCTGATCAAAGTGACTAAACACCATGTCCTTTG
CCTAAA
>Ps_contig_mira-and-tgicl-ass_318 ||hit-id:AT4G20260.3_e-value:6e-12_score:65.9_percentidentiy:54.55_DREPP plasma membrane polypeptide family protein
TTGTAGGTAAAAGTAAAACTTGAACTTCAAACAAAAGTTCTTGCACTATATGAGGCTTCT
TCAACTCAAATCAAGGGTGTGATCAAAGAACGAGATGAAGCAGGGCTAAAGAAGAACTCA
RCAGAAGTTCAGAAATTCATWGATGAACTTGTTAAAATTGATTTTCCTGGATACAAAAGC
AGTATCTGAAGCATCTTACAAAATTTGGAACGTCTTAGTTCAGTCCTAATTTTCTTTGTT
TTGAAGTAAAGTTA
>Ps_contig_mira-and-tgicl-ass_319 ||hit-id:AT4G20260.4_e-value:5e-05_score:42.7_percentidentiy:56.10_DREPP plasma membrane polypeptide family protein
CGACCACAATTTCCCTATCTTTACACCGCTTGTTTCCTCTTCTGTTTTAGCCACTTCTTC
TAGTTTTTTCTTCTGTGACTATGAAAGTTGATTACTTTCTACAAAAAACAAAGAAAATTG
GACCTGAAACTAAGGCCGTTCCAAATTTTGAAGATGCTTCAGATACTGTCTTTGATCCAA
GGAAAATCTAAWTTTAACAAGTTCATCTATGTAATTTCWGTAAACTTTCTTGGTTTGAGT
TTCCTTTCTTTACGCCCTGCTTCA
>Ps_contig_mira-and-tgicl-ass_320 ||hit-id:Glyma15g16560.1_e-value:2e-05_score:44.7_percentidentiy:53.33
AAGCAGTGTATCAACGCAGAGTTTGAGGAAAAGAAAACTGAACTTCAAACAAAAGTTCTT
GCACTATATGAGGCTTCTTCAACTCAAATCGAAGGGTGTGATACAAAGAACGAGATGAAG
CGAGGGACTAAAGAAGAACTMAAACAGKAAGTTCAAGTAAATTCAATAGATAGTAACTTT
AGTTAAAATTGTTACTTTTTCCGTAGGGAACTTAACCGAAAAAGGTCCTAAAGGTTTAAC
TTCGTAGGAACGTCCTAACTTTACCTTTAACGTAAAAGGTTTTCGGGAACCGGTTCCTTT
AGTT
>Ps_contig_mira-and-tgicl-ass_321 ||hit-id:AT5G01600.1_e-value:1e-14_score:51.6_percentidentiy:77.42_ATFER1; ferric iron binding / iron ion binding
GTCGGGTAATCAAGTGAAGAGGAAAGAGGGCATGCTGAGAAGTTGATGGAATTTATTCAG
AACAAAAGGGGTGGAAAAGTGAAGTTGCAATACTAATAAGTAGACACCGCTATCTGAGTT
TGATCATGCTGATAAGGGTGATGCCCTGTATGCAATGGAACTTGCACTGTCATTGGAGAA
GCTAAACAAATAGAAAAACTCCTTAACTTGCACAGTGTTGCCTACAAAAGAAGTGGTAGA
TGTGCACTTGGCTGTACTTTGGTAGGTAAAGTTGGTTAGGTTTTTGGGAACGG
>Ps_contig_mira-and-tgicl-ass_322 ||hit-id:AT4G20260.3_e-value:3e-07_score:50.1_percentidentiy:48.08_DREPP plasma membrane polypeptide family protein
TTGTAGGTAAAAGTAAAACTGAACTTTCAAACAAAAGTTCTTGCACTATATGAGGCTTCT
TCAACTCAAATCAAGGGTGTGATCAAAGAACGAGATGAAGCAGGGCTAAAGAAGAACTCA
ACAGAAGTTCAGAATTCATAGATGTAACTTGTTAAAATTGATTTTCCNGGATACAAAAGC
AGTATCTAGAAGCATTCTTACTAAAAGTTTGGAAACCGGTCCCTTTTAAAGGTTTTACCT
ACGGGTTTAACCCCTTTAAAAGTTTTTTTTTTCCGTTTTTTTAGGTTTTTTTTAAGGAAA
GGTTAAAAAA
>Ps_contig_mira-and-tgicl-ass_323 ||hit-id:AT4G20260.3_e-value:4e-13_score:64.7_percentidentiy:58.49_DREPP plasma membrane polypeptide family protein
GAAAATTGGACCTGAAACTAAGGCCGTTCCAAATTTTGAAGATGCTTCAGATAMTTAGWC
TTTKKATCCAAGGAAAATACAATTTTAACAAGTTCATCTATGAATTTCTGAACTTCTGTT
GAGTTCTTCTTTAGCCCTGCTTCATCTCGTTCTTTGAYCACACCCTTGATTTGAGTTGAG
GAAGCCTCATATAGTGCAAGAACTTTTGTTTGAAGTTCAGTTTTCTTTTCCTCAA
>Ps_contig_mira-and-tgicl-ass_324 ||hit-id:AT3G11050.1_e-value:1e-23_score: 104_percentidentiy:64.37_ATFER2 (ferritin 2); binding / ferric iron binding / oxidoreductase/ transition metal ion binding
GGGCGTTCCCACCTGTTCNCCCAAAAACTGACTTTCCACAAAGTCTGCCAACTGCACATC
ACCTATTTTTTTGTTTAGGTTCAACACTATGCAGGTTAAGGAGTTTTCATTTGTTAACTT
CTCCAATGACAGTGCTAGTTCCATTGCGTGCAGCGCATCACCCTTATCAGCATGTTCAAA
CTCAGACAACGGCATCACCATAGATTGCAACTTCACTTTTCCACCCCTTTTGTTACTAAA
AAACAAAACACAATTGCCAACTTCTTATATATCTATTAATCAATTCCGACACTTCATTTA
ACCGTTTCAATTTCATGTATAACTTGTAATAAGTAAAAATAGAAAACCTGATATTCCATC
TAATTT
>Ps_contig_mira-and-tgicl-ass_325 ||hit-id:Glyma02g14180.2_e-value:7e-11_score:49.3_percentidentiy:80.77
TTGAGGAAAAGAAAACTGAACTTCAAACAAAAGTTCTTGCACTATATGAGGCTTCTTCAA
CTCAAATCAGGGGTGTTTGCTGGATGTTAAGGGATACTGCTGTTGTAAGAGAAGAGCCAC
CAAGGGCTTGGAATGAGTGGATCTGTTGTTTAACCAAAAAATTTCTCAAGACTTCCTACT
GTGGCTCGCCTAGATCCACACTCAAGTGCTGGAAAGATGAAGATGAAGAAGAGTAGCATT
TGTGTCTTTCTGTGTGTCTAGTTTAAAATAGTTTGTCTCTNTGCGTAACCTAACACTCGT
TTCGTTTTNTTTTAGTCGTTGTTTTAGTTT
>Ps_contig_mira-and-tgicl-ass_326 ||hit-id:AT3G11050.1_e-value:3e-23_score: 103_percentidentiy:62.50_ATFER2 (ferritin 2); binding / ferric iron binding / oxidoreductase/ transition metal ion binding
AACATTATCTCTATCAAAATACGCATTTACTTTATTTCGCATGGTAAACATACGAAACAT
TATACTCCACATTGATTTGTTCGTTAATAGCAGCTTCAGATTCGACATTGAATTTATGGC
GAGCTATAGAATCTTGTGGAACAATAGGAACAAGATCGAGTTCCTTTTTCACCTCTTCAA
AAGGTTCAAACAATACACCTGTTAGAACACGGTTATCGCTAGAGCCTTTTGTAGCAGAAA
CAGAGAATTGGTTCAATTTGATTCCTCTGTGAAGAAACGGAAGCGAACGCGAGTTTTCGG
AGTTGAAGAGAGAAAGGGTAGTTTTGTCTTTAGTGGAAGCCATGGCTAAATCTGCGGAAA
GCTTTATGGCTTTCTTCCTCTCCAACAAGTTCATGTCCTTCTTTTGAGAGTTGTATTTTC
TTAGACCCTTTATCCATTCTTTTTAGGAATTCTTG
>Ps_contig_mira-and-tgicl-ass_327
GAAACCGAGAGAGAGTGAGGCTAACAATGGTGTCACTGAAGCTTCAGACTCTGCGTTGAT
ACCA
>Ps_contig_mira-and-tgicl-ass_328
CGTAKAGAAAGCTAGCAAAGTATAACATTAGTGTTTCCGCAGACAAAATTCATAAACGAA
AAAAGCAAAACACCGTTTAAAACTAAAACAGG
>Ps_contig_mira-and-tgicl-ass_329 ||hit-id:AT1G02780.1_e-value:9e-36_score: 144_percentidentiy:86.90_emb2386 (embryo defective 2386); structural constituent of ribosome
TACCCTTACGCTTACCATATCCAGAGTGTCTTTTCCTTTTTCCTTCTTTAGCTTCCTTCA
TCCGACGAGCACGTGATCTGGAGTGAATCTTGGTAGGTTTCCTGATGATAAACCCATCCT
TAACCAGCTTCCTTATGTTTTGGCGAGAATTGGCCATGGAGATATCGTTTCCCTCATTTG
GATCGAGCCAGACTTTTCCCCTTCCGCACTTGAGGACACTGGCGGCGAGACGCTTTTGGA
GTTTGAGCGAAACCNTTGTTTCCCTGTAGAATAGAAG
>Ps_contig_mira-and-tgicl-ass_330
AAACCAGTAGCAGCTCCTACTGCTGCTCCACCAGCCGAAGCAGCAAAGCAAACCCAACCA
TCAAAGAAATCCAAGAAGGCAGTGGCAGCTTGAAGTTGATAGGCAGAATAGTAGTGCCTC
AGTTACTGTTCTAAAGTAGTTTTGACGAGTCATTTTGTGGGTTYAAGASRYTTATTTTAT
TTTCGGTTGTCAGGTGTATGAATTTATAATAGTCCTGTTTTAAGTTTWATGTGTTTGTCT
TTTTTCG
>Ps_contig_mira-and-tgicl-ass_331 ||hit-id:AT1G02780.1_e-value:2e-31_score: 130_percentidentiy:87.84_emb2386 (embryo defective 2386); structural constituent of ribosome
GATRKYGGASGGTGCATCTCTTCCACCATTGGGCGATAGCCTTAGCTTCTATTCACAGGG
AAACATGGTTTCGCTCAAACTCCAAAAGCGTCTCGCCGCCAGTGTCCTCAAGTGCGGAAG
GGGAAAAGTCTGGCTCGATCCAAATGAGGGAAACGATATCTCCATGGCCAATTCTCGCCA
AAACATAAGGAAGCTGGTTAAGGATGGGTTTATCATCAGGAAACCTACCAAGATTCACTC
CAGATCACGTGCTCGTCGGATGAAAGGAAGACTAAAGGGAAGGGAAAAGGAACGAACCTA
CCGTTCGTAGGGTAATTAAGGTTAGGGGTTAAACGGACCGGGTTAAACGGGGTAACCCGG
AAGGGGGACGGT
>Ps_contig_mira-and-tgicl-ass_332
TACCCTTACGCTTACCATATCCAGAGTGTCTTTTCCTTTTCCTCTTAGCTTCCTTCATCC
GACGAGCACGTGATCTGGAGTGAATCTTGGTAGGTTTCCTGATGAACTAAAACCCATCCC
TTAACCAGCTTCCTTATTGTTTGGCGAGAATTGGCCATGGAGATATTCCGTTTTCCCTCT
ATTTGGATCGAGCCAGTACCTTTTTCCCCTTCCGCACTTGGAGGACACTGGGCGGCGAGC
GTCTTTTGGAGTTTGAGACGAAACNTTCGTTTCCC
>Ps_contig_mira-and-tgicl-ass_333
GCTCAAGGTCCTGGAGGAGCTAGAGAAACCTTAGTTTAGTTCTAGCTCCTACTGCTGCTC
CACCAGCCGAAGCAGCAAAGCAAACCCAACCATCAAAAGAAATCCAAGAAGGCAGTGGCA
GCTTGAAGTTGATAGGCAGAATAGTAGTGCCTCAGTTACTGTTCTAAAGTAGTTTGACGA
GTCTATTTTGTGGGTTTAAGACATTTATTTTATTTTCGGTTGTCAGGTGTATGAATTTAT
AATAGTCCCTTGTTTTTAAGTTTTAAATGGTTGTTTTGTCTTTTTTTCGTTTATGTAATT
TTGCTGCGGAAACACTAATGTTATTACTTTGCTAGCTTTCTACTAAT
>Ps_contig_mira-and-tgicl-ass_334 ||hit-id:AT4G02230.1_e-value:7e-26_score: 112_percentidentiy:90.91_60S ribosomal protein L19 (RPL19C)
TATGTACATGAAGGTGAAGGGTAATGTCTTTTCTAAGAACAAGAGAGTCCTTATGGAGAG
TATTCACAAGTCCAAGGCTGTTAGTAAGGCAAGAGAGAAGACATTGTCTGATCAGTTTGA
GGCCAAGAGGGCTAAGAACAAGGYTAGCAGGGAAAGGAAACATGCCCGAAGAGAAGAGCG
CTTTGCTCAAGGTCCTGGAGAAAAGGCACCTACAGCACCAGTGGCACCAGCTGCAACAGC
CAACCCAGCCTGCYCRACCATACAAAAGAAATACCCAAAGAAAGTAGATACAAGTATTTC
ATTTGAGTTA
>Ps_contig_mira-and-tgicl-ass_335 ||hit-id:AT4G02230.1_e-value:3e-12_score:66.6_percentidentiy:100.00_60S ribosomal protein L19 (RPL19C)
AATAAGAGAGTTCTAATGGAGAGCATCCACAAGTCTAAAGCTGAGAAGGCAAGAGAGAAG
ACCTTGTCTGACCAGTTTGAGGCCAAGCGTGCCAAGAACAAGGCCAGCCGAGAAAGGAAG
TTTGCTCGGAGGGRGGAACGTTTTAGACTACAAAGGTCCTGGGAGGAGCAAGAAGAAACC
AGTAGCAGCTCCTACTGCTGCCTCCACCAGCCGAAGCAGCAAAGCCAAACCCACATACAA
AAGAAACTCCAAAGGAAGGCAGGTGGCAGCTTAAGG
>Ps_contig_mira-and-tgicl-ass_336
GCGGTCGGGGSGATAGCCTTAGCTTCTATTCACAGGGAAACATGGTTTCGCTCAAACTCC
AAAAGCGTCTCGCCGCCAGTGTCCTCAAGGTGGACGGGAAAGGGGAAAAGTCTGGCTCGA
TCCAAATGGAAGGGAAACATATCTCCATGGCCAATTCCTCCGAACCAAAAACAGTAAAGG
GAA
>Ps_contig_mira-and-tgicl-ass_337 ||hit-id:AT1G02780.1_e-value:2e-12_score:45.8_percentidentiy:84.00_emb2386 (embryo defective 2386); structural constituent of ribosome
GGCGATTAGCCTTAGCTTCTATTCACAGGGAAACATGGTTTCGCTCAAACTCCAAAAGCG
TCTCGCCGCCAGTGTCCTCAAGTGCGGAAGGGGAAAATCTGACTCGATCCAAATGAGGGA
AACGATATCTCCATGGCCAATTCTCGCCAAAACATAAGGAAGTTTGGTTAAGGATTGGGT
TTAATCATCAAGGAAACCCTACCAAAGTATTCCACTCCAGATCACGTGCTCGTCGGATGG
AAGGAANCTAAAGG
>Ps_contig_mira-and-tgicl-ass_338
GAGACGAAAAACAAAGAAAAGCGCTTAACAAGTAAACTGAGAGTGAGAGTGTTTATTCCG
ATTC
>Ps_contig_mira-and-tgicl-ass_339
TTAGCGACARACATAAAAAAGCCTCTCAATTAATCCAACTTTCTTACCAAACAAATGATC
AACTCTTACTAACTTACTAATAC
>Ps_contig_mira-and-tgicl-ass_340
GAACTGAGAGTGAGAGTGTTTATTCCGATTCTTCATCGGTGATAAAACGCAATCCTAACC
AATGCCGATCAGAAACATCGCCATCGGAACTCCTCAAGAGGCCACTCACACATAGCCTCT
CAATCGCGTCTTCCTTTCTCTCTACTCTCTCGAACCTTCCTCGCCAATGGCTGCCACCGC
TACCGCTACCAACCTCGACAATCTCAAATCCTCCGTCGCG
>Ps_contig_mira-and-tgicl-ass_341
AGACTAATAATTGAATAATTAATGGGCCACACCAACACCTTTAATACATTGCGACAAACA
TAAAAGCCTCKSWATTAATCCAACTTTCTTACCAAACAATGATCAACTCTTACAACTTTA
CAATCAAACTAAAAGAAACAATAAAAAAGAAAAGAAAAACAATAATCATAAATCAAACAT
GAATCACTTACATAACATAAATAATCATAATTTAAATAAGCTAACAGTAAATTTTAATTT
TTTTAAAAANCATTAGTAAGAGGTGCATTGTTCAAGAAGAACGCATAGGAAGACATTGCC
ATAGACAACGCCCAGCCACGCCCCAA
>Ps_contig_mira-and-tgicl-ass_342 ||hit-id:AT4G01470.1_e-value:2e-05_score:44.3_percentidentiy:90.48_TIP1;3 (TONOPLAST INTRINSIC PROTEIN 1;3); urea transmembrane transporter/ water channel
AAGGAGTTGAGCGATGATGTAAACGTTTATTACCACGGAGTAAGGTAGATGTTTCCACCG
ACGAAAGCGCCGAAGGTGACGGCGGGGTTGACGTGTCCACCGGAG
>Ps_contig_mira-and-tgicl-ass_343
GGTATCGTTTACATCATCGCTCAACTCCTTTGGTATCCATAGTCGCCTCCGCACTCCTCG
TCTTTGTCACCGCATCGTCTGTGCCAGCATTCGCT
>Ps_contig_mira-and-tgicl-ass_344
GGTTGACGGAAGCTTCCACCATAACCCGATGAGTTACTACCTAGATCGACGATGGTATTC
TTGGCCAGTGACCTTCTCCATGATTGTAGGGTGCTGATCAACCATGGTGACTTTCCTTTC
ACGTAGGGTTTTAGCGAAAGGATGAGAGAACGCTAGAGAGAGAGACGCAGGAAGAGGTTT
GTGTGGAGGCGTGTGCGTGCCTTTTC
>Ps_contig_mira-and-tgicl-ass_345
AAGACGAGGAGTGACGGAGGCGACTATGGATCCAAGGAGTTGAGCGATAGATAGTAAAAC
GATAACCAACGG
>Ps_contig_mira-and-tgicl-ass_346 ||hit-id:AT2G36830.1_e-value:8e-14_score:72.0_percentidentiy:58.54_GAMMA-TIP (GAMMA TONOPLAST INTRINSIC PROTEIN); water channel
ANCAACCTTAACTACCGTGGTATCGTTTACATCTTTATTTCGTCTCAACTCCTTGGATCC
ATAGTCGCCTCCGCACTCCTCGTCTTTGTCACCGCATCGTCTGTGCCAGCATTCGCTCTA
TCCGCAGGAGTTGGAGTGGGTCCCCGCTTTTGGGTGTTTGGAGATTGTGATGTACTTTTC
GGTTTGGTGTACACTGTGTACGCTACAGCCGTTGACCAAGAAGGTAATATTGGAATTATC
GCACCTATTGCTATT
>Ps_contig_mira-and-tgicl-ass_347 ||hit-id:AT2G36830.1_e-value:4e-17_score:82.8_percentidentiy:84.91_GAMMA-TIP (GAMMA TONOPLAST INTRINSIC PROTEIN); water channel
AACCCCGCCGTGTCATTCGGGCCTGCTGTGGTGAGCTGGAGCTGGGCCAACCACTGGATC
TACTGGGCCGGCCCACTTATCGGTGGTGGGCTTGCTGGGCTTATCTATGAGGTTCTCTTC
ATTAACAGCACCCATGAGCAGCTTCCAACCACTGACTACTAGATGGGAAGTGAAAATGGR
ACTGAAATTTGAAATTGTGTATTATTGTAATTTTCTTCTGTGCTATTGTTTTTATTTTCT
TGTTGTTACTTTTTTAATTTACCACTTAGTTTGGGTAGGGTTTGTTTTCTTTGTGCTAGA
AAAGTGGTGGTCCGTTGTATTGGTTTGGGTTGGTTACGGGTTGGTG
>Ps_contig_mira-and-tgicl-ass_348 ||hit-id:AT2G36830.1_e-value:1e-16_score:81.3_percentidentiy:60.23_GAMMA-TIP (GAMMA TONOPLAST INTRINSIC PROTEIN); water channel
CGTGGTATCGTTTACATCATCGCTCAACTCCTTGGATCCATAGTCGCCTCCGCACTCCTC
GTCTTTGTCACCGCATCGTCTGTGCCAGCATTCGCTCTATCCGCAGGAGTTGGAGTGGGT
CCCGCTTTGGTGTTGGAGATTGTGATGACTTTGTTGGTGTACACTGTGTACGCTACAGCC
GTTGACCCAAACGAAAGGGTAATATTGGAATTATCGCACCTATTGTCTATTTGGTTTTCT
ATCGTTGGTGCTAACATTTGGTTGGTGNGCTC
>Ps_contig_mira-and-tgicl-ass_349 ||hit-id:AT2G36830.1_e-value:1e-14_score:74.7_percentidentiy:55.29_GAMMA-TIP (GAMMA TONOPLAST INTRINSIC PROTEIN); water channel
TACATCATCGCTCAACTCCTTGGATCCATAGTCGCCTCCGCACTCCTCGTCTTTGTCACC
GCATCGTCTGTGCCAGCATTCGCTCTATCCGCAGGAGTTGGAGTGGGTCCCGCTTYGGTG
TTGGAGATTGTGATGACTTTCGGTTTTGGGTTGTACACTGTGTACGCTACAGCCGTTCGA
CCMAAMGAAGGGTAAGTATTGTATATCGCACCTACTTTGTCTTATTTGGTTTTCTATCGT
TTGGTTGCTAACTATTTGGTTGGTGG
>Ps_contig_mira-and-tgicl-ass_350 ||hit-id:AT1G47960.1_e-value:1e-23_score: 107_percentidentiy:46.76_C/VIF1 (CELL WALL / VACUOLAR INHIBITOR OF FRUCTOSIDASE 1); enzyme inhibitor/ pectinesterase/ pectinesterase inhibitor
GATCAGTAGCGAAAGCAAGAAAGCGCTTACAGTAACTGAGAGTGAGAGTGTTTATTCCGA
TTCTTCATCGGTGATAAAACGCAATCCTAACCATGCCGATCAGAAACATCGCCATCGGAA
CTCCTCAAGAGGCCACTCACCCAGACACTATAAAATGGCCTAACACATTTCTTCGGGGGA
CAATCAATCATTCTCTTTGAGACAATCAACAATGACAAATTTGAAGCCTCTAACTCTTTG
CTTATTCCTCCAAGCTATTTTTCTCATAAGTTCAATACAAACAACTTACTCCAGAAGCAC
TTTCCCATCAAAAGATGAAAAACTATCACTTATAGAAAACACTTGCAAAAAAACACCAAA
CTACAACATTTGCTTCCAATCTCTCAAAGAAAACTCTGGTAGTTCTGTAGCTGATGTCAC
AGGACTAGCTCAAATAATGGTGAAAGTGATGAAAGCGAAAGCAAATGATGGGTTGAATAA
GATCCACCAGTTACAAAGGGTGAGAAATATTGGAGCTAGAAAAGCTTTGAGTTCTTGTGG
TGACAAATACAAAGCAATTTTGGTAGCTGATATACCTCAAGCTATTGAAGCTTTGGAGAA
AGGAGATCCAAAATTTGCAGAAGATGGTGCTAATGATGCTGCTAATGAAGCAAGTTATTG
TGAGAGTGAGTTTAATGGGAAATCACCACTTACTATACAGAACAATGCTATGCATGATGT
TTCAGTTGTTACTGCAGCTATGGTTAGACAGTTACTTTAAGTTAGTTTTATGATTATCTA
TAAGTTAATTATTATATGTTATGTCTATAGGAAATTAATTAGTAGTGTTAATTATGTAAG
TGTCTTCTAATCTAAATTAAAGTTACAVGACGACTACTTACCTTTCCTAAAAAGTTGGGA
AAGGTAAAAATTTTAAACGTTTTAAAATTTTTAAACCGTTTTAAAAAAAAACCCGTTTTT
TTAAAAAAAACGGGGGGTTT
>Ps_contig_mira-and-tgicl-ass_351 ||hit-id:AT2G36830.1_e-value:1e-24_score: 109_percentidentiy:85.51_GAMMA-TIP (GAMMA TONOPLAST INTRINSIC PROTEIN); water channel
CGGAGTGGNGNGGTCCGCTTGTGTTGGNGATTGTTGATGACTTTCGGTTTGGTTGGTAMA
CTGTGTACGCTACAGMCGTTGACCCAAASKWWARGGGTWAAGTAATTTGGAATTATCGCA
CCTATTGCTATTGGTTTCATCGTTGGTGCTAACATTTTGGTTGGTGGAGCCTTCACCGGA
GCATCCATGAACCCCGCCGTGTCATTCGGGCCTGCTGTGGTGAGCTGGAGCTGGGCCAAC
CACTGGATCTACTGGGCCGGCCCACTTATCGGTGGTGGGCTTGCTGGGCTTATCTATGAG
GTTCTCTTCATTAACAGCACCCATGAGCAGCTTCCAACCACTGACTACTAGATGGGAAGT
GAAAATGGAACTGAAATTTGAAATTGTGTATTATTGAATTTTCTTCTGTGCATGTTTTTA
TTTTCTTGTGTACTTTTTTTAATTTACCACTATTTGGAGGGTTGTTTCTTTTGTGCTGAA
AAATGGTGGCCGTTGATGTTTGGTTGTACGGTTGGTGATGATGAATGGTTAAATTATTTT
GTACATGTATGGCCTAGTAGGTTCTTTGCAGCGGGTCCCACCACTTAATCAATGTTATAA
ATTTAAAAACGGGTGGTTGTATCATTCTAACTTTTTTTTTTTACCTTATAGTTAATTGCG
ATTCTTTCCTTTTTTACTTTTTAGTAAACG
>Ps_contig_mira-and-tgicl-ass_352 ||hit-id:AT2G36830.1_e-value:6e-68_score: 254_percentidentiy:80.63_GAMMA-TIP (GAMMA TONOPLAST INTRINSIC PROTEIN); water channel
CCTTTAAATTACTATACATCACCAACCCGTAACCAAACCCAAAACCAACTACAACGGACC
CAACCCAACTTTTTACTTAAGACAACAAAAAGAAAACAAAACCCTAACCCAAACTAAGTA
GGTAAATTAAAAAAAGTTAAACAACAAGAAAATAAAAAACAATAGCACAGAAGAAAATTA
CAATAATACACAATTTCAAATTTCAGTTCCATTTTCACTTCCCATCTAGTAGTCAGTGGT
TGGAAGCTGCTCATGGGTGCTGTTAATGAAGAGAACCTCATAGATAAGCCCAGCAAGCCC
ACCACCGATAAGTGGGCCGGCCCAGTAGATCCAGTGGTTGGCCCAGCTCCAGCTCACCAC
AGCAGGCCCGAATGACACGGCGGGGTTCATGGATGCTCCGGTGAAGGCTCCACCAACCAA
AATGTTAGCACCAACGATGAAACCAATAGCAATAGGTGCGATAATTCCAATATTACCCTT
CTTTGGGTCAACGGCTGTAGCGTACACAGTGTACACCAAACCGAAAGTCATCACAATCTC
CAACACCAAAGCGGGACCCACTCCAACTCCTGCGGATAGAGCGAATGCTGGCACAGACGA
TGCGGTGACAAAGACGAGGAGTGCGGAGGCGACTATGGATCCAAGGAGTTGAGCGATGAT
GTAAACGATACCACGGAGTAAGGTGATGTTTCCACCGACGAAAGCGCCGAAGGTGACGGC
GGGGTTGACGTGTCCACCGGAGATGTTAGCRCCGACGGAGACAGCAAAGAGAGCGAATGC
GTGTGCTATGGAAGCCG
>Ps_contig_mira-and-tgicl-ass_353
CTCCTGTGTCGTCTCTATCCCCTGTTGCGTGTCTCAGAATAAATTTGACTTAAAAGACAC
TAAAAATAATTAAGCTCCACCAGATCCACATTTCTTGCCGAAAACAAGAACCTGCAACTT
GTCATAACCAGCAAGCACACCAGCACCAGCAACGGCACGGAGGATGTTAGCACCAACGAT
GAAACCAATAGCAATAGGTGCGATAATTCCAATATTACCCTTCTTT
>Ps_contig_mira-and-tgicl-ass_354 ||hit-id:AT3G16240.1_e-value:3e-07_score:50.1_percentidentiy:60.53_DELTA-TIP; ammonia transporter/ methylammonium transmembrane transporter/ water channel
ACTACCACTAGCATGGCTGACAACACCAGCAAAACAAAGAAGAAAGTTAGAGATGAATTC
AGCAATATAGGCCTTAATTGCCCAAAACCTGAAAGAATCATCAAACCTTCCAAATGCTAT
ACCAGCCACTTTGTTTAGAAGTTACTAGGGGAACCTTTGAAAATGGTGTAGATTAGAGGA
TAAGATAAAGAAGCATCCCCCGTACT
>Ps_contig_mira-and-tgicl-ass_355
GCAAGAAATATGGATCTGGTGGAGCTTAATTTTTAGTGTCTTTTAAGTCAAATTTATTGT
TTTTAGATGGCGATGAAAATCATTTATGTTCCGAGAGTTTAGACTAATTAGACTAGACAG
CAAATTTTGTTAATAAATTTACTCGGTGGGATGCTCCCAAACTTCTTTTATGTTTTTGGT
TGGAAGTTGAAATTGAAAGCATGTATTTTATGGAGTGGCAGGATAAGTAACTGTCACTTG
GAATTTTCTTTGTTTTTTTAATGTTTTAGAAATTATTATTCTTTATTATTTCTTACG
>Ps_contig_mira-and-tgicl-ass_356
ATAAATTTGACTTAAAAGACACTAAAATAATTAAGCTTTTCCACCAGATCCACATTTCTT
GCCGAAAACAAGAACCTGCAACTTGTCATAACCAGCAAGCACACCAGCACCAGCAACGGC
ACGGAGGATGTTAGCACCAACGATGAAACCAATAGCAATAGGTGCGATAATTCCAATATT
ACCCTTCTTT
>Ps_contig_mira-and-tgicl-ass_357 ||hit-id:AT2G36830.1_e-value:1e-05_score:45.1_percentidentiy:63.41_GAMMA-TIP (GAMMA TONOPLAST INTRINSIC PROTEIN); water channel
AACCCCGACCCCGTCCACCTTCCGGTCGGCTTCGTTCGGTGGAAACGAATCACCTTACTC
CGTCGGTNTCGTTTACTATCATCGCTCAAACCTACCCTTTGGGATCCATAGTCGCCTCCG
CACTCCTCGTCTTTGTCACCGCATCGTCTGTGCCAGCATTCGCTCTATCCGCAGGAGTTG
GAGTGGGTCCCGCTTTGGTGTTGGAGATTGTGATGACTTCGGCTTGAAGCGTGTGTGTAA
GTTTCGCTTGGTAGCAGCTTTTCTTTAGCTTTTGTGGCGGTATCAGTTTTGGTTGTCCTT
TCCATTTTTGATTGCCGGTTGTAGCAGCTTGGCTTTCAGCAGCTGTTACGCTGTTGTTTT
CA
>Ps_contig_mira-and-tgicl-ass_358
CTTTAATTTATTTTTAGTGTCTTTTAAGTCAAATTTATTGTTTTTAGATGGCGATGAAAA
TCATTTATGTTCCGAGAGTTTAGACTAATTGCTGCAGCTAAATTTTGTTTAATAAATTTA
CTCGGGTGGGATGCCTCCCAAACTTCTTTTATGGTTTKGKTGGAAAGTTGAAATTGAAAG
CATGTATTTATGGAGTGGCAGGATAAGTACTGTACAAACTTAAAAAAAGG
>Ps_contig_mira-and-tgicl-ass_359
GGGCTTGCTGGGCTTATCTATGAGGTTCTTCTTCATTAACAGCACCCATGAGCAGCTTCC
AACCACTGACTACTAGATGGGAAGTGAARATGGAACTGAAATTTGAAATTGTGTATTATT
GAATTTTCTTCTGTGCATTGTTTTTATTTCTTGTGTTACTTTTTTAATTACCACTTATTT
TGGGTAGGGGTTTGTTTTCTTTTGTGCTAGAAAATGGTGGCCGTTGATTGGTTTTGGTTG
GTACGGGTTGGTGATGATAGAAGTTAGGTTTTAAAATTTACGTTTTTAGTAACAGTTGTA
>Ps_contig_mira-and-tgicl-ass_360 ||hit-id:AT2G36830.1_e-value:5e-08_score:52.8_percentidentiy:81.48_GAMMA-TIP (GAMMA TONOPLAST INTRINSIC PROTEIN); water channel
ATCGGTGGTGGGCTTGCTGGGCTTATCTATGAGGTTCTCTTCATTAACAGCACCCATGAG
CWGCTTCCAACCACTGACTACTAGATGGGAAGTGAAAATGGAACTGAAATTTGAAATTGT
GTATTATTGAATTTTACTTACTAGTGACATTGTTTTTATTTTCTTGTGTTACTTTTTTTA
ATTTACCACTTATTTGGAGGGTTTGTTTTCTTTTGTGCTAGAAAAATGGTGGCCGTTGAT
TGGTTTTGGGTTGGTTACGGGTTGGTGATGATGAAGTTAGGTTTAAAATTTATTTTTGTA
CATGTATCGG
>Ps_contig_mira-and-tgicl-ass_361 ||hit-id:AT3G08580.2_e-value:1e-17_score:76.3_percentidentiy:86.84_AAC1 (ADP/ATP CARRIER 1); ATP:ADP antiporter/ binding
AGAAAGACCCTTGCAACTGATGGAGTTGCTGGGCTTTACCGTGGTTTCAACATCTCCTGT
GTTGGAGTCATTGTCTACCGTGGTCTCTACTTTGGAATGTACGATTCCCTCAAAACCAGT
TCTTCTGACTGGAAAAATTGCAGGATAGTCTTTTTCGCCTAGGTTTTGGACTCGGATGGC
TCATACAACCAATGGTGCTGGTCTACGCCTCAACTAACCCAATTGACACAGTTAGGAGAA
GATGATGATGAACATCGAGGAG
>Ps_contig_mira-and-tgicl-ass_362 ||hit-id:AT2G25810.1_e-value:1e-05_score:42.0_percentidentiy:67.86_TIP4;1 (tonoplast intrinsic protein 4;1); water channel
TAAATAAATACATAATTTTAAATTAAAGTCCAACAGAATNTTTTTTTAAAAATTTACATT
AGTTAAGAGGTGCANGTTCAGAAGAACGCATGAAGACATTGCCATAGACAAGCCCAGCCA
GCCCACCACCAATAAGAGGCCCAGCCCAATAGATCCAGTTGTCATTGGAAATTACCACTA
ACAACTGCAGGCCCAAAAGATCTTGCTGGGTTCATTGACCCACCAGAGAATAAGGKMCTG
CTGCTAATATGTTGGCACCAACAATGAAACCAATAGCAATGGGTNCAATTGNGCCTATTG
CTTCCTTTNTAGGATCTGCTGCTGTNCAATTAAACTGTAGTAACCAACCCAAAACCTAAA
TTGTTATGTATTTATTCAAGTAACACTCCTACCAATA
>Ps_contig_mira-and-tgicl-ass_363
CCTTTTTTMARWKTGACAGTTACTTATCCTGCCACTCCAATAAATCATGCTTTCAATTTC
AACTTTCCAACCAAAACATAAAAGAGTTTGGGAGCATCCCACCGAGTAAATTTATTAAAC
AAAATTTGYTGCAGACTAATTAGTTCTAAACTCTCGGAACATAAATGTATTTTCATCGCC
ATACTAAAAACAAATAAATTTGAACTTAAAAGACAACTAAAATAAATTARCNCACAGATC
CATTATTTCTGACCAAAACAGA
>Ps_contig_mira-and-tgicl-ass_364
ATGGCAATGTCTTCATGCGTTCTTTTTCTTGAACATGCACCTCTTACTAATGATTTTTAA
AAAAATAATTCTGTTAGCTTATTTAAATTATGATTATTTAATGTTATGTAAG
>Ps_contig_mira-and-tgicl-ass_365
TTCAACCAACCAYTAAMCCGAAATTATAACATTGATTAAGTGGTCGGGACCCGCTGACAA
AAGAACCTACTAGGCCATACATGTAACAAAAATAATTTAACCATTCATCATCCACCCAAC
CCGTAACCAAACCAAACAT
>Ps_contig_mira-and-tgicl-ass_366 ||hit-id:AT3G01500.3_e-value:2e-05_score:43.9_percentidentiy:71.88_CA1 (CARBONIC ANHYDRASE 1); carbonate dehydratase/ zinc ion binding
TTCCCTTGGAAACCTTCTCACCTACCCATTTGTGAGAGAGGGATTGGTGAACAAGAACAA
TTGGCACTCAAAGGAAGGATACTATGACTTTGTTGAAAGG
>Ps_contig_mira-and-tgicl-ass_367
TTTGAGTCGTTTGGGGGTACGTTGTAAGTTTGGTCCTTTCGTCCACTTTCMTCCGTATGA
ACATACAACCATATATCTAATTGACCACATCTTGATTACTAAGTATTCTTCTCCCTAAAA
TGTACTATATAATTACCCTTCTTAATTAATTATGAGCTAAATTTCAAAATAAATAAGTAA
TAGATGGAAGTAATTATTCTCCATCACACATTCTCTCATATAAAGCTCCAAAACAAAATA
ATGTTACTTTTGTTGCATAAATAAATAAACAAGTTAATATCAAAGTGTGTAATTTATGGT
GTTTCACTTTCACCACTAAATTTTTCTATGTTTGTTAGGTCAAAGATGTGGCCACGATTC
TACATTGGAAGCTATAATCTCGTGGTTAAAGG
>Ps_contig_mira-and-tgicl-ass_368
TACGTTTTCGGGTKACATCAAACATTACTATATAGCATTGTCATTGAATCTTCATTGCAC
CAA
>Ps_contig_mira-and-tgicl-ass_369
TGGAACCTACTCCACTGATTTCATTGAGGAGTGGGTCAAACTGGTTTCCTTCACTTCAAG
AAAGAGAATATGACAAGAATCCAGCTTTGTATGGTGAACTTGCCAAAGGGCCAAAAGCCC
TACCGTTTTATTGGTTG
>Ps_contig_mira-and-tgicl-ass_370
CGGGGGACATCAAACAATTACTATATAGCATTGTCATTTGAATCTTCATTGCACC
>Ps_contig_mira-and-tgicl-ass_371 ||hit-id:AT3G01500.3_e-value:4e-06_score:46.6_percentidentiy:61.54_CA1 (CARBONIC ANHYDRASE 1); carbonate dehydratase/ zinc ion binding
TGGCTTTCAGTTCAGTCTTCTCCCCAACAACTTTTGGAGTTCTTCAATAGCTTCATCATA
GCCCTTTCCCATTTCTTCTCTCAAAACTGGGGTGATGATAGGAGAAGAAGAAGCGAAAAC
CGGCTTGTCTTGAATAAGAGAAGGGAAAGTCGAGGAAGAAGATGAAGAAGAAGTGTTAAG
AGATGCAGAAACAAAGGGTCTCAATGTAGTTCTTTTGGTAGARKTTTGGCGAGGGGACAA
AGAAGAAAGACTAAAGCCGTTTATTGAAGAGGTAGACATTGGTCCCG
>Ps_contig_mira-and-tgicl-ass_372 ||hit-id:Medtr6g006530.5_e-value:2e-07_score:50.4_percentidentiy:90.32_ Carbonic anhydrase, prokaryotic and plant
CTTCAATAGCTTCATCATAGCCCTTTTTCCCTATTTCTTCTCTCAAAACTGGGGTGATGA
TAGGAGAAGAAGAAGCGAAAACCGGCTTGTC
>Ps_contig_mira-and-tgicl-ass_373 ||hit-id:AT3G01500.3_e-value:8e-06_score:45.4_percentidentiy:58.97_CA1 (CARBONIC ANHYDRASE 1); carbonate dehydratase/ zinc ion binding
CCTTGCCTATCCCTGTTGCGTGTCTCAGTCAGTTCAGTCTTCTCCCTCAACTAACTTTTG
GAGTTCTTCAATAGCTTCATCATAGCCCTTTCCCATTTCTTCTCTCAAAACTGGGGTGAT
GATAGGAGAAGAAGAAGCGAAAACCGGCTTGTCTTGAATAAGAGAAGGGAAAGTCGAGGA
AGAAGATGAAGAAGAAGTGTTAAGAGATGCAGAAACAAAGGTCTCAATGTAGTTCTTTTG
TAGAAGTTTGGCAGGGGAACAAAAGAAAGAAAAAAGAAACTAAAAGTACCGTTTATTGAA
GAGGTAGACATTGGTCCCGCGTA
>Ps_contig_mira-and-tgicl-ass_374
ACCAGGCAAAATATGCCGGAACTGGTGCTTTGTCTMAWTTGAGTACGCAGTTCTAGCATC
TCAAGGTTTCCAACATTGTTGTCA
>Ps_contig_mira-and-tgicl-ass_375
TAAGTCTAGTTGGTTATTCTAACGCAGAGTACGCGGGGACGASATCAAAACAATTAACTA
ATATAGCATTGTCATTTGAATCTTCATTGCACCAAA
>Ps_contig_mira-and-tgicl-ass_376
AAGCAGTGGTACAACGACAGAGTACGCGGGGGTTWASTTAYTACTTWWTCTAAACATTAC
TATATAGCATTGTCATTTGAATCTTCATTGCACCAATGTCTACCTCTTCAATAAACGGCT
TTAGTCTTTCTTCTTTGTCCCCTGCCAAAACTTCTACCAAAAGAACTACATTGAGACCCT
TTGTTTNTGCATCTCTTAACACTTNTTTTTCATCTTCTTCCTCGACTTTCCCTTCTCTTA
TTCAA
>Ps_contig_mira-and-tgicl-ass_377 ||hit-id:AT3G01500.2_e-value:1e-14_score:66.2_percentidentiy:62.96_CA1 (CARBONIC ANHYDRASE 1); carbonate dehydratase/ zinc ion binding
TCAAGTCCCCAAAGCTCAAAGGATCCTTTCACAAAGTTCATTAGTTATTCCTTCCTTTTG
TAGTGCCAATGTCTTGTTCACCAATCCCTCTCTCACAAATGGGTAGGTGAGAAGGTTTCC
AAGGGGAAAGGCATTCACAGCTTCCTTCTCACAGTGTGTGCATAGCTCTGCAAAAGGTGC
ATCTCCATGTTGTGCTTTCACCTTCGCCTTTGCAGGTAAACCATTTGACCCACTCCTCAA
TGAAATCAGGTGGAGTAGGTTCCATACAAATGGGAAAACGG
>Ps_contig_mira-and-tgicl-ass_378
TTTTACGTTTTCGGGGTTTTTAAGTTTHGVGACATCAAACATTACTATATAGCATTGTCA
TTTGAATCTTCATTGCACCAATGTCTACCTCTTCAATAAACGGCTTTAGTCTTTCTTCTT
TGTCCCCTGCCAAACTTCTACCAAAAGAACTACATTGAGACCCTTTGTTTCTGCATCTCT
TAACACTTCTTCTTCATCTTCTTCCTCGACTTCCTTCTCTTATCAGACAGCCGGTTTTCG
TCTTCTTCTTCTCCTATCATCA
>Ps_contig_mira-and-tgicl-ass_379
TAAAGCTCCAAAACAAAATAATGTTACTTTTGTTGCTATTAAATTAAATAAACAAGTTAA
TATCAAAGTGTGTAATTTATGGTGTTTCACTTTCACCACTAAATTTTTCATGTTTGTTAG
GTCAAAGATGTGGCCTACGATTCTACAATTGGAAGCTATAATCTCGTGGTTAAAGGTCGT
GTGTCTGCAATGAAGAAGCCTACCAACTTTCATCATATGATATTTTATATATAYGAGAAT
CTATGAACTTGTATTATGTACTATATATCATAGTATCCCATCTTAAATAAGAGTTCTAAT
ACTATTGAGGACAAAAATTTAAACT
>Ps_contig_mira-and-tgicl-ass_380 ||hit-id:AT3G01500.2_e-value:7e-26_score: 103_percentidentiy:85.96_CA1 (CARBONIC ANHYDRASE 1); carbonate dehydratase/ zinc ion binding
AAGCAGTSKATSMACRCACTGTGAGAAGGAAGCTGTGAATGCTTCCCTTGGAAACCTTCT
CACCTACCCATTTGTGAGAGAGGGATTGGTGAACAAGACATTGGCACTCAAAGGAGGATA
CTATGACTTTGTGAAAGGATCCTTTGAGCTTTGGGGACTTGAATTTGGCCTTTCGTCCAC
TTTCTCCGTATGAACATCAACCATATATCAATGACCACATCTTGATTACTAAGTATTCTT
CTCCCTAAAATGTCAAAGATGTGGCCACGATTCTACATTGGAAGCTATAATCTCGTGGTT
AAAGGTCGTGTGTCTGCAATGAAGAAGCCTACCAACTTTCATCATATGATATTTTATATA
TATGAGAATCTATGAACTTGTATTATGTACTATATATCATGTATCCCATCTTAAATAAGA
GTTTCTAATTCCTATTGAGGCAAAAAATTTCAAGAGTTTGTTTCAATCAGTATCTGATCA
YATCATAATATAAKTGGAGTTAACT
>Ps_contig_mira-and-tgicl-ass_381 ||hit-id:AT3G01500.3_e-value:4e-33_score: 137_percentidentiy:64.91_CA1 (CARBONIC ANHYDRASE 1); carbonate dehydratase/ zinc ion binding
TCTCTTAACACTCTTCTTCATCTTCTTCCTCGACTTCCCTTCCTCTTATTTCTAAGACAA
GCGGTTTCGCTCTTCTTCTCCTATCATCACCCCACGTTTTGTAGAGAAGAAATGGGAAAG
GGCGTATGATGAAGCTATTGAAGAACTCCAAAAGTTGTTGAGGGAGAAGACTGAACTGAA
AGCCACAGCTGCTGAGAAGGTTGAGCAAATCACAGCTCAGCTAGGAACAACATCATCATC
TGATGGCACTCCAAAATCTGAAGCCTCTGAAAGGATCAAAACTGGTTTCCTTCACTTCAA
GAAAGAGAAATATGACAAGAATCCAGCTTTGTATGGTGAACTTGCCAAAGGCCAAAGCCC
TCCGTTTATGGTGTTTGCATGTTCAGACTCAAGAGTCTGCCCATCTCTNTGTNTACGTAG
TTTACCTTACCGACCGACGGTAGGTAGACCGTTTCGGTTTGGGTTCGTAACGAAAGTTAA
GTTTGGTTACGTAACCTTTACGGTTTCCGTACCACTATAGACCGACGA
>Ps_contig_mira-and-tgicl-ass_382
TCGGGGACCGAATGTCTACCTCTTCAATAAACGGCTTTAGTCTTTCTTCTTTGTCCCTCG
CCAAAACTTCTACCAAAAGAAC
>Ps_contig_mira-and-tgicl-ass_383 ||hit-id:AT3G01500.3_e-value:6e-30_score: 125_percentidentiy:73.49_CA1 (CARBONIC ANHYDRASE 1); carbonate dehydratase/ zinc ion binding
AAGGANAAACAGGTTCCTTCACTTCAAGAAGAGAAATATGACAGAATCCAGCTTGTATGG
TGAACTTGCCAAAGGCCAAGCCTCCGTTATGGTGTTTGCATGTTCAGACTCAAGAGTCTG
CCCATCTCATGTGCTAGATTTCCAGCCAGGTGAAGCCTTTGTGGTCAGAAATGTTGCTAA
CTTGGTTCCACCATATGACCAGGCAAAATATGCCGGAACTGGTGCTGCAATTGAGTACGC
AGTTCTGCATCTACGTAAAGGTTTTACCCAAACTAGTTTTGGTTTGGTACCTAAGTTTAC
GGGAACCAACCGTAGGGTTTACGGGTTACCCGTTTTTGGGGGGTTTA
>Ps_contig_mira-and-tgicl-ass_384 ||hit-id:AT3G01500.2_e-value:2e-16_score:63.2_percentidentiy:60.42_CA1 (CARBONIC ANHYDRASE 1); carbonate dehydratase/ zinc ion binding
CATCTCAAGGTTTACCTAACATTGTTGTCATTGGACACAGTGCTTGTGGTGGTATTAAGG
GACTTTTGTTCCTTTCCTATTTGATGGAACCTACTCCACTGATTTCATTGAGGAGTGGGT
CAAAATTGGTTTACCTGCAAAGGCGAAGGTGAAAGCACAACATGGAGATGCACCTTTTGC
AGAGCTATGCACACACTGTGAGAAGGAAGCTGTGAATGCCTTCCCTTAGGAAACCTTCTC
ACCCTACCCTATTTGTGAGAGGAGGGTATTGGTAGAAACAAGACTATTGGCACTACGAAA
GGAGGATACTATGTACTTTGGTAGGAAAGGTACTTCC
>Ps_contig_mira-and-tgicl-ass_385
CCTTTGAGCTTTGGGGACTTGAATTTGGCCTTTCGTTCCTACTTTTCTCCGTATGAACAT
CAACCATATATCAATGACCACATCTTGATTACTAAGTCAAAGATGTGG
>Ps_contig_mira-and-tgicl-ass_386 ||hit-id:AT1G62730.1_e-value:7e-07_score:48.9_percentidentiy:75.86_transferase
TCGGGGGCAGACAGCCGCTTTGCACTTGTTGAATTGGAGTTGTACTCAACTCATCTGGCC
GGAAAAACTCTGCCGGAGCTGGTTGTCTGCCGGCAGAAACCTTGAGAAAGTATATTCAGG
CACTAACTAGAGGATTTAATGAGTGGCGGTTCTGCATCTGGTAACTTAAGGTCGGCTCTC
TCCCACTGCGTACAACAAGTGCGAAGTTATGATTATCATCACTATT
>Ps_contig_mira-and-tgicl-ass_387
TCACGTGTGACAGGGCCAGTGCTGTTTGGGTTGTTTCTAATTTAATTTTATCGGCAAATA
TTTTGTCTATGGCTTCCTGCCACCACACAAGGCACACAGGGGATAGG
>Ps_contig_mira-and-tgicl-ass_388
TGAACGTGGACGGATGAGAGGAGACATTGTATACAAATAAGAGCTGTAACCTAAAGTCGT
TTGG
>Ps_contig_mira-and-tgicl-ass_389
GGAATAAAACACTAACCTTAATCTTAGCWCRRRSAAACTGTGTTTCTTCACCTTCACCTA
TGGCTTCAACTACACTAGGCACTTCTTCAATTGCGTTTCTTCCTTCACGCTACCTTTCTT
CCCCTTCTTCCAACCCTTCCATTCACACACTCTCTCTATCCTCAGGGCAAAGCTGTGGTA
GAARKTTTGTGGAGGAATTGGAATTAATGGCACAAGGGAAGTCTCGGTTCTGTTGTCATG
TTGCTACGAGTTACTNTGTANACAGGT
>Ps_contig_mira-and-tgicl-ass_390
TGAACGTGGACGGATTGAGAGGAGACATTGTATACAAATAGAGCTGACTAAAGTCTTTGG
CTGTCTTTAGGAAGGGAAGAG
>Ps_contig_mira-and-tgicl-ass_391 ||hit-id:AT4G18480.1_e-value:2e-12_score:58.9_percentidentiy:59.32_CHLI1; ATPase/ magnesium chelatase
AAGCAGTGTATCAACGCAGAGTTGAACGTGGACGGATTGAGAGGAGACATTGTATCTAAA
TAGAGCTGCTAAAGCTTTGGCTGCTTTAGAAGGGAAGAGAACAAAGTTGAGTGTAGAGGA
TATTGCTACTGTCACTCCCTAATGCTTGAGACACCGTATWAAGAAAAGGATTCCTTTGGN
GTCGATAGACGTCGGGTTTACTCTCACCGAAGTAAATTTTAACGAAATATTCAGCTGAAG
G
>Ps_contig_mira-and-tgicl-ass_392 ||hit-id:AT4G18480.1_e-value:3e-20_score:94.0_percentidentiy:80.60_CHLI1; ATPase/ magnesium chelatase
TRKTGGACCTTGTAATTAGGAGCTCTATTTAATCATGGCTTAAGTATGACAAATCATTAT
GCAACACATTCATGAAGTAAAGGCTTAGAATATCTTGTATACGAATGTTACTCATGTTTA
AAGACAATAAATATCCGCCATAGGAAAGGTTACATTCTAAACAAATACCAGAACTCAGAA
ACTGTTCTATCTATCTATCACCTTCAGCTGAATATTTCGTAAAATTTACTCGGTGACGAG
TAAACCCGAGTCTATCGACTCCAAAGGATCCTTTCTAAGACGGTGTCTCAAGCAGTTAGG
GATGACAGTAGCAATATCCTCTACACTCACTTTGTCTCTTCCCTTCAAAGCAGCCAAAGC
TTTAGCAGCTCTATTTGATACAATGTCTCCTCTCAATCCGTCCACGTTCAACTCTGCGTT
GATACCACTGCTT
>Ps_contig_mira-and-tgicl-ass_393
AAGCAGTGGTATCAAACGCAGAGTTGAACGTGGACGGATTGAGAGGAGACATTGTATCAA
AATAAGAGCTGCTAAAAGCTTTGGCTGCTTTGAAGGGAAGAG
>Ps_contig_mira-and-tgicl-ass_394 ||hit-id:AT4G18480.1_e-value:1e-08_score:55.1_percentidentiy:71.70_CHLI1; ATPase/ magnesium chelatase
TGTAACGTTGGTACGGATTGAGAGGAGACATTGTATCAAATAGAGCTGCTAAAGCTTTGG
CTGCTTTGAAGGGAAGAGACAAAGTGAGTGTAGAGGATATTGCTACTGTCATCCCTAACT
GCTTGAGACCACCGTCTTAAGAAAGGATTCCTTTGGAGTCGATAGACTTCGGGTTTACTC
GTCSAACCGAGTAAATTTTACGAATATTCAGCTGAAGGTGATAGATAGATAGAM
>Ps_contig_mira-and-tgicl-ass_395 ||hit-id:AT4G18480.1_e-value:4e-22_score:99.4_percentidentiy:81.03_CHLI1; ATPase/ magnesium chelatase
TGAACGTGGACGGATTGAGAGGAGACATTGTATCAAATAGAGCTGCTAAAGCTTTGGCTA
CTTTGAAGGGAAGAGACAAAGTGAGTGTAGAGGATATTGCTACTGTCRTCCCTAACTGCT
TGAGACACCGTCTTAGAAAGGATCCTTTGGAGTCGATAGACTTCGGGGTTTTACTCGTCA
CCGAAGTAAATTTTACGAAATATTCAGCTGAAGGTGATAGATAGATAGAACWGTTT
>Ps_contig_mira-and-tgicl-ass_396 ||hit-id:Medtr2g018830.1_e-value:6e-06_score:45.8_percentidentiy:88.89_ Magnesium chelatase, ChlI subunit
TGTTAACKTTGGACGGATTGAGAGGAGACATTGTATCAAATAGAGCTGCTAAAGCTTTGG
CTGCTTTGAAGGGAAGAGACAAAGTGAGTGTAGAGGATATTGCTACTGTCACTCCCTAAC
TGCTTAGAAGACCACCGTTCTTAAGGAAAGGGTACTTTCCCGTTTTGGGGTAGGT
>Ps_contig_mira-and-tgicl-ass_397 ||hit-id:Medtr5g033490.2_e-value:3e-05_score:43.5_percentidentiy:100.00_ Hypothetical plant protein
TAGTAAAGCCYAAACAATCCATATACACATACCCTGTTCCTGATTGCATGTGCCAAGCTT
AATAGATTGCTTACAGATTTAGTAGCCTTCTTATTTATTTTTATGTATTTCTAGTTTCTT
TTTATTGAGTATTTGAATTCGTTAGGTTAAAATAAAAGCTAATTTACTCCTAACGTTACG
TTACCCTTTAATTTACCGTAAGGTTTGGGGGTTTAACGGGGGGTTTTTCCGTACCCTAGT
TAGGTTAAGTTTTCGGGTTTTTACCGGTTTTAAGGGGTAAAGGTTAGGTTCGGTTACGTT
TAAGTTAAATTTAAAGTTAAGTTAGGGTTAAGTTAAGGGTTAGGGTTTAGGGTTTTCGG
>Ps_contig_mira-and-tgicl-ass_398
ATGAAAGATAAACAACAAAATAGCTCCTGTTATTGAAAATTAATAAATAATATGCTCCTG
CTAAGAATGCCATCATCTCATRCATACATTCTCTCACACAAGACACCTACTACTATACTA
TTATATCAAGCACCTCTTAACCAAGAACATCATCGGACCAAACCCCTCATGAACTAGGAC
TAGTGATAATGTCTTTTATAACCAGATTACAAATCTACAAAATAAAAGCTGAATACAATA
AAATATAGNGCTATATCTAGTAA
>Ps_contig_mira-and-tgicl-ass_399
TAGTTAAAGTCCTTAAACAATCCATATACACATACCCTGTTCCTGATTGCATGTGCCAAG
CTTAATAGATTGCTTACAGATTAGTAGCCTCTAATTATTTTTATGATTCAGTTCTTTTTT
ATTGAGATTTGAATCTGGTTAAATAAAAGCATTANCACTAGTCCTATTCATGGTAGGGGT
TTNTCCTTGATTGTTTCTTGGAAAGNGTGTCTTGATTAATAATGTATAGTAGTAGGTNTT
>Ps_contig_mira-and-tgicl-ass_400
AGATAAACAACAAAATAGCTCCTGTTATTGTAATTATAAATAATATTGCTCCTGCTAAGA
ATGCCATCATCTCATACATACATCTCTCACACAAGACACCTACTACTATACTATTATATC
AAGCACTCTTAACCAAGAACATCATGGACCAACCCCTNATAGAATAGGACTAGGTGAWWA
TGTACTTTTAATAACCNGATTCAATCANAAATAAAAG
>Ps_contig_mira-and-tgicl-ass_401
CGWAAGATAAACAACAAAATAGCTCCTGTTATTGAATTATAAATAATATTGCTCCTGCTA
AGAATGCCATCATCTCATACATACATCTCTCACACAAGACACCTACTACTATACTATTAT
ATCAAGCACTCTTACCAAGAACATCATGGACCAACCCCTATGAATAGGACTAGTGATAAT
GTCTTTTAATAACCAGATTACAAATCTACAAAATAAAAGCTG
>Ps_contig_mira-and-tgicl-ass_402
GTTAAGATAAACTAACAAAATAGCTCCTGTTATTGAWTATAATAATATTGCTCCTGCTAA
GAATGCCATCATCTCATACATACATCTCTCACACAAGACACCTACTACTATACTATTATA
TCAAGCACTCTTACCAAGAACATCATGGACAAACCCCTNATGAATAGGACTAGTGATAAT
GTCTTTTAATTAACCAGATTCAAATCTCAAAATAAAAAG
>Ps_contig_mira-and-tgicl-ass_403
TAGTTAAAGTCCTTAAACAATCCATATRCACATACCCTGTTCCTGATTGCATGTGCCAAG
CTTARTAGATTGCTTAACAAGTAATTAAGTAGCCTCTATTATTTTANGATTCAGTTCTTT
TTATTGAAGTATTTGAATTCTTAGGTTAAATAAAAGCTAATTATCCACTTACGTCCCTAT
TCAGTGGTA
>Ps_contig_mira-and-tgicl-ass_404
AKTWAACAACAAAATAGCTCCTGTTATTGAACTTAATAAATAATATTGCTCCTGCTAAGA
ATGCCATCATCTCATACATACATCTCTCACACAAGACACCTACTACTATTTACTATTATA
TCAAGCACTCTTACCAAGAACATCATGGACCAAACCCCTCATGAATAGGACTAGTGATAA
TTGTCTTTTAMTTAACCAAGATTCAAATCTCAAAAATAAAAAGACG
>Ps_contig_mira-and-tgicl-ass_405 ||hit-id:Medtr5g033490.2_e-value:3e-05_score:43.5_percentidentiy:100.00_ Hypothetical plant protein
TAGTAAAGCCTAAACAATCCATATACACATACCCTGTTCCTGATTGCATGTGCCAAGCTT
AATAGATTGCTTACAGATTAGTAGCCTCTATTATTTTATGATTCAGTTCTTTTTAATTTG
AGTATTTGAATCTAGGTTAAATAAAAGCTAATTTATCACTTAGTCCTATTCATGGTAGGG
GTTTNCCATGAATTGTTCGTTGGTAAAGTAGTGCTTTAGATATAATAGTATAGTAGTGG
>Ps_contig_mira-and-tgicl-ass_406
TAGTAAAGCCTTAAACAATCCATATACACATACCCTGTTCCTGATTGCATGTGCCAAGCT
TAATAGATTGCTTACAGATTAGTAGCCTCTATTATTTTATGATTCAGTTCTTTTTTATTT
GAGTATTTTGAATTCGTTAGGTTTAAAATAAAAGCTAATTTATCACTTAGTCCTTATTCA
TGGTAGGGGTTTYYCCATGATTGTTTCGTTAGGGTAAAGAGTTGTCTTGAATTAATAATG
TATAGTAGTGT
>Ps_contig_mira-and-tgicl-ass_407 ||hit-id:Medtr5g033490.2_e-value:3e-05_score:43.5_percentidentiy:100.00_ Hypothetical plant protein
TAGTAAAGCCTAAACARTCCATATACACATACCCTGTTCCTGATTGCATGTGCCAAGCTT
AATAGATTGCTTACAGATTAGTAGCCTCTATATTTTATGATTCAGTCTTTTTATTTGAGA
TTTGAATCTGGTTAATAAAAGCATTATCACTAGTCCTATTCATGAGGGGTTTGTTCCATG
ATGTTCTTGGTAAGAGTGCTTGATATAATAGTATAGTAGTAGGTTGTCTTGTGTGAGAGA
TGTATGTATGAGATGATGGCTATTCTTAGCGAGGANACTAATTATTTAATTTAATAATTA
CAATAACGAGGAGTACTTTAAATTTTAAAAGTTAAAAAAAAAGTTT
>Ps_contig_mira-and-tgicl-ass_408
TAGTTAAAGTCCTAAACAATCCATATACACATACCCTGTTCCTGATTGCATGTGCCAAGC
TTAATAGATTGCTTACAGATTAGTAGCCTCTATTATTTTATGATTCAGTTCTTTTTATTT
GAGATTTGAATTCGTTAGGTTAAATAAAGCTATTATACAMYTAGTCCTATKCTACGGTAG
GGGTTTCNCCATGTATTGTTTCGTTAGGGTAAAGNGTGTCT
>Ps_contig_mira-and-tgicl-ass_409
AAGCAGTGGTTCAACGCAGAGTTAGTAAAGTCCTTAAACTAATTCCATATACACATACCC
TGTTCCTGATTGCATGTGCCAAGCTTAATAGATTGCTTACAGATTAGTAGCCTCTATATT
TTANGATTCAGTTCTTTTTATTGAGATTTGAATCTGGTTAAATAAAAGCATTATCACTAG
TCCTATTCATGGTAGGGGTTTTCCATGATGTTCTTAGGTAAGAGTGTCTTAGATAATAAG
TAGTATAGTAGGTAGGTGTT
>Ps_contig_mira-and-tgicl-ass_410
TAGTAAAGTCCTTAAACTAATCCATATACACATACCCTGTTCCTGATTGCATGTGCCAAG
CTTAATAGATTGCTTACAGATTAGTAGCCTCTATATTTTATGATTCAGTTCTTTTTATTT
GAGATTTGAATCTGGTTAAATAAAAGCTATTATCACTAGTCCTATTCATGGTAGGGGTTT
NCCATGATTGTTTCTTGGGTAAGAGTGTCTTAGAATATAATAGTATAGTAGTAGGTTCG
>Ps_contig_mira-and-tgicl-ass_411
TAGTTTAAAGTTCCTTTAAACTTAATTTCCTTATTTATTACTACATACCCTGTTCCTGAT
TGCATGTGCCAAGCTTAATAGATTGCTTACAGATTAGTAGCCTCTATATTTTATGATTCA
GTCTTTTWWTTGAGATTTGAATCTGGTTAATAAAAGCATTATCACTAGTCCTATTCATGR
RGGGTTTGTCCATGATTGTTCTTGGTAAGAGTGCTTGANATAATAGTATAGTAGGTAGGT
G
>Ps_contig_mira-and-tgicl-ass_412 ||hit-id:Medtr5g033490.2_e-value:2e-05_score:43.9_percentidentiy:89.47_ Hypothetical plant protein
AAGCAGTGGTATCAACGTATAGTTAGAAGTCCTAAACAATCCATATACACATACCCTGTT
CCTGATTGCATGTGCCAAGCTTAATAGATTGCTTACAGATTAGTAGCCTCTATATTTTAT
GATTCAGTTCTTTTTATTGAGATTTGAATCTGGTTAAATAAAAGCATTATCACTAGTCCT
ATTCATGGAGGGTTTNCCATGATTGTTCTTAGGTAAGAGTKGCTTGATATAATAGTATAG
TAGTAGGTGTT
>Ps_contig_mira-and-tgicl-ass_413
AAGCAGTGGTATCACGCAGAGTTAGTAAAGCCTTAAACAATCCATACACACATACCCTGT
TCCTGATTGCATGTGCCAAGCTTAATAGATTGCTTACAGATTAGTAGCCTCTATATTTTA
TGATTCAGTCTTTTTATTTGAGATTTGAATCTAGGTTAAATAAAAGCATTATCACTAGTC
CTATTCATGGTAGGGGTTTSTCCATGATGTTCTTAGGTAAAGGAGTGCTTGATAATAATA
GTATAGTAGTAGGTG
>Ps_contig_mira-and-tgicl-ass_414 ||hit-id:Medtr5g033490.2_e-value:3e-05_score:43.5_percentidentiy:100.00_ Hypothetical plant protein
TAGTAAAGCCTAAACAATCCATATACACATACCCTGTTCCTGATTGCATGTGCCAAGCTT
AATAGATTGCTTACAGATTAGTAGCCTCTATATTTTATGATTCAGTTCTTTTTTATTTGA
GATTTGAATCTGGTTAAWWAAAGCATTATCACTAGTCCTATTCATGAGGGGTTTNCCACG
ATTGTTCTTGGGTAAGAGTTGCTTGATATAATAGTATAGTAGTAGGTNTT
>Ps_contig_mira-and-tgicl-ass_415
TAGTAAAGTCCTAAACAATCCATATACACATACCCTGTTCCTGATTGCATGTGCCAAGCT
TAATAGATTGCTTACAGATTAGTAGCCTCTATTATTTTATGATTCAGTTCTTTTTATTTG
AGTATTGAATCTAGGTTAARTAAAAGCWWTTATCACTAGTCCTATTCATGGTAGGGGTTT
CTCCATGATGTTCGTTGGTAAGAGTNTCTTGATAATAATAGTTATAGTAGTGGTTCG
>Ps_contig_mira-and-tgicl-ass_416 ||hit-id:AT5G65470.1_e-value:9e-05_score:42.0_percentidentiy:94.12_unknown protein
TAGAAAGCCTAAACAATCCATATACACATACCCTGTTCCTGATTGCATGTGCCAAGCTTA
ATAGATTGCTTACAGATTAGTAGCCTCTATTATTTTATGATTCAGTTCTTTTTTATTTGA
AGATTTGAATCGTTGGTTAAATAAAAGCATTATCRCTAGTCCTTATTCATGGGTAGGGGG
TTTTSTCCAATGATTGTTTCGTTGGTAAAGAGTGTCTTRRATATAATAGTATAGTAGTAG
KTG
>Ps_contig_mira-and-tgicl-ass_417
GCAAGATRMACAACAAAATAGCTCCTGTTATTGAATTATAAATAATATTGCTCCTGCTAA
GAATGCCATCATCTCATACATACATCTCTCACACAAGACACCTACTACTATACTATTATA
TCAAGCNCTCTTACCAAGAACATCATGGACCAAACCCCTCATGAATAGGACTAGTGRTAA
TGTCTTYTATTAACCAGATTACAAATCTACTAAAAAAAG
>Ps_contig_mira-and-tgicl-ass_418 ||hit-id:AT5G65470.1_e-value:6e-06_score:45.8_percentidentiy:85.71_unknown protein
AAGCAGTGGTATCAATGCAGAGTTAGAAAGCCTAAACAATCCATATACACATACCCTGTT
CCTGATTGCATGTGCCAAGCTTAATAGATTGCTTACAGATTAGTAGCCTCTATATTTTAN
GATTCAGTTCTTTTTATTGAGATTTGAATCTWGGTTTAAATAAAAAGCWATTTATCACTA
GTCCTATTCAGTGGTAGGGGGTTTTGTCCATTGATTGGTTTCGTTRGGTAAGAGTGTCTT
GAATWATAATAGTATAGTAGGTWGGTT
>Ps_contig_mira-and-tgicl-ass_419
AAACTTTTTTTAACTTAAAATTTAAGCTCCTGTTATTGAATTATAAATAATATTGCTCCT
GCTAAGAATGCCATCRTCTCATACATACATCTCTCACACAAGACACCTACTACTATACTA
TTATATCAAGCACTCTTACCAAGAACATCNTGGACAAACCCCCTCCATGAATAAGGACTA
GTGATAATGTCTTTTACTTTAACCAACGATTTACTAAACTACTTAC
>Ps_contig_mira-and-tgicl-ass_420 ||hit-id:Medtr5g033490.2_e-value:2e-05_score:43.9_percentidentiy:94.74_ Hypothetical plant protein
AAAAGAACAAAGTAAGGTAATACAAACGCAGAGTTAGTAAAGCCTAAACAATCCATATAC
ACATACCCTGTTCCTGATTGCATGTGCCAAGCTTAATAGATTGCTTACAGATTAGTAGCC
TCTATATTTTANGATTCAGTYYTTTTATTTGAGATTTGAATCTGGTTAATAAAAGCATTA
TCACTAGTCCTTATTCATGGTAGGGGTTTGTCCATAGATTGTTTCTTGGTAAAGAGTG
>Ps_contig_mira-and-tgicl-ass_421 ||hit-id:AT5G65470.1_e-value:8e-05_score:42.0_percentidentiy:94.12_unknown protein
TAGAAAGCCTAAACAATCCATATACACATACCCTGTTCCTGATTGCATGTGCCAAGCTTA
ATAGATTGCTTACAGATTAGTAGCCTCTATATTTTANGATTCAGTTCTTTTTATTGAGTA
TTTGAATTCTTAGGTTAAATAAAAGCATTATCACTGTCCTATTCAGTGGTAGGGGTTTNT
CCATGATTGTTTCGTTAGGGTAAGAGTTGTCTTAGTAATATAATAKTAWAAGTTAAGGTT
TAAAGTTAAAGGGTTTAACGGGTTTAGGGTTTCGTTTT
>Ps_contig_mira-and-tgicl-ass_422
TAGAAAGCCTAAACAATCCATATACACATACCCTGTTACCTAGAATTAGACAATAGTGCC
AAGCTTAATAGATTGCTTACAGATTAGTAGCCTCTATATTTTANGATTCAGTTCTTTTTA
TTGAGATTTGAATCTGGTTAATAAAGCATTATCACTAGTCCTATTCATGGAGGGGTTTNT
CCATGATTGTTTCGTTAGGGTAAGAGTTGCTTGAATAATAATAGTATAGTAGTAGGTT
>Ps_contig_mira-and-tgicl-ass_423
TAGTTAAGARWKCCTTAAACTAATTCCTATATACACATACCCTGTTCCTGATTGCATGTG
CCAAGCTTAATAGATTGCTTACAGATTAGTAGCCTCTATTATTTTTATGATTCTAGTTYY
TTTTTATTGAGTATTTGAATTCGTTAGGTTAAATAAAGCTATTATCTAACTTACGTTCCT
TATT
>Ps_contig_mira-and-tgicl-ass_424 ||hit-id:AT5G46180.1_e-value:2e-34_score: 140_percentidentiy:72.22_delta-OAT; ornithine-oxo-acid transaminase
GGGAGTACACCCAGCTTCCCCTTGGATAGGTTCTAAAATAAAAGCCGCTACGCGGTCTCC
TTTTTCTTTGAAAATTCGTTCAATGGCTTCTGCATCACCAAAATCAACTTTAAGATGGCC
TGGCATTAAAGGACCAAAACCGCGGGTAGCTTCGTTGTCACAACTCATAGATATGACACC
CAAGGTTCGACCATTGAAGCAGCCACAGCATGATACAATAAGAGCCTNATCGTTGGAATT
CTTTTTCTTTCACTAACCCCTATTTCTTGCTAACTTCAAAGTCTTNTTTCCACACCTT
>Ps_contig_mira-and-tgicl-ass_425 ||hit-id:AT5G46180.1_e-value:3e-08_score:53.9_percentidentiy:74.29_delta-OAT; ornithine-oxo-acid transaminase
TCGCGTTCTATAATGATCGGTTTCCCGTCTTTGTCTTGTAGTTATTTTGACAGCCTTGTT
TGGTTATGATATGGTACTTCCTATGAATACTGGTGCTGAAGGTGTGGAAACAGCTCTGAA
GTTAGCAAGAAGTGGGTTANGAAAAGAAAAAGATTCCCAACGATGAGGCTCTTATTGTAT
CATGCTGTGGCTGCTACAATGGTCACKTRRACMYRTYTWGGGGGGTTCGTTACCAAAGTT
TTAAACTTTTACCCGTTTAAAGTTTAGGGGTTAAAAGGGTTTTTTTCGGGTTACGGGAAA
AACCCCGTAAAAACCGGGAAAACGGTCCCCGTTTAAACCCCCCCGGGGTTTCGGGGGTTT
TTTTTTTACCGGGGTTTAA
>Ps_contig_mira-and-tgicl-ass_426 ||hit-id:AT5G46180.1_e-value:2e-19_score:90.5_percentidentiy:85.42_delta-OAT; ornithine-oxo-acid transaminase
CGCGTTCTATAATGATCGGTTTCCCGTCTTTGCTGAGTATTTGACAGCCTTGTTTGGTTA
TGATATGGTACTTCCTATGAATACTGGTGCTGAAGGTGTGGAAACAGCTCTGAAGTTAGC
AAGAAAGTGGGGTTATAGAAAAAGAAAAAGATTCCCAACGATGAGGCTCTTATTGTATCA
TGCTGTGGCTGCTAACAAGTGGTCSKAACCGTTGGGTGTCATATCTATGTAGTTGTGAAC
AACGAACGCCGTTACCCCGGTTCGGGTTTTTCGGTTTAA
>Ps_contig_mira-and-tgicl-ass_427 ||hit-id:AT5G46180.1_e-value:2e-19_score:88.6_percentidentiy:77.19_delta-OAT; ornithine-oxo-acid transaminase
CGCGTTCTATAATGATCGGTTTCCCGTCTTTGCTGAGTATTTGACAGCCTTGTTTGGTTA
TGATATGGTACTTCCTATGAATACTGGTGCTGAAGGTGTGGAAACAGCTCTGAAGTTAGC
AAGAAAGGTGGGTTAATAAGAAAAAGAAAAAAGATTACCCAACGATGAGGCTTCTTATTG
TATCATGCTGTGGCTGCTACAATGGTCCGAACCTTGGGTNTCATATCTATGAGTTGNGAC
AACGAGCCTACCGT
>Ps_contig_mira-and-tgicl-ass_428 ||hit-id:AT5G46180.1_e-value:4e-18_score:86.3_percentidentiy:77.19_delta-OAT; ornithine-oxo-acid transaminase
CGCGTTCTATAATGATCGGTTTCCCGTCTTTGCTGAGTATTTGACAGCCTTGTTTGGTTA
TGATATGGTACTTCCTATGAATACTGGTGCTGAAGGTGTGGAAACAGCTCTGAAGTTAGC
AAAGAAAGGTTGGGGTTATAGAAAAAGAAAAAGCTTCCCAACGATGGAGGCTTCTTATTG
TATCATGCTGGTGGCTGCTAACAAGTTGGTACCGTAACCGTTGGGTNTCATATCTATGTA
GTTGAGAACAAACGGAACGTCCCGTTACCCGGTTGGGTTTTTCGGTTAA
>Ps_contig_mira-and-tgicl-ass_429 ||hit-id:AT5G46180.1_e-value:1e-20_score:90.5_percentidentiy:85.42_delta-OAT; ornithine-oxo-acid transaminase
CGCGTTCTATAATGATCGGTTTCCCGTCTTTGCTGAGTATTTGACAGCCTTGTTTGGTTA
TGATATGGTACTTCCTATGAATACTGGTGCTGAAGGTGTGGAAACAGCTCTGAAGTTAGC
AAGAAAGTGGGGTTATAGAAAAAGAAAAGCTTCCCAACGATGAGGCTTCTTATTGTATCA
TGCTGTGGCTGCTACAAGTGGTACCGTAACCGTTTGGGGTGTCATATCTATGTAGTTGTG
AACAAACGGAACGCCCGTTACCCCGGGTT
>Ps_contig_mira-and-tgicl-ass_430 ||hit-id:AT5G46180.1_e-value:1e-19_score:87.4_percentidentiy:49.49_delta-OAT; ornithine-oxo-acid transaminase
GGGTAAAAGGACATTAGGTGGTAGGGAAGTTCTACCAGTTAGTGCAGTCTTGCCGACCAA
AGAATGTTATGCTTTGTNTTAAACCTGGACAGCATGGAAGGTAACTTTTTGGTTAGGGAA
AGTCCATTGGCTAGTGCAGTTGCCATTGCCGCGCTTGAAGTGATCAAAGAAGAGAGACTT
ACCGAGAGATCTACCAAATTGGGAGGCGAGCTTCTCGGTTTGCTGCATAAGATTCAGAAG
AAACACCCGGAGCACGTAAAGGAGGTGCGGGGAAGAGGTTTGTTTATTGGAGTGGAGCTT
AACAGCGAAAGCTTGTCTCCCGTGTCAGGCTTTGAGTTAAGACGAAAAATTAGAAAGAAA
GAGGAGTTCTCGCCAAGTCAACACACGACACAATTATTCGCTTCACCTCCCCCATCTGCA
TAGCGCGGNTGAGTATTACAAACGTAAGGGTTTCCTAAAGGGTCCCTTTGGGCT
>Ps_contig_mira-and-tgicl-ass_431
GTCGGGTAGACCAATCAACAAGACAACGTAAACAATTTCATACAATTGAAACATCTCAAA
CTCTCATCCATGGCTGCCACACGACAAGTTCAAAATAGTTTAGATGCGAAGAGTTTGTAG
AGGTACTAGAACTTTCGCTGTCGCCACGCAGTCCAATGCTTCTTCCTCTTCACAAACATC
ATCGAACAAAGACCACCAGCACAGTCGACCCCAACTAAATTACCCATCCCTAA
>Ps_contig_mira-and-tgicl-ass_432 ||hit-id:AT5G46180.1_e-value:5e-20_score:93.6_percentidentiy:54.76_delta-OAT; ornithine-oxo-acid transaminase
ATCAACGCAGAGTACGCGGGGACATACTTTCAATTCAACCTCATCGACATCGCTTCTTCC
TCTTCACAAACAATCATCGACAAAAGAACACCAGCACAGTGCCCACAATTACCATCCACT
TCCCATTTGTTTTTGCTCATGCAAAGGGGTCATCTGTCTGGGATCCAGAAGGGAAACAAA
TATATTGATTTTCTATCTGGATTATTTCTGAACGGTTAATCAGGGACACTGTCATCCTAA
AATTCTGAAAGCCTTACACGATCAGGCGGATAGGCTTACGGTGAGCTCTCGCGCGTTCTA
TAATGATCGGTTTCCCGTCTTTGCTGAGTATTTGACAGCCTTTGTTTGGTTATGATATGG
TACTTCCTATGAATACTGGTGCTGAAGGTGACGGAAACNGTCTTTAGAAGTTAGACAAAG
GTAAAGGTTGGGGTTAATAAGGAAAAAAGGAAAAAGTCTTACCCGAAAA
>Ps_contig_mira-and-tgicl-ass_433 ||hit-id:AT5G46180.1_e-value:3e-22_score:99.8_percentidentiy:59.14_delta-OAT; ornithine-oxo-acid transaminase
CGCGTTCTATAATGATCGGTTTCCCGTCTTTGTCTTGTAGTATTTGACAGCCTTGTTTGG
TTATGATATGGTACTTCYTATGAATACTGGTGCTGAAGGTGTGGAAACAGCTCTGAAGTT
AGCAAGAARGTGGGGTTATAGAAAAGAAAAAGACTTCCCAACGATGAGGCTTCTTATTGT
ATCATGCTGTGGCTGCTACARTGGTACCGTAACCGTTGGGTGTCATATCTATGGTAGTTG
AGACAACGACGCCGTTACCCGGTTCGGTTTTT
>Ps_contig_mira-and-tgicl-ass_434
GKTCGGGGTAGACCAATCAACAAGACAACGTAAACAATTTCATACAATTGAAACATCTCA
AACTCTCATCCATGGCTGCCACACGACAAGTTCAATGTTTGATGCGAAGAGTTTGAGAGG
TACTAGAACTTTCGCTGTCGCCACGCAATCCAATGCTTCTTCCTCTTCAACAAACATCAT
CGAACAAAGAACACCAGCACAGKTCGACCCCAACTAAACTTTACCCACTCCCTTACCG
>Ps_contig_mira-and-tgicl-ass_435 ||hit-id:AT5G46180.1_e-value:5e-08_score:47.0_percentidentiy:77.78_delta-OAT; ornithine-oxo-acid transaminase
CGCGTTCTATAATGATCGGTTTCCCGTCTTTGTCTGAGTATTTGACAGCCTTGTTTGGTT
ATGATATGGTACTTCCTATGAATACTGGTGCTGAAGGTGTAGGAAACAGCTCTAGWAAGT
TAGACAAAGGTAAAGGTTGGGGTTAATAAAGGAAAAAAAAGGTAAAAAACGTACCTTTAC
CCCGAAAACGGTAGTTACGGGAAACCGGGTTCCCTTTTTACTTTTTAATTTTACGGTTAA
CTTACCTAAGTTTCGGTCCGGTTTGGGTTCGGGTACCTTCGGTAACCTTAAACGTTAAGG
TTCCGGGTTACCGGTTAAACCGGTTTGGGGTTACTAACTTAATTTACTTACGTTAGGTTA
GGTTAAGGTTTACGAACCGAAACCGTAAACCGGTACCGTT
>Ps_contig_mira-and-tgicl-ass_436 ||hit-id:AT5G46180.1_e-value:9e-20_score:91.7_percentidentiy:82.69_delta-OAT; ornithine-oxo-acid transaminase
CGCGTTCTATAATGATCGGTTTCCCGTCTTTGCTGAGTATTTGACAGCCTTGTTTGGTTA
TGATATGGTACTTCCTATGAATACTGGTGCTGAAGGTGTGGAAACNGCTCTGAAGTTAGC
AAGAAAGTGGGTTATGAAAAAGAAAAGATTCCCCAAGATGAGGCTCTTATTGTATCATGC
TGTGGCTGCTANAATGGTCAACTTGGGNTCATATCTATGAGTTGNGACAA
>Ps_contig_mira-and-tgicl-ass_437 ||hit-id:AT5G46180.1_e-value:4e-20_score:92.8_percentidentiy:58.51_delta-OAT; ornithine-oxo-acid transaminase
CGCGTTCTATAATGATCGGTTTCCCGTCTTTGCTGAGTATTTGACAGCCTTGTTTGGTTA
TGATATGGTACTTCCTATGAATACTGGTGCTGAAGGTGTGGAAACAGCTCTGAAGTTAGA
CAAAGAAAGGTTGGGGTTATAGAAAAAGAAAAAGACTTACCCCAAACGATGGAGGCTTCT
TATTGTATCATGCTGTGGCTGCTAACAAGTGGGTACCGTAACCGTTTGGGTCTCATATCT
ATGTAGTTGGAACSAAACCGAAAACGGAAACGGTCCCCGTTTAACCCCCCGGGGTTTCGG
GGTTTTTTTTACGGGTTTTAA
>Ps_contig_mira-and-tgicl-ass_438 ||hit-id:AT5G46180.1_e-value:2e-16_score:70.1_percentidentiy:88.89_delta-OAT; ornithine-oxo-acid transaminase
CGCGTTCTATAATGATCGGTTTCCCGTCTTTGCTGAGTATTTGACAGCCTTGTTTGGTTA
TGATATGGTACTTCCTATGAATACTGGTGCTGAAGGTGTGGAAACAGCTCTGAAGTTAGA
CAAAAGAAARGTGGGGTTATAGAAAAAGAAAAAAGACTTACCCCAAACGATGGAGGCTTC
TTATTGTATCATGCTGTGGCTGCTACAATGGTCCGAACCGTTTGGGGTGTCATATCTATG
AGTTGNGAACAACGAAGCCTACCCGGTGGTTTT
>Ps_contig_mira-and-tgicl-ass_439 ||hit-id:AT5G47030.1_e-value:6e-08_score:52.4_percentidentiy:43.75_ATP synthase delta' chain, mitochondrial
TGTAAACCTTGGGGTTCCTTACGGTACAAGAAGGCACTGATGCAACTAAGTATTTTGTAA
GCAGTGGCTTCGCATTCATCCACGCAAACTCTGTTGCTGATTATTATTGCTGTAGAGGCT
GTACCAGTAGAATACTAACTTGATGCAGACTTGGTCCAGGAAGGGTCTTCAAGAGTTCAC
TCAGAAACTCAACTACAGACAACAACCGGGTACTTGGGAAGAAAACG
>Ps_contig_mira-and-tgicl-ass_440 ||hit-id:AT5G47030.1_e-value:3e-05_score:43.5_percentidentiy:51.16_ATP synthase delta' chain, mitochondrial
TGAAACCTGGGTCCTTACGGTACAAGAAGGCACTGATACAACTAAGTATTTTGTAAGCAG
TGGCTTCGCATTCATCCACGACAAACTCTAGTTGCTAGATATTANCGNTGTAGAGGCTAG
TACCAGTGAATCAATTGATGACAGAC
>Ps_contig_mira-and-tgicl-ass_441 ||hit-id:AT5G47030.1_e-value:2e-08_score:54.3_percentidentiy:50.00_ATP synthase delta' chain, mitochondrial
TGTTAAACCTTGGGGTCCTTACGGTACAAGAAGGCACTGATACAACTAAGTATTTTGTAA
GCAGTGGCTTCGCATTCATCCACGCAAACTCTGTTGCTGAATATTATTGCTGTAGAGGCT
GTACCAGTGAATCAACTTGATGCAGCTTGGTCCAGGARGGTCTTCAAGTAGTTCMMCYAS
AAACTCAACTCAGCAACAACGGACTTGGAGAAAGCTGAAGCTANAGTAG
>Ps_contig_mira-and-tgicl-ass_442 ||hit-id:AT4G11220.1_e-value:8e-11_score:48.9_percentidentiy:55.32_BTI2 (VIRB2-INTERACTING PROTEIN 2)
CAAAGTTATCTCGGTCATTGCTGGATTATGGTTTATCTNTNTTGGGGCTTGGCCAACTCT
TGACTTGTTCTATATAGCCTTGTTTTGTCTCCACACTGTACCTGTGCTTTATGAGAAATA
TGAAGATCACGTCGACNCTTTGGTGAGAAGGCACATGCTGAGTTGAAGAAGCAGTACGCT
GTGTTTGATGAGAAGGTTTTTGTAGTCTAAGTATTCCCAAAGGACCATTGAAAGACAAAA
AGAAAGATTGAAGAGGCYGACAAGTATGTTGTAGTCGGGTTTCTCCGATGCTGTTATATT
CTGATTCATCATCCGTTTAAACCCTGTGATGTTATAATTTTAATTTTTTAGGGTTTGTTA
GTAGACATTGTCGGAAGGAATGCTTTATATGTTTTGTGGCGCTTACATGTAAGCCTTGGA
ATATGTTATACGCTTATGGTTGACTTGCTGTTGTGTTGTATGTTCTTGATGAATATAGTA
CTTTCNGCTAACTAAAAAA
>Ps_contig_mira-and-tgicl-ass_443 ||hit-id:AT4G11220.1_e-value:2e-18_score:88.2_percentidentiy:74.14_BTI2 (VIRB2-INTERACTING PROTEIN 2)
TTCTTGGAAGGGAGTACTCAAAAGTTACTTCTCGGTCATTGTCTTGGAGTTATTGGGTTT
TAGTTCTTATTGTTTGGGGGTCGTTGGGCCAACTTCTTGACTTTGTTCTATATAGCCTTG
TTTTGTCTCCACACTGTACCTGTGCTTTATGAGAAATATGAAGATCACGTCGACTCTTTT
GGTGAGAAGGCACATGCTGAGTTGAAGAAGCAGTACGCTGTGTTTGATGAGAAGGTTTTG
AGCAAGATTCCCAAAGGACCATTGAAAGACAAAAAGAAAGATTGAAGAGGCTGACAAGTA
TGTTGTAGTCGGGTTTCTCCGATGCTGTTATATTCTGATTCATCATCCGTTTAAACCCTG
TGATTGTTAATTWAAWTTTTTAAGTTTTTTAGGGTTTGTTAGTAGACTAGTTGGTAGSGG
AAAGGTAATTGTTACTTTTTAATTAGTTTGGTTTTTGGTGGCGTCTTACAGTAGTAACGT
CCGTTAGGAATTA
>Ps_contig_mira-and-tgicl-ass_444
GTATAACAACTCAAGAGCAGAAAGTACTATATTCATCAAGAACATACAACACAACAGCAA
GTCAACCATAAGCGTATAACATATTCCAAGGCTTACATGTAAGCGCCAACAAAAAACATA
ATAAAGCATTCCCTTCCCACAATGTCTACTAACAAACCCTAAAAATTAAATTATAACATC
ACGTAAGGGGTTTAAACGGATGATGAATCAGAATATAACAGCAGTCGGAACGAAACCCGA
CTACAACATTACTTGTCACG
>Ps_contig_mira-and-tgicl-ass_445 ||hit-id:AT4G23630.1_e-value:3e-18_score:54.7_percentidentiy:58.49_BTI1 (VIRB2-INTERACTING PROTEIN 1)
CGTCTATAAGAATTGAGATCAACCGGCGTTTTACTCTATTAGGAGATGNTCTGGAAGGGA
TCTCAAAAAGTTTCTCTCGGTCATTGCTGGATTATGGGTTTTATCTATTGTTGGGGCTTG
GGCCAACTTCTTGACTTTGTTCTATATAGTTCCTTTTGTTTTTGCTCCACACTGTACCTG
TGCTTTATGAGAAATATGAAGATCACGTCGACTCTTTTGGTGAGAAGGCACATGCTGAGT
TGAAGAAGCAGTACGCTGTTGTTTGATGAAGTAAGGTTTTGAGCAAGTACTTAACCCGAA
AAGGACCTATTAGAAAGAACAAAAAAGAAAGTATTAGGAAGGAGGCTAGAACTAAGTATG
TTGTAGTTCGGTTTCNCCGATGTCTTGTTATTATTTC
>Ps_contig_mira-and-tgicl-ass_446
GAGGAACCTGTTATACAGATTGCCTCTGTTTCTTATAAGAATTGTAGATCAACCGGGCTT
TTACTTCTATTAAGGGAGATTGCTTCTGGAAGGGATCTACAAAAAAAGTTTACTACTACG
GTA
>Ps_contig_mira-and-tgicl-ass_447 ||hit-id:AT4G23630.1_e-value:7e-09_score:55.5_percentidentiy:61.36_BTI1 (VIRB2-INTERACTING PROTEIN 1)
TGAGGAACCTGTTTTACAGATTGCCTCTGCTATAAGAATTGAGATCAACCGGGCTTTTAC
TCTATTAAGGGAGATTGCTTCTGGAAGGGATCTACAAAAAGTTTCTCTCGGTCATTGCTG
GTATTTAGTTAAGGGTTTTWATCTTARTTGGTTGGGGCTTGGGCCTAACTTTCTTGTACT
TTTGTTCTATGTTACGTTCCTTTTGTTTCNCCTCCACTACTCGTCTGT
>Ps_contig_mira-and-tgicl-ass_448
AGGATAGGGATAGGGGATAGGGGGATAGGCTTAACTTCAATTCTTGTTGGGTTATCTCTC
TGATATTAGCGCTCAATTACCCTCTGTACTTTGTTCAGGGTTGTTCAGTTTAATTCTCCC
GTCTAATGACGAAAACTTAAACCCTTAAAGTTTTTAAATGTTATTCTCTCTGTAAAGGCT
GCTTATTTTCATGCATGACACGCAACGAGGGGATAGGGACACGCACGCAACAGAGTAGGG
GAAAGGAGATAGGATCCAAGGTCGTTTGGGACGTAATCAGTGGT
>Ps_contig_mira-and-tgicl-ass_449 ||hit-id:gi|58091855|_e-value:4e-16_score:87.4_percentidentiy:83.64_gene VI protein [synthetic construct
AGGATAGGGATAGGGGATAGGGGGATAGGCTTAACTCAATTCTTGTGGGTTATCTCTCTG
ATAAATTAAAGAACGCTCAATTACCCTCTGACTTTGTTCAGGGTGTTCAGTTAATTCTCC
CGTCTAATGCGCTTCCCTGTTTTTATGTTATTCTCTCTGTAAAGGCTGCTATTTTCATGC
ATGACACGCAACGAGGGGATAGGGACACGCACGCAACAGAGTAGGGGAAAGGAGATAGGA
>Ps_contig_mira-and-tgicl-ass_450
AGGATAGGGATAGGGGATAGGGGGGATAGGCTTAACTCAATTCTTGTGGGTTATCTCTCT
GATATTAGCGCTCAATTACCCTCTGAACTTTAGTTCAGGGTGTTCAGTTAA
>Ps_contig_mira-and-tgicl-ass_451
AGGATAGGGATAGGGGATAGGGGGGATAGGCTTTAACTCAATTCTTGTGGGTTATCTTCT
CTGATATTAGCGCTYYAATTTACCCTCTGACTTTTGTTCAGGGTGTTTCAGTTTAA
>Ps_contig_mira-and-tgicl-ass_452
AGGATAGGGATAGGGGATAGGGGGATAGGACTTAAAACTAACAAATTCTTGTGGGTTATC
TCTCTGATATTAGCGCTCAAATTACCCTCTGACTTTGTTCGAGGGTGTTCAGTTAA
>Ps_contig_mira-and-tgicl-ass_453
AGGATAGGGATAGGGGATAGGGGGATAGGCTTTAAACTCAATTCTTGTGGGTTATCTCTA
CTGATATTAGCGCTCAAATTACCCCTCTGACTTTGTTCAAGGGTGTTCAGTTAA
>Ps_contig_mira-and-tgicl-ass_454
AGGATAGGGATAGGGATAGGGGATAGGCTTTAACTTCTAATTCTTGTGGGTTATCTCTCT
GATATTAGCGCTCAAATTACCCTCTGTAC
>Ps_contig_mira-and-tgicl-ass_455
AGGATAGGGGATAGGGGATAGGGGGGATAGGCTTAACTCAAATTCTTGTGGGTTATCTCT
CTGATATTAGCGCTCAAATTACCCTCTGACTTTGTTCGAGGGTGTTCAGTTTAA
>Ps_contig_mira-and-tgicl-ass_456 ||hit-id:gi|58091855|_e-value:8e-05_score:50.1_percentidentiy:92.31_gene VI protein [synthetic construct
AGGATAGGGATAGGGGAGTAGGGGGGATAGGTCTTAAACTCAATTCTTGTGGGTTATCTC
TCTGATATTAGCGCTCAATTACCCTCTGACTTTGTTCAGGGTGTTCGAGTTTAA
>Ps_contig_mira-and-tgicl-ass_457 ||hit-id:gi|58091855|_e-value:7e-09_score:47.8_percentidentiy:78.57_gene VI protein [synthetic construct
AGGATAGGGTATAGGGGATAGGGGGATAGGCTTWAACTTCTAATTTCTTGTGGGTTATCT
CTCTGATATTAGACGCTACAAATTACCCTCTGACTTTGTTCAGGGTGTTCAGTTTAAWTC
TCCCGTCTAATGCGCTTCCCTGTTTTTATGTTATTCTCTCTGTAAAGGCTGCTATTTTCA
TGCATGACACGCAACGAGGGGATAGGGACACGCACGCAACAGAGTAGGGGAAAGGAGATA
GGATCCAAGCTTGGCGTAATCATGGTA
>Ps_contig_mira-and-tgicl-ass_458
AGGATAGGGAGTAGGGGAGTAGGGGGATAGGCTTAACTCTAATTTCTTTGGTTGGGTTAT
CTCTCT
>Ps_contig_mira-and-tgicl-ass_459
NNAGGATAAGGGAGTAGGGGAGTAGGGGGGAGTAGGCTTAACTCAATTCTTGTGGGTTAT
CTCTCTGATATTAGCGCTCAATTACCTC
>Ps_contig_mira-and-tgicl-ass_460 ||hit-id:gi|58091855|_e-value:7e-06_score:53.5_percentidentiy:69.44_gene VI protein [synthetic construct
AGGATAGGGACTAGGGGATAGGGGATAGGCTTTAAACTCAAATTCTTGTGGGTTATCTCT
CTGAATATTAGCGCTCAATTTACCCTCTGACTTTGTTCAGGGTGTTCAGTTAATTCTCCC
GTCTAATGCGCTTCCCTGTTTTTATGTTTATTCTCTCTGTAAAGGCTGCTATTTTCATGC
ATGACACGCAACGAGGGGATAGGGACACGCACGCAACAGATGGGAAAGNGATAGGATCCA
AGCTTGG
>Ps_contig_mira-and-tgicl-ass_461
AGGATAGGGACTAGGGGACTAGGGGGACTAGGCTTAACTCAATTCTTGTGGGTTATCTCT
CTGATATTTAGCGCTCAATTACCCTCTGACTTTGTTCGAGGGTGTTCAGTTTAA
>Ps_contig_mira-and-tgicl-ass_462
AAGGATAGGGATAGGGGAGTAGGGGGATAGGCTTAACTCAATTCTTGTGGGTTATCTCTC
TGATATTAGCGCTCAACTTACCCTCTGTACTTTGTTCGAGGGTTGTTCTAAGTTTAACTT
CCTTCCCCGTTACTTAATCGGCCGTCCTTTCCCTTTGTTTTTATTGTTTATTCTCTCTAG
TAARGCTGTCTTATTTTCA
>Ps_contig_mira-and-tgicl-ass_463
AGGATAGGGATAGGGGATAGGGGGATAGGCTTAACTCAATTCTTGTGGGTTATCTCTCTG
ATATTAGCGCTAACAAATTACCCTCTGACTTTGTTCAGGGTGTTCAGTTAA
>Ps_contig_mira-and-tgicl-ass_464
AGGATAGGGATAGGGGATAGGGGGATAGGCTTAACTCAATTCTTGTGGGTTATCTCTCTG
ATAATTAAGACGACTACAAATTAACCCTCTGACTTTGTTCAGGGTGTTCAGTTAATTCTC
CCGTCTAATGCGCTTCCCTGTTTTATGTTATTCTCTCTGTAAAGGCTGCTATTTTCATGC
ATGACACGCAACAGGGGATAGGGACACGCACGCAACAGATGGGAAAGGAGATAGGATCCA
AGCTTGGCGTAATCATGGT
>Ps_contig_mira-and-tgicl-ass_465
AGGATAGGGATAGGGGAGTAGGGGGGATAGGTCTTTTAACTTTCTAATTTCTTGGTGGGT
TATCTCTCTGATATTAGCGCTACTAAACTTACCCTCTGTACTTTGTTCGTAGGGGTTGTT
ACTAAGTTTAA
>Ps_contig_mira-and-tgicl-ass_466 ||hit-id:gi|58091855|_e-value:3e-10_score:68.2_percentidentiy:77.78_gene VI protein [synthetic construct
AGGATAGGGATAGGGGATAGGGGGATAGGCTTTTAAACTTCAATTCTTGTGGGTTATCTC
TCTGATATTAGCGCTCAATTACCCTCTGACTTTGTTCAGGGTGTTCAGTTAATTCTCCCG
TCTAATGCGCTTCCCTTGTTTTTATGTTATTCTCTCTGTAAAGGCTGCTTATTTCAATGC
ATGAACACGCAACGAGGGGAGTAGGGACACGCACGACAACAGAGTAGGGGAAAGGAGAGT
AAGGACTACCAAAGGTCGTTRGGACGTAATACGAAGTGGTA
>Ps_contig_mira-and-tgicl-ass_467
AGGATAGGGATAGGGGAGTAGGGGGATAGGTCTTTTAACTTCTAATTTCTTTGGTTGGGT
TATCTCTCTGATATTAGCGCTACAACTTTACCCT
>Ps_contig_mira-and-tgicl-ass_468 ||hit-id:gi|58091855|_e-value:1e-18_score:96.3_percentidentiy:89.09_gene VI protein [synthetic construct
AGGATAGGGATAGGGGATAGGGGGATAGGCTTTAACTTCAATTCTTGTGGGTTATCTCTC
TGATATTAGCGCTCAATTACCCTCTGACTTTGTTCAGGGTGTTCAGTTAATTCTCCCGTC
TAATGCGCTTCCCTGTTTTTATGTTATTCTCTCTGTAAAGGCTGCTATTTTCATGCATGA
CACGCAACAGGGGATAGGGAACAACGCACGCAACAGATGGGGAAAGGAGATAGGGATCCC
AAGCTTGGCGTAATCATGGT
>Ps_contig_mira-and-tgicl-ass_469 ||hit-id:gi|58091855|_e-value:6e-18_score:93.6_percentidentiy:97.92_gene VI protein [synthetic construct
AGGATAGGGATAGGGGATAGGGGGATAGGCTTAACTCAATTCTTGTGGGTTATCTCTCTG
ATATTAGCGCTCAATTACCCTCTGACTTTGTTCAGGGTGTTCAGTTAATTCTCCCGTCTA
ATGCGCTTCCCTGTTTTTATGTTATTCTCTCTGTAAAGGCTGCTATTTTCATGCATGACA
CGCAACAGGGGATAGGGACAACGACAACGACAACAGATGGGGAAAAGGAGATAGGATCCC
AAGCGTTGGCGTAAATCATGGT
>Ps_contig_mira-and-tgicl-ass_470
AGGATAGGGATAGGGGATAGGGGGATAGGCTTTAACTTCTAATTTCTTTGTTGGGTTTAT
TCTTCTTCTTGATATTTAGCGCTCAATTACCCTCTGACTTTGTTCAGGGTGTTCAGTTAA
>Ps_contig_mira-and-tgicl-ass_471
AGGATAGGGATAGGGGAGTAGGGGGATAGGTCTTTTAACTTCTAATTCTTGTGGTTATCT
CTCTGATATTAGCGCTACTAACTTACCCTCTGTAC
>Ps_contig_mira-and-tgicl-ass_472 ||hit-id:gi|58091855|_e-value:4e-05_score:51.2_percentidentiy:100.00_gene VI protein [synthetic construct
AGGATAGGGATAAGGGGAATAAGGGGGATAGGCTTAACTCAATTCTTGTGGGTTATCTCT
CTGATATTAGCGCTCAATTACCCTCTGACTTTGTTCAGGGTGTTCAGTTTAA
>Ps_contig_mira-and-tgicl-ass_473 ||hit-id:gi|58091855|_e-value:6e-16_score:87.0_percentidentiy:79.66_gene VI protein [synthetic construct
AGGATAGGGATAGGGGATAGGGGGATAGGCTTAACTCAATTCTTAGTAAGGGTTAAATAC
TACTCTGATATTAGCGCTCAATTACCCTCTGACTTTGTTCAGGGTGTTCAGTTAATTCTC
CCGTCTAATGCGCTTCCCTGTTTTTATGTTATTCTCTCTGTAAAGGCTGCTATTTTCATG
CATGACACGCAACAGGGGATAGGGACACGCACGCAACAGATGGGGAAAGGAGATAGGATC
CAAGCTTGGCGTAATCATGGT
>Ps_contig_mira-and-tgicl-ass_474
AGGTATAGGGGTATAGGGGGATAGGGGGGATAGGCTTTAACTCAATTCTTGTAGGGTTAT
CTCTCTGATATTAGCGTCTCAAATTTACCCTCTGACTTTTGTTCAGGGTGTTCAGTTTAA
>Ps_contig_mira-and-tgicl-ass_475
AGGATAGGGATAGGGGATAGGGGGATAGGAACTTAAAACTAACAAATTACTTGTGGGTTA
TCTCTCTGATATTAGCGCTCAATTACCCTCTGACTTTGTTCAGGGTGTTCAGTTAA
>Ps_contig_mira-and-tgicl-ass_476
ARGGATAGGGGATAGGGGGAGTAGGGGGGATAGGCTTAACTCAATTCTTGGTGGGTTATC
TCTCTGATATTAGGCGCTCAAATTACCCTCTGACTTTGTTCAGGGGTGTTCAGTTTAA
>Ps_contig_mira-and-tgicl-ass_477 ||hit-id:AT5G45550.1_e-value:1e-15_score:76.6_percentidentiy:100.00_mob1/phocein family protein
AAATGCTTGAAGCAGGTGTTTAGATGAGCCTCTTCTTTGAGGCTCACAATTTTCTGAAAG
TGAGAATGATAAATATGAGCATATACACGGAACAGCCGCTTGAATTATTGTCTTCACGAC
ATACCTTAAAGGTTGGGGAAGGAAACGGAGAACCAAGCTTCGTAGGGAAGGGGAATTAGT
GGTATTCATCAT
>Ps_contig_mira-and-tgicl-ass_478 ||hit-id:AT5G45550.1_e-value:8e-18_score:86.7_percentidentiy:93.18_mob1/phocein family protein
AAAGTTTTTTTTTTTACTTTTTACTTAAATTTAAGGTAGTACATAGTAACCCTTTCGTTC
TACACTTTTATTACTTTATTNTAAGTTTTCTTATTGATGGAGGGAAGTAAACCTTTAAGT
AACCCCTAGTTCCCCTAAACCTACCATTCAACACAGAACATACAAGGAGAATTTCTCAAG
TCAGATATTAAAACCAAGTTTCTGACTAGAGAAGTAATACACATAGTTTATGTTGCCCAA
GATAAAGATATTTCACAGTAAAACTTGGTCCCAATTCATAAAATTTAATATATAATGGTG
TCTATAAGCTCTTGAAGTGGAGCCAGTTCCTTTTTTTCAATCAGCCCAAACTCACAAGTG
AAGAGTATAAAATGCTTGAAGCAGGTGTTTAGATGAGCCTCTTCTTTGAGGCTCACAATT
TTCNGAAAGTGAGAATGAATAAATNTGAGCATATACACGGAACNGCCGCTTAGGAAATTA
TTTGGTCCTTACAACGTATTACTTACCGTTTAAAAGGGTTGGGGAAGGAAACGGAGAACC
TGA
>Ps_contig_mira-and-tgicl-ass_479 ||hit-id:AT4G19045.1_e-value:4e-44_score: 151_percentidentiy:90.54_protein binding
AAGGACGTCAGCTTGAAACAACAATTGATGNACATTAGTAGTGGGAAAAGTACTGAGGGA
AGGCAGTAAAGCTACCTCCTGGAGAGGATTTGAATGAGTGGCAGTCNGTCAACACTGTTG
ATWWWYYCWAMCRGGTGGAATCTGCTCTATGGCACCCTCACAGAGTTCTGTACTCCCGAG
AATTGTCGCACAATGTCTGCAGGACCCAAGTATGAATATAGATGGGCAGATGGTGTGCAA
ATTAAGAAACCTATTGAGGTTTCTGCTCCAAAATATGTAGAATATCTGATGGACTGGGTT
GAAACACAGCTTGATGATGAATCCATATTCCCTCAGAAGCTTGGTTCTCCGTTTCCACCA
ATTTAAGGATGTCGTGAAGACAATTATTCAAGCGGT
>Ps_contig_mira-and-tgicl-ass_480 ||hit-id:AT4G19045.1_e-value:2e-06_score:34.3_percentidentiy:80.95_protein binding
GTTCGGAGGRAAAAAATTAAACSGAGGAAGAAAGAGAGGGCTTCGACTCAACGCACTTTC
TCTCTTCCTCTTCTTCTTCTTCCCACCCAAGTCATGAGCCTCTTCGGTATTGGCAGAAAT
CAGAGAACATTCCGACCCAAAAAAAAGTCTCCTTCTGGAAGCAAGGGAGCTCAGCTTAAG
AAAACACATTGATGCAACATTAGGTAGTGGAAATCTGGAAGGGAAGCAAGTAAAGCTACC
TCCGTGGAGAGGTATTTGAAT
>Ps_contig_mira-and-tgicl-ass_481
AAMCTTTATTTATTTTCCTTTCTGGAGTTATAGTTTGCTACGAATCATGCAGGTGTCATC
GACTGTGCGTAGTCAAAGTTTCCATTACGAACGTGAAAGTGCAACCTCCCACCGT
>Ps_contig_mira-and-tgicl-ass_482
GAATTTTTTTTAAYCTTTTATTATTTTTCCTTTCTGGAGTTATAGTTTGCTACGAATCAT
GCAGGTGTCATCACTGTGCGTAGCAAAGTTTCCATTCAACGTGAAAGYGCAACCTCCCCA
CCGTAGAAAACGAAGGAATCCAGTGGGACCGGAAACCCACCGCACCTAAGGTCGGGCCCA
AGAAAACCNTCGCTCTTCCTCTACAACGCGNTG
>Ps_contig_mira-and-tgicl-ass_483 ||hit-id:Medtr4g114450.1_e-value:1e-05_score:44.7_percentidentiy:48.94_ Protein of unknown function UPF0047
AACCTTTTATTATTTTTCCTTTTCTGGAGTTATAGTTTGCTACGAATCATGCAGGTGTCA
TCACTGTGCGTAGCAAAGTTTCCATTCAACGTGAAAGTGCAACTCCCCACGTGAAAACGA
AGGATCCATGGCGAAMCCCCGCACCTAAGTGGGCCCAGAAAACCNTCGCTCTTCCTCTAC
AACGCGGCTGTCATCTCGTTACNCCAAGATAGACCGAAAAGAATTGANCAAACGTACCCT
TTTCGTAGGG
>Ps_contig_mira-and-tgicl-ass_484
ATCCTATTCCCTATCCCCTATCCCCCTATTCTTCTTTGAGGAGTCTCAGCCTCTTAATAC
TTTCAATGTTTCAGAATAAATAAGGTTCCGAAAATAAGGCAGGGGGCAATTAAACTGTTT
A
>Ps_contig_mira-and-tgicl-ass_485 ||hit-id:gi|138236678|_e-value:4e-06_score:54.3_percentidentiy:100.00_recombinant protein III precursor [Filamentous phage display vector MSH-2 fUSE5
ATCCTATCCCTATCCCCTATCCCCCTATTCTCTTGAGGAGTCTCAGCCTCTTAATACTTT
CATGTTTCAGAATAATAGGTTCCGAAATAGGCAGGGGGCATTAACTGTTTATACGGGCAC
TGTTACTCAAGGCACTGGACCCCGTTAAAACTTGCATGACACGCAACGAGGGGATAGGGA
CACGCACGCAACAGAGTAGGGGAAAGGAGATAGGACTACCAAGTCGTTGGGACGTTAATC
AGTGGTCATAGTCTTGTTTCCTGGTGTG
>Ps_contig_mira-and-tgicl-ass_486 ||hit-id:gi|138236678|_e-value:4e-05_score:51.2_percentidentiy:100.00_recombinant protein III precursor [Filamentous phage display vector MSH-2 fUSE5
ATCCTATCCCTATCCCCTATCCCCCTATTCTCTTGAGGAGTCTCAGCCTCTTAATACTTT
CATGTTTCAGAATAATAGGTTCCGAAATAGGCAAGGGGGACATTAACTGTTTAG
>Ps_contig_mira-and-tgicl-ass_487 ||hit-id:gi|138236678|_e-value:5e-07_score:57.4_percentidentiy:100.00_recombinant protein III precursor [Filamentous phage display vector MSH-2 fUSE5
ATCCTATCCCTATCCCCTATCCCCCTATTCTTTCTTTGAGGAGTCTCAGCCTTCTTAATA
CTTTCATGTTTCAGAATAATAGGTTCCGAAATAGGCAGGGGGCATTAACTGTTTATACGG
GCACTGTTACTCAAAGGCACTGACCCCGTTAAAACTTGCATGACACGCAACAGGGGATAG
GGACACGCACGCAACAGATGGGGAAAGGAGATAGGATCCAAGCTTAGGACGTAAATCATG
GTCATGCTGTTTCCTGTGTG
>Ps_contig_mira-and-tgicl-ass_488
ATCCTATCCCTATCCCCTATCCCCCTATTCTTCTTTGTAGGAGTCTCAGCCTCTTAATAC
TTTCATGTTTCAGAATAATAGGTTACCGAAAATAAGGACAAGGGGGCAATTAAACTGTTT
ATACGGGCACTGTTACTCAAGGCACTGACCCCGTTAAAACTTGCATGACACGCAACAGGG
GATAGGGACACGCACGCAACAGATGGGAAAGGAGATAGGATCCAAGCTTGGCGTAATCAT
GGTCATAGCTTGTTTCCTGTGTG
>Ps_contig_mira-and-tgicl-ass_489
ATCCTATCCCTATCCCCTATCCCCCTATTCTCTTGAGGAGTCTCAGCCTCTTAATACTTT
CATGTTTCAGAATAATAGGTTCCGAAAATAAGGACAAGGGGGACAATTAAACTGTTTAAG
>Ps_contig_mira-and-tgicl-ass_490
ATCCTATCCCTATCCCCTATCCCCCTATTCTCTTGAGGAGTCTCAGCCTCTTAATACTTT
CATGTTTCAGAATAAATAGGTTCCGAAAATAAGGCGAGGGGGCAATTAAACTGTTTAAG
>Ps_contig_mira-and-tgicl-ass_491
ATCCTATCCCTATCCCCTATCCCCCCTATTCTCTTGAGGAGTCTCAGCCTCTTAATACTT
TCATGTTTCAGAATAATAGGTTCCGAAAATAAGGWCAAGGGGGCATTAAACTGTTTAAG
>Ps_contig_mira-and-tgicl-ass_492
AATACCTATCCCTATCCCCTATCCCCCTATTCTCTTGAGGAGTCTCAGCCTCTTAATACT
TTCATGTTTCAGAATAATAGGTTCCGAAATAGGCAAAGGGGGACAATTAAACTGTTTATA
CGGGCACTGTTACTCAAGGCACTGACCCCGTTAAAACTTGCATGACACGCAACAGGGGAT
AGGGACACGCACGCAACAGATGGGAAAGGAGATAGGATCCAAGCTTGGCGTAATCATGGT
CATAGCTGTTTCCTGTGTG
>Ps_contig_mira-and-tgicl-ass_493
ATCCTATCCCTATCCCCTATCCCCCCTATTCTCTTGAGGAGTCTCAGCCTCTTAAATACT
TTCAATGTTTCAGAATAATAGGTTCCGAAATAAGGCAGGGGGCAATTAACTGTTTAG
>Ps_contig_mira-and-tgicl-ass_494 ||hit-id:gi|138236678|_e-value:1e-06_score:56.2_percentidentiy:100.00_recombinant protein III precursor [Filamentous phage display vector MSH-2 fUSE5
ATCCTATCCCTATCCCCTATCCCCCTATTAAACTTCTTGAGGAGTCTCAGCCTCTTAATA
CTTTCATGTTTCAGAATAATAGGTTCCGAAATAGGCAGGGGGCATTAACTGTTTAG
>Ps_contig_mira-and-tgicl-ass_495 ||hit-id:gi|138236678|_e-value:9e-14_score:79.7_percentidentiy:100.00_recombinant protein III precursor [Filamentous phage display vector MSH-2 fUSE5
ATCCTATCCCTATCCCCTATCCCCCTATTCTTCTTTTGTTAGGTAGTTCTCAGCCTCTTA
ATACTTTCATGTTTCAGAATAATAGGTTCCGAAATAGGCAGGGGGCATTAACTGTTTATA
CGGGCACTGTTACTCAAGGCACTGACCCCGTTAAAACTTGCATGACACGCAACAGGGGAT
AGGGACACGCACGCAACAGATGGGAAAGGAGATAGGATCCAAGCTTGGCGTAATCATGGT
CATAGCTGTTTCCTGTGTG
>Ps_contig_mira-and-tgicl-ass_496
ATCCTATCCCTATCCCCTATCCCCCTATTACTTCTTTGTAGGAGTCTCAGCCTCTTAAAT
ACTTTCATGTTTCAGAATAATAAGGTTCCGAAAATAGGCAGGGGGCATTAAACTGTTTAT
ACGGGCACTGTTACTCAAGGCACTGACCCCGTTAAAACTTGCATGACACGCAACAGGGGA
TAGGGACACGCACGCAACAGATGGGAAAGGAGATAGGATCCAAGCTTGGCGTAATCATGG
TCATAGCTGTTTCCTGTGTG
>Ps_contig_mira-and-tgicl-ass_497
ATCCTATCCCTATCCCCTAGTCCCCCTATTCTCTTGAGGAGTCTCAGCCTCTTAATACTT
TCATGTTTCAGAATAAATAGGTTCCGAAAATAGGSMGGGGGGCATTAACTGTTTAA
>Ps_contig_mira-and-tgicl-ass_498
ATCCTAATCCCTATTCCCCTATCCCCCCTATTCTCTTGAGGAGTCTCAGCCTCTTAATAC
TTTCTATGTTTCAGAATAATAAGGTTCCGTAAATAGGC
>Ps_contig_mira-and-tgicl-ass_499
ATCCTATCCCTACTCCCCTATCCCCCTATTCTCTTGAGGAGTCTCAGCCTTCTTAAATTA
CTTTCATGTTTCAAGAAATAARTAGGTTACCGAAA
>Ps_contig_mira-and-tgicl-ass_500
ATCCTATCCCTATCCCCTATCCCCCCTATTCTCTTGAGGAGTCTCAGCCTCTTAATACTT
TCATGTTTCAAGAAATAAAATAAGGTTACCGAAAATAAGGCAGGGGGCATTAACTGTTTA
AG
>Ps_contig_mira-and-tgicl-ass_501
ATCCTATCCCTATCCCCTATCCCCCTATTCTTTTCTTTTGAGGAGTACTCAGCCTCTTAA
TACTTTCATGTTTCAGAATAATAGGTTCCGAAATAGGCGAGGGGGCTATTAAACTTGTTT
AG
>Ps_contig_mira-and-tgicl-ass_502 ||hit-id:gi|138236678|_e-value:2e-15_score:85.1_percentidentiy:100.00_recombinant protein III precursor [Filamentous phage display vector MSH-2 fUSE5
ATCCTATCCCTATCCCCTATCCCCCTATTCTTCTTGAGGAGTCTCAGCCTCTTAATACTT
TCATGTTTCAGAATAATAGGTTCCGAAATAGGCAGGGGGCATTAACTGTTTATACGGGCA
CTGTTACTCAAGGCACTGACCCCGTTAAAACTTGCATGACACGCAACAGGGGATAGGGAC
ACGCACGCAACAGATAGGGAAAAGGAAGAATAAGGAATCCAAGCTTGGCGTAATCATGGT
CATAGCTGTTTCCTGTGTG
>Ps_contig_mira-and-tgicl-ass_503 ||hit-id:gi|138236678|_e-value:8e-16_score:86.7_percentidentiy:100.00_recombinant protein III precursor [Filamentous phage display vector MSH-2 fUSE5
ATCCTATCCCTATCCCCTATCCCCCTATTCTCTTGAGGAGTCTCAGCCTCTTAATACTTT
CATGTTTCAGAATAATAGGTTCCGAAATAGGCAGGGGGCATTAACTGTTTATACGGGCAC
TGTTACTCAAGGCACTGACCCCGTTAAAACTTGCATGACACGCAACAGGGGATAGGGAAA
CAACGACAACGCAACAGATGGGAAAAGGAGATAGGATCCAAGCTTGGCGTAATCATGGTC
ATAGCTGTTTCCTGTGTG
>Ps_contig_mira-and-tgicl-ass_504
ATCCTATCCCTATCCCCTATCCCCCTATTCTCTTGAGGAGTCTCAGCCTCTTAATACTTT
CAATAGTTTACAAGAAATAAATAAGGTTACCGAAAATAGGCAGGGGGCATTAACTGTTTA
G
>Ps_contig_mira-and-tgicl-ass_505
ATCCTATCCCTATCCCCTATCCCCCTATTCTCTTGAGGAGTCTCAGCCTCTTAATACTTT
CATGTTTCAGAATAATAGTTCGAAATAGGCGAGGGGGCGATTAACTGTTTAG
>Ps_contig_mira-and-tgicl-ass_506 ||hit-id:gi|138236678|_e-value:1e-07_score:59.3_percentidentiy:84.85_recombinant protein III precursor [Filamentous phage display vector MSH-2 fUSE5
AATCCTATCCCTATCCCCTATCCCCCTAAATTAACTCTTGAGGAGTCTCAGCCTCTTAAT
ACTTTCATGTTTCAGAATAATAGGTTCCGAAATAGGCAGGGGGCATTAACTGTTTAG
>Ps_contig_mira-and-tgicl-ass_507 ||hit-id:gi|138236678|_e-value:4e-07_score:57.8_percentidentiy:100.00_recombinant protein III precursor [Filamentous phage display vector MSH-2 fUSE5
ATCCTATCCCTATCCCCTATACCCCCCTAATTCTCTTGAGGAGTCTCAGCCTCTTAATAC
TTTCATGTTTCAGAATAATAGGTTCCGAAATAGGCAGGGGGCATTAACTGTTTAAG
>Ps_contig_mira-and-tgicl-ass_508
ATCCTATCCCTATCCCCTATCCCCCTATTCTCTTGAGGAGTCTCAGACCTAACTTAAAAT
AACTTTCATGTTTCAGAATAATAGGTTCCGAAATAGGCGAGGGGGCATTAAACTGTTTA
>Ps_contig_mira-and-tgicl-ass_509
CGCAAAAAACGCAAAACGCAAACGCAACGCACCAGCCTATGCGCCTGGTCTGTACAACCG
TTAACAATCTGTCCTCTTTCAAAGTTGGTCAG
>Ps_contig_mira-and-tgicl-ass_510
CGCAAAAAACGCAAAACGCAAAACGCAACGCACCTTTTTAGTCCTAATTGCGCCTGGTCT
GTACACCGTTCATCTGTACCTACTTTCAAAAGTTGGTCAGTTCGGTTCCCTTATGATTGA
CCG
>Ps_contig_mira-and-tgicl-ass_511 ||hit-id:gi|58091850|_e-value:2e-05_score:52.0_percentidentiy:100.00_gene V protein [synthetic construct
CGCAAAAACGACAAAACGCAAAACGCAACGCACCAAGCCTATTGCGCCTGGTCTGTACAC
CGTTCATCTGTCCTCTTTCAAAGTTGGTCAGTTCGGTTCCCTTATGATTGACCGTGCATG
ACACGCAACAGGGGATAGGGACACGCACGCAAACAGATGGGAAAAGANATAGGATCCAAG
CTTGGCTAATCAGTGGTCATAGCTGTTTCCTGTGTG
>Ps_contig_mira-and-tgicl-ass_512
CGCAAAAACGCAAAACGCAAACGCAACGCACCAGCCTATGCGCCTGGTCTGTACACCGTT
CATCTGTCCTCTTTCAAAGTTAGGTACAAGTTACGGTTACCCTTATGATTGACCG
>Ps_contig_mira-and-tgicl-ass_513
CGCAAAAACGCAAAACGCAAACGCAACGCACCAGCCTATGCGCCTAGGTACTAGTAACAA
CCGTTACAATCTGTCCTCTTTCAAAGTTGGTCAGTTCGGTTCCCTTATGATTGACCG
>Ps_contig_mira-and-tgicl-ass_514 ||hit-id:gi|58091850|_e-value:1e-06_score:56.2_percentidentiy:100.00_gene V protein [synthetic construct
CGCAAAAACGCAAAACGCAAACGCAACGCACCTAGCCTATGCGCCTGGTCTGTACACCGT
TCATCTGTCCTCTTTCAAAGTTGGTCAGTTCGGTTCCCTTATGATTGACCGTCGCATGAC
ACGCAACGAGGGGATAGGGACACGCACGCAACAGAGTAGGGAAAGAGAAGTAGGACTACC
GAAGGTCGTTAGGACGTAATCAGTT
>Ps_contig_mira-and-tgicl-ass_515
CGCAAAAAACGCAAAAACGCAAACGCAACGCACCAAGACCTAAATAGACGCCTGGTCTGT
ACACCGTTCATCTGTCCTACTTTCAAAGTTGGTCAGTTCGGTTCCCTTATGATTGACCG
>Ps_contig_mira-and-tgicl-ass_516 ||hit-id:gi|58091850|_e-value:8e-05_score:50.1_percentidentiy:100.00_gene V protein [synthetic construct
CGCAAAAACGCAAAACGCAAACGCAACGCACCTTAGGTCCTAATGCGCCTGGTCTGTACA
CCGTTCATCTGTCCTCTTTCAAAGTTGGTCAGTTCGGTTCCCTTATGATTGACCG
>Ps_contig_mira-and-tgicl-ass_517
CGACAAAAAACGACAAAAACGCAAACGCAACGCACCAGCCTATGCGCCTGGTCTGTACAC
CGTTCATCTGTCCTCTTTCAAAGTTGGTCTAGG
>Ps_contig_mira-and-tgicl-ass_518
CGCAAAAAAACGCAAAAACGCAAAACGCAACGCACCAGCCTATGCGCCTGGTACTAGTAA
CAACCGTTCATCTGTCCTCTTTCAAAAGTTGGTCAGTTCGGTTCCCTTATGATTGACCG
>Ps_contig_mira-and-tgicl-ass_519
CGCAAAAAACGACAAAACGCAAACGCAACGCACCAGCCTATGCGCCTGGTACTGTACACC
GTTCATCTGTCCTCTTTTCAAAGTTGGTACAGTTACGGTTTACCCTTTAATAGATTGACC
GTCGCATGACACGTCAAACGAGGGGAGTAGGGACACGCACGCAACTAGATAGGGAAAGGA
GTA
>Ps_contig_mira-and-tgicl-ass_520
CGCAAAAACGCAAAACGCAAACGCAACGCACCTAGTCCTTTATTTGTTCGTCCTTGGTCT
GTACACCGTTCATCTGTCCTCTTTCAAAGTTGGTCTAGTTCGGTTCCCTTATGTATTGAC
CG
>Ps_contig_mira-and-tgicl-ass_521
CGAACRMAAAAACGACAAAAACGCAAACGCAACGCACCAGACCTAATAGCGCCTGGTCTG
TACACCGTTCATCTGTCCTCTTTACAAAAGTTGGTCTAGGTTTCCGGTTCCCTTATGATT
GACCG
>Ps_contig_mira-and-tgicl-ass_522 ||hit-id:gi|58091850|_e-value:3e-06_score:54.7_percentidentiy:100.00_gene V protein [synthetic construct
CGCAAAAAACGCAAAACGCAAAACGCAACGCACCTTTAGTTCCTTATGCGCCTGGTCTGT
ACACCGTTCATCTGTCCTCTTTCAAAGTTGGTCAGTTCGGTTCCCTTATGATTGACCGTC
GCATGACACGCAAACAGGGGATAGGGACACGCACGCAACAGATGGGAAAGAGATAACGGA
TCCAAAGACTTAGGACCGTAAATCAATAGGTCATAGCTGTTTCCNGTGTAGA
>Ps_contig_mira-and-tgicl-ass_523 ||hit-id:gi|58091850|_e-value:1e-05_score:52.8_percentidentiy:88.89_gene V protein [synthetic construct
CGCAAAAACGCAAAACGCAAACGCAACGCACCTTAGTTCCTTTATTGTCGCCTGGTCTGT
ACACCGTTCATCTGTCCTCTTTCAAAGTTGGTCAGTTCGGTTCCCTTATGATTGACCGTC
GCATGACACGCAACAGGGGATAGGGACACGCACGCAACAGATGGGAAAGGAGATAGGATC
CAAGCTTGGCGTAATCATGGTCATAGCTGTTTCCTGTGTG
>Ps_contig_mira-and-tgicl-ass_524
CGCAAAAACGCAAAACGCAAACGCAACGCACCAGCCTATGCGCCTGGTCTGTACACCGTT
CATCTGTCCTCTTTCAAAGTTGGTCAGTTCCGGTTCCCTTATGATTCGACCGTCGCATGA
CACGCAACGAGGGGATAGGGACACGCACGACAACAGAGGTAGGGGAAAAGGAGATAGGAC
TCCGAAGGTCGTTGGACTAATC
>Ps_contig_mira-and-tgicl-ass_525
CGCAAAAACGCAAAAACGCAAAACGCAACGCACCAGCCTATGCGCCTGGTCTGTACACCG
TTCATCTGTCCTCTTTCAAAAGTTGGTCAGTTCGGTTCCCTTATGATTGACCGTCGCATG
ACACGCAACAGGGGATAGGGACACGCACGCAACAGATGGGAAAGAGATAGGATCCAAGCT
TGGCTAANCATGGTCATAGCTGTTTCCNGTGTG
>Ps_contig_mira-and-tgicl-ass_526 ||hit-id:gi|58091850|_e-value:3e-05_score:51.6_percentidentiy:92.00_gene V protein [synthetic construct
CGCAAAAACGCAAAACGCAAACGCAACGCACCTTTTTTAGTTTCCTATGCGCCTGGTCTG
TACACCGTTCATCTGTCCTCTTTCAAAGTTGGTCAGTTCGGTTCCCTTATGATTGAACCG
TCGCATGACACGCAACAGGGGATAGGGACACGCACGCAAACAGATGGGGAAAAGGAAGAA
TAGGATCCAAGCTTGGCGTAATCATGGTCATAGCTGTTTCCTGTGTG
>Ps_contig_mira-and-tgicl-ass_527
CGCAAAAACGCAAAACGCAAACGCAACGCACCAGCCTATGCGCCTGGTCTGTACACCGTT
CATCTGTCCTCTTTTCAAAGTTGGTCAGTTCGGTTCCCTTATGATTGACCGTCGCAATGA
CACGCAACAGGGGATAGGGACACGCACGCAAACAAGAATAGGGAAAAGAGAATAGGAATC
CAAGCTTGGCGTAATCATGGTCATAGCTGTTTCCTGTGTG
>Ps_contig_mira-and-tgicl-ass_528
CGACAAAAACGACAAAACGACAAACGCAACGCACCAGCCTATGCGCTGGTCTGTACYACC
GTTCATCT
>Ps_contig_mira-and-tgicl-ass_529 ||hit-id:gi|58091850|_e-value:6e-05_score:50.4_percentidentiy:100.00_gene V protein [synthetic construct
CGCAAAAACGCAAAACGCAAACGCAACGCACCTAGCCTATTGTCGTCCTGGTCTGTACAC
CGTTCATCTGTCCTCTTTCAAAGTTGGTCAGTTCGGTTCCCTTATGATTGACCGTCGCAT
GACACGCAACAGGGGATAGGGACACGCACGCAACAGATGGGAAAGGAGATAGGATCCAAG
CTTGGCGTAATCATGGTCATAGCTGTTTCCTGTGTG
>Ps_contig_mira-and-tgicl-ass_530 ||hit-id:gi|58091850|_e-value:6e-07_score:57.0_percentidentiy:100.00_gene V protein [synthetic construct
CGCAAAAACGCAAAACGCAAACGCAAAACGACACCAGCCTATGCGCCTGGTCTGTACACC
GTTCATCTGTCCTCTTTCAAAGTTGGTCAGTTCGGTTCCCTTATGATTGACCG
>Ps_contig_mira-and-tgicl-ass_531 ||hit-id:gi|58091850|_e-value:6e-05_score:50.4_percentidentiy:100.00_gene V protein [synthetic construct
CGCAAAAACGCAAAACGCAAACGCAACGCAACCAAAGAACCTAATAGACGCCTGGTCTGT
ACACCGTTCATCTGTCCTCTTTCAAAGTTGGTCAGTTCGGTTCCCTTATGATTGACCGTC
GCATGACACGCAACAGGGGATAGGGACACGCACGCAACAGATGGGGAAAAGGAGATAGGA
TCCAAGCTTGGCGTAATCATGGTCATAGCTGTTTCCTGTGTG
>Ps_contig_mira-and-tgicl-ass_532 ||hit-id:gi|58091850|_e-value:8e-05_score:50.1_percentidentiy:100.00_gene V protein [synthetic construct
CGCAAAAAACGCAAAAACGCAAACGCAACGCAACCAAGACCTAATGCGCCTGGTCTGTAC
ACCGTTCATCTGTCCTCTTTCAAAGTTGGTCAGTTCGGTTCCCTTATGATTGACCG
>Ps_contig_mira-and-tgicl-ass_533
CGCAAAAAACGCAAAACGCAAACGCAACGCACCAGCCTATGTCGTCCTTGGTTCTGTACA
CCGTTCATCTGTCCTCTTTCAAAGTTGGTCAGTTCGGTTCCCTTATGATTGACCG
>Ps_contig_mira-and-tgicl-ass_534 ||hit-id:AT4G27960.2_e-value:3e-20_score:93.6_percentidentiy:79.25_UBC9 (UBIQUITIN CONJUGATING ENZYME 9); ubiquitin-protein ligase
GGATGAAAGACCTTAGTCCTGATGCAACCTTTTAGGTTAGGCTTGAAAGGATAATCTGGA
GGAAAATGTAATGGTAACCAAAAAAACACCTCCAGCATACGGACTATCAGCCGGACCCAT
AATTGTTGCTTGCCAATGGAACATGTCTTCGGCAACCGGACCTGCGCTGCAGGACGTAGG
TGGATCTTTCTGCAAGTTCCTTGAGCTCCTTGAGGNTGCGTCTTGGAACGCCCAAGTTAG
GGGAAACGGACCGGTTAAACCGTTTTAAGGGGTAACGTTTTTTCCAAGGTAACTTTACCG
GTTTTAAAGGGGTTGGAACGGGTCCTTTAAGGGTTAGGGGGGGGAAACGGGTAAAC
>Ps_contig_mira-and-tgicl-ass_535 ||hit-id:AT4G27960.2_e-value:1e-12_score:67.8_percentidentiy:85.29_UBC9 (UBIQUITIN CONJUGATING ENZYME 9); ubiquitin-protein ligase
CGGGGGTTACTTTGTCTAGTAAAGTATTCCTACCTACGTTCCTGCAGCGCAGGTCCGGTT
GCCGAAGACATGTTCCATTGGCAAGCAACAATTATGGGTCCGGCTGATAGTCCGTATGCT
GGAGGTTGTTTTTTTGGTACCATTCATTTTTCCCTCCAGATTATCCTTTCAAGCCTCCTA
AGGTTGCATTCAGGACTAAGGTTCTTTCACTCCGAACNTCAATAGCAACGGGNTATTTGT
CTTGATAT
>Ps_contig_mira-and-tgicl-ass_536 ||hit-id:AT5G50460.1_e-value:1e-12_score:67.8_percentidentiy:88.24_protein transport protein SEC61 gamma subunit, putative
GGAGTCTTSATCCAAACGCGCAACAGAGAAAATGGACGCCATCGATTCCGTCTTCGATCC
ACTCAGAGAATTCGCTAAGGACAGCGTCAGGCTCGTTAAGCGTTGCCACAAACCCGATCG
CAAAGAATTCTCTAAGGTGAAATAATAAAAAAGAGGGGTTGGGATTGGGAAGGCGAGTGA
GGGATTCACGCTGCGTCTGTTCTTGTGGATCT
>Ps_contig_mira-and-tgicl-ass_537 ||hit-id:AT1G64230.4_e-value:4e-32_score: 114_percentidentiy:87.72_ubiquitin-conjugating enzyme, putative
CCCGTAACCATACCTTCCTAAGGAAACGTTACTAACGGAAGTTTAGTTCTAGTAAGGTTT
AAGTTTTTACCTTTTCCCTTACCCTTACATGCAGCGCAGGTCCGTCGTTTGGTCGTGAGG
GACGATGTTTCTACTGGCAAGCAACAATACATGGGACCGTGCTGATAGCCCCTATTCAGG
TGGTGTGTTTTTGGTTTCAATTCACTTTCCTCCCGATTATCCATTCAAGCCACCAAAGGT
TGCATTTAGGACTAAGGTATTCCATCCAAACATCAACAGCAACGGAAGTATCTGTCTCGA
CATTCTGAAAGAACAAATGGAGCCCAGCGTTGACCATTTCCAAGGTCCTCTTGTCGATTT
GCTCGTTGCTGACGGNTCCCAATCCCGACGACCCTTTGGNGCCTAGAAATCGCACATATG
TAACAAGACCCGAACAGGGAACCAAAGGTACGAAGCCAACCGCACGCAGCG
>Ps_contig_mira-and-tgicl-ass_538 ||hit-id:AT4G27960.2_e-value:2e-33_score: 114_percentidentiy:91.23_UBC9 (UBIQUITIN CONJUGATING ENZYME 9); ubiquitin-protein ligase
CATTGTTCTTTCAGAATGTCGAGACAGATACTTCCGTTGCTGTTGATGTTTGGATGGAAT
TACCTTAGTCCTAAATGCAACCTTTGGTGGCYTGAATGGATAATCGGGAGGAAAGTGAAT
TGAAACCAAAAACACACCACCTGAATAGGGGCTATCAGCAGGTCCCATGATTGTTGCTTG
CCAGTGAAACATGTCCTCAGCAACAGGACCTGCGCTGCATGGAGGGTAGGAGGACTTCCC
TTTCTGACCTAAAAACTTTCCCGTTTWGGTAACGGTTTTCCCGTTTGGGAAGGGTAGTTC
GGGTTACCGGTTTTTTACGGGGAACTTACGGACCCTAAGTTCGG
>Ps_contig_mira-and-tgicl-ass_539 ||hit-id:AT5G41700.1_e-value:8e-30_score: 125_percentidentiy:80.49_UBC8 (UBIQUITIN CONJUGATING ENZYME 8); protein binding / ubiquitin-protein ligase
AGTTGCTTCATACTTGGTCCTGTCCGGGTTTTTGGTTACTATGTGAGCAATCTCTGGTAC
AAGCGGGTCATCAGGATTTGGATCAGTCAGCAATGAGCAGATAGAAAAGACAAGTACCTT
AGAGATGGTCAGTGCAGGGCTCCATTGCTCCTTCAGGATATCAAGACAAATACTCCCGTT
GCTATTGATGTTCGGANAAGACCTNTCTNANGCAACCTTAGGAGGCTTGAAAGGATAATC
>Ps_contig_mira-and-tgicl-ass_540 ||hit-id:AT5G41700.4_e-value:1e-36_score: 143_percentidentiy:76.29_UBC8 (UBIQUITIN CONJUGATING ENZYME 8); protein binding / ubiquitin-protein ligase
CCCAACCCTTTTCTTTTCCCTACCACAACAAAACAAGAAATACTCACCCAACGAAAACAA
GGAAGAAAACAATAAGCAAACCAAGAAACAAGTTTTCTATAAATGTAATTTATACATGGT
CTAAAACTCCAAATCAGCCCATGGCATACTTCTGAGTCCAGCTGCGYKTGCAGTTGCTTC
ATACTTGGTCCTGTCGGTTTTGTACATGTGAGCAATCTCTGGTACAAGCGGGTCATCAGG
ATTTGGATCAGTCAGCAATGAGCAGATAGAAAGCAGTACCTTAGAGATGGTCAGTGCAGG
GCTCCATTGCTCCTTCAGGATATCAAGACAAATACTCCCGTTGCTATTGATGTTCGGATA
GAAAGTACCTTAGTCCTGAATGACAACCGTTAGGGAGGTCTTAGGAAAAGGATAATCGTA
GGAAGGAAAATGGAAAGTTAACGGTAAAAACCCAAAAAAAACC
>Ps_contig_mira-and-tgicl-ass_541
TACCTCGATGACCCGCCTTGTACCAGAGATTGCTCACATGTACAAAAACCGAAACCAAGG
AACCAAGTAATGAAGCAACTTGCACGCAGCTGGACTCAGAAGTATGCCATGGGCTGATTT
GGAGTTTTAGACCATGTATAAATTACATTTATAGAAAAACTAGTTTACTAGGTTTAGCTT
ATGTTTCTTCCTGTTTTCTTGGGTGAGATTCTGTTTTGTTGTGTAAAGGG
>Ps_contig_mira-and-tgicl-ass_542 ||hit-id:AT4G27960.2_e-value:2e-17_score:84.3_percentidentiy:64.29_UBC9 (UBIQUITIN CONJUGATING ENZYME 9); ubiquitin-protein ligase
GTTCGGGGGTACTTGCAGAAAGATCCACCTACGTCCTGCAGCGCAGGTCCGGTTGCCGAA
GACATGTTCCATTGGCAAGCAACAATTATGGGTCCGGCTGATAGTCCGTATGCTGGAGGT
TTGTTTTTTTGGTACCATTCTATTTTTCCTCCAGTATTTACTTCCTTTACAAACGGTCCC
CTTACCGTTAAAGGGTTTCGGACCTTAACGTTTTACCGAAACGGGGTAAACCGTTTAAAA
CGGGTTTCCTTTTTACCAACCGTTTAACCCCCGGGAAAAAACCTAACGTTTAACCCGTAA
AAAAGGTTTAACCGGGGAACCCCGGTAAAAAAACCGGGGGGGGTTAATTTTAAACGTTTT
TTTTACGGGTTACCCGTTTTTAAGGGTAAACTTTTTAACCGG
>Ps_contig_mira-and-tgicl-ass_543
AAGCAGTGGTATCAACGCTAGAGTTACGTCGGGGTATCGAGCAGCCTTTGTTCTGTTTTG
TGRRGAAAAGGTGAAATATAAAAAAGAAGGGGTTGGGATTGGGAGGCGAGTGAGGGATTC
ACGCTGCGTCTGTTCTTGTTGGATCTCTCATTCCGTATCCTCCCATAGCCTCACCTTAAG
NTCTGAAACTCCTAAGTCGCTTCCATGGCTTCCAAGCGCATCCTCAAGGNGCTCAAGGCT
TGCAAGAAAGCTCCACCTACGT
>Ps_contig_mira-and-tgicl-ass_544
GTTGCGGCTGGGGGTTTTAGGTTAATTTTGGGTTTCGGTCCGGGAAGGATTGAGGTGGCA
CGAAGGCGGGTGGATGGATTCCTGTTTCTTGGGTGAGATTCTGTTTGTTGTGTGGGAAAG
AAAAGGTGGTGTTGTACTTTGATAAGAAAAGTATAACTTTATTTTCAAGCAAGTGATGTG
TTCGTCATAATGGAAAGTCATGAACAAGATGCTATCTCYTGTTGTAACTTTCTCTATGAA
GCAATGTAGAATTAGTGAGTGTCGCATATCAACTTTGTCTTGTTTATTGATGACACCTCC
TTCTGGWCAAATACATCTATAATAGATTTGTTTTAATTTTTTCTTATAGACAATTAGGTT
GTATATG
>Ps_contig_mira-and-tgicl-ass_545 ||hit-id:AT4G27960.1_e-value:8e-20_score:87.0_percentidentiy:88.64_UBC9 (UBIQUITIN CONJUGATING ENZYME 9); ubiquitin-protein ligase
TGAATGCAACCTTAGGAGGCTTGAAAGGATTTAATTCTGGAGGAAAATGAATGGTAACCA
AAAAAACACCTCCAGCATACGGACTATCAGCCGGACCCATAATTGTTGCTTGCCAATGGA
ACATGTCTTCGGCACCGGCCTGCGCTGCAGGACGTAGGTGGATTCTTTCTGCAAGTTCCT
TGGACGTCCTTCCCGTTTGGAAGGGTATTCGGGTCCGGTCCGGTTTTAAGGGGGAAAACC
CGGTACCCCCGTAAAGGGTTAACGGGGGAAAACGGGTACCCGGGTTAAACCGGTTTTAAA
GGGGTTAACCGGTTTTTTCCGAAAGGTTAACGTTTTTAACCGGGTTTTTAAAAAGGGGGG
TTACGGGGAACCGGGGTTACCGGTTTAAAGGGGGTTAGGGGGGGGAAACGGGGTTAAAAA
CCGGG
>Ps_contig_mira-and-tgicl-ass_546 ||hit-id:AT5G53300.3_e-value:1e-16_score:81.6_percentidentiy:81.25_UBC10 (ubiquitin-conjugating enzyme 10); ubiquitin-protein ligase
AGATAGAAAGGCAGTAACCTTAGAGATGGTTTTCTTTAGTTGCATGGCTCCATTGCTCCT
TCAGGATATCAAGACAAATACTCCCGTTGCTATTGATGTTCGGATGAAAGACCTTAGYCC
TGAATGCAACCTTAGGAGGCTTGAAAGGATAATCGTGGAGGAAAACTCGAAATAGGTAAA
ACCAAAAAAACACCTCCAGCATACGGACTATCAGCCGGACCMWTAATTGTTGCTTGCCAA
TGGAACATGTCTTCGGCAACCGGACCTGCGCTGCAGGACGTGGTGGATTCTTTCTGCTAA
GTCCTTGAGCCTTCCTTGGAGGATCGGCGTCGTTAA
>Ps_contig_mira-and-tgicl-ass_547 ||hit-id:gi|56160845|_e-value:5e-05_score:50.8_percentidentiy:92.00_pol [Human adenovirus 1
TACCTCTCCGCGTAGGCGCTCGTTGGTCCAGCAGAGGCGGCCGCCCTTGCGCGAGCAGAA
ATAGGACGGTAAGGGGGTACTAAGACTGCGTCTCGTCCGGGGCA
>Ps_contig_mira-and-tgicl-ass_548 ||hit-id:gi|56160845|_e-value:9e-11_score:69.7_percentidentiy:93.75_pol [Human adenovirus 1
TACCTCTCCGCGTAGGCGCTCGTTGGTCCAGCAGAGGCGGCCGCCCTTGCGCGAGCAGAA
TGGCGGTAGGGGGTCTAGCTGCGTCTCGGTCCGGGGGCATGACACGCAACGAGGGGATAG
GGACACGCACGCAACAGAGTAGGGGAAAGGAGATAGGATCCAAGTCGTTGGGACGTTAAT
CAGTTGGTACATTAGTCTTGTTTCCTGTGT
>Ps_contig_mira-and-tgicl-ass_549
TACCTCTCCGCGTAGGCGCTCGTTGGTCCTAGTCAGAGGCGGCCGCCCTTGCGCGAGCAG
AATGGCGGTAGGGGTCTAGCTGCGTCTCGTCCGGGGGCATGACACGCAACAGGGGATAGG
GACACGCACGCAACAGATGGGAAAGGAGATAGGATCCAAAGACTTAGGACGTAAATCATG
GTCATAGCTGTTTCCTGTGTG
>Ps_contig_mira-and-tgicl-ass_550 ||hit-id:gi|56160845|_e-value:5e-07_score:50.8_percentidentiy:92.00_pol [Human adenovirus 1
TACCTCTCCGCGTAGGCGCTCGTTGGTCCAGCAGAGGCGGCCGCCCTTGCGCGAGCAGAA
ATAGGACGGTAAGGGGGTCTAGCTGCGTCTCGTCCGGGGGCATGACACGCAACAGGGGAT
AGGGACACGCACGCAACAGATGGGAAAGGAGATAGGATCCAAGCTTGGCGTAATCATGGT
CATAGCTGTTTCCTGTGTG
>Ps_contig_mira-and-tgicl-ass_551
TACCTCTCCGCGTAGGCGCTCGTTGGTCCTTAGTCAGGAGGCCGGCCCGCCCTTGCGCGA
GCAGAAGTGGG
>Ps_contig_mira-and-tgicl-ass_552 ||hit-id:gi|56160845|_e-value:9e-07_score:54.3_percentidentiy:100.00_pol [Human adenovirus 1
TACCTCTCCGCGTAGGCGCTCGTTGGTTTCCTAGAACAGAGGCGGCCGCCCTTGCGCGAG
CAGAATGGCGGTAGGGGGTCTAGCTGCGTCTCGTCCGGGGGCA
>Ps_contig_mira-and-tgicl-ass_553 ||hit-id:gi|56160845|_e-value:9e-06_score:50.8_percentidentiy:100.00_pol [Human adenovirus 1
TACCTCTCCGCGTAGGCGCTCGTTGGTCCTTAGTTCTAGAGGCGGCCGCCCTTGCGCGAG
CAGAATGGCGGTAGGGGGTCTAGCTGCGTCTCGTCCGGGGGCATGACACGCAACAGGGGA
TAGGGACACGCACGCAACAGATGGGAAAGGAGATAGGATCCAAGCTTGGCGTAATCATGG
TCATAGCTGTTTCCTGTGTG
>Ps_contig_mira-and-tgicl-ass_554 ||hit-id:gi|56160845|_e-value:4e-06_score:52.0_percentidentiy:91.67_pol [Human adenovirus 1
TACCTCTCCGCGTAGGCGCTCGTTGGTCCTTTAGTTTYTAGTAGGCGGCCGCCCTTGCGC
GAGCAGAATGGCGGTAGGGGGTCTAGCTGCGTCTCGTCCGGGGGCATGACACGCAACAGG
GGATAGGGACACGCACGCAACAGATGGGAAAGGAGATAGGATCCAAGCTTGGCGTAATCA
TGGTCATAGCTGTTTCCTGTGTG
>Ps_contig_mira-and-tgicl-ass_555
TACCTCTCCGCGTAGGCGCTCGTTGGTACCAAGACAAGAGGCGGCCGCCCTTGCGCGAGC
AGAATGGCGGTAAGGGGGTCTAGCTGCGTCTCGTCCGGGGGCATGACACGCAACAGGGGA
TAGGGACACGCACGCAACAGATGGGAAAGGAGATAGGATCCAAGCTTGGCGTAATCATGG
TCATAGCTGTTTCCTGTGTG
>Ps_contig_mira-and-tgicl-ass_556 ||hit-id:gi|56160845|_e-value:6e-10_score:67.0_percentidentiy:90.91_pol [Human adenovirus 1
TACCTCTCCGCGTAGGCGACTACGTTAGGTCCAGCAGAGGCGGCCGCCCTTGCGCGAGCA
GAATGGCGGTAGGGGGTCTAGCTGCGTCTCGTCCGGGGGCATGACACGCAACAGGGGATA
GGGACACGCACGCAACAGATGGGAAAGGAGATAGGATCCAAGCTTGGCGTAATCATGGTC
ATAGCTTGTTTCCTGTGTG
>Ps_contig_mira-and-tgicl-ass_557
TACCTCTCCGCGTAGGCGCTCGTTGGTCCAGCAGAGGCGGCCGCCCCTTGCGCGAGCAGA
ATGGCGGGTAGGGGGGTCGTAGCTGCGTCTCGTCCGGGGGCGATGACACGCAACAGGGAG
TAGGGACGACGCACGCAACAGATGGWAGGRGAAAGGGAAGGAAGTAAGGGAAGTACCAAC
GACGTTGGGTCGGTAA
>Ps_contig_mira-and-tgicl-ass_558 ||hit-id:gi|56160845|_e-value:3e-10_score:68.2_percentidentiy:100.00_pol [Human adenovirus 1
TACCTCTCCGCGTAGGCGCTCGTTGGTCCAGCAGAGGCGGCCGCCCTTGCGCGAGCAGAA
TGGCGGTAGGGGGTCTAGCTGCGTCTCGGTCCGGGGGCATGACACGCAACAGGGGATAGG
GACACGCACGCAACAGATGGGGAAAAGGAGATAGGATACCAAAAGACTTAGGACGTAATC
ATGGTCATAGCTTGTTTCCTGTGTG
>Ps_contig_mira-and-tgicl-ass_559
TACCTCTCCGCGTAGGCGCTCGTTGGTCCTAGCAGAGGCGGCCGCCCTTGCGCGAGCAGA
ATGGCGGGTAGGGGGTCTAGCTGCGTCTCGGTCCGGGGCATGACACGCAACGAGGGGATA
GGGACACGCAACGCAACAGAGTAGGGGAAAGGAGATAGGACTACCGAAGTCGTTGGGACG
TAATCAGTGGTACATAGTCTTGTTTCCTGTGTG
>Ps_contig_mira-and-tgicl-ass_560
TACCTCTCCGCGTAGGCGCTCGTTGGTCCTTAGTTCTTAGTTAGGTTCGGTTCCGTTCCC
TTTGTCGTCGAGCAGAATGGCGGTAGGGGTCTAAGCTGCGTCTCGTCCGGGGGCATGACA
CGCAACAGGGGATAGGGACACGCACGCAACAGATGGGAAAGGAGATAGGATCCAAGCTTG
GCGTAATCATGGTCATAGCTGTTTCCTGTGTG
>Ps_contig_mira-and-tgicl-ass_561 ||hit-id:gi|56160845|_e-value:4e-08_score:60.8_percentidentiy:88.24_pol [Human adenovirus 1
TACCTCTCCGCGTAGGCGCTCGTTGGTTTTCCTTAGTCAGAGGCGGCCGCCCTTGCGCGA
GCAGAATGGCGGTAGGGGGTCTAGCTGCGTCTCGTCCGGGGGCATGACACGCAACAGGGG
ATAGGGACACGCACGCAACAGATGGGAAAGGAGATAGGATCCAAGCTTGGCGTAATCATG
GTCATAGCTGTTTCCNGTGTG
>Ps_contig_mira-and-tgicl-ass_562 ||hit-id:gi|56160845|_e-value:8e-07_score:56.6_percentidentiy:95.83_pol [Human adenovirus 1
TACCTCTCCGCGTAGGCGCTCGTTGGTCCAGCAGAGGCGGCCGCCCTTGCGCGAGCAGAA
TGGCGGGTAGGGGGTCTAGCTGCGTCTCGGTCCGGGGGCATGACACGCAACGAGGGGATA
GGGACACGCACGCAACAGAGTAGGGGAAAGGAGATAGGATCCAAGCGTTGGCGTAATCAT
GGTCATAGCTGTTTCCNGTGTG
>Ps_contig_mira-and-tgicl-ass_563
TACCTCTCCGCGTAGGCGCTCGTTGGTCCAGCAGAGGCGGCCGCCCCTTGCGCGAGCAGA
AATGGCGGTAGGGGGGTCGTAGCTGCG
>Ps_contig_mira-and-tgicl-ass_564 ||hit-id:gi|56160845|_e-value:6e-05_score:50.4_percentidentiy:87.50_pol [Human adenovirus 1
TACCTCTCCGCGTAGGCGCTCGTTGGTCCAGCAGAGGCGGCCGCCCTTGCGCGAGCAAGA
AATAGGGACGGGTAGGGGGGTCTAGCTGCGTCTCGGTCCGGGGGCATGA
>Ps_contig_mira-and-tgicl-ass_565 ||hit-id:gi|33465839|_e-value:1e-11_score:50.1_percentidentiy:88.46_L1 52, 55K [Human adenovirus C]g
CAAGCGTACGCACGTGGTTGTTAAAGCTTTTTTGAAAGTTAATCTCCTGGTTCACCGTCT
GCTCGTAATAGACGGTTAACCAGGTCGGCGGCCGCCACGTGTGCGCGCGCGGGACTAATC
CCGGTTCGCGCGTCGGGCATGACACGCAACAGGGGATAGGGACACGCACGCAACAGATGG
GAAAGGAGATAGGATCCAAGCTTGGCGTAATCATGGTCATAGCTGTTTCCTGTGTG
>Ps_contig_mira-and-tgicl-ass_566 ||hit-id:gi|33465839|_e-value:7e-07_score:50.1_percentidentiy:88.46_L1 52, 55K [Human adenovirus C]g
CAAGCGTACGCACGTGGTTGTTAAAGCTTTTTTTGTAAAGTTTAATTAACTACCTGGTTC
ACCGTCTGCTCGTATGCGGTTACCAGGTCGGCGGCCGCCACGTGTGCGCGCGCGGGACTA
ACG
>Ps_contig_mira-and-tgicl-ass_567 ||hit-id:gi|33465839|_e-value:3e-12_score:65.9_percentidentiy:94.44_L1 52, 55K [Human adenovirus C]g
CAAGCGTACGCACGTGGTTGTTAAAGCTTTTTTGGAAAAGTTAATCTCCTGGTTCACCGT
TCTTTGCTCGTATGCGGTTACCAGGTCGGCGGCCGCCACGTGTGCGCGCGCGGGACTAAT
CCCGGTTCGCGCGTCGGGCATGACACGCAACAGGGGATAGGGACACGCACGCAACAGATG
GGAAAGGAGATAGGATCCAAGCTTGGCGTAATCATGGTCATAGCTGTTTCCTGTGTG
>Ps_contig_mira-and-tgicl-ass_568 ||hit-id:gi|33465839|_e-value:1e-07_score:54.3_percentidentiy:77.14_L1 52, 55K [Human adenovirus C]g
CCAAGCGTACGCACGTGGTTGTTAAAGCTTTTTTKKAAAGTTTAATCTCCTGGTTCACCG
TCTGCTCGTATGCGGTTACCAGGTCGGCGGCCGCCACGTGTGCGCGCGGCGGACTACGTC
CCGGTGCGCGGTCGGGCATGACCACGACAACGGAGGGGATACGGGACACG
>Ps_contig_mira-and-tgicl-ass_569
CAAGCGTACGCACGTGGTTTGTTTAAAGTCTTTTTTGAAAGTTAATCTCCTGGTTCACCG
TCTGCTACGTAATAGCGGTTACCAGGTCGGACGGCCGCCACGTGTGCGCGCGCGGGACTA
A
>Ps_contig_mira-and-tgicl-ass_570
CMAAGCGTACGCACGTAGGTTGTTAAAGTCTTTTTTGAAAGTTAATCTCCTGGTTCACCG
TCTGCTTCGTATGACGGTTAACCAAGGTCGGACGGCCGCCACGTGTGCGCGCGCGGGACT
AA
>Ps_contig_mira-and-tgicl-ass_571 ||hit-id:gi|33465839|_e-value:2e-07_score:58.9_percentidentiy:96.55_L1 52, 55K [Human adenovirus C]g
CAAGCGTACGCACGTGGTTGTTTTAAAGTTCTTTTTTTGAAAGTTAATCTCCTGGTTCAC
CGTCTGCTCGTATGCGGTTACCAGGTCGGCGGCCGCCACGTGTGCGCGCGCGGGACTTAA
>Ps_contig_mira-and-tgicl-ass_572 ||hit-id:gi|33465839|_e-value:2e-11_score:66.6_percentidentiy:89.47_L1 52, 55K [Human adenovirus C]g
CAAGCGTACGCACGTGGTTGTTAAAAGCTTTTTTTGTAAAGTTTAATCTCCTGGTTCACC
GTCTGCTCGTATGCGGTTACCAGGTCGGCGGCCGCCACGTGTGCGCGCGCGGGACTAATC
CCGGTTCGCGCGTCGGGCATGACACGCAACGAGGGGATAGGGACACGCACGCAACAGAGT
AGGGAAAGGAGATAGGATCCAAGTCGTTGGACGTAATCATGGTACATAGCTGTTTCCTGT
GTAG
>Ps_contig_mira-and-tgicl-ass_573
CAAGCGTACGCACGTGGTTGTTAAAGTCTTTTTTTAGTAAAGTTAATCTCCTGGTTCACC
GTCTGCTCGTATGGCCGGTTACCGAGGGTCCGGGCCGGCCCGCCACGTGTGCGCGCGGCG
GACTACGTCCCGGTCGCGCGGTCGGCATGACCACGACAACGGAGGGGAGACGGGACACGC
ACGACAANAGAGGAGGGAAAGGAG
>Ps_contig_mira-and-tgicl-ass_574 ||hit-id:gi|33465839|_e-value:2e-06_score:47.0_percentidentiy:89.66_L1 52, 55K [Human adenovirus C]g
CAAGCGTACGCACGTGGTTGTTAAAGCTTTTTTTGTTAAAGTTTAATTCTCCTGGTTCAC
CGTCTGCTCGTATGCGGTTACCAGGTCGGCGGCCGCCACGTGTGCGCGCGCGGACTATCC
CGGTCGCGCGTCGGCATGACCACGACAACGAGGGGATAGGGACACGCACGACAACAGAGT
AGGGGAAAAGGAGAAGTAGGACTACCGAAGTCGTTAGGACTAATCG
>Ps_contig_mira-and-tgicl-ass_575 ||hit-id:gi|9626566|_e-value:4e-07_score:50.1_percentidentiy:66.67_encapsidation protein 52K [Human adenovirus F]g
CAAGCGTACGCACGTGGTTGTTAAAGCTTTTTTGAAAGTTAATCTCCTGGTTCACCGTCT
GCTCGTATGCGGTTAACCAAGGTACGGACGGACCGACCAACGTGTGCGCGCGCGGGACTA
ATCCCGGTTCGCGCGTCGGGCATGACACGCAACAGGGGATAGGGACACGCACGCAACAGA
TGGGAAAGGAGATAGGATCCAAGCTTGGCGTAATCATGGTCATAGCTGTTTCCTGTGTG
>Ps_contig_mira-and-tgicl-ass_576 ||hit-id:gi|33465839|_e-value:4e-17_score:90.9_percentidentiy:100.00_L1 52, 55K [Human adenovirus C]g
CAAGCGTACGCACGTGGTTGTTAAAGCTTTTTTGAAAGTTAATCTCCTGGTTCACCGTCT
GCTCGTATGCGGTTACCAGGTCGGCGGCCGCCACGTGTGCGCGCGCGGGACTAATCCCGG
TTCGCGCGTCGGGCATGACACGCAACAGGGGATAGGGACACGCACGCAACAGATGGGAAA
AGGAAGAATAAGGAATACCAAAGCTTGGCGTAATCATGGTCATAGCTGTTTCCTGTGTG
>Ps_contig_mira-and-tgicl-ass_577 ||hit-id:gi|33465839|_e-value:3e-11_score:64.7_percentidentiy:91.67_L1 52, 55K [Human adenovirus C]g
CAAGCGTACGCACGTGGTTGTTAAAGCTTTTTTGTAAAGTTTAATTCTTCCTGGTTCACC
GTCTGCTCGTATGCGGTTACCAGGTCGGCGGCCGCCACGTGTGCGCGCGCGGGACTAATC
CCGGTTCGCGCGTCGGGCATGACACGCAACGAGGGGATAGGGACACGCACGCAACAGATA
GGGGAAAGGAGATAGGATCCAAGTCTTGGACGTAATCATGGTCATAGCTTAGTTTCCTGT
GTG
>Ps_contig_mira-and-tgicl-ass_578 ||hit-id:gi|33465839|_e-value:3e-13_score:77.8_percentidentiy:95.35_L1 52, 55K [Human adenovirus C]g
CAAGCGTACGCACGTGGTTGTTAAAGCTTTTTTGAAAGTTAATCTCCTGGTTCACCGTCT
GCTCGTATGCGGTTACCAGGTCGGCGGCCGCCACGTGTGCGCGCGCGGACTATCCGGTTC
GCGCGTCGGCATGACACGCAACGAGGGAGTAGGGACACGCACGACAACAGAGTAGGGAAR
GAAGAAGTAAGGACTCCGAAGTCGTTGGACTAATCAGTTCGGTACTAAGTTACGTTCC
>Ps_contig_mira-and-tgicl-ass_579 ||hit-id:gi|33465839|_e-value:2e-12_score:56.2_percentidentiy:100.00_L1 52, 55K [Human adenovirus C]g
CAAGCGTACGCACGTGGTTGTTAAAGCTTTTTTGAAAGTTAATCTCCTGGTTCAACCGTC
TGCTCGTATGCGGTTACCAGGTCGGCGGCCGCCACGTGTGCGCGCGCGGGACTAATCCCG
GTTCGCGCGTCGGGCATGACACGCAACGAGGGGATAGGGACACGCACGCAACAGAGTAGG
GGAAAAGGAGAATAGGATCCAAGCGTTGGGACGTTAAATCAGTGGTCATAGCTTGTTTCC
TGTGTG
>Ps_contig_mira-and-tgicl-ass_580 ||hit-id:gi|33465839|_e-value:5e-09_score:63.9_percentidentiy:86.96_L1 52, 55K [Human adenovirus C]g
CAAGCGTACGCACGTGGTTGTTAAAGCTTTTTTTGTTAAAGTTTTAATTCTCCTGGTTCA
CCGTCTGCTCGTATGCGGTTACCAGGTCGGCGGCCGCCACGTGTGCGCGCGCGGGACTAA
TCCCGGTTCGCGCGTCGGGCATGACACGCAACGAGGGGATAGGGACACGCACGCAACAGA
GTAGGGAAAGGAGATAGGATCCAAGCTTGGACGTAATCAGTTGGTACATACGCTTGTTTC
CGTGTGTG
>Ps_contig_mira-and-tgicl-ass_581 ||hit-id:gi|33465839|_e-value:9e-14_score:79.7_percentidentiy:93.48_L1 52, 55K [Human adenovirus C]g
CAAGCGTACGCACGTGGTTGTTAAAGCTTTTTTGTTTAAAGTTTTAATACTCCTGGTTCA
CCGTCTGCTCGTATGCGGTTACCAGGTCGGCGGCCGCCACGTGTGCGCGCGCGGGACTAA
TCCCGGTTCGCGCGTCGGGCATGACACGCAACAGGGGATAGGGACACGCACGCAACNGAT
GGGAAAGGNGATAGGATCCAAGCTTGGCGTAATCATGGTCATAGCTGTTTCCNGTGTG
>Ps_contig_mira-and-tgicl-ass_582 ||hit-id:gi|33465839|_e-value:2e-07_score:55.5_percentidentiy:96.30_L1 52, 55K [Human adenovirus C]g
CAAGCGTACGCACGTGGTTGTTAAAGAACTTTTTTAAGAAAAGTTAATCTCCTGGTTCAC
CGTCTGCTCGTATGCGGTTACCAGGTCGGCGGCCGCCACGTGTGCGCGCGCGGGACTAAC
>Ps_contig_mira-and-tgicl-ass_583 ||hit-id:gi|33465839|_e-value:1e-06_score:50.8_percentidentiy:100.00_L1 52, 55K [Human adenovirus C]g
CAAGCGTACGCACGTGGTTGTTAAAGCTTTTTTKKAAAGTTWAATCTCCTGGTTCACCGT
CTAGACTCGTATGCGGTTACCAGGTCGGCGGCCGCCACGTGTGCGCGCGCGGGACTAATC
CCGGTTCGCGCGTCGGGCATGACACGCAACAGGGGATAGGGACACGCACGCAACAGATGG
GAAAAGGAGATAGGATCCAAGCTTGGCGTAATCATGGTCATAGCTGTTTCCTGTGTG
>Ps_contig_mira-and-tgicl-ass_584
GCGTTTTTGCGTTTTGCGTTTGCGTTGCGTTATAACCCAACCTAAGCCGGAGGTTAAAAA
AGGTAGTCTCTCAGACCTATGATTTTGAATAAAAATTACAACTATTGACTCTTCTCAGCG
TT
>Ps_contig_mira-and-tgicl-ass_585
GCGTTTTTGCGTTTTGCGTTTGCGTTGCGTTATAACCCAACCTAAGCCGGAGGTTAAAAA
AGGTAGTCTCTCAGACCTATGAATTTTAGAATAAAAATTACAACTATTGACTCTTCTCAG
CGTCTTAATCTAAGCTATCGCTATGTTTTCAAGGATTCTAAAGGGAAAATTAATTAATAG
CGACGATTTACAGAAGCAAGGGCATGACACGCAACGAGGGGATAGGGACACGCACGCAAC
AGATGG
>Ps_contig_mira-and-tgicl-ass_586
GCGTTTTTGCGTTTTTGCGTTTGCGTTGTCGTTATAACCCAACCTAAGCCGGARGKTTAA
AAAGGTAGTCTCTCAGACCTATGATTTTGATAAATTCATATTGACTCTTCTCAGCGTA
>Ps_contig_mira-and-tgicl-ass_587
GCGTTTTTGCGTTTTGCGTTTGCGTTGCGTTATTAACCCTAACCTAAGCCGGGAAGGTTA
AAAAAGGTGTCTCTCAGACCTATGTATTTTGAATAAATTCACTATTGACTCTTCTCAGCG
TTA
>Ps_contig_mira-and-tgicl-ass_588
GCGTTTTTGACGTTTTAGCGTTTGCGTTAGCGTTATAAACCCAACCTAAGCCGGAGGTTA
AAAAAGGTAGTCTCTCAGACCTATGATTTTGATAAATTCTACTATTGACTCTTCTCAGCG
GT
>Ps_contig_mira-and-tgicl-ass_589
GCGTTTTTTGCGTTTTGCGTTTGCGTTGCGTTAATTAAACCCCTAAACCTTAAGCCGGAG
GTTAAAAAAGGTAGTCTCTCAGACCTATGATTTTGATAAATTCACTATTGACTCTTCTCA
GCGT
>Ps_contig_mira-and-tgicl-ass_590
GCGTTTTTGCGTTTTGCGTTTGCGTTGCGTTATTTTTTAACCCTAACCTAAGCCGGAGGT
TAAAAAGGTAGTCTCTCAGACCTATTGATTTTAGATAAATTCACTATTGACTCTTACTCA
GACGTCTTAATCTAAGCTATCGCTATGTTTTCAAGGATTCTAAGGGAAATTAATTAATAG
CGACGATTTACAGAAGCAAGGGCATGACACGCAACAGGGGATAGGGACACGCACGCAACA
GATGG
>Ps_contig_mira-and-tgicl-ass_591
GCGTTTTTGCGTTTTGCGTTTGCGTTGCGTTATTTTAACCCTTTAACCTTAAAGCCGGAG
GTTAAAAAGGTAGTCTCTCAGACCTATTGATTTTGATAAATTCACTATTGAC
>Ps_contig_mira-and-tgicl-ass_592 ||hit-id:gi|47420040|_e-value:9e-20_score:99.8_percentidentiy:78.46_pXI [VCSM13 interference-resistant helper phage
GCGTTTTTGCGTTTTGCGTTTGCGTTGCGTTATTAACCCAACCTTAAAGCCGGAGGTTAA
AAAAGGTAGTCTCTCAGACCTATGATTTTGATAAATTCACTATTGACTCTTCTCAGCGTC
TTAATCTAAGCTATCGCTATGTTTTCAAGGATTCTAAGGGAAAATTAATTAATAGCGACG
ATTTACAGAAGCAAGGGCATGACACGCAACAGGGGATAGGGACACGCACGCAACAGATGG
>Ps_contig_mira-and-tgicl-ass_593 ||hit-id:gi|47420040|_e-value:1e-07_score:59.7_percentidentiy:100.00_pXI [VCSM13 interference-resistant helper phage
GCGTTTTTGCGTTTTGCGGTTTGCGGTTGCGTTATAACCCAACCTAAGCCGGAGGTTAAA
AAGGTAGTCTCTCAGACCTATGATTTTGATAAATTCACTATTGACTCTTCTCAGCGTTA
>Ps_contig_mira-and-tgicl-ass_594
GCGTTTTTTTGCGTTTTTGCGTTTTGCGTTTGCGTTTATTAAACCCCAACCTTAAGCCGG
AGGTTAAAAAAGGTAGTCTCTCAGACCTATGATTTTGATAAATTCACTATTGACTCTTCT
CAGCGT
>Ps_contig_mira-and-tgicl-ass_595
GCGTTTTTGCGTTTTGCGTTTGCGTTGCGTTACTAACCCAACCTAAGGCCGGGAAGGTTA
AAAGGTAGTCTCTCAGACCTATGTATTTT
>Ps_contig_mira-and-tgicl-ass_596 ||hit-id:gi|47420040|_e-value:2e-12_score:75.1_percentidentiy:78.00_pXI [VCSM13 interference-resistant helper phage
GCGTTTTTTGCGTTTTGCGTTTGCGTTGCGTTTATTAACCCAACCTAAGCCGGAGGTTAA
AAAGGTAGTCTCTCAGACCTATGATTTTGATAAATTCACTATTGACTCTTCTCAGCGTCT
TAATCTAAGCTATCGCTATTGTTTTCAAGGTATTACGTAAAGGGTRAAAATTTAAATTAA
TAGCGACGTATTTACAAGAAAGACAAGGGCATGACACGCAACGAGGGGATAGGGACACGC
ACGCAACAG
>Ps_contig_mira-and-tgicl-ass_597
GCGTTTTTGCGTTTTGCGTTTGCGTTGCGTTAATAAAACCCAAACCTAAAGACCGGAAGG
TTAAAAAAGGTAGTCTCTCAGACCTATGATTTTGATAAATTCACTATTGACTCTTCTCAG
CGTTA
>Ps_contig_mira-and-tgicl-ass_598
GCGTTTTTGCGTTTTGCGTTTGCGTTGCGTTATAACCCAACCTAAGCCGGAGGTTAAAAA
GGTAGTCTCTCAGACCTATGAATTTTAGATAAATTCACTATTGACTCTTCTCAGCGTTA
>Ps_contig_mira-and-tgicl-ass_599
GCGTTTTTTGCGTTTTGCGTTTGCGTTGCGTTATAACCCAACCTAAGCCGGGAAGGTTTA
AAAAAGGTAGTCTCTCAGACCTATGWWTTTTGATAAATTCACTATTGACTCTTCTCAGCG
TTA
>Ps_contig_mira-and-tgicl-ass_600
GCGTTTTTTGCGTTTTGCGTTTGCGTTGCGTTATAACCCAACCTAAGCCGGAGGTTTAAA
AAAAGGTAGTCTCTCAGACCTATGATTTTGATAAAATTCACTATTGAC
>Ps_contig_mira-and-tgicl-ass_601
GCGTTTTTTGCGTTTTGCGTTTGCGTTGCGTTATAACCCAAACCTAAGCCGGGAAGGTTA
AAAAAGGTAGTCTCTCAGACCTATGATTTTGATAAAATTCACTTATTGACTCTTCTACAG
CGTTA
>Ps_contig_mira-and-tgicl-ass_602 ||hit-id:AT5G18650.1_e-value:6e-24_score: 105_percentidentiy:86.00_zinc finger (C3HC4-type RING finger) family protein
ACATTCACAATGCATTGTGTGACCACATTTCATAACAGTAGTGTCTTTCAACGAGTCAAA
AAGGTACTCGTAACAAATTGGACAATGATGCCTCATGGAGTTCTCCACGCATAAATGATT
ATCACGCAGAGCAATTGAATAGCAAGACCCTGTCAAAATGAAGCAACAGATTCGTAATAG
AAGAAAATTATTTCGGAAGACTAAAAAGATAAGACAAAATCATACGTTAGAATGAGAATC
ATTAATAACTAACTAATACAATAAAAAGAAATTAAACAGTCAATAGAGTTAATTAAATTC
AAATTTTGCTAAATAGTTGTTTTTATACTTCGGTCTACTAA
>Ps_contig_mira-and-tgicl-ass_603
CCCTTAAACTTTTACAACGGGTTAATTAATTACTTACCTCCAACATATGGAGTTGGTGTT
TGTGTCATTAGACTATTATAAACGTCGATGTAAACCATAGGGAAAAGTTTACCCTTCATG
AGCTTCTGTCTTAATTTGTTGTTTAATACTTTCTGTTATTGTATTGATTGATATTGGAGG
ATGGATTGGGTTGGTCTACTTGTCTTTGCCATTGAATTTAATCTTCAAAACTACAGCAAT
TTCCTTTCCCTT
>Ps_contig_mira-and-tgicl-ass_604 ||hit-id:AT5G18650.1_e-value:4e-09_score:57.0_percentidentiy:72.73_zinc finger (C3HC4-type RING finger) family protein
CCGAATAACCGACNGAAGTTTTTCTTCCACATTATTGGGCGTAAATGCGGTCACTGCAGT
TCATATAATACTCGCAATATTGCTCCTCCTGTTCTTCCGCAATAGTCAAATTCTTGCCGT
TCAAGAAACAAGGTTCTTTCTCCCGAACACAGCTATTGTAGAGCCTCAATTTTAATTCAT
CATCAAGATTAGCGGTGTATTGTGTATACCCTTAAACTTTTCACGGGTTATTATTCTTCC
TACCAACATATGGAGTTGGTGTTTGTGTCATTAGACTATTATAAACGTCGATAGTAAACC
AGTAAGGGGTAAAAACGTTTACCCTTCATGAGTCTTCTGTACTTAATTTGTTAGTTTAAA
CTTTACTTTTCTTGTTTATTTGTTATTGTATTAGTATTAGTT
>Ps_contig_mira-and-tgicl-ass_605
CCCGGAATCGGCACTCCCAAAGAAAACACAAACCTAAACGCTAACTCAAAATACAACTCT
CACACCACCAACGAGAACCCTAACTCATCCTAACCACAGCCATAGGCAAACATGTGAAAG
AAAACCTAACCCTAGGTTTTGAAATTCATCCCTCTAAAGTCGCGATTTGAAAAAATTATA
AAAGGGGTTTTAATCAGTATGGAGAGGCGAAGATGATGGTGCAAAAGATTTAAACGAGAA
CGAAAATTTTACTTGGTTGGAGTCAAACGTCGGCGACGTCTCCCCACCGTTTGAGATGAG
TCCTCCCTTTTTCCCTTTTATGCTCTTTGTCTTTCTCTATTTTTGGTTTGGATGCTGTTT
TTGTTGAATGCTCTCTTGGTTTCTTTGAATGTTATGTGCTAAAATGTTTAAAAAAATATT
TTTTGATTTCTTCATGGATTCTCCAAACCCTGCATGTTGTTTTGTTTTTTAGGGTTTGAT
GTTAACAGAAAATATTTTGATTGTTTTCTCTTGGATTCTCCAAAAACGTGTCCTCACTGT
TAATCTATGTTGTTGTTATATATATGGTGAATGTTTAGGTTTTGAGATAACTTGTTAGGT
TATCTCTTTTCCAGATTGTATGGGATGATTATTCTGTGGATTTAGAGTTGTTTGAATTAG
TGTTTGTTATGATCTCTTGGGCAAAACATTAACCTGAGCATTTCATCAATTGTTTTTCAG
TTTTCCATAAGCGCTTATTTGATAAGCCTTTTTAACCTCTAGGTTGATTTTGCAGGTTTT
ACAAAAGTGAAGTGATGTTGATTGAAAGGAGGTATGCGCTTGTTTTTGGAAAAAGCTTGG
GGGCGCTGTGAGTTCAACAGAGTTTTGGAAATGTCCTTGCAAGTTTGCTGCTCAACCTGC
TGGATTTACAGCAGTTTCTACTTTTTCAAATTTCTTCTGATGTAACAGAACTTTTTGGAT
AATGTATTATGTAACTTTGGGATTATTTGTAATATTTAGGATTATGCATTGGCTTTGGGA
ATTAATATATGAACTTTTGGTATTCTTTATGTAAGTCTTTTTTTTGGTAATTATTTGTAA
GATTTGTTATTAAATTTTTAAATTTAAAGTATTCTTTTTAGGGTTAAAATWAGT
>Ps_contig_mira-and-tgicl-ass_606 ||hit-id:AT5G18650.1_e-value:7e-49_score: 190_percentidentiy:78.70_zinc finger (C3HC4-type RING finger) family protein
CCAATTGTTACGAGACCTTTTTGTACNCGTTGAAGACACTACTGTTATGAAATGTCACAC
AATGCATTGTGAATGTTATCATGAGATGATAACGCGCGACAAGTACTGTTGTCCTATATG
TTCCAAGTCGGTGATTGATATGTCTACAGTATGGAAGAGATTCGACGAAGAGATCGAAGC
AACCACCATGCCTGAAGATTATCGGAATCGAAAGGTTTGGATACTTTGTAATGACTGCAA
CGATACGACTGAAGTTTTCTTCCACATTATTGGGCATAAATGCGGTCACTGCAGTTCATA
TAATACTCGCAATATTGCTCCTCCTGTTCTTCCGCAATAGTCAAATTCTTGCCGTTCAAG
AAACAGGTCTTTCTCCCGAACACAGCTATTGTAGAGCCTCATTTAATTCATCATCAAGAT
TAGCGGTGTATTGTGTATACCCTTAAACTTTTCACGGGTTATTATTCTTCCTCCAACATA
TGGAGTTGGTGTTTGTGTCTATTAGACTTATTAATTAAACGGTCGATWGTAAAACCAGTT
AAAGGGGTAAAACGTTTACCCTTCATGAGTCTTCTGTACTTAATTTGTTAGTTTTAAACT
TTACCTTTTTCTTAGTTTTAA
>Ps_contig_mira-and-tgicl-ass_607
AAGCAGTGGTATCAACGCAGAGTTTTGGAAATGTCCTTGCAAGTTTGCTGCTCAACCTGC
TGGATTTACAGCAGTTTCTACTTTTTCAAATTTCTTCTGATGTAACAGAACTTTTTGGAT
AATGTATTATGTAACTTTGGGATTATTTGTAATATTTAGGATTATGCATTGGCTTTGGGA
ATTAATATATGAACTTTTGGATTTTTACTTTAAGTTCTTTTTTTTGGAATTTATTTGTAA
GTATTTGTAATTAAATTTTTAAATTTAAGAATTTAACTTTTTAAAAAAAAAAGGGTT
>Ps_contig_mira-and-tgicl-ass_608
TTTGGTAAATGTCCTTGCAAGTTTGCTGCTCAACCTGCTGGATTTACAGCAGTTTCTACT
TTTTCAAATTTCTTCTGATGTAACAGAACTTTTTGGATAATGTATTATGTAACTTGGGAT
TATTTGTAATATTTAGGATTATGCATTGGTCTTTGGGTAAATTAAATATATGAACTTTTG
GTATTCTTTATGTAGTCTTTTTTTGTATATTNTAGATTNTATAATTTAATTAANATCTTT
TAAGGTT
>Ps_contig_mira-and-tgicl-ass_609
TTTGGTAAATGTCCTTGCAAGTTTGCTGCTCAACCTGCTGGATTTACAGCAGTTTCTACT
TTTTCAAATTTCTTCTGATGTAACAGAACTTTTTGGATAATGTATTATGTAACTTTGGGA
TTATTTGTAATATTTAGGATTATGCATTGGCTTTWGGGGTAAATTAAATATATGAACTTT
TGGTATTCTTTATGTAAGTCTTTTTTTTGGTTAATTATTTGTTAAGATTTGTATAATWTT
AATTWAAAAWAYTTTTAAAAGGT
>Ps_contig_mira-and-tgicl-ass_610 ||hit-id:AT5G18650.1_e-value:2e-17_score:84.3_percentidentiy:61.02_zinc finger (C3HC4-type RING finger) family protein
TGGTTCGGGTAGTGAGAATTATTTCCATTGCCAGAAGTGCGGTTCTTGCTATTCAATTGC
TCTGCGTGATAATCATTTATGCGTGGAGAACTCCATGAGGCATCATTGTCCTAATTTGTT
ACGAGTTACCTTTTTGACTTCGTTAGAAAGACCACCACTTGTTATGAAATGTGGTCACAC
AATGCTATTTGGTAGTAATTGTTTATC
>Ps_contig_mira-and-tgicl-ass_611 ||hit-id:AT5G18650.1_e-value:4e-10_score:60.1_percentidentiy:92.31_zinc finger (C3HC4-type RING finger) family protein
ACANACACACNCANTGTGGAGAAGAATAACTACCGAAGTTAAAGGTTAAGGTTATAACAA
TACACCGCTAATCTTGATGATGAATTAAATGAGGCTCTACAATAGCTGTGTTCGGGAGAA
AGACCTGTTTCTTGAACGGCAAGAATTTGACTATTGCGGAAGAACAGGAGGAGCAATATT
GCGAGTATTATAATGAACTGCAGTGACCGCATTTATGCCCAATAATGTGGAAGAAAACTT
CAGTTGTATCGTTGCAGTCATTACAAAGTATCCAAACCTTTACGAATTCCGATAATCTTC
NGGCAGTGGGTTGGTTGCTTCGATCTCTTCGTCGAATCTCTCCATACTGTAGACATTTAT
TTTACGAAACCCTT
>Ps_contig_mira-and-tgicl-ass_612
TTGGAAATGTCCTTGCAAGTTTGCTGCTCAACCTGCTGGATTTACAGCAGTTTCTACTTT
TTCAAATTTCTTCTGATGTAACAGAACTTTTTGGATAATGTATTATGTAACTTTGGGATT
ATTTGTAATATTTAGGATTATGCATTGGCTTTGGGTAAKTWAATATATGAACTTTTGGTA
TTCTTTATGTAAGTCTTTTTTTTGGTTAAGTTATTTGTTAAGTATTTGTTATAATTTTAA
ATTTAAGTATCTTTTGGTTAAMGTT
>Ps_contig_mira-and-tgicl-ass_613
TTTGGTTAAATTGTCCTTGCAAGTTTGCTGCTCAACCTGCTGGATTTACAGCAGTTTCTA
CTTTTTCAAATTTCTTCTGATGTAACAGAACTTTTTGGATAATGTATTATGTAACTTTGG
GATTATTTGTAATATTTAGGATTATGCATTGGCTTTGGGAATTAATATATGAACTTTTGG
ATTCTTTATGTAAGTCTTTTTTKGWATTATTTGTAAGATTTGTATAATTTTAAATTTTAA
GTATCTTTTTGGGTTTAARTTAATTAAAAAGTT
>Ps_contig_mira-and-tgicl-ass_614
TACGCGGRKTCACAATTTCAAGATCAACAATTTTTTCCTATCAGAAAAAAACTTAGGGTT
CGCGAATTTCCCAATTTTCACCTCAAAAACCCTAAGAAATACGCCATGTCTTCCCCAAGA
AAGATCACTCTCAAGAGCTCCGACGGCGAAGCTTTCGAGGTTGACGGAGGCGGTGGCTTT
GGAGTCGACAAACCATCAAGCACATGATACGAAGATGGTATTTCGGGCCCGGACCCGGTA
AGTTAACGGGGTACCGGGTTAAAACCTTTTTCCCCCCGTTTTACCCCGGTTTTAACCCCC
GGGGTTAAAAAACCCGGGGTTTTAAACCCGGG
>Ps_contig_mira-and-tgicl-ass_615 ||hit-id:AT5G42190.1_e-value:7e-08_score:43.5_percentidentiy:87.50_ASK2 (ARABIDOPSIS SKP1-LIKE 2); protein binding / ubiquitin-protein ligase
TAAATCAAAAGATAATCAAGTACTAATAAACTTGGTTAAAGTACCTAACATTCAGTTCTT
CTATGATAAAACAAAAATAATAACATAAAATACAACTAGACATATCACTCAAAARRCCCA
TTGGTTTTCACGACGAACTTCCTCCTCTTCCTCAGGAGTGAAGTCATTCTTAATGTTGCA
GGTCCTGCGGATCTCCTCGGGTGTCCTTTTCCCTTGATCATGTCTGCTACAGTCTGGCAT
GTAAGNTCAAGCTAGGTTCTTGATTAGTTTAAAA
>Ps_contig_mira-and-tgicl-ass_616 ||hit-id:AT5G42190.1_e-value:4e-13_score:69.7_percentidentiy:91.84_ASK2 (ARABIDOPSIS SKP1-LIKE 2); protein binding / ubiquitin-protein ligase
AGAGCCTTCTTGATCTCACATGWTSCYAGACTGTAGCGGACATGATCAAGGGAAAGACAC
CAGAGGAAATCCGCAAAACTTTTAACATTAAGAATGACTTTAGTCCTGAGGAAGAAGAGG
AAGTCCGCAGGGAAAACCAATGGGCATTTGAATGATGCTTCTTAGAATCTCAAAGATTTG
CAATGTGGATTTATTATGTCTTTAWTTTGTTTACTCATGGAAGATCCGCAATGTWWWATT
TATCTGTTATATGCTTAAGTTACTTTAGTTTTAAATTAAAAAAAACTTT
>Ps_contig_mira-and-tgicl-ass_617 ||hit-id:AT5G42190.1_e-value:4e-12_score:66.2_percentidentiy:91.30_ASK2 (ARABIDOPSIS SKP1-LIKE 2); protein binding / ubiquitin-protein ligase
CACATGCCAGACTGTAGCGGACTTKKAYWTGATCAAGGGAAAGACACCAGAGGAAATCCG
CAAAACTTTTAACATTAAGAATGACTTTAGTCCTGAGGAAGAAGAGGAAGTCCGCAGGGA
AAACCAATGGGCATTTGAATGATGCTTCTTAGAATCTCAAAGATTTGCAATGTGGATTTA
TTATGCTTTATTTGTTTACTCATGGAAGATTCCCGGACTAAAATTAGGTTTAAAAATTTT
TATTCCTTTAGGTTTTTAAATTTAAAGTTTACGGGTTAACCTTTTAAAAACGGGTTTTAA
CCTTTTTTTGGTTTTTTTAAACTTTTCCGTTTTTTTTTAAGGGGTTAATTTTTTAA
>Ps_contig_mira-and-tgicl-ass_618 ||hit-id:AT5G65360.1_e-value:3e-70_score: 261_percentidentiy:98.53_histone H3
AAGCAAGTAGGTAATCAACGCAGAGTACGTCGGGGGATCGAAATTACATCTCTTTTATCA
ATCTCAGCTCAAAATCAATCTTCTAGAAGTTTCTCTCAATGGCTCGTACAAAGCAAACTG
CCCGCAAATCCACCGGCGGAAAAGCTCCCCGGAAGCAGCTAGCAACAAAGGCCGCTAGGA
AATCAGCTCCGGCAACCGGCGGAGTGAAGAAGCCACACAGATTCAGACCAGGAACCGTTG
CCTTGAGAGAGATCCGTAAGTACCAAAAGAGCACCGAGCTTTTGATCCGTAAACTTCCAT
TCCAACGTCTCGTTCGTGAAATCGCTCAGGATTTCAAAACGGATCTGAGGTTCCAGAGCA
GTGCTGTTTCGGCTCTTCAGGAAGCTGCTGAGTCTTACTTGGTTGGACTGTTCGAAGACA
CAAACCTTTGCGCTATTCATGCAAAGAGAGTCACCATCATGCCTAAGGACATTCAGCTTG
CAAGAAGAATCAGAGGCGAGAGGGCTTAGTTTTTATCTACTCTAATTTAAATTTTCGTAA
CCCTTGAATTAGATAGGTTCTACCAGTATCAGAGTCCATGGTGAATCTCATCCTCTTGTT
GGAACAAACTATTTGTTGTTAAATGTTAATCAATGAAGTTACAATTTCACTCTAGTAATA
CGTGTATTTACACG
>Ps_contig_mira-and-tgicl-ass_619
ACATCTCAATTCAATCAATCATCTTTTTCTCTCTGTTATCACTCCGATCAAAATGGCACG
TACCAAG
>Ps_contig_mira-and-tgicl-ass_620
GATCGAAATTAAATCACTTTTATCAATCTCAATCTCAGCTCAAAAACAAAATCTTCTACA
AGTTCTCTCAA
>Ps_contig_mira-and-tgicl-ass_621
GATAGTAAAGATCGTTGATTAACATTCGAATAGTCTTACATCTAGTGTTTGAGATTCACA
AGTA
>Ps_contig_mira-and-tgicl-ass_622
TTTTTTTAGATCCAAGCATTCAAGATCAATACTAATAAAACAAGTCGATTGACTTACTGA
ACCACACATTTAAAGATTT
>Ps_contig_mira-and-tgicl-ass_623
TCGGGGTATKMTMAWTCTACTTCTTTATCTCTCATCGATCATCAACGAAACACATTTTCT
CTCCGTTTTCTTTCGGATCGAAA
>Ps_contig_mira-and-tgicl-ass_624 ||hit-id:AT5G65360.1_e-value:5e-37_score: 149_percentidentiy:97.44_histone H3
TAGATGTGATTCACACATAGAAGCTGTTACTGGTACTAACTAWAAAATTCTAGGGTTACC
AAAATTAAAATTTGGAAATTAAAATTGTAGTAGATAACTAAGCCCTTTCGCCTCTAATTC
TCCTTGCAAGTTGAATGTCCTTAGGCATGATGGTGACTCTCTTGGCATGAATAGCGCACA
GGTTTGTGTCTTCAAACAGTCCAACCAGGTATGACTCAGCAGCCTCCTGAAGAGCAGAAA
CGGCACTGCTCTGGAAYCTSAGATCTGTTTTGAAATCCTGAGCGATTTCTCTAACCAATC
TTTGGAATGGAAGTTTCCTGATAAGAAGCTCGGTG
>Ps_contig_mira-and-tgicl-ass_625 ||hit-id:AT5G10980.1_e-value:1e-43_score: 171_percentidentiy:100.00_histone H3
ACAACAGTTTCTTCGTTTCAAAACCTAATTAATCTTCTTCGATTTTTCTCTCTTCGTTCT
TGAGAATTTTCATCGATCAAATCAATGGCTCGTACAAAGCAAACCGCTCGCAAATCCACC
GGTGGTAAGGCTCCAAGGAAGCAACTCGCCACCAAGGCTGCTAGGAAATCTGCTCCTACA
ACCGGAGGAGTCAAGAAGCCCCATCGTTATCGCCCTGGAACCGTTGCTCTTCGTGAGATC
CGTAAATATCAGAAGAGCACAGAGCTTCTGATCAGGAAGCTTCCGTTCCAAAGATTGGTT
AGAGAAATTGCTCAGGATTTCAAAACAGATCTCCGATTCCAAAG
>Ps_contig_mira-and-tgicl-ass_626 ||hit-id:AT5G65360.1_e-value:2e-66_score: 248_percentidentiy:99.22_histone H3
GAACGCATCTCAAATTCCCTTCTAATTTTCACTTTCTCTCCTTTTTCTTTCCGATCGAAA
TGGCTCGTACCGAAACAAAACTAGACTCGCAAATCCACCGGAGGCAAAGCCCCAAGGAAA
CAACTCGCGACCAAAGCCGCTCGGAAATCTGCCCCGGCGACCGGAGGAGTGAAGAAGCCA
CACAGATTCCGTCCAGGAACAGTTGCTTTGAGAGAGATCAGGAAGTACCAGAAGAGCACC
GAGCTTCTCATCAGGAAACTTCCATTCCAAAGACTGGTTAGAGAAATCGCTCAAGATTTC
AAAACGGATCTCCGATTCCAAAGCAGCGCTGTTTCTGCACTTCAAGAAGCTGCAGAAGCT
TATCTAGTTGGTTTGTTTGAAGATACAAACCTTTGTGCAATTCATGCTAAGAGAGTCACC
ATCATGCCTAAGGATATTCAACTTGCTCGCAGAATCAGAGGAGAGAGGGCTTAGATTGTG
TTGCTCTGTTAGGGTTTAGTTGTTTGAATCCTTTGAATTCGATTGTTAATCATGTGCCTA
AATCTTTAAAAGTTGAATGAATTTGACTATTGCTCTTAATTTTCCACCGCT
>Ps_contig_mira-and-tgicl-ass_627 ||hit-id:AT5G65360.1_e-value:4e-20_score:92.8_percentidentiy:95.83_histone H3
TAGAAAATAAATCACCATATYCTATATAAACAGCGGAAAATGAAGGCCAAATTCATTCAA
CTTTAAAAGTTACAGGCAAACGTTTTACCAACTAATTCAAAGGATTTAAACATCTAAACC
CTAACAGATATAAACTCTGAACAAAATCTAAGCTCTTTCGCCTCTGATTCTGCGAGCAAG
TTGAATATCCTTAGGCATGATAGTAACTCTCTTTGCATGAATGGCGCAAAGGTTAGTATC
TTCAAACAAACCAACCAGATAAGCTTCAGCTGCTTCTTGAAGTGCAGAAACGGACACTGC
TTTGGAATCTGAGATCT
>Ps_contig_mira-and-tgicl-ass_628 ||hit-id:AT5G65360.1_e-value:1e-70_score: 262_percentidentiy:99.26_histone H3
TTTTGWMCCAAATAGCGAGTATATTTTACCAATGGATCCAAGCATTCAAGATCAATACTA
TAAAACAAGTCGATTGACTTACTGAACCACACATTAAGATTCATAACATATGAGCCAAAC
CCTAACAGAGTAACATCTAATTAGAATCAAAACATAAATCTAAGCCCTCTCGCCTCTGAT
TCTGCGGGCAAGTTGAATATCCTTAGGCATGATAGTGACTCTCTTTGCATGAATGGCACA
AAGGTTGGTATCTTCGAACAAACCAACAAGATAGGCTTCAGCAGCTTCTTGAAGAGCAGA
AACGGCACTGCTTTGGAATCGGAGATCTGTTTTGAAATCCTGAGCGATTTCTCTAACCAA
TCTTTGGAAAGGAAGTTTTCTGATCAGAAGCTCCGTGCTCTTCTGATACTTCCTGATCTC
TCTTAAAGCAACAGTTCCCGGACGAAATCTGTGAGGCTTCTTCACTCCTCCGGTGGCCGG
AGCAGATTTTCTAGCGGCTTTGGTTGCCAGTTGTTTCCTTGGTGCTTTGCCTCCGGTGGA
TTTGCGAGCGGTTTGCTTGGTACGTGCCATTTCGATCGGAGTGATAACAGAGAGAAAAAG
ATGATTGATTAAATTGAGATGTGATCCCCGCGTTAMTCTGCGTT
>Ps_contig_mira-and-tgicl-ass_629 ||hit-id:AT5G10980.1_e-value:8e-36_score: 145_percentidentiy:100.00_histone H3
TTTTCAAAGAGAAAGAAAACCGTAATTGTATCGTTGATTGAACCCTACAACACCGAGATT
WCAATTTTTTTACACAAAAAAACTAAATCATTCAAATTTATGACTTTTACATAAGATTAT
CATAATTTCTTCATAACAAGATAACTAACTAAAGAATGCATAAAAGAAACTTGAATTGAA
TAAAAACCTAAATCGTTCCCCAAATTCTAATAATCCATAACCCTAAGCACGTTCACCACG
GATACGGCGAGCAAGTTGTATATCCTTGGGCATAATGGTGACTCTCTTAGCATGAATTGC
GCACAAATTGGTGTCCTCAAACAAACCAACAAGATATGCTTCTGCTGCTTCCTGAAGTGC
GAGAACCGCATGGCTCTGGAATCTCAAATCGGTCTTGAAATCTTGAGCAATCTCACGGAC
AAGACGCTGGAATGGAAGTTTACGGAT
>Ps_contig_mira-and-tgicl-ass_630 ||hit-id:AT5G65360.1_e-value:1e-70_score: 262_percentidentiy:99.26_histone H3
GTCGATCACATCTCAATTCTCAATTAACAAACAGCCGCATCTTTTTCACTCCGATCGAAA
TGGCACGTACCAAGCAAACCGCTCGCAAATCCACCGGAGGCAAAGCCCCAAGGAAACAAC
TAGCAACCAAAGCCGCTCGGAAATCTGCTCCGGCCACCGGTGGAGTGAAGAAGCCTCACA
GATTTCGTCCAGGAACTGTTGCTTTAAGAGAGATCAGGAAGTATCAGAAGAGCACAGAGC
TTCTGATCAGGAAACTTCCGTTCCAAAGATTGGTTAGAGAAATTGCTCAGGATTTCAAAA
CAGATCTCCGATTCCAAAGCAGTGCCGTTTCTGCTCTTCAAGAAGCCGCTGAAGCCTATC
TTGTTGGTTTGTTTGAAGATACCAACCTCTGTGCCATTCATGCAAAGAGAGTCACTATCA
TGCCTAAGGATATTCAACTCGCTCGAAGAATCAGAGGCGAGAGGGCTTAGATTTTGATAT
TATGTAATTCTGTTTTGTAGTAGTTGCACTGTTAGGGTTTGGTTCATCTGTTATGAATCG
CAATGTAACAATGCATCCATCTACTACAATGTGTTTGTTGAAAAAGTGAATCTATGCTTC
TATAAGATATATCA
>Ps_contig_mira-and-tgicl-ass_631 ||hit-id:AT5G65360.1_e-value:3e-70_score: 261_percentidentiy:98.53_histone H3
TCAACGCAGAGTASGCGGGGAAGCACCATATTCACATCCATACATCAATTGTAAGAACCA
TCAATCTTCTAGAATCTTCTCTCGGTTCTCAATGGCACGTACAAAACAAACAGCTCGCAA
ATCCACCGGCGGCAAGGCTCCCCGGAAGCAGCTAGCAACAAAGGCCGCTAGGAAATCCGC
TCCGGCAACCGGCGGAGTGAAGAAGCCACACAGATTCAGACCAGGAACCGTTGCCTTGAG
AGAGATCCGTAAGTACCAAAAGAGCACCGAGCTTCTTATCCGAAAACTTCCATTCCAACG
TCTTGTTCGTGAAATCGCTCAGGATTTCAAAACGGATCTGAGGTTTCAGAGCAGTGCCGT
TTCGGCTCTTCAGGAAGCTGCTGAGTCTTACTTGGTTGGACTGTTTGAAGACACAAATCT
TTGCGCTATTCATGCAAAGAGAGTCACCATCATGCCTAAGGACATTCAGCTTGCAAGAAG
AATCAGAGGAGAGAGAGCTTAGTTTGTATCTACTACAATTTCAATTCCTAAATTTTAAAT
TTGGTAGGCCTAAAATTAGTTAGGTAGTGACATTATTAGTGTGAATTTAAATAGTGTGGT
TATGTTATTTCGCTTATTTGTCTTAGTTTGATATGTACTTGTGTTTCTGCTGATCAGATC
TGTTTCTGCTATCCAGTCCTATTTCC
>Ps_contig_mira-and-tgicl-ass_632 ||hit-id:AT5G65360.1_e-value:1e-70_score: 262_percentidentiy:99.26_histone H3
AAAGCAGAGAGTCGTATTGATCCTAGGTCTACTAAGGWTWTAATAGAAAGATCGTTGATT
AACATTCGAATAGTCTTACATCTAGAGTTTTAGATTCACAAGTAGAAACTAGTACACGTT
GTTTCATTCTAGGGTTGAGAAAAAAAAATTTAGGAATGAAATTGGATTAGAAACAAATTA
AGCTCTCTCTCCTCTGATTCTTCTTGCAAGCTGAATGTCCTTAGGCATGATGGTGACTCT
CTTGGCATGAATAGCGCACAGGTTTGTGTCTTCAAACAGTCCAACCAAGTACGCCTCTGC
AGCTTCTTGAAGAGCCGAAACGGCACTGCTCTGAAACCTCAGATCCGTCTTGAAATCCTG
AGCGATTTCACGAACAAGACGCTGGAAAGGAAGTTTTCGGATCAGAAGCTCGGTGCTCTT
TTGGTACTTACGGATCTCTCTCAAGGCAACTGTTCCTGGCCTGAACCTGTGTGGCTTCTT
CACTCCGCCGGTTGCCGGAGCTGATTTCCTAGCGGCCTTTGTTGCTAGCTGCTTCCGGGG
AGCCTTACCGCCGGTGGACTTGCGGGCAGTTTGCTTTGTACGAGCCATTGAGAGAAACTT
GTAGAAGATTTGTTTTGAGCTGAGATTGAGATTGATAAAAGTGATTTAATTTCGATCCCC
C
>Ps_contig_mira-and-tgicl-ass_633
TCGGTTTATGATTTTGTTTGTTTTTAATTTTTATGTTCAGAAGGTTAACTCGTTGTTATC
CTAGTACAATGCTCCCATCTACAATTCAGTAGTA
>Ps_contig_mira-and-tgicl-ass_634 ||hit-id:AT5G65360.1_e-value:8e-61_score: 130_percentidentiy:91.67_histone H3
TCGSGGGACCTATCATCAGCCAAACACATTTTCTCTCTGTTTTCTTTCCGATCGAAATGG
CACGTACCAAACAAACCGCTCGCAAATCCACCGGAGGCAAGGCTCCAAGGAAACAATTGG
CGACAAAAGCTGCTCGGAAATCTGCCCCGGCGACCGGAGGTGTGAAGAAGCCTCACAGAT
TCCGTCCTGGAACAGTCGCTCTAAGAGAGATCAGGAAGTATCAGAAGAGCACAGAGCCTT
CTCATCAGGAAGCTTCCGTTCCAAAGATTAGTCAGAGAAATCGCTCAGGATTTCAAAACG
GATCTCCGATTCCAAAGCAGTGCTGTTTCTGCACTTCAAGAAGCTGCGGAAGCATATCTA
GTTGGTTTGTTTGAAGATACAAACCTTTGTGCAATTCATGCCAAGAGAGTTACTATTATG
CCTAAGGATATCCAACTTGCTCGCAGAATCAGAGGAGAGAGAGCTTAGATTAGATCGTTA
GGGTTTATATTACATAGATTTTGATGATTTATAATTAGGGTTATGTATCATATTTTTATG
TGTCTTCTCTAATCTGGTTTAAAGTTTAACCTATTAATCTCCGGCGTATTTTCTTAAGAA
ACTGAATTTAGTAATTCTTTTCTACTGAAACTTTTAATGTTATTTTATGACTGAATTCTT
CCTAAACCAAATTGTCGACTAAAAAAAAA
>Ps_contig_mira-and-tgicl-ass_635 ||hit-id:AT5G10980.1_e-value:7e-18_score:85.5_percentidentiy:100.00_histone H3
ATTCCAAAGCAGTGCCGTTTCTGCACTTCTAAGAAGCCGCTGAAGCTTATCTTGTTGGTT
TGTTTGAAGATACTAACCTTTGTGCAATTCATGCCAAGAGAGTTACTATCATGCCTAAGG
ATATTCAACTAGCTCGTAGGATCAGAGGAGAGAGAGCTTAGAATTTGTTAATTTGTTAGG
TGTTGTTCTTCAAGGGATCTGAATCTGATTGTAAAACCCGTGGTTACAATTTTTGGCGTT
GAATGAATATCTTTTTACTCCTAATTTACCACTGCTTTTGGGAGAATATGAAGTTTGATT
TTGTTCATATCCTTCTTGAAAAGTGTACAATGATTTAATTTTAATATATTATTCATAGCT
TCTT
>Ps_contig_mira-and-tgicl-ass_636 ||hit-id:AT1G75600.1_e-value:2e-17_score:84.3_percentidentiy:61.54_histone H3.2, putative
GAAAGAACAAAAGTTAAKRAATAATCCTTAGGCATGATAGTAACTCTCTTTGCATGAATG
GCGCAAAGGTTAGTATCTTCAAACAAACCAACCAGATAAGCTTCAGCCCCCCCCCCCCCC
CCCCTGCTTCTTGAAGTGCAGAAACGGCACTGCTTTGGAATCTGAGATCTTGTTTTGTAA
ATCCTGAGCGATTTCTCTAACCAATCTTGGAACGGGAGCTTCCTGATGAGAAGCTCGGTG
CTCTTCTG
>Ps_contig_mira-and-tgicl-ass_637 ||hit-id:AT5G65360.1_e-value:2e-61_score: 231_percentidentiy:88.41_histone H3
GAATGAAATTGGATTAGAAACAAATTAAGCTTTCTCTCCTCTGATTCTTCTTGCAAGCTG
AATGTCCTTAGGCATGATGGTAACTCTCTTAGCATGAATAGCGCAGAGGTTAGTGTCTTC
GAACAAACCAACTAGGTAAGCTTCAGCAGCTTCTTGTAGCGCAGAAACAGCGCTGCTTTG
GAATCGGAGATCAGTTTTGAAATCCTGAGCGATTTCCCTCACTAGCCTCTGGAATGGAAG
CTTCCTTATAAGAAGCTCAGTGCTCTTCTGGTACTTCCTGATTTCTCTCAGAGCAACGGT
TCCTGGCCTGAACCTGTGTGGCTTCTTCACTCCTCCGGTTGCCGGTGCTGATTTCCGAGC
AGTCTTTTGTGCTAACTGCTTCCTTGGTGTCTTTGCCCGTTCCGGGGTTGGTATTTTGCG
TGCTTGTTTGCTTAGACGAGCCTATTGACTAAATTGTTAAG
>Ps_contig_mira-and-tgicl-ass_638 ||hit-id:AT5G65360.1_e-value:1e-33_score: 105_percentidentiy:100.00_histone H3
TGAAACCTCAGATCCGTCTTGAAATCTTGAGCGTATTTCACGAACAAGACGCTGGAAAGG
AAGTTTTCGGATCAGAAGTTCAGTGCTCTTCTGGTACTTACGGTATCTCTCTCAAGGCAA
CTGTTCCTGGCCTGAATCTGTGTGGCTTCTTCACTCCGCCGGTTGCCGGAGCTGATTTCC
TAGCGGCCTTTGTTGCTAGCTGCTTCCGGGGAGCTTTGCCGCCAGTGGATTTGCGAGCAG
TTTGCTTTGTACGAGCCATTGACAGAAAATTCTAGAAGATTTGTTTTGGGCTGAGATTGA
TAAAAGAGATGTAATTTCGATSCCT
>Ps_contig_mira-and-tgicl-ass_639 ||hit-id:AT5G10980.1_e-value:6e-19_score:89.0_percentidentiy:100.00_histone H3
ACGCGCAGATTCAAAACGGAATCTGCGTTTTTCTAAAGCAGTGCTGTTTCTGCTCTTCAA
GAAGCTGCTGAAGCTTATCTTGTTGGTTTGTTTGAGGATACGAATCTTTGCGCTATTCAT
GCTAAGAGAGTTACTATTATGCCTAAGGATATTCAACTTGCTCGCAGAATCAGAGGCGAG
AGAGCTTAGAATGCTTTATAGGTTTACGTTGTGAAGTTGGTGTCTTCGTTTTTAGGGTTT
TGTCTTTTATTTTAGGTTAGTTTGGGTTAGTTTGGTTTGGTTTTTAAAGGGTTTTAAACT
TTTCCTTCCGTACCGGGTTTTTGGGTTTTTTGGGGTTTTTAG
>Ps_contig_mira-and-tgicl-ass_640 ||hit-id:AT5G65360.1_e-value:2e-39_score: 156_percentidentiy:98.75_histone H3
TGCCGACACGGCGGAGCTCTGGAAACGGAGGTTTTTCGGTTCTTGAAATCTTGAGCTATC
TCACGAACGAGACGCTGGAAAGGAAGCTTGCGGATCAGAAGCTCAGTGCTCTTCCGGTAC
TTACGGATTTCACGGAGAGCGACGGTTCCTGGCCTGAAACGATGTGGCTTCTTCACTCCT
CCGGTGGCCGGAGCAGACTTACGAGCGGCTTTGGTTGCCAGTTGCTTCCTTGGGGCTTTG
CCGCCGGTGGACTTGCGAGCGGTTTGCTTGGTACGTGCCATTGTAGAACAACAGAAAACG
GTTACAAACAG
>Ps_contig_mira-and-tgicl-ass_641 ||hit-id:AT4G40030.2_e-value:2e-50_score: 194_percentidentiy:94.39_histone H3.2
GATCACATCTCAATTTAATCAATCATCTTTTTCTCTCTGTTATCACTCCGATCGAAATGG
CACGTACCAAGCAAACCGCTCGCAAATCCACCGGTGGTAAGGCTCCAAGGAAGCAACTCG
CCACCAAGGCTGCTAGGAAATCYGCTCCTACAACCGGAGGAGTCAAGAAGCCCCATCGTT
ATCGCCCTGGAACCGTTGCTCTTCGTGAGATCCGTAAATACCAGAAGAGTACTGAACTTT
TGATCCGCAAGCTTCCTTTCCAGCGTCTTGTTCGTGAAATCGCTCAAGATTTCAAGACCG
ATCTGAGATTCCAGAGCCATGCTGTTCTTGCTCTCCAGGAAGCAGCGGGAGGCTTTATCT
TTGTTGGTCTTTGTTGAGGACACCAACTTGTGTGA
>Ps_contig_mira-and-tgicl-ass_642 ||hit-id:AT5G10980.1_e-value:4e-11_score:63.2_percentidentiy:100.00_histone H3
CGTTTTTTTTTAAACTTTAACGGAGAAATATAGTTGCNTAAACATCAATTGTRATGACCA
ATTAACNTAAAAATACTAATCCAAAAWWAACTAAGGCATCATTCAAATTACATGTCTTTA
GCATGATATCATTATGTCTTATCAACTATACAACGCATAAAAGAAACTTGAATCCATCAA
AACCCTAAATTCCAAAAATACTAACACTCCATAACTCTAAGCACGTTCACCACGAATACG
GCGTGCAAGTTGAATGTCCTTTGGCATAATTGTAACCCTCTTGGCATGAATTGCACACAA
GTTGGTGTCCTACAAAAAACAAAAGCCAAACAAGATAAGCCTCCGCTG
>Ps_contig_mira-and-tgicl-ass_643 ||hit-id:AT5G65360.1_e-value:2e-35_score: 144_percentidentiy:98.65_histone H3
GATCTTRAWKTCACTTCTTTCTCTCTCATCGATCATCAACGAAACACATTTTCTCTCCGT
TTTCTTTCAGATCGAAATGGCTCGTACCAAACAAACAGCACGCAAATCCACCGGAGGAAA
AGCTCCAAGAAAACAATTGGCAACCAAAGCCGCTCGGAAATCTGCTCCGGCGACCGGAGG
AGTGAAGAAGCCTCACAGATTCCGTCCAGGAACAGTTGCTTTGAGAGAGATCAGGAAGTA
CCAGAAGAGCACCGAGCTTCTCATCAGGAAACTTCCATTCCAAAGATTGGTTGGAGAA
>Ps_contig_mira-and-tgicl-ass_644
AAAAAAGAAAAACAAAAAGTAAAGGTAAATAACAAACGACAAGAGTAACGACGGGGATCA
CATCTCAATTTAATCAATCATCTTTTTCTCTCTGTTATCACTCCGATCGAAATGGCACGT
AMCAAGCAAACCGCTCGCAAATCCACCGGAGCAAGCACCAAGGAACACTGGCAACCAAAG
CCGCTAAGAAATCTGCTCCGGCCACGGAGAGTGAAGACNCCTACAACGTACGGGTTTTCC
GGTCCGGGTAACTTGGTTTCGTAACTTTAAGGAGAGTACTACGAAGGTAA
>Ps_contig_mira-and-tgicl-ass_645 ||hit-id:AT4G40030.2_e-value:4e-17_score:82.8_percentidentiy:78.95_histone H3.2
GATCGAAATTAAATCACTTTATCAATCTCAGCTCAAAGCAAATCTTCTAGAAGTTTCTCT
CAATGGCTCGTACAAAGCAAACTGCCTGCAAGTCCACCGGCGGCAAGGCTCCCCGGAAGC
AGTTAGCAACAAAGGCTGCTAGAAAATCAGAACTAACCGGAACAAACCGGACGGAAGTGA
AGAAGCCACACAGATTCAGGCCAGGAACAGTTGCCTTGAGAGAGATACCG
>Ps_contig_mira-and-tgicl-ass_646 ||hit-id:AT5G02560.1_e-value:7e-35_score: 144_percentidentiy:84.91_HTA12; DNA binding
GGTTTCATRAACRAAACCATGAATAATTAGGAAACAAAATGTTTACAATATTGAATCAAA
CTATGTGTTACAGAGGCATTCGAATTACATCGCTTGGCTTCATGTAATATTTCTTATACA
ATGGATGCTAAACTTAGATATCAACACACAAATAAAAAAAGGAAATAAACAAAACCTAAA
TATCTAAAGATTTCTAACTAAGCCTTCTTGGGAGACTTCTTGGCCTTTGATGGAGACTTA
GGAGTACTGGCAGCAGCATTTTCCTTCCTCTTTGGCAAAAGCACTGGGTTGATGTTAGGT
AGAACACCACCACGAGCAATGGTAACACCAGCAAGCAATTTTCCAAGCTCTTCATCATTC
CTCACAGCTAACAACAAATGCCTTGGACTGATACTTTTCTTCTTGTTGTCACGTGCTGCA
TTTCCAGCCAACTCAAGAACCTCAGCAGCAAGATATTCGAGAACGGCAGCCAGGTAAACG
GGAGCACCGGTACCAACACGCTGAGCATATCTACCTTTCTTCAAGAATCGACCGATTCTT
CCGACTGGAAATTGAAGTCCGGCTCTGACAGATCTGGTCACGGCTTTCTTCCTTGGTCCT
CCTCCTTTCCTTCCTCCTGCTCCCTTCTTCACCTTTGTGCTTGCGTCCATTTTGAAGTTC
GAAAACTAGATTCTTCAAGCGATTTTCGATGTGTTGTGAGAAAGTGAGGAAGACTGTGAG
GTTCCCCGAAC
>Ps_contig_mira-and-tgicl-ass_647
GGTAGAAAACAAACTATTTCATTAATGAATTAAACTCCTCATGGCATACAGACACA
>Ps_contig_mira-and-tgicl-ass_648
ATTAATATGAATATTCAGTTGAAACAACTTGCTTCAACTGTCTTGCTTTTCCTAAA
>Ps_contig_mira-and-tgicl-ass_649 ||hit-id:AT5G02560.1_e-value:1e-35_score: 146_percentidentiy:85.05_HTA12; DNA binding
TACGTCGGGGACCTTCCCTCTTCTCAACTCATCTTTTCCTTTTACTGAAAATCTGAACTA
AATCTCATCACAATGGACGCAAGCAAACAAACAAAGAAAGGAGCCGGAGGAAGGAAAGGA
GGAGGACCAAGGAAGAAGGCGGTCACAAGATCCGTCAGAGCCGGACTTCAATTTCCAGTT
GGAAGAATCGGTCGATTCTTGAAGAAAGGTAGATACGCTCAGCGTGTTGGTACCGGTGCT
CCTGTTTACTTGGCCGCTGTTCTTGAATATCTTGCTGCTGAGGTTCTTGAGTTGGCTGGA
AATGCAGCACGTGATAACAAGAAGAAAAGTATCAGTCCAAGGCATTTGTTGTTGGCTGTG
AGGAACGATGTAGAACTTGGAAAATTGCTTGCTGGTGTTACCATTGCTCACGGTGGTGTT
CTTCCTAACATCAACCCAGTGTTATTGCCCAAGAGAAATGAAAACGCTGCCAGTACTCCC
AAGTCTCCATCAAAGGCCAAGAAATCTCCAAAGAAGGCTTAGATAGATGACTTTAGATGT
TAGGTTTTGTTTCTTCCTTTTTGTTGTGATGATATGTAAAACCCCTATGATGGAGCAGGG
ATATATTAACTTATACCAACCGATGTAATTCAATAGTCTCTGAATTTTCTGACTAGTATT
ATTCATCAATGAAAACGATTTGTTTTCTGTHMAC
>Ps_contig_mira-and-tgicl-ass_650
TKWAAACAAGATTGTTTTCTATTAATGATTCTAACTCAATACAGGAACGTGCGATCCATC
TAACTTACAGCAAA
>Ps_contig_mira-and-tgicl-ass_651 ||hit-id:AT5G02560.1_e-value:2e-36_score: 149_percentidentiy:87.62_HTA12; DNA binding
GGCTAACKMCTGTCGGGGTAATCTCATTCATTATCTCCAATTCTCAGAATTCTCTCTCAA
ATTCTTAGAACACAGTGATTTAATTGGAATCAGAAAATGGACGCAAGCACAAAGGTGAAG
AAAGGAGCCGGTGGAAGGAAAGGAGGAGGACCAAGGAAGAAATCGGTGACAAGATCTGTT
AGAGCCGGACTTCAATTTCCCGTCAGTAGAATCGGTCGTTTTTTGAAGAAAGGAAGATAT
GCTCAGCGTGTTGGTACCGGTGCTCCTGTTTACTTGGCCGCTGTTCTTGAATATCTTGCT
GCTGAGGTTCTTGAGTTGGCTGGAAACGCAGCACGTGACAACAAGAAGAATAGAATTAGT
CCAAGACATTTGCTGCTGGCTGTGAGGAACGATGAAGAACTTGGAAAATTACTTGCTGGT
GTTACCATTGCTCATGGTGGTGTTCTTCCTAACATCAACCCTGTTCTTTTGCCTAAGAGG
ACTGAAAGTGCTTCTTCTTCTGCAAAGGAACCTAAATCTCCATCAAAGGCCAAGAAAACT
CCCAAGAAAGCTTAGATTTTGCTTCTCCCTTCTGTGTTGATATCTCTTAATCTTAGTTTT
TAGGCGTCTCTCTCTTTTTAATATATAACAAGCAATCAATGTAATTCCAATGTCATTAGT
TAATGAAATCCTTTTATTTTTAGTACAAAAWGVTTTGT
>Ps_contig_mira-and-tgicl-ass_652 ||hit-id:AT5G02560.1_e-value:1e-37_score: 153_percentidentiy:87.85_HTA12; DNA binding
TCCAACGGCGAACAGAAATTTCAGTGCAAAGATTCTTACAACAACGGTGATGGTATAAAA
CCTTGCCRAYKCMTTCATTYCTCGGGGATCTCATCTTCTTCATTACGCTCTCAATTTCTC
ACGTTTTCTTACAAAACAGCGAGTAAGCTGCAAAAAACTAGTGTTCTAAATGGCCGGAGG
AAGGAAAGGAGGAGGACCAAGGAAGAAGTCAGTGACCAGATCCGTCAGAGCTGGTCTTCA
ATTCCCCGTCGGAAGAATCGGTCGTTTCTTGAAGAAAGGTAGATACGCTCAGCGTGTTGG
TACTGGTGCTCCAGTTTACTTGGCTGCAGTTCTCGAATATCTTGCTGCTGAGGTTCTTGA
GTTGGCTGGGAATGCTGCCCGTGACAACAAGAAGAATAGAATCAGTCCAAGACATTTGTT
GTTGGCAGTAAGGAATGATGAAGAGCTTGGAAAATTGCTGGCTGGTGTTACCATTGCTCA
TGGTGGTGTTCTACCTAACATCAACCCAGTGCTTTTGCCTAAGAGGACTGAAAGTGCTGC
AACTGCTCCCAAGTCACCTTCCAAGGCAAGGAAATCTCCCAAGAAGGCTTAAATTAGTTT
TCGGATTTGTGTGTATAACTGGGCTCTAGGTCTTTCTTATGTAACAGAATGATTTATTGC
TTTTGAAAAAATGTAATTTGATTTCACTTTCCCTGATTAAGTATTAATATGAAATATTCA
GTTGAAACAACTTGCTTCAACTGTCTTGCTTTTAAACCTTTGCGACTCGTAAATCTTATC
TTCATTTCAT
>Ps_contig_mira-and-tgicl-ass_653
AAGGKKTTAAAAACAAAAGGAGTTTATTATCAAACAAAACTCATAAACATAGAAAGACAA
TTAGGAATTAGATTGACTGGTTTAGACTGAATATGTATCCGCTAAATTAGAGGTGCTTAA
ACTAAACTATCAACACAGAACAAGACCTAGAATCTAAGGCCATCTTTCAGTCTAAGCTTT
CTTAGGTAGTTTTTCTTGGCCTTTGGAGTATTTAGGCTTCCTTTGCAGAAGAAGAAGCTA
TTTTCAGTTCCTCTTAGGAACG
>Ps_contig_mira-and-tgicl-ass_654 ||hit-id:AT5G02560.1_e-value:1e-37_score: 152_percentidentiy:87.74_HTA12; DNA binding
TCAACGCAGAGTACGTCGGGATCACACTTTTCATTTCTCACACGAAACACAGCGATTTCT
CATCTAGAAACTAGTGTCACAATCCAATCTTTCAATGGACATTTCCCCAAAATTGAAGAA
AGGAGCCGGAGGAAGGAAAGGAGGAGGACCAAGGAAGAAAGCCGTGACCAGATCTGTCAG
AGCCGGACTTCAATTTCCCGTCGGAAGAATAGGCCGTTACTTGAAGAAAGGTAGATACGC
TCAGCGTGTTGGAACTGGTGCACCTGTTTACTTAGCCGCTGTTCTCGAATATCTCGCTGC
TGAGGTGCTTGAGTTGGCTGGAAATGCAGCTCGTGATAACAAGAAGAATAGGATAATCCC
AAGACATTTATTGTTGGCTATCAGGAACGATGTTGAGCTTGGAAATTTGCTTGCTGGTGT
TACAATTGCTCATGGCGGTGTTCTTCCTAACATTAACCCGGTCCTTCTGCCCAAGAGAAA
TGAAAAAGCTGCTGCTGTTAAGGAGCCCAAGTCCCCTGCTAAGTCGAAGAAGGCTTTGAT
TTGATTTTTTTTTTGGTTAATTCTTAGAAATTTGTGCATATTCAAGTTTAGGATCCAATG
GTCTAACAGAAATGTTGAATGTGTTTGCTGTAATGTTAGATGGATCGCACGTTCCTGTAT
TGAGTTAGAATCATTAATGAAAACATCTTAGTTTTAAAATAAAARYTTT
>Ps_contig_mira-and-tgicl-ass_655
TTWAGGAAAAGACAAGACAGTTGAAGCAAGTTGTTTCAACTGAATATTTCATATTAATAC
TTAATCAGGGAAAGTGAAATAAATTAACATTTTTTCTAAAAAGTAAATAAAATCATT
>Ps_contig_mira-and-tgicl-ass_656 ||hit-id:AT5G02560.1_e-value:1e-22_score: 102_percentidentiy:80.68_HTA12; DNA binding
GGTTTTTTTTAGGKTAAGAAMACAAACWGTTTTTCATTTATAAATCAAACACCTCATGAA
ATACAGACAATCGAACTAAATAAGCTTGGTATACATCAGAGGAGCCTAATTTTAGATATC
AACAAAACGAAAAGGAAAGAAACAAAACCTAATATCTAAAGTCATATATCTAAGCCTTCT
TTGGAGATTTCTTGGCCTTTGACGGAGACTTAGGAGTACTGGCAGCAGCTTTTTCATTCC
TCTTTGGCAAAAGCACGGGGTTGATGTTAGGAAGAACACCACCATGAGCAATGGTAACAC
CAGCAAGCAATTTTCCAAGTTCTACATCGTTCCTCACAGCCAACAACAAATGCCTTGGAC
TGATACTTTTCTTCTTGTTATCACGTGCTGCATTTCCAGCCAACTCAAGAACCTCAGCAG
CAAGATATTCAAGAACNGCGGCCAAGTAACAGGAGCCACCAGTACCAACACGCTGAGCGT
ATTCCTTACCTTTCTTACAAGAATCCGACCGTATTTCCTTACCCAAACGTTAGGGTAAAA
TTTGGAAACGGTTCCCCGGGCCTTCCGTTAGGGAACCGGGTATTTCCGTTT
>Ps_contig_mira-and-tgicl-ass_657 ||hit-id:Medtr7g138960.1_e-value:5e-05_score:40.0_percentidentiy:61.29_ Histone H2A; Histone-fold
CCCGTTACGGAAAGGACCTAGGGGTCGTTTCCAAATTTTACCCGTTACGGGTAACGAAGT
CGGCCGGAGTTACTTTGTAGAAAAGGTAAGGAATACGCTCAGCGTGTTGGTACTGGTGNC
CTGTTTACTTGGCTGCAGTTCTCGAATATCTTGCTGCTGAGGTTCTTGAGTTGGCTGGAA
ATGCAGCACGTGATAACAAGAAGAATAGTAATTCAGTCCAAGACATTTGTTGTTGGACAG
TGAGGAATGATGAAGAGCTTGGAAAAATTGCTTGCTGGTGTTACCATTGCTTATGGGTGG
TGTTCTCCATNTCAACCNGTGCTTTGCCAAGGAGGAAAGAAACGCTG
>Ps_contig_mira-and-tgicl-ass_658 ||hit-id:AT5G02560.1_e-value:1e-12_score:53.5_percentidentiy:89.29_HTA12; DNA binding
GCCGTTCTCGAATATCTTGCTGCTGAGGTTCTTGAGTTGGCTGGAAATGCAGCACGTGAC
AACAAGAAGAACAGGATTAGTCCAAGGCATTTGTTGTTGGCTGTGAGGAATGATGTAGAA
CTTGGAAATTGTGGCTGGTNTTACCATTGCTCATGGTGGTGTTCTCCCTAANATCAACCC
NGTGCTATGCCAAGAGAATGAAACGCTGCTAGA
>Ps_contig_mira-and-tgicl-ass_659 ||hit-id:AT5G59870.1_e-value:3e-17_score:57.4_percentidentiy:86.67_HTA6; DNA binding
AGCGCGTTGGTACTGGTGCTCCTGTTTACCTTAGTCCGCTGTTCTCGAGTATCTTGCTGC
TGAGGTTCTTGAGTTGGCTGGAAATGCGGCACGTGACAACAAGAGGAACAGGATTAGTCC
AAGACATTTGTTGTTGGCTGTGAGGAATGATGAAGAGCTTGGAAAATTAGCTTGCTGGTG
TTACCATTGCTCATGGTGGTGTTCTTCCTAACATTAACCCTGTGCTTTTGCCTAAGAAGA
CTCAAAGCTGCTTCTACAGCTCCC
>Ps_contig_mira-and-tgicl-ass_660 ||hit-id:Medtr2g114560.1_e-value:3e-05_score:43.5_percentidentiy:92.86_ Histone H2A; Histone-fold
TGGACGCAAGCACAAAGGTGAAGAAAGGTGCGGGAGGAAGGAAAGGAGGAGGACCAAGGA
AGAAATCGGTGACAAGATCCGTCAGAGCTGGACTTCAATTTCCTGTCGGAAGAATCGGCC
GTTTCTTGA
>Ps_contig_mira-and-tgicl-ass_661 ||hit-id:AT5G59870.1_e-value:6e-13_score:68.9_percentidentiy:46.67_HTA6; DNA binding
GTTGAGCAATGGTAACACTGGCAAGTAATTTTCCAAGTTCCTCATCATTCCTCACAGCTA
ACAACAAATGTCTTGGTACTAATCCTATTCTTCTTGTTATCGCGTGCCGCATTTCCAGCC
AATTCAAGAACCTCGGCGGCAAGATATTCAAGAACAGCTGCTAGGTAAACAGGAGCACCA
GTACCAACACGCTGAGCGTATCTGCCTTTCTTCAAAAACGGCCGATTCTTCCAACTGGGA
ATTGAAGTCCAGCTCTGACGGATTTAGTCACGGATTTCTTCCTTGGTCCTCCTCCTTTCC
TTCCACCTGCT
>Ps_contig_mira-and-tgicl-ass_662
ATCAACGCAGAGTACGSGGGGATCTCACCATCTTCAATTCGCAGCATTTCTTACCAACAA
AGCGAATCATCAGCTTGAAACTAGTTTTTGAATTTCAAAATGGTGGGAGCTGCCGGAAGG
AAAGGAGGAGGACCAAGGAAGAAGTCCGTCACAAGATCCGTCAGAGCTGGACTTCAATTT
TCCCCGGTCGGAAAGAGTCCGGGCCCGTTTTTCTTGAAAGGAAAAGGGTTAGATTATTGC
CTTCAAGCCGGTCGTTTGGTAACTGGGTGCCTTCCTTGTTTTAACCCG
>Ps_contig_mira-and-tgicl-ass_663 ||hit-id:AT5G02560.1_e-value:6e-26_score: 113_percentidentiy:81.82_HTA12; DNA binding
AGTATCTTGCTGCTGAGGTAAATTAACTCATCTTTCCTTTTCAGTTTCGTTTTTTCATTG
CTACTGAGTTGGAATTTTGTAAATTTGAATCTGAAACCTAATTTTGAATTTTTTGGTGTG
AAGGTTCTTGAGTTGGCTGGAAATGCGGCACGTGATAACAAGAAGAACAGGATTAGTCCA
AGACATTTGTTGTTGGCTGTGAGGAATGATGAAGAGCTTGGAAAATTGCTTGCTGGTGTT
ACCATTGCTCATGGTGGTGTTCTTCCTAACATTAACCCTGTGCTTTTGCCTAAGAAGACT
CAAAGTGCTGCTACTGCTCCTAAATCTCCATCCAAGGCCAGGAAATCTCCAAAGAAAGCT
TAGATATTAATTTTTATTTGTTCTTTTTGTTATACGTAGATACGTTAGATTTGACACACC
TCTCATGTGGCAAGAATTATTCTACAAGCAATGTGATTCGAATGTCTTCATCTCTTTTGT
G
>Ps_contig_mira-and-tgicl-ass_664
ACATCAACCCAGTGCTATTGCCCAAGAGAAATGAAAACGCTGCTAGCACTCCCAAGTCTC
CATCAAAGGCCAAGAAATCTCCAAAGAAAGCTTAGATTTAGTTTCTAGATCTGGTTTGCG
ACTTGTTGTCGTGTGTATATCTTTGGTTAGGTTCTTCTTTTGTTGCAGAAAAATCACTGC
AATGTAATTGGGGTCTTAATTTCACCTCTAGCACAGCAATCTATACTAAAAATAGAAGAT
ATTTTCATTAAMAACT
>Ps_contig_mira-and-tgicl-ass_665
GGCCATTACGGACCGGGAACTTCAAGAGGGTGATCAACAAATACTTAGGACGAACCATGT
TAACGTGGTTAAACTTAGCACAAATTATTCGGGTT
>Ps_contig_mira-and-tgicl-ass_666
GGCCATTACGGCCGGGACTTCAAGAGGGTTGTATTCAACAAATACTTAGGACGAACCATG
TTACGTGGTTACTTGCACAAATTATTCGGGTT
>Ps_contig_mira-and-tgicl-ass_667 ||hit-id:Glyma09g22260.1_e-value:9e-05_score:42.7_percentidentiy:81.82
GGKTCCTTATTTTACGGTTCCGGGTTACTTTCTAAGAGGGTGATCAACAAATACTTAGGA
CGAACCATGTTACGTGGTTACTTGCACAAATTATTCGGGTTG
>Ps_contig_mira-and-tgicl-ass_668 ||hit-id:AT1G23230.1_e-value:9e-05_score:42.0_percentidentiy:90.48_unknown protein
GGCCATTACGGCCGGGACTTCAAAGAAGGGTGATCAACAAATACTTAGGACGAACCATGT
TACGTGGTTACTTGCACAAATTATTCGGGTTGAA
>Ps_contig_mira-and-tgicl-ass_669
GGTCCTATTTACGGGTCCGGGTACTTACAAGGAGGGTGATACAAACAAATACTTAGGAAC
GAACCATGTTACGTGGTTACTTGCAACTAAAATTTAGTTTCGGGGTTAG
>Ps_contig_mira-and-tgicl-ass_670
GGKTCCTTATTTTTACGGTTCCGGGTTACTTTTCTTAAGTAGGGTGATCAACAAATACTT
AGGACGAACCATGTTACGTGGTTACTTGCACAAATTATTCGGGTT
>Ps_contig_mira-and-tgicl-ass_671
GGCCATTACGGCCGGGACTTCAAGAGGGTGATACAAACAAATACTTAGGACGAACCATGT
TACGTGGTTAACTTAGACAACAAAATTATTCGGGTTAG
>Ps_contig_mira-and-tgicl-ass_672
AAGCAGTGGTATTACAACGACAGAGTGGCCATTTAACGGAAAACCGGGAAAAACTTAAAA
CAAAAAGAAAAGGGTAAGAAATACAAACAAAATAACTTAGGACGAACCATGTTACGTGGT
TACTTGCACAAATTATTCGGGTTAG
>Ps_contig_mira-and-tgicl-ass_673 ||hit-id:Glyma09g22260.1_e-value:4e-05_score:43.9_percentidentiy:79.17
GGTTCCTTATTTTACGGTTCCGGGTACTTCAAGAGGGTGATCAACAAATACTTAGGACGA
ACCATGTTACGTGGTTACTTGCACAAATTATTCGGGTT
>Ps_contig_mira-and-tgicl-ass_674
ATTGGCTAAACATGCCGTCTCAGAGGGTACCAAGGCCGTTACAAAATTCACCAGTTCTTG
ATTTGTTTTCTGTTTTTCCCTTTTTCTTTGAATTAGGGTTTAGTTTATCATAAATTGGTC
TTTTGTTTTAAATTTTATAAAAAGGATTGTAGATTTACAAATGTGTTTTTGAATATTAAT
GATAATATGAATCTTTTCTTGACCTATGAATTTTCCT
>Ps_contig_mira-and-tgicl-ass_675 ||hit-id:AT5G59910.1_e-value:1e-13_score:71.2_percentidentiy:97.30_HTB4; DNA binding
CGACGATCACTTCAAGGGAAATTCAGACTGCAGTTAGGCTTGTTCTTCCTGGAGAATTGG
CCAAGCATGCCGTCTCTGAAGGAACAAAAGCTGTTACTAAGTTTACAAGTGCTTAAACTG
TTTAATTTGTAGGGTTGTTTCTGATGTGGTTCTTGGTGATGTTTATGTCTTGGAATTAGA
TATAGATTAGTGTGTAATGTTCTTTTAAAATCAAATGAATACCCTTTTTTWATGAATCGA
AAGAGTGTGTTTTCCGCAAAATCTTTAATGRAGGTCATTGTTGGTAAGTTAAGGG
>Ps_contig_mira-and-tgicl-ass_676 ||hit-id:AT5G22880.1_e-value:2e-44_score: 175_percentidentiy:96.74_HTB2; DNA binding
CGATAGAAAACGAAGCACATGAACACCAAATGCATAAAACAAGTGAACACCAAATATAGT
CAATTCCACTATTCATAGAATACACAAAAGATCCAACGGATCACATTACATCACCTTACA
AGTTAAACATGAATCCTCTAAACAACGATACTGTTACAACTCTAAGCGCTAGTGAACTTG
GTTACAGCTTTGGTACCCTCAGATACAGCATGCTTGGCCAATTCTCCAGGAAGAACAAGC
CTAACCGCAGTCTGAATTTCCCTCGAAGTTATCGTTGGCTTCTTGTTATACCTCGCAAGC
CTCGAAGATTCAGCAGCAAGCTTCTCAAAGATATCATTGATGAAACTGTTCATTATACCC
ATGGCCTTGCTTGAGATACCAATGTCAGGGTGAACTTGTTTCAGAACCTTGAAGATGTAG
ATCTTGTAGGTTTCCACATTCTTCTTGTTTCTCTTCTTCTTCTTGTCTCCGGCAGCGGCG
CCACCGTCCTTGGGTAGCTTCTTTCCGGCCTTTGGCTTCTTCTCGGCGGGAGTCTTCTCG
GCTATTGTGGATTTCTTCTCCTCTACAGGTTTCTTCTCAGCTGGTTTCTTCTCTCCTTTG
GTGCCATTTTTGTTTGGGAAATGGAAATTGGAAATTGAAAGAAAATAGAAAGA
>Ps_contig_mira-and-tgicl-ass_677 ||hit-id:Medtr8g120710.1_e-value:3e-07_score:50.1_percentidentiy:58.33_ thylakoid lumenal 16.5 kDa protein, chloroplast precursor, putative
GATCTCGTTTCAGTTTTAATATCTAATTTCCAATTCGAAACCCTAAATTTCTCAATTCTY
GKRRTGRCGCCAAAAAAAATAAACAAAATAAAGAAAAATGGCAACAAATTTTCTCTCAAC
AGCAAACCTTTTTCATCTAGCAACACCAACATATGTTCACAACAACTCAAGCATCAAATG
CAATGTGAAAAGAGAATCAACACTTTGCCAAGTAGTCGAACCCAAGTGTAAACCAAAAGA
GGCATATA
>Ps_contig_mira-and-tgicl-ass_678
TCGGGGKACTTCTATTCGCACTTGTTCAATCTTCATCTTTCATTTTCTTTCAATTTCCAA
TTTCCATTTCCCAAACAAAAAATGGCAA
>Ps_contig_mira-and-tgicl-ass_679
GTCGGATTGATCCAGTTATTCAATCTGTATATCATATTTTCAATATCCAATCTCCAAATT
CCAAATTTTCAAACAAAAATGGCACCAAAAGGAGAGAAAAACCAGCGGAGAAGAAACCCG
TAGAGGAGAAGAAATCCACAATAGCCGAAAGTCTCCCGCCGAGAAGAAACCCAAGGCGGA
AGAAGCTACCCAAGGACGGTGGCGCCGCCGCCGGAGACAAGAAGAAGAGAACAAGAAGAG
TGTGGAGACCTACAAGAT
>Ps_contig_mira-and-tgicl-ass_680 ||hit-id:AT3G45980.1_e-value:9e-45_score: 176_percentidentiy:97.83_HTB9; DNA binding
ACGGTGGTGCCGCCGCCGGAGACAAGAAGAAGAAGAGAAACAAGAAGAGCGTGGAGACAT
ACAAGATCTACATCTTCAAAGTTCTGAAACAAGTTCACCCTGACATTGGTATCTCAAGCA
AGGCCATGGGTATCATGAACAGTTTCATCAACGACATTTTCGAGAAGCTTGCTGCTGAGT
CTTCAAGACTTGCAAGGTACAACAAGAAGCCAACAATCACTTCAAGGGAAATTCAGACCG
CGGTCAGGCTTGTTCTGCCCGGAGAATTGGCCAAGCATGCCGTCTCTGAGGGTACCAAGG
CTGTGACTAAGTTCACAAGCTCTTAAACTCAATATCTAGGTTTTTTCTGGGTCGCTATGT
AGGCACCGTTATACCTTTCTAGTGTTGTAATCTGCTAATGGGATCGCGCTGATCCTTTTA
TTGTGTATGAACTTATCTTATTATTCTTAACATGATTAATGGTATTGGGCTTCAAAAATT
GTTTTTATTGTAACACC
>Ps_contig_mira-and-tgicl-ass_681 ||hit-id:AT1G07790.1_e-value:1e-44_score: 175_percentidentiy:97.80_HTB1; DNA binding
CCTAACAGGGAGGTACCATATCACATAATTCAAGAACTGGTGAATTTGGTGACGGCCTTT
GTACCCTCGGAAACGGCGTGTTTGGCCAATTCACCAGGAAGTACCAATCTAACAGCGGTT
TGAATCTCCCTTGAAGTAATAGTTGGCTTCTTGTTATACCTAGCCAAACGAGAGGATTCT
TGAGCTAGTTTCTCGAAGATGTCGTTGATGAAACTATTCATGATTCCCATAGCCTTGCTG
GAGACTCCGATATCAGGATGAACCTGTTTCAAAACCTTGAAGATGTAGATCTTGTAGGTC
TCAACGCTCTTCTTGGATTTCTTCTTCTTCTTGTCGCTTCCTCCTTCCTTCGAGATCTTC
TTCTCAGCCTTAGGTTTCTTCTCTGCAGGGGATTTCTCTGCTGCGGGTTTCTTCTCGGCT
GGCTTCTTCTCGGCCTTTGTTGGAGCCATTGGTGATGTTGGTTGAATTGATGGGTTGGTC
GTAGGAAGAAAAGAGAGGTTGATACAGAGATGGAGTGTTGAATCCCCGCGTACTCTGACG
TTAG
>Ps_contig_mira-and-tgicl-ass_682
GTTAAATTAGGGTTTATCTGGAGATTGTTGATGAAATGTAATGAATTTTAGTTTTAATAA
ATGGTGTTTAAAATTGTTAACATGATTAGTTTT
>Ps_contig_mira-and-tgicl-ass_683 ||hit-id:AT1G07790.1_e-value:3e-39_score: 158_percentidentiy:97.56_HTB1; DNA binding
AGGTTTCAAGAAAAGATTCATATTATCATTAATATTCAAAAACACATTTGTAAATCTACA
ATCCTTTTTATAAAATTTAAAACAAAAGACCAATTTATGATAAACTAAACCCTAATTCAA
AGAAAAAGGGAAAAACAGAAAACAAATCAAGAACTGGTGAATTTTGTAACGGCCTTGGTA
CCCTCTGAGACGGCATGTTTAGCCAATTCACCGGGAAGAACCAATCTAACAGCGGTTTGA
ATTTCCCGAGAAGTAATCGTTGGCTTCTTGTTGTACCTAGCCAACCGAGACGATTCTTGA
GCGAGTTTCTCAAAGATATCGTTGATGAAACTGTTCATGATTCCCATGGCCTTGCTTGAG
ACACCAATATCGGGGTGAACCTGTTTCAAAACCTTGAAGATGTAAATCTTGTAGGTTTCA
ATGCTCTTCTTGGTTCTCTTCTTCTTCTTGTCGCTTCCTCCTTCTTTTGAGATCTTCTTC
TCGGCCTTTGGTTTCTTCTCGGCGGGGGATTTTTCTACGGCGGGCTTCTTCTCCGCTGGT
TTCTTCTCGGCCTTTGTTGGAGCCATTGATGGTGTTGATTGGTAGGAAATTGGGTTGGTT
GTGAATGCGAAAGAGATGAAGTGATGAATCCCCGABTA
>Ps_contig_mira-and-tgicl-ass_684 ||hit-id:AT5G22880.1_e-value:7e-46_score: 180_percentidentiy:95.83_HTB2; DNA binding
TCAACGCAGAGTAYTCGGGGACCACAATCTCAATTCTTCATCTAATTTCATCTCAACATT
CCAATCTCAAACCCTATTTTCCCCAATGGCGCCAAAAGGAGAGAAGAAGCCAGCCGAGAA
GAAACCCGTAGAGGAGAAGAAATCCACGGTAGCCGAGAAGGTTCCGGCTGAGAAGAAGCC
AAAGGCCGGCAAGAAGCTGCCTAAAGACGGTGGTGCCACCGCCGGAGACAAGAAGAAGAA
GAGAAACAAGAAGAGCGTGGAGACATACAAGATCTACATCTTCAAAGTTCTGAAGCAAGT
TCACCCTGACATTGGTATCTCAAGCAAGGCCATGGGAATCATGAACAGTTTCATCAATGA
TATTTTCGAGAAGCTTGCTGCGGAGTCGTCTAGACTTGCGAGGTACAACAAGAAGCCGAC
GATAACTTCGAGGGAAATTCAGACCGCGGTCAGGCTCGTTCTGCCCGGTGAATTGGCTAA
GCATGCTGTTTCTGAGGGTACCAAAGCTGTAACTAAGTTCACTAGTTCTTAGATTTGAAA
CTGTTTTTAGGGGTTTTTGTATGCTTAAGTAGATCTAATGGGTCTGAATATTTTCTTTGA
AACTGTGGATTTTATTTTATGACTCATAAAGTAATATGATTCAGTGAATTGACTCAAAGG
TTATCTGTAAATGTTTTCTCTTTGAACAAAATCAAACAAGAAAACTAATTAAA
>Ps_contig_mira-and-tgicl-ass_685 ||hit-id:AT5G59910.1_e-value:1e-18_score:87.8_percentidentiy:97.78_HTB4; DNA binding
CTTGCAAGGTACAACAAGAAGCCAACAATCACTTCAAGGGAAATTCAGACTGCAGTCAGA
CTAGTTCTTCCCGGAGAATTGGCGAAGCATGCTGTCTCCGAGGGTACAAAAGCTGTAACT
AAGTTCACAAGTGCATAAACTTTTGAAAATATTTTAAGATTTGATTGAGTTAATGAGATC
ATGGTGTATTTTTGTTTCTTCAAAATAGTGGATTTGATTTTATGACDTAMTKATTGATTG
CTAAATTGATAGATTTAAG
>Ps_contig_mira-and-tgicl-ass_686 ||hit-id:AT5G02570.1_e-value:2e-22_score: 100_percentidentiy:98.11_histone H2B, putative
AAGCTCGCGGCTGAATCTTCCAGACTTGCAAGATACAACAAGAAGCCAACAATTACTTCG
AGGGAAATTCAGACTGCAGTTAGGCTTGTTCTGCCTGGAGAATTGGCCAAGCATGCCGTC
TCTGAAGGAACTAAAGCGGTGACCAAGTTTACAAGTTCTTAAACTGGACAATTTGTAGGG
TATTTCTGACTGTGGTTCTTGCTATTGTTTCTCTCTCTTGGAATTAGATCTGAATTAGTA
TTAGTATGTAATTTTCTTTTAAAAATCAAATGAATATCTTTGTTTATGAATWAAATTTTT
AATTTGCTATTGTTTAGAAGCGC
>Ps_contig_mira-and-tgicl-ass_687 ||hit-id:AT5G22880.1_e-value:7e-46_score: 180_percentidentiy:95.83_HTB2; DNA binding
GAAAACTCAGAAGTCAGAACTAATTCCTAAATTTTTTCTCAAGTTTCAAATTATCAATTG
CTTCAATGGCGCCAAAGGGAGAGAAGAARCCCGCGGAGAAGAAACCTGTAGAGGAGAAGA
RGTCCACCGTAGCAGAGAAAGCTCCGGCTGAGAAGAAGCCAAAGGCCGGAAAGAAAGCTA
CCTAAGGATGGTGATGCAGCCGCCGGAGACAAGAAAAAGAAGAGAAACAAGAAGAGCGTA
GAGACGTACAAGATCTACATCTTCAAAGTTCTGAAGCAAGTTCACCCTGACATTGGTATC
TCAAGCAAGGCCATGGGTATCATGAACAGTTTCATCAACGACATTTTCGAGAAGCTTGCG
GCTGAATCTTCAAGACTCGCAAGATACAACAAGAAGCCAACGATAACTTCAAGGGAAATT
CAGACTGCGGTTAGGCTTGTTCTTCCCGGAGAATTGGCCAAACATGCCGTCTCTGAAGGA
ACAAAAGCTGTGACTAAGTTTACCAGTTCTTGAATGTACCTTTTATAGGCTTGTTTTTGA
AGTGGTTTAGGATAAAGTTTATTTCTCTTGGCATCAATTAGATCTGAATTAGCGTGTAAA
TTTTTTATAAAAATCTAATGATAATCTTGTGTACGGATTGATATATGTCTATTTGTTTTT
ATCTAGTGCTCAGTTTAATAGTAGTGCATGATTTTATTTTGTGCTTTGCAATTGGATAAG
T
>Ps_contig_mira-and-tgicl-ass_688
GTCGGGGACAATCTCAATTCTTCATCTAATTTCATCTCRACATTCCAATCTCAAAACCCT
ATTTTCCCCAATGGCGCCAAAAAGGAGAGAAGAAGCCAGCCGAGAAGAAACCCGTAGAGG
AGAAGAAATCCACGGTAGCCGAGAAGGTTCCGGCTGAGAAGAAGCCAAAGGCCGGCAGAG
CTGCCTAAAGACGGTGGTGCCACCGCCGGAGACACGAAGAAGAAGAGAGACAAGAAGAG
>Ps_contig_mira-and-tgicl-ass_689 ||hit-id:AT1G07790.1_e-value:1e-43_score: 172_percentidentiy:97.75_HTB1; DNA binding
CTCCAACGAAGGCCGAGAAGAAGCCAGCCGAGAAGAAACCCGCAGCAGAGAAGTCCCCTG
CAGAGAWGAAACCTAAGGCTGAGAAGAAGATCTCGAAGGAAGGAGGAAGCGACAAGAAGA
AGAAGAAGTCCAAGAAGAGCGTTGAGACCTACAAGATCTACATCTTCAAGGTGTTGAAGC
AGGTTCATCCTGATATCGGTGTCTCCAGCAAGGCTATGGGAATCATGAACAGTTTCATCA
ACGACATTTTTGAGAAACTCGCTCAGGAATCCTCCCGTTTGGCTAGGTATAACAAGAAGC
CAACTATTACATCTCGGGAGATTCAAACCGCTGTTAGATTGGTTCTCCCCGGGGAGTTGG
CCAAACACGCCGTCTCCGAGGGTACCAAGGCCGTCACCAAATTCACCAGTTCTTGAATTA
TCTGCTCTGTTATTATTCTCTCTATAGGGTTTAGCTTGATTTTTGTTGAATTAGTTTTTT
TTAATGGAGCATTGATGTATATAATGGTTATAATCAATTTAAATGATATTTAAAATTCTT
CACTTTWTAAT
>Ps_contig_mira-and-tgicl-ass_690 ||hit-id:AT3G45980.1_e-value:2e-44_score: 174_percentidentiy:96.74_HTB9; DNA binding
AAGCTCCGGTCGAGAAGAAGCCAAAGGCCGGAAAGAAGCTGCCTAAGGATGGCGGCGCCG
CTGCCGGAGACAAGAAGAAGAAGAGAAACAAGAAGAGCGTGGAGACATACAAGATCTACA
TCTTCAAAGTTCTGAAGCAAGTTCACCCTGACATTGGTATCTCAAGCAAGGCCATGGGTA
TCATGAACAGTTTCATCAACGACATCTTCGAGAAGCTTGCTGCTGAATCTTCAAGACTTG
CAAGATACAACAAGAAGCCAACAATCACTTCAAGGGAAATTCAGACTGCAGTTAGACTTG
TTCTCCCTGGAGAATTGGCCAAGCATGCTGTCTCTGAAGGAACAAAAGCCGTGACCAAGT
TTACCAGTGCTTAAACTGTACCATTTGTAGTGTTGTTTCAGAAGTGGTTCTTGTTAATGT
TTATCTCTCTTGGTATCAATTAAATCCGAATTATTCTGTAATTTTCTTTTAAATATTAAA
ATAATATCTTGTCTATAGAATAATTATATGTYYTTTGTCGTCTTGTAGGGCACAGTTTAT
AATGCGACA
>Ps_contig_mira-and-tgicl-ass_691 ||hit-id:AT5G22880.1_e-value:6e-46_score: 180_percentidentiy:95.83_HTB2; DNA binding
CKYGGGGAACCACATCCATATTCAATTTGCAAATTCGAAAACCTAAATTCTCAATTTCTT
CAATGGCGCCAAAGGGGGAGAAGAAGCCAGCTGAGAAGAAACCCGCGGAGGAGAAGAAAA
CGACTGTAGCTGAGAAGGCTCCGGCTGAGAAGAAGCCAAAGGCCGGAAAGAAGCTGCCTA
AGGATGGCGGTGCCGCCGCCGGAGACAAGAAGAAGAAGAGAAACAAGAAGAGTGTGGAGA
CATACAAGATCTACATCTTCAAAGTTCTGAAACAAGTTCACCCTGACATTGGCATCTCAA
GCAAGGCCATGGGTATCATGAACAGTTTCATCAACGACATCTTCGAGAAGCTAGCTGCCG
AATCTTCAAGACTTGCAAGGTACAACAAGAAGCCAACAATCACTTCTAGGGAAATTCAGA
CCGCGGTCAGGCTTGTTCTGCCCGGAGAATTGGCCAAGCATGCCGTCTCTGAGGGTACCA
AAGCTGTGACTAAGTTCACTAGTTCTTAGATTTTTAGGTTCTTGTTTGCTGCGTTGATTT
TGAACTTTTATCTTTTGTAAATTGGAATGAAGTAGTGGGAACCGTTGAATCTTTTCTGTG
TATGAAAATGATGATTTTATTCTAATATACTTCAAAATGACTTATATAAAACTTGCTTTA
AAATTAAAAAAGGTTT
>Ps_contig_mira-and-tgicl-ass_692 ||hit-id:AT3G45980.1_e-value:3e-44_score: 174_percentidentiy:97.80_HTB9; DNA binding
GTTCGAACACCAAATATAATCAATTCCACCATTTTCAATACACAAAGGATCCAATATATC
CCATTACTTCATCATACAAGCTAAAGAGTAGAAAAACTACTCTTGAAATCTATAATAACW
TAAAACCAGATCCAGTAAACAAGAACCCATTAAACAACAACAAAACTGTTACAACTCTAA
CCGCTTGTAAACTTGGTTACAGCTTTAGTACCCTCAGACACGGCGTGTTTGGCCAATTCT
CCGGGAAGAACAAGCCTAACCGCAGTCTGAATCTCCCTCGAAGTTATCGTCGGCTTCTTG
TTATACCTCGCAAGCCTCGAAGATTCAGCAGCAAGCTTCTCAAAGATGTCGTTGATGAAA
CTGTTCATTATACCCATGGCCTTGCTTGAGATACCAATGTCAGGGTGAACTTGTTTCAGA
ACCTTGAAGATGTAGATCTTGTAGGTCTCCACACTCTTCTTGTTTCTCTTCTTCTTCTTG
TCTCCGGCGGCGGCGCCACCGTCCTTGGGTAGTTTCTTTCCGGCCTTGGGTTTCTTCTCT
ACTGAATTTGTATC
>Ps_contig_mira-and-tgicl-ass_693 ||hit-id:AT3G45980.1_e-value:4e-40_score: 160_percentidentiy:97.59_HTB9; DNA binding
CTTTGGTACCCTCAGATACAGCATGCTTGGCCAATTCTCCAGGAAGAACGAGCCTAACCG
CAGTCTGAATCTCCCTCGAAGTTATCGTTGGCTTCTTGTTATACCTCGCAAGTCTCGAAG
ATTCAGCAGCAAGCTTCTCAAAGATATCGTTGATGAAACTGTTCATTATACCCATGGCCT
TGCTTGAGATACCAATGTCAGGGTGAACTTGTTTCAGAACCTTGAAGATGTAGATCTTGT
AGGTTTCCACATTCTTCTTGTTTCTCTTCTTCTTCTTGTCTCCGGCNGCGGCGCCACCGT
CCGTTGGGTACGTCCTTTCCGTTTCCCGGTCCTTTGGTCTTTCCTTCGTCGGGCGGGTAG
TTCCTTCGTCGGTCTTATTGGTGGTTACTTTTCCTTCCTTCCCTTCCTTAACGTTACGGT
TTTCCTTCCTCGTA
>Ps_contig_mira-and-tgicl-ass_694 ||hit-id:AT1G07790.1_e-value:1e-36_score:89.4_percentidentiy:93.48_HTB1; DNA binding
CGGAGAAGAAACCGTGGAGGAGAAGAAGTCCACCATAGCAGAGAAGGCTCCTGCCGAGAA
GAAGCCGAAGGCCGGAAAGAAGCTGCCTAAGGACGGTGGTGCCGCCGCCGGAGACAAGAA
GAAGAAGAGAAACAAGAAGAGCGTGGAGACATACAAGATCTACATCTTCAAAGTTCTGAA
ACAAGTTCACCCTGACATTGGTATCTCAAGCAAGGCCATGGGTATCATGAACAGTTTCAT
CAACGACATTTTCGAGAAGCTTAGCTGCTGAGTCTTCAAGACTTGCAAGGTACAACAAGA
AGCCAACAATCACTTCAAGGGAAATTCAGACCGCGGTCAGGCTTGTTCTGCCCGGAGAAT
TGGCCAAGCATGCCGTCTCTGAGGGTACCAAGGCTGTGACTAAGTTCACAGCTTACTTAA
AACTCAAATTTACG
>Ps_contig_mira-and-tgicl-ass_695 ||hit-id:AT5G22880.1_e-value:9e-10_score:58.5_percentidentiy:90.00_HTB2; DNA binding
ATGGCCTTGCTTGAGATGCCAATGTCAGGGTGAACTTGTTTCAGAACTCTGAAGATGTAG
ATCTTGTATGTCTCCACACTCTTCTTGTTTCTCTTCTTCTTCTTGTCTCCGGCGGCGGCA
CCGCCATCCTTAGGCAGCTTCTTTCCGGCCTTTGGCTTCTTCTCAGCCGGAGCCTTCTCA
GCTACGGTCGTTTTCTTCTCCTCCGCGGGTTTCTTCTCAGCTGGCTTCTTCTCCCCTTGG
CGCCATTGAAGAAATTAG
>Ps_contig_mira-and-tgicl-ass_696 ||hit-id:AT5G02570.1_e-value:3e-30_score: 126_percentidentiy:98.48_histone H2B, putative
CATGGGTATCATGAACAGTTTCATCAACGACATCTTCGAGAAGCTAGCTGCCGAATCTTC
AAGACTTGCAAGGTACAACAAGAAGCCAACAATCACTTCTAGGGAAATTCAGACCGCGGT
CAGGCTTGTTCTGCCCGGGGAATTGGCCAAGCATGCCGTCTCTGAGGGTACCAAAGCTGT
GACTAAGTTCACTAGTTCTTAGTATTTTTTAGGTTCTTTGTTTGCTGCGTTGTATTTTTG
TAACTTTTTATTCTTTTTGTTAAAAGTTGGAATTAGG
>Ps_contig_mira-and-tgicl-ass_697 ||hit-id:AT5G22880.1_e-value:5e-27_score: 113_percentidentiy:91.80_HTB2; DNA binding
AAGTCTAACCGCGGTCTGAATTTCCCTTGATGTTAATTGTTGGCTTCTTGTTGTATCCTG
CAAGTCTTGAAGACTCTGCAGCAAGCTTCTCGAAGATGTCGTTGATGAAACTATTCATGA
TACCCATGGCCTTGCTTGAGATACCAATGTCGGGGTGAACTTGCTTCAGAACCTTGAAGA
TGTAGATCTTGTATGTCTCCACACTCTTCTTGTTTCTCTTCTTCTTCTTGTCTCCGGCAG
CGGCACCGCCATCCTTAGGCAGCTTCTTTCCGGCCTTTGGTTTCTTCTCGGCAGGAGCCT
TCTCGGCCACCGTAGACTTCTTCTCTTCGACGGGTTTCTTCTCAGCAGGCTTCTTCTCTC
CCTTTGGCGCCATTACAAGAATTGAGAAATTTAGGGTTTCGAATTGGAAATTGGATATTA
AAACTGAAACGAGATC
>Ps_contig_mira-and-tgicl-ass_698 ||hit-id:AT5G22880.1_e-value:8e-21_score:95.5_percentidentiy:90.38_HTB2; DNA binding
GTACGCGGGGACACCCTAATATCTGATTACGAACCCTATTTTTTCTCGAAATTTCAAATT
CCCAACTCCTTCAATGGCGCCAAAGGGAGAGAAGAAGCCCGCGGAGAAGAAACCCGTAGA
GGAGAAGAAGTCTACAGTAGCCGAGAAATCTCCGGCTGAGAAGAAGCCAAAGGCCGGTAA
GAAGCTACCGAAGGACGGTGGTGCCGCCGCCGTTGGAGACAAGAAGAAGAAGAGAAACAA
GAAGAGCGTTGAGACATACAAGATCTACATCTTTAAAGTTCTGAAGCAAGTTCACCCTGA
CATTGGTATCTCAAGCAAGGCTATGGGAATCATGAACAGTTTCATTAACGATATCTTCGA
GAAGCTCGCGGCTGAATCTTTCAGACTT
>Ps_contig_mira-and-tgicl-ass_699 ||hit-id:AT5G02570.1_e-value:8e-28_score: 118_percentidentiy:98.39_histone H2B, putative
TGAACAGTTTCATCAACGACATCTTTGAGAAACTTGCTGCAGAATCTTCAAGGCTTGCAA
GGTACAACAAGAAGCCAACTATCACTTCGAGGGAAATTCAGACTGCTGTTAGACTTGTTC
TTCCTGGAGAATTAGCCAAGCATGCTGTTTCTGAAGGAACAAAAGCTGTGACCAAGTTTA
CAAGTTCTTGAACTGTATAATTTGTAGAGTTTTTCTGAAGTGGTTGTCGTTGATGTTTAT
CTCTCTTTGGATTATATCTGAATTTGTGTGTAATTTTCTTTTACAAATGAAACGAATCTC
TTGTTTGTGAAATYAAATTCGTTCTTTTCGCGATAACTATATTTCTATTTAGTTTTTAAT
TAAA
>Ps_contig_mira-and-tgicl-ass_700 ||hit-id:AT3G45980.1_e-value:4e-44_score: 174_percentidentiy:96.74_HTB9; DNA binding
CTTTAATTCAAAAATTTAAGACGAAACATACCCCAYTATAAACTTATAATAACTGAAAAA
TACATACATAACCAAAAACAAGAGGATTGATTTGATTTTAAAAGAAAGTTACACACTAAT
TCAGACCTAATTCTAGCACTTATACAAAATTCAAGCACTTGTAAACTTAGTGACAGCTTT
CGTCCCTTCAGAAACAGCATGCTTAGCCAATTCTCCAGGCAGAACAAGCCTGACCGCAGT
CTGAATTTCCCTCGATGTGATTGTTGGCTTCTTGTTGTACCTTGCAAGTCTGGAAGATTC
AGCAGCAAGCTTCTCGAAGATGTCGTTGATGAAGCTGTTCATGATTCCCATGGCCTTGCT
TGAGATACCGATGTCAGGGTGAACCTGCTTCAGAACTTTGAAGATGTAGATCTTGTATGT
CTCCACGCTCTTCTTGTTTCTCTTCTTCTTCTTGTCTCCGGCGGCGGCACCGGCTTCCTT
GGGAAGCTTCTTTCCGGCTTTGGGTTTCTTCTCGGCAGGAGACTTCTCGGCCACCGTAGA
CTTCTTCTCTTCAACAGGTTTCTTCTCAGCGGGCTTCTTCTCTCCCTTTGGCGCCATTGA
GAATTGAGAATTTGGAACTTTGAAGAAAAATTAGGGTTTCGGATTGGATATTAGAATTGG
AAATCAAATATGATAGATGATCCCGACGTACTCTGCGTTG
>Ps_contig_mira-and-tgicl-ass_701 ||hit-id:AT5G22880.1_e-value:4e-46_score: 180_percentidentiy:95.83_HTB2; DNA binding
AGAGAAGTCGACGAGCGNGAGACNCGCNGAGAAAAGACAAGCGGAAGAAGCNGCTAAGGA
TGGTGGTGCCGCCGCCGGAGACAAGAAGAAGAAGAGAAACAAGAAGAGCGTGGAGACATA
CAAGATCTACATCTTCAAGGTTCTGAAGCAAGTTCACCCTGACATTGGTATCTCAAGCAA
GGCCATGGGAATCATGAACAGTTTCATCAACGACATATTCGAGAAGCTTGCTGCAGAATC
TTCGAGGCTTGCAAGATACAACAAGAAGCCAACGATCACTTCCAGGGAAATTCAGACCGC
GGTCAGGCTTGTTCTGCCCGGTGAATTGGCGAAGCATGCCGTTTCTGAGGGCACCAAAGC
CGTAACCAAGTTCACAAGCTCTTAGACTTGAATAAATTAAGCTGCCAATTATCAGTTATT
TCTATTTTTAGATCTTGTTTAGGTATCCTTAGAAAGTTTAATTTAGGGTTTTTTCTAGCT
TTTAAAATGGTAGGCAAAGTAATGGATTCTGTTTCTATTAAAAGTGTAGACG
>Ps_contig_mira-and-tgicl-ass_702
TTTKTMGCAAGAAAAACAAGAATATCCATCATTAAGTTCATATGATAGAAGAACAATAAA
CAAATTGCCT
>Ps_contig_mira-and-tgicl-ass_703 ||hit-id:AT5G59970.1_e-value:1e-40_score: 162_percentidentiy:100.00_histone H4
TAAAAGAWTAAAAATTAAAGTCAATATTGCAGCAAAGAACAAATTGGTACACTTCAATTC
AAATAAATATAGGACTAATCAAATCAAAAGAACAGAAACAGAACATATGAAAAACACATC
AAAATTAACAAACATTTACAACTAAACCAATCTAACGCTAACAAAACCATGAATTGAAAA
CAAGAATCAACCACCGAAGCCGTAAAGAGTCCTTCCCTGCCTCTTCAGAGCATAAACAAC
ATCCATGGCCGTAACGGTTTTCCTTCTAGCGTGCTCGGTGTAGGTAACAGCATCACGAAT
AACATTCTCAAGGAAGATCTTGAGAACACCGCGGGTTTCTTCATAGATGAGGCCGCTTAT
TCTCTTGACACCGCCTCTTCTAGCCAAACGACGAATCGCGGGTTTGGTTATGCCTTGGAT
GTTGTCGCGAAGCACTTTTCTGTGCCTCTTAGCTCCTCCCTTTCCCAATCCTTTCCTCCT
TTCCCGCGGACNTTTCGNTACTGNGANAATGNTGTTGTTT
>Ps_contig_mira-and-tgicl-ass_704 ||hit-id:AT5G59970.1_e-value:8e-38_score: 153_percentidentiy:100.00_histone H4
CGAKKGATCATAAACTCATTTCTCAGATCTGCATACTTCATAACTATAACAAAAGTACAG
TTTCTTCACCGTGTAAGAAAATGTCAGGTCGCGGTAAAGGAGGAAAGGGTTTGGGAAAGG
GAGGAGCAAAGAGGCACAGAAAGGTGCTTCGCGACAACATCCAGGGAATTACCAAGCCTG
CAATTCGTCGTTTGGCCAGAAGAGGTGGTGTCAAGAGAATCAGTGGTCTCATCTATGAAG
AAACTCGCGGTGTTCTCAAGATCTTTCTTGAGAATGTTATTCGTGATGCTGTCACCTATA
CTGAGCACGCTAGAAGGAAAACTGTCACCGCCATGGATGTTGTTTACGCTCTGAAGAGGC
AAGGAAGGACTCTTTACGGTTTCGGTGGTTGATTTTGGTTCTCAATTTAGGGTTTCGTTT
GCCCTAGCTTGGTTTWGTTGTAAATGTTGGTTAATCTTGAAATATTAGGCGTGTTTTTTT
CTTCKGTTCTTTTGATTAGATTAGTCTTGGATTTGGATCTGTTTGAATTGAACTGAATAA
TTTGTTCTGTGTTCTTTTATATCC
>Ps_contig_mira-and-tgicl-ass_705
TTAGCGATGGANGTTGTTTASKCTCTCAAGAGACAGGGAAGGACTCTCTACGGATTCGGC
GGTTGAAATTAGGGAGTTGCTTTTTAATTTTAGGGTTTTCTATGTAATTGGAATCTCAAA
TGTTGATGTATATTTTGTAATAGCACTAGAGCTTTAGCATTAACAATGGTTTTTGCTTTG
CTGTGATTTAATTGATGATTTGAATTTTCAATGTACTAATCAATTTGATGAATTTTTGTT
ATTGGTTTCKCCAA
>Ps_contig_mira-and-tgicl-ass_706 ||hit-id:AT5G59970.1_e-value:2e-40_score: 162_percentidentiy:100.00_histone H4
AAGCAGTAGGTATYMRSGTCGGGATTCATTCACATTTCAATCTTATTCTTACAGTTAATA
ATTTTAAGAGAAAAATGTCAGGTCGTGGAAAAGGAGGAAAGGGTTTGGGAAAGGGAGGAG
CAAAGAGGCACAGAAAAGTGCTTCGCGACAACATCCAGGGAATTACCAAGCCTGCAATTC
GCCGTTTGGCGAGAAGAGGTGGTGTGAAGAGAATCAGTGGTCTCATATATGAAGAAACCC
GTGGCGTTCTCAAGATCTTTCTCGAGAATGTTATCCGCGATGCTGTAACCTACACTGAGC
ACGCTAGGAGGAAAACCGTCACTGCCATGGATGTTGTTTATGCATTGAAGAGGCAAGGAA
GGACTCTTTACGGTTTTGGTGGTTGATTGTAGTGTTCAAATTAGGGGTTTTGTTAGCCCT
TGCTGGTTTAGTTGTAAATGTTGGTTAATTTCGACGTATTTCAGCTGCTCTGTTTTGGTT
CATTTGATAAAATTAGGTTTAGATCTGTTTGAATTAAACTTGAACAACTTGTTCTATGTT
TTTATTATGTGGATTTGTAAGAGTTTTTAATTATGAATGACAACTCTTTGAAAGAGTTTT
TAGTTATGAGTAGGTTTTATTAAAATACGAACGTGTAAGTTCTGGTTTCTTCCGTTTAAC
AAGGTCTTGAAAGGACAAAT
>Ps_contig_mira-and-tgicl-ass_707 ||hit-id:AT5G59970.1_e-value:1e-40_score: 162_percentidentiy:100.00_histone H4
GKTCGGGGATTCATTCACATTTCAATCTTCCTTTTCAAAATTTCACAGTTGATAATTATA
AGAAGAGAAAAATGTCAGGTCGCGGTAAAGGTGGAAAGGGTTTGGGAAAGGGAGGAGCAA
AGAGGCACAGAAAAGTGCTTCGTGATAACATCCAGGGAATTACCAAGCCTGCAATTCGCC
GTTTGGCGAGAAGAGGTGGTGTCAAGAGAATCAGTGGACTCATCTATGAAGAAACTCGTG
GTGTTCTCAAGATCTTTCTCGAGAACGTTATTCGTGATGCCGTTACTTACACTGAGCACG
CTAGGAGGAAAACTGTCACTGCCATGGATGTTGTTTATGCTCTCAAGAGGCAGGGAAGGA
CTCTGTACGGTTTCGGTGGTTGATTTTATGATCCAATTTAGGGTTTCGTTAGTGTTAGTT
GGGTGTAGATGTATTTTATCTATTTAAGCTGAACTGAGGCAATTTGTTATGTTCTTCTAT
CATATGAACTTAATGATGGATATTCTGTTTTTCTGCTAAATATATCTTTGATTTGTTATC
GTTTATGATYAAAAAACNGTAATCTCAATTAATTAATTAGAAACC
>Ps_contig_mira-and-tgicl-ass_708 ||hit-id:AT5G59970.1_e-value:1e-40_score: 162_percentidentiy:100.00_histone H4
CGGAAAAATACGAAAAATAACTAAAAACAAACTTAGATTAACTAAACTAAGAGAAAAGAN
AAAAACCCTTAACGTTCAATGCTAATACTCCGAGAAATACTTACACAATACATATCAACA
TTGAGATTCGAACAACAAACCCTAATTGATACAGCAATCCGTAATATTCTAACCGCCAAA
GCCGTAAAGAGTCCTTCCCTGTCTCTTGAGTGCGTAGACAACGTCCATCGCTGTAACAGT
CTTACGTCGAGCGTGCTCGGTATAAGTAACAGCATCACGAATCACGTTCTCAAGAAAGAT
CTTGAGAACACCACGAGTTTCTTCATAAATTAAACCGCTAATACGTTTCACACCACCACG
TCTTGCGAGACGGCGAATGGCGGGCTTTGTAATTCCCTGAATGTTGTCTCTGAGAACTTT
ACGGTGACGTTTGGCTCCTCCCTTTCCAAGACCCTTTCCTCCCTTGCCTCTTCCAGACAT
GGCTGAAATTTCTTGAGTTTAGATTAAGCTGAATGTGAAGTTGAAGGTGAATGTGAATCT
CCSCGTACT
>Ps_contig_mira-and-tgicl-ass_709 ||hit-id:AT5G59970.1_e-value:1e-40_score: 162_percentidentiy:100.00_histone H4
GGGGGAAACATCATCCACTCATCGAAATTTCTAATTAGTTAGCAGCTAAGAAATCTTGCA
AGAAACCAAGCATGTCAGGAAGAGGTAAAGGAGGAAAGGGTCTTGGGAAGGGTGGAGCCA
AGCGTCACCGCAAAGTTCTTAGAGATAACATTCAAGGAATTACGAAACCCGCTATTCGTC
GTCTTGCTAGACGTGGTGGTGTGAAGCGTATAAGTGGATTGATCTATGAAGAAACTCGTG
GTGTTCTCAAGATCTTTCTCGAGAATGTTATTCGTGATGCTGTCACTTACACTGAACATG
CTCGCCGCAAAACAGTTACTGCTATGGATGTTGTTTATGCGCTCAAGAGACAGGGCAGGA
CCCTTTACGGTTTTGGGGGTTAGGTTAAATGTTAGCTATTAGTAATAGTTTGTTGAATCA
ACATCAGCTAGTTGATTTAATCTCAGCTTGTTCAATTTAAATTTTAATGAATATTTTCTT
AGTCTACTGGCTTTGTACAATTGTTTACTTTATTTACGGTTACCTGCTTAAT
>Ps_contig_mira-and-tgicl-ass_710
TTTCTCGAGAAACGTTTATTCGTTGATGCCGTTTACTTACACTGAGCACGCTAGG
>Ps_contig_mira-and-tgicl-ass_711 ||hit-id:AT5G59970.1_e-value:4e-09_score:56.2_percentidentiy:96.30_histone H4
GTTSTCTCGCCGTAAGACTGTTACTGCGATGGATGTTGTTTACGCTCTCAAGAGACAGGG
AAGGACTCTCTACGGATTCGGCGGTWAGAAAATTGGGGAWTWGACTTTTTAATTAGGGTT
CATGTAATTGGAATCTCRAATGTTGATGTATATTTTGAATAGCACTAGAGCTTTAGCATT
AACATTGGTTTTGCTTGCTGTNATTTATGNTGTATTTGAATTTCAATAAGTAAAAAACT
>Ps_contig_mira-and-tgicl-ass_712 ||hit-id:AT5G59970.1_e-value:1e-34_score: 142_percentidentiy:83.33_histone H4
GTTCTGCTTAAGTTTACTAAAGTAACGAAACGAAAGACATCAAGAATCTTGCAAGAAATA
CAAGACATGTCAGGAAGGAAGGGTAAAAGGGAAGGGAAAGGGGTACGTTGGAAAGGGGTG
GGAGCCAAGCGTCATCGCAAAGTTCTTAGAGATAACATTCAAGGAATTACGAAACCCGCT
ATTCGTCGTCTTGCTAGACGTGGTGGTGTGAAGCGTATAAGTGGATTGATCTATGAAGAA
ACTCGTGGTGTTCTCAAGATCTTTCTCGAGAACGTTATTCGTGATGCTGTGACTTACACT
GAACACGCTCGCCGCAAAACNGTTACTGCTATGGATTGTTGTTTATGCGCTCAAGAGACA
GGGCAGGTACCCCGTTTTACGGGGTTTTGGGGGGTTTAAGGTTTTAAATGGTTAGCTATT
AGTAATTGTTTGTTGAATCAACNTCTGCTTAGTT
>Ps_contig_mira-and-tgicl-ass_713 ||hit-id:AT5G59970.1_e-value:1e-21_score:98.2_percentidentiy:100.00_histone H4
TCGCGGTGTTCTCAAGATCTTTCTTGAGAATGTGATTCGCGATGCTGTGACCTACACGGA
GCATGCTCGCCGTAAAACTGTTACTGCCATGGATGTTGTTTACGCTCTCAAGAGACAGGG
AAGGACTCTTTACGGATTCGGCGGTTAGAAAATTGGGAATTTCTATATTTTAAAGCAATT
AGGGTTTCTTGTAGTGGGAGATTTAATGTTGATAGATATAGTGTAAAAGCACATGAGTTT
TAGTATTTACCATGGTTTTCTGCTTTGCTACTGTAAGTTAAATTTCGTTTTGAAATTCAA
TCTACTGATTAATTTGAACC
>Ps_contig_mira-and-tgicl-ass_714 ||hit-id:AT5G59970.1_e-value:6e-27_score: 115_percentidentiy:92.42_histone H4
AAACAATCCATCGCAGTAACAGCCTTACGGCGAGCATGCTCGGTGTAGGTAACTAGCTAT
TCGCGAATCACATTCTCGAGAAAGATCTTGAGAACACCGCGGGTTTCTTCATAAATTAGA
TCGCTGATGCGTTTCACGCCACCACGTCTTGCGAGACGACGAATTGCAGGCTTTGTTATT
CCCTGAATGTTGTCTCTGAGAACCTTACGGTGCCGTTTAGCTCCTCCCTTTCCGAGACCT
TTTCCTCCCTTGCCTCTTCCTGACATAGCTGTGTGATTTCTTG
>Ps_contig_mira-and-tgicl-ass_715
GTCAGAAAAACAGAATATCCATCATTAAGTTCATATGATAGAAGAACATAACAAATTGCC
TCAGTTCAGCTTAAATAGATAAAATACAKMTACACACAACAAAAAATGGATCGCAAAAAC
GTTCTCTCTATCGCATTGATCTGCATTGTCCTCGCCGGCGTCGGAGGTCAATCTCCCTCC
TCCGCTCCGACTACATCTCCAAAAACAGTCGCCACTCCCTCCGTTTCTCCCGTCGCACCC
GTCGCAGCCACCTTCCAAACCTAAATCACCAGCCTCCGGGTTTGCCTTTCCTACCCAAAA
AAGCCAATCCAGCCATCCCCACCGCCCAGCCTTTA
>Ps_contig_mira-and-tgicl-ass_716 ||hit-id:AT5G59970.1_e-value:1e-40_score: 162_percentidentiy:100.00_histone H4
TCTTCTTCATCAAATCTTTACAGTTTWAATTTAAGAGAAAATGTCAGGTCGTGGAAAAGG
AGGAAAGGGTTTGGGAAAGGGAGGAGCAAAGAGGCACAGAAAAGTGCTTCGTGACAACAT
CCAGGGAATTACCAAGCCTGCAATTCGCCGTTTGGCCAGGAGAGGTGGTGTCAAGAGAAT
CAGTGGACTCATCTATGAAGAAACTCGTGGTGTTCTCAAGATCTTTCTCGAGAACGTTAT
TCGTGATGCAGTGACATACACTGAGCACGCTAGGAGGAAAACCGTTACAGCCATGGATGT
GGTTTATGCTCTCAAGAGGCAGGGAAGGACTCTCTACGGTTTCGGCGGTTGATTTTAGGA
TACAATTTAGGGTTTCCTACGATCTAGCTGCGGTTAGATGTAAATGTTTGTTAAATTTCA
GGGGATTTTCYGATTTGTAATCTTGTTTTTGGTTCATTCAGGTTAGGTTAGTTTTGGATC
TGTTTGAGCTGAACTGTTAACAAATTAGTTGTGATTCTTGTATTTGGTAAG
>Ps_contig_mira-and-tgicl-ass_717 ||hit-id:AT5G06060.1_e-value:3e-06_score:48.1_percentidentiy:74.07_tropinone reductase, putative / tropine dehydrogenase, putative
AAATTTTAAACTTACCGGAGTTTCTATTAATGCTTCAATACCACATCAAGAAGAAATAAT
GAAGAACTAGAATAATGTTCAACTAGTATATTCAGTTTCTGCGAGAAACATGCAGGCAAG
ATGATTCTAGTGAAAAWWACATTTGWAACATTTACCACTGAAGATGATTCTAAAACTGAG
TTGTTAATCTTCATCCCCTTTCATTAACTTTACCCAATTCATTCCTTTGTTCTGTGCGAA
GATTTTAAACAAAGGTTTAGGCTTGATCCAATAAGAATGGAACATTATGAGAACAGGCAA
TTTTCATGACATGGTGCATTCCTTTCCATTTATTCATTTCATTATTATGTTGTGGAAACA
ATGCTGAAAATAAAAAACGACATTCTTGCTTTAGGTAATCCTCATGCTGGGYTGAAATCC
ATTCACAGTAAATCCTCCATCAACAGAAACAATCTGTCCAGTGATGTAGGAAGCAGCAGG
>Ps_contig_mira-and-tgicl-ass_718 ||hit-id:AT5G06060.1_e-value:3e-16_score:80.1_percentidentiy:74.00_tropinone reductase, putative / tropine dehydrogenase, putative
TTGTTGTAATGAAGTGCTATCTCGAACACCGATAAAGCGGATAGCAGAAACACATGAAGT
GTCTTCCTTGGTGACTTTCCTTTGTCTGCCTGCTGCTTCCTACATCACTGGACAGATTGT
TTCTGTTGATGGAGGATTTACTGTGAATGGATTCAACCCAGCRTGAGGATTAACCTAAAA
CGCAAGAATGTTCGTTTTTTATTTTTCTAGCATTTGTTTTCCTACCAACAATAAA
>Ps_contig_mira-and-tgicl-ass_719 ||hit-id:AT5G06060.1_e-value:6e-12_score:65.9_percentidentiy:71.43_tropinone reductase, putative / tropine dehydrogenase, putative
TTGTTGTAATGAAGTGCTATCTCGAACACCGATAAAGCGGATAGCAGAAACACATGAAGT
GTCTTCCTTGGTGACTTTCCTTTGTCTGCCTGCTGCTTCCKACATCACTGGACAGATTGT
TTCTGTTGATGGAGGATTTTACTGTGAATGGATTTCCAACCCARCATGAGGATTACCTAA
AGCAAGAATGTTCGTTTTTTTATTTTCACGCTATTTGTTYCSCAACAYAACATTAAATTA
A
>Ps_contig_mira-and-tgicl-ass_720
GCATGAGGATTTACCTAAAGCAAGAAATKCGTTTCTTATTTTCAGCATTGTTTCCACAAC
ATAATAATGGGTATTCAAATCAAATTCTGGCTAGAATGCATGGMYTTTAGTTTTGTCATT
TATCATTTATCATTTTGTTTTCTGAATGGTATTCTTGATTATGTTCATCTACCATGATTC
ATCTAAGAAAYGAATAAATGGAAAGGATGCACCATGTACAAMAT
>Ps_contig_mira-and-tgicl-ass_721 ||hit-id:Glyma11g34270.1_e-value:8e-07_score:49.7_percentidentiy:44.44
AAGCAGTGGTTATCAACGCAGAGTTTWGTGAATGAAGTGCTATCTCGAACACCGATAAAG
CGGATAGCAGAAACACATGAAGTTGTCTTCCTTTGGTGACTTTCCTTTGTCTGCCTGCTG
CTTCCTACATCACTGGACAGATTGTTTCTGTTAGAATGGAGGATTTTACTTGTGAATGGA
TTTCAACCCAGCATGAGGTATTACCTAAAGCAAGAATTGTTCGTTTTTTATTTTCAGCTA
TTTGTTTCCAACAAACATTAAA
>Ps_contig_mira-and-tgicl-ass_722
TTGTGAATGAAGTGCTATCTCGAACACCGATAAAGCGGATAGCAGAAACTACATGAAGTT
GTCTTCCTTGGTGACTTTCCTTTGTCTGCCTGCTGCTYCCTACATCACTGGACAGAATTG
TTTCTKKTGATGGAGGAWTTTAMYTGTGAATAGGRTWTTWCCAAACCCCTAGCATGAGGA
TTACCTRAAGCAAGAATGTTCGTTTTTTATTTTACAGCTATTTAGTTTACCCAACCAAAA
ACCTAATTAAAAATTTAAAAG
>Ps_contig_mira-and-tgicl-ass_723
WAACTTAAGTGCAATAGCCCATAACATATTAATTAATTCAAATAACATGCTATAGA
>Ps_contig_mira-and-tgicl-ass_724
CCTCTCTACAAATTTACGTAGATTCTTCTTCTTCAACCTCATCGCATCTCTAACCAACTT
TTCTCCTAGCCATCACCGTAACAAACCTTCAACCGCTTCCAATCTTCACTCTTCAATTCT
TCCGCATAACTGTATGATCATCACAAYCGAACCACCAAAGATCCTGCAACAATTCTGCAR
CAATTCTCTCCATTCTCGGAGGTGATAAGCAGAAGGAAAAAGAAGAAATAATAGAAAAGA
GAAATCCAGAAGAGATCGGAATAATCGGAAACTCACGATCCAAGAGGCTTCTTCTTCATT
TCGATCGGCAATACCGGTGTAACGTCTTCGTCTTCATCTCAAAGCGGAGACGCGAGCGAG
GCCTTCATCATCCACCAAGAACCTTCAACAAAATCCGTAGAAGCTCGCAACTCATAACGG
AATTGATGAGAAGCTCCAATCAGAAAGAAACCGAAAATTGAAGAAGCAGAAGAAGGATAG
GAGCAGAGGAGCGATTGTTCATACCGAAGCAGTGTCTAAGCGCCGTCCGCCGTATGCTCC
GTCGTCGACGTCGAAGGTACGCAAAGATTCTCCTATTTGACTCGTGTTGTCGACGTTGTA
AAGGCATCGATTAGGTGAGCGTTTATCCCAAATTCATGGATTTGATTACCTCCATGCGAG
GACTTAATTGAAGTTTTTTACCTAGGTTTCTTAAAATGATCTTTCTGGTTCGGTCAATAA
AGAAGAAGTTGGAGTAGGAAATAGGGAGTAGATTCGTGGCAGGTGGTGGAAGCGAGAATG
AGTGTGGTGAGTAATTCGCCGCTGTCGGTGATGAAATTCGGCGCGGCAAGGCTTTTCCGG
TGAGGAGCGTTCTTTCATTTTTCTTCTGTGAGGTTAGCGAGCGATCCCCGCGTACTCTGC
GTTGAACTACCACTGCTT
>Ps_contig_mira-and-tgicl-ass_725 ||hit-id:Medtr4g076120.1_e-value:7e-09_score:55.5_percentidentiy:58.82_ Rieske [2Fe-2S] region
CTGAGGTTAGGCCATATGGTGGTGAAGTGATCTATGAAGAGTACATGGATGTTGAAACCA
ATCAGTATAACCCACGAAGGAACAGGCCAAATGGTCTTCCACCGTTAACATCTSGAAACT
TCAAACAACAACAAAAGAAACCATTGATGGCACTTCCACACACACTCTCACCTTTACCAA
AACCCCTTCTCTTTTCATCCTTCACGAAAAAGTCACCATTTTTGACAAAATCAACAGCAC
CCAGAAACACAAACAGAAAAACCTTTTCACTGACAGTTAGAAGCGTTGCAGCACCACCTA
MMAAAACTGAACCAAATCAATCCTTCCAGAACCCGAARGRAAGAATTGATGATGAATTGA
GA
>Ps_contig_mira-and-tgicl-ass_726
CTTCGCTTCCACCACCTGCCACGAATCTACTCCCTATTTCCTACTCCAGCTTCTTCTTTA
TTGACCGAACTAGAAAGATCATTTTAAGAAACCTAGGTAAAAACCTTCAATTAAGTCCTC
GCATGGAGGTAATCAAATCCATGAATTTGGGATAAACGCTCACCTAATCGATGCCTTTAC
AACATCGACAACACGAGTCAAATAGGAGAATCTTTGCGTACCTTCGACGTCCACGACGGA
GCATACGGCGGACAGCTCTTAGACACTGCTTCGGTATGAACAATCGCTCCTCTGCTCCTA
TCCTTCTTCTGCTTCTTCAATTTTYGGTTTCTTTCTGATTGGAGCTTCTCA
>Ps_contig_mira-and-tgicl-ass_727
AGTACGCGGGGATCGCTCGCTAACCTCACAGAAGAAAAATGAAAGAACGCTCCTCACCGG
AAAAGCCTTGCCGCGCCGAATTTCGTCACCGGCAGCGGCGAATGATTCACCACACTCATT
CTCGCTTCCACCACTTGCCACGAATCTACTCCCTATATCCTACTCCAACTTCTTCTTTAT
TGACCGAACCAGAAAGATCATTCTAAGAACCCTAAGGTAAAAAACTTCAATTAAGTCCTC
GTATGGAGGTAATCAAATCCATGAATTTGGGATAAACGCTCACCTAATCGATGCCTTTAC
AACGTCGACAACACGAGGCAAATAGG
>Ps_contig_mira-and-tgicl-ass_728
AAATTTTTTAAAAATTCCATTTTCTCTTTTATCCTATTTATGCTAACCACATCCAATTTT
AATTATCCACATTCAATTGAACCAATAGCTACCTACAAAACAACAATTCGCAACTCAAAG
CTGCTACAGTTTAAGCCGAACACAACTTGAAACGCAGCCAAGGAATGAAACGTAAAGCAA
GGCATCATGAGCTGCAAGCTACAACAACACCAAAACGCATAAGTCAGCTCCAAACGCACA
CCAGATGCTATGAACACAAGCCACCAAGCCAAACAACTTGCAAATCCATATTGAAACGCA
GCTAACGCTTCCAAGCCGGTGAACCGCAAAGCAAAACGTGAGCCAACAACAAATTGCACA
AATTAGCTCTCATAACTCTATAAAATCAATCTTCTTCTCATCTCCTAGATTCTTCTTCTT
CAACCTCATCGCATCTCTAACCAACCTTTCTTCAGTTCTTTCAACCTTACA
>Ps_contig_mira-and-tgicl-ass_729
GCCTKACACACATAAGGTTCAGCACACCGACGGCGGAATCGACGACGAACGACGGTGGAA
ACGGCGGAGCAAGGACGACACAGCGAATCCTAAACCTCAGTGCTGAAACAACGGCGATAT
CTCCGTCTCTGGACGCGCAAAGCTTGACCTTCTCCAAATCGTGGCGCATCAAGCGAAGCA
ACACCAATTCGCAACTCAAAACCATCGTCGAACCTACCTTCTTGCTTCA
>Ps_contig_mira-and-tgicl-ass_730 ||hit-id:AT2G19900.1_e-value:3e-23_score: 103_percentidentiy:68.06_ATNADP-ME1 (NADP-malic enzyme 1); malate dehydrogenase (oxaloacetate-decarboxylating) (NADP+)/ malic enzyme/ oxidoreductase, acting on NADH or NADPH, NAD or NADP as acceptor
GTTCGGGGKAAGCAATATTAGTTTCATCTACAAAACAAGCAAAGAAAGAGAGAATGTTGA
AGAGACTCGCAAGAAGATCTGGCTTGTGGACTCCAAGGGTCTTATTGTTAGCTCTCGTCT
GCAATCTCTTCAGCACTTCAAAAAGCCTTGGGCGCATGAGCATGAACCCGTGAAGGAGCT
TCTAGACGCTGTCAAGGCAATCAAGCCAACCGTACTGATT
>Ps_contig_mira-and-tgicl-ass_731
GAAGCAATATTAGTTTCATCTACAAAAACAAAGCAAAGAAAAGAGAGAATGTTGAGA
>Ps_contig_mira-and-tgicl-ass_732
GATCGCTCGCTAACCTCACAGAAGAAAAACGAAAGAACGCTCCTCACCGAAAAAGCCTTG
CCGCCCCGAATTTCATCACCGA
>Ps_contig_mira-and-tgicl-ass_733
GTTCGGGGTAAAGCAATATTAGTTTCATCTACAAAACAAGCAAAGAAAGAGAGARTGTTG
AGATCCCAGGACTACCACAACCACATTGCAGGAGTCMAGGAAGGGAGCCAAGTGTTCTCT
CCGACTTCGACCGCTACCCAAACGCTAGAAATGGCCTTACAACAAGGGTAGGGGTTTGTC
TACGATGGAGGTCGGAGGGACTCCCCACCGCCACCACCACCACCACCACCCTGAGATCGT
TGGAAGGTAGGGTTGAAGGTTGGGTAGGG
>Ps_contig_mira-and-tgicl-ass_734 ||hit-id:gi|125380244|_e-value:4e-05_score:51.2_percentidentiy:100.00_phloem specific protein [Pisum sativum
AGCTTATGCTCTGTATGTTTTCCATTTTTGCAATCCAAGACCATTTGGCCTGTTCCTTCG
TGGGTTATACTACAATACCAGCTGCTAAACAGAAGTTGAAATGCAGCATTACAAGCCAAT
GCCGACGCCGTAAACCAAACTCCAAACGTGAGCCAGCCATGAACAAAATTCTCTCCATCA
CTCTATAAATCAATCTTCACCCCTTCCAGATTCTTCTTCTTCAACCTCATCGCATCTCTA
ACCAACTTTTCNCCCA
>Ps_contig_mira-and-tgicl-ass_735 ||hit-id:gi|125380244|_e-value:3e-07_score:58.2_percentidentiy:93.10_phloem specific protein [Pisum sativum
GAAGCAATATTAGTTTCATCTACAAAACAAGCAAAGAAAGAGAGAATGTTGAGATCCCAG
GACTACCACAACCACATTGCAGGAGTCAGAAGGGAGCCATGGGTATCGATCTGAAGGCAG
GAGGTAAGAACAAGAAGTCCAAGAGGACAGCACCAAAATAACCAAAATAAAGAAAATAAA
ATCTACCTCAAGCTCTTGGTCAGTCTTTTAC
>Ps_contig_mira-and-tgicl-ass_736
ATTTTYWKYYYATAACATATTAATTAATTCAAATACATGCTATAGATATGATTTATTAAT
CATTCATACATGATTTATAACATAAATAACAACAAGCTAACTAAGCAGGTAATTTTATTT
TAAATTTAATACAACCACCACACACNGTGATCATTAGTTGGTTTTAGGGGTTTTACNCCC
TGCCCTAAGACAAATT
>Ps_contig_mira-and-tgicl-ass_737
GATTGGTTTCAACATCCATGTACTCTTCATAGATTCTACTTCACCACCATATGGCCTAAC
CTCAGGTACTCGTTCATACTCCACCACTCAACCCTCTCAACGATCTCAGGG
>Ps_contig_mira-and-tgicl-ass_738
AGTATAACCCACGAAGGAACAGGCCAAATGGTCTTTTTGGTATTGCAAAAATGGAAAACA
TACAGAGCATAAGCTTGTGCTTTGTGTTGTGGCTAATTTGCTAGGCAGG
>Ps_contig_mira-and-tgicl-ass_739
GGTCTTGGATTGTCAAAATAGGAAAACAATACAGAAGCATAAGACTTGTTGCTTTGTGTT
GTTGGGCTAATTTGCTAGGCAGGCTAAACCCTAACATATGATCACTGTGTGTGGTGGTTG
TATTAAATTAAATAAATTCCTGCTTAGTTAGCTTGTTGTTATTTATGTTATAAATCATGT
ATGAATGATTAATAAATCATATCTATAGCATGTATTTGAATTAATTAATATGTTATGGGC
TATTGCACTGTTTAATTTAAAMTWAAWAGTTRMAAGTTT
>Ps_contig_mira-and-tgicl-ass_740
GATCCTTACACACATAAGGTTCAGCASACCGACGGCGGAATCGACGACGAACGRCGGTGG
AAACGGCGGAGCAAGGACGACACAGCGAATCCCAAACCTCAGTGCTGAAACAACGGCGCC
GTCTCTGGACGCGCAAAGCTTGACCTTCTCCAAATCGTGGCGCACCAAGCAAAGCAACAC
CAATTCGCAACTCAAAACCATCGTYGAACCTACCTTCTTGCTTCACCAGATTTAAACAGT
AAAATCTAAATGTGGAGGTTGAATCGGAAAACTCACAAAACAGGTATCGCATATTTCTGC
TCTGGTTTTCGCTCGATCCTTCTTCTTGAGCTATTCTGAGAGGGCTTTGCGTCGTTGTTG
TTCGATGCGTTCTTTTGGTATTGAATCAAGATGAAGCACGTCACGTCGAGTTGCCGAATC
GTGATGATTGACGAATCAAGATGGYGATGACGAGTTTGATTTCGTGGAGGATCGCTTCTA
CTTTTTCGGTTTCGATCTTCTCTCCTYCCGTCGAGGTTCTGYCTGAATTTTGTGAAGTTG
CTTAGATTTTCGCAGACTATGGAGGATGGCGAATTGAAGACGTTGATGAGAGAGTGACAG
GTTGTGGCTTTACTCCGGTTTCGGTTTCTGTTATATGAAGTTTGTTGAAGGAATTACGGA
TGGTTACAGGTCCAAGAAGATGATGGTGAAGGAGTTTGTGTGTGGTAGAGAATGAATACG
AAGGGTAACGAATGAAGAAATTGGATCACGGTGGTGGTTGGTGAGGGTTGGATTCGATAG
CGGTGGTGGTTCTTGGAAGGTTGAAGAAGATTAGGTTGAAGGCGGAGATTGTTACGGTGA
TGGCTGGGAGAAAGGTTGGTTAGAGATGCGATGAGGTTGAAGAAGAAGAATCTAGGAGAT
GAGAAGAAGATTGATTTTATAGAGCTAATTTGTGCAATTTGTTGTTGGCTCACGTTTTGC
TTTGCGGTTCACCGGCTTGGAAGCGTTAGCTGCGTTTCAATATGGATTTGCAAGTTGTTT
GGCTTGGTGGCTTGTGTTCATAGCATCTGGTGTGCGTTTGGAGCTGACTTATGCGTTTTG
GTGTTGTTGTAGCTTGCAGCTCATGATGCCTTGTCCTTTTACGTTTCATTTCCTTGGCTT
GTCGTTTMMAGTTGTGTTCGGACTTAAACTGTAGCAGTCTTTGAGTTGACGTTAAG
>Ps_contig_mira-and-tgicl-ass_741
TAACCCACGAAGGAACAGGCCAAATGGTCTTGGATTGCTTAAAATATGGAAAACATACAG
AGCATAAGCTTGTGCTTTGTGTTGTGGCTAATTTGCTAGGCAGGCTAAACCCTAACATAT
GATCACTGTGTGTGGTGGTTGTATTAAATTAAATAATTCCTGCTTAGTTAGCTTGTTGTT
ATTTATGTTATAAATCATGTATGAATGATTAATAATCATATCTATAGCATGTATTTGAAT
TTAATTAATATGTTATGGGCTTATTGCACTTAAAGTTTAAAAAAAAAATTT
>Ps_contig_mira-and-tgicl-ass_742
AAATAAACAGTGCAATAGCCCATAACATATTAATTTAATTCAAATACATGCTATAGATAT
GTATTTATTAATCATTCATACATGATTTATAACAATAAATAACAAACAAGACTAACTAAG
CAGGTAATTTTAATTTWAATTTAATAACAACCCACCACACACAGTGATCATATGTTTAGG
GTTTAGCCTGCCTAGACAAATTAGCCACAACAACAAGCACAAGCTTAT
>Ps_contig_mira-and-tgicl-ass_743 ||hit-id:Medtr3g114840.1_e-value:3e-14_score:73.2_percentidentiy:76.19_ phloem specific protein, putative
GAAGCAATATTAGTTTCATCTACAAAACAAGCAAAGAAAGAGAGAATGTTGAGATCCCAG
GACTACCACAACCACATTGCAGGAGTCAGAAGGGAGCCAAGTGTTCTCTCCGACTTCGAC
CGCTACCCAAACGCTGAAATGGCCTTCAACAAGAGGGTTGTCTACGATGAAGGTCGGGGG
ATCCCACCACCATATGGCCTAACCTCAGGTACTCGTTCATACTCCACCACCTTCTAA
>Ps_contig_mira-and-tgicl-ass_744
CAGGTACTCGTTCATACTCCACCACTTCTTAACCCTTCTTCAACGATCTCAGGGTTGTGG
TGGTGGTGGTGGCGGTGGGAT
>Ps_contig_mira-and-tgicl-ass_745 ||hit-id:Medtr3g114820.1_e-value:1e-07_score:51.2_percentidentiy:68.42_ phloem specific protein, putative
TCGGGTACCTGAGGTTAGGCCATATGGTGGTGAAGTGATCTATGAAGAGTACATGGATGT
TGAAGCCAATCAGTATAACCCACGAAGGAACAAGGCCAAATGGTCTTGGATTGCAAAAAT
GGAAAACNTACAGAGCATAAGCTTGTGCTTTGTGTTGTGGCTAATTTGCTAGGCAGGCTA
AACCCTANATATGATCACTGTGTGTGGTGGTTNTAATTAAATTAAA
>Ps_contig_mira-and-tgicl-ass_746
TTTTTTTTTGTTAGCAAGAACTCTAAACAACAACAGTTTRAATAAACAGTGCAATAGCCC
ATAACATATTAATTAATTTCAAATACRTGCTATAGATATGATTTATTAATCATTCATACA
TGTATTTATAACATAAATAACAACAAGCTAACTAAGCAGGTAATTTATTTAATTAANACC
AACCACCACACACAGTGATACATTAGTTGGTTTAAGGGGTTTACGCCCTGCCCTTAGACT
AAATTCGCCCAACAAA
>Ps_contig_mira-and-tgicl-ass_747 ||hit-id:gi|125380244|_e-value:6e-06_score:46.6_percentidentiy:90.91_phloem specific protein [Pisum sativum
CGGGGTAATCAAGCAATATTAGTTTCATCTACAAGACAAGCAAAGAAAGAGAGAATGTTG
AGATCCCAGGACTACCACAACCACATTGCAGGNTCAGAGGNCCAAGTGTTCTCTCCGACT
TCGACCNCTACCCAAGCT
>Ps_contig_mira-and-tgicl-ass_748 ||hit-id:gi|125380244|_e-value:3e-10_score:45.8_percentidentiy:81.48_phloem specific protein [Pisum sativum
TCGGGGAAGCAATATTAGTTTCATCTACAAAACAAGCAAAGAAAGAGAGAATGTTGAGAT
CCCAGGACTACCACAACCACTATTGCAGGAGTCAGAAGGGAGCCAAGTGTTCTCTCCGAC
TTCGACCGCTAACCMAACGCTGAAATGGCCTTACAAACGAAAGGTAGGGGGTTTTTCGTT
ACCTTAACCGGGAAGTTCGGGAAGGGGTTTACCCGGGAAAGGGGGGTAACCTTACCCCCC
CGAACCCCGGGTACCCCAAACCCCCTAACCCCCGAAACCCCCCGGTAAAACCCCCCCGTA
AAAACCCGTAAAAAACCCCCCCCGGTTTTAGGGTAAAAAAACCGTTTTCCCGGGTTTTAG
GGAAACGGGTAACGGGGGGTTTTTAGGAAAA
>Ps_contig_mira-and-tgicl-ass_749
GGTCTTGGATTGCAAAAAATAGGAAGACATACAGAGCATAAGCTTGTGCTTGTGTTGTGG
CTAATTTGCTAGGCAGGCTAAACCC
>Ps_contig_mira-and-tgicl-ass_750 ||hit-id:AT3G02420.1_e-value:3e-21_score:71.2_percentidentiy:77.27_unknown protein
ATATAAAATCCTTTGAAGCAATTATTGATTTTGTAAAGTAAACTTGCAAGGCCTGCATAT
TCCACGCTCTTGGTTTCCCATATTGTGAGTACAATGAGTATAGAGAAGAACATGTAGTGC
CCATWAAAGGTAAAGACGATAAGCCCTATGAGAAAGATGCTTAGGTATCACTGGAACAGC
TGCAAGGAAAGCCACAACAAACACCCAAGCATTAACAGAGAATAGAATTGTTTGTCGATC
CCAACGCAGAGGAGGTGGATTAGAACCCGCAGTTGCAGATGTCCCAGAAGTTCTATTAGT
TGATCCAGTGCTTCTTGCACGAGCTTGATCATTTGACCGGGGCGGTGCTGATGATGACGA
GGGGGTAGGTGTCGGCCGCGGTGGCTGAGATGAACTGCCAAAAGACATCGGTTCTACCAC
AAGATCTGAATCAACATAGSGTTGATACAATGTGACTGCCATTTTTGTTTGTTTTTCTTG
GGTTGAGAGACGCAAAGATGAAGTAGCAGCAAGGAGTAACAACGACCGTGAAGAAATTTG
TTATCCCCCGACTCTGCGTTAGAATAACCAACTAGACTT
>Ps_contig_mira-and-tgicl-ass_751 ||hit-id:Medtr4g152180.1_e-value:6e-06_score:45.8_percentidentiy:82.61_ UvrB/UvrC protein; AAA ATPase, central region
ACTTAATCCCACCTGTTCCTGTGATGTAAACCCCTTTTATAACTTGATTTGCTAGGGCTG
CACATTATATAGAAAGAGCCTCTGGTAACGACTCTGGAGTGCCGCTGCTACCGTTGAGAA
CAATCACTTTACCATCAGAATCAACATCCACTATGACAGAATCACCCTCTTTGATCTCTC
TGGCGAGCATCTTCTCAGCCATGCTACTCCTACCAAAAGTCGCATTATGGCTCTTCTTAG
ACGG
>Ps_contig_mira-and-tgicl-ass_752 ||hit-id:AT5G50920.1_e-value:3e-06_score:48.1_percentidentiy:86.36_CLPC1; ATP binding / ATP-dependent peptidase/ ATPase
AGCTTCCGACGAAATAGCCATGGATGAAGATGAACATGTCCGGGGCATGCCATACACAGA
ATATTTTTTCTATCATTCACACACCCTTTTTGGTTTTCCCTTATCCCACCTGTTCCTGTG
ATGTAAACCCCTTTTATAACTTGATTTGCTAGGGCTGCTAAGGGAAATCGTAACTCGGCC
TATCAGTAATAGATTAAAAGATTTATTGACAAGAAAAACAGACTATGACTATGCTTTAAA
TAAATCAAGTACATATATCATAGAAAAGGTAACCAACCACATTATATAGAAAGAGCCTCT
GGTAACGACTCTGGAGTGCCGCTGCTACCGTTGAGAACAATCACYYYRCCATCAGAATCA
ACATCCACTATGACAGAATCACCCTCTTTGATCTCTCTGGCGAGCATCTTCTCAGCCATG
CTATCCTCCAAAAGTCGCATTAGCTTCAAAATGCACACAAGAAAACATTGTTTACTCTCT
CTTGATCATGGTTTTACTCTGGCTAA
>Ps_contig_mira-and-tgicl-ass_753
TGTTGACATTGTGGCCCTTCAATAAAATATAATCTGCTATTCATGTAGACATGGAGATCA
TGATAGGTGGGAGAGTTATTTGCAATTATCAGAGATGACAATCGGAGGGTTACTGTTATA
TTAGTATTTTTTGTTTTTAGGAAACCTTCCTTNTATTTTANGTAATTTTGTCTTGTGAGT
TCATCTATACTATGGTATTTGTTGTTAATTAATTTATTAAGTTAAGTAATTGTAAGTTGT
GTTTAG
>Ps_contig_mira-and-tgicl-ass_754
TTGTTTTTTTAAAACACAACACAACTTCAATTCTTAACTTAATAATTATAACACAATCCA
TAGTATAGATGAACTCACAAGAACAAAATTCAATAAAATGAAAGGTTAGGTTTAACC
>Ps_contig_mira-and-tgicl-ass_755
TTTGTCAATTATCAGAGATGACAATCGAGGGTTACTGTTATATTAGTATTTTGTTTTTTT
GGTAAACCTACCTTTCATTTATGAATTTTGTCTTGTGAGTTACACATGTCTCAATCCATT
GAAGTTTTTGTGGGTACAACT
>Ps_contig_mira-and-tgicl-ass_756
CGTTACCAGAGGCTCTTTCTATATAATGTGGAACAGGTGGGATAAGGGAAAACCAAAAAG
GGTGTGTGAATGATGAAAAATATTCTGTGTATGGCATGCCCCGGACATGTTCATCTTCAT
CCATGGCTTATTTCGTCGGAAGCTGGAGTTATTTTTTATGTTTTTCTCTGATAGACTATA
ACATTCCCAGTCTTTTGTTGTATAGTATTGCTATGGCGTTATTTTATTGATCGACATGTA
ATGAACAAATTACTTGTATGAACAACAACAAATTCAAGGTTAATTAGATCTGGTTAGGAA
AT
>Ps_contig_mira-and-tgicl-ass_757 ||hit-id:AT1G30230.2_e-value:6e-18_score:62.0_percentidentiy:82.86_elongation factor 1-beta / EF-1-beta
AAAAGAACAAAGTAAGGTAAATACAACGCAGAGTACGGAGGKGATAACAAATTTCTTCAC
GGTCGTTGTTACTCCTTGCTGCTACTTCATCTTTGCGTCTCTCAACCCAAGTTGTTTTGC
AGAAAAACAAACAAAGATGGCAGTCACATTGTATAACCTTAAGTCTGAATCTGGGTTGAA
GAAACTTGACGAGTTCCTTCTTACACGCAGTTATATCACTGGGTACCAAGCTTCAAAGGA
TGATATCACTGTCTATTCAGTCTTTGTCATCAGTTCCATCGAATGAATATGTCAATGTTG
CTAGGTGGTACAAGCACATTGATGCTTTGTTGAGAATTTCTGGTGTTTCTGGTGAGGGAT
CTGGTGTCACTGTGGAATCTTCTCTTGTGGCTGAAGAGGCTATTGCCACTCCTCCAGCTG
ACTGACACAAAGGCCACCGAAGCAGAGG
>Ps_contig_mira-and-tgicl-ass_758
TGGTATCAACGCAGWGTTGTGACATTGTGGCCTTCAATAAAATAATAATCTGCTATTCAT
GTGACATGGAGATCATGATAGTGGGAGAGTATTTGCAATTATCAGAGATGACAATCGAGG
GTTACTGTTATATTAGATTTTTGTTTTTTGGAAACCTACCTTTCATTTTATGAATTTTGT
CTTGTGAGTTCATCTATACTATGGATTGTGTTATAATTATTAAGTTAAGAATTGAAGTTG
TGTTGTGTTTTTAAAATTTTGATTCTTTGTTGAGATTTTGCTGATTCTAAAGCTTGCCAG
TCTCTTTGGACTCTCTGMSAAAAAMMAAA
>Ps_contig_mira-and-tgicl-ass_759
GGATGAAGATGAACATGTCCGGGGCATTTTGTTCCTTATTTACTTACYAGAATATTTTTT
CTATCATTCACACACCTTTTTGGTTTTCCCTTATCCCACCTGTTCCTGTGATGTAAACCC
CTTTTATAACTTGATTTGCTAGGGCTGCTAAGGGAAATCGTAACTCGGCCTATCAGTAAT
AGATTAAAAGATTTATTGACAAGAAAAACAGACTATGACTATGCTTTAAATAAATCAAGT
ACATATATCATAGAAAAGGTAACCAACCACATTATATAGAAAGAGCCTCTGGTAACGACT
CTGCGTTGATACCACTGCTTT
>Ps_contig_mira-and-tgicl-ass_760
TACTATACAACAAAGCTGGGATGTTATAGTCTATCAGAGAAAACATAAAAATACTCCAGC
TTCCGACGAAATAGCCATGGATGAAGATGAACATGTCCGGGGCATGCCATACACAGAATA
TTTTTTCATCATTCACACACCCTTTTTGGTTTTTCCCTTATCCCACCTGTTCCTGTGATG
TAAACCCCTTTTATAACTTGATTTGCTAGGGCTGCTAAGGGAAATCGTAACTCGGCCTAT
CAGTAATAGATTAAAAGATTTATTGACAAAGAAAAACAGACTATGACTATGTACTTTAAA
TAAATACAAGTACATATATCATAAGAAAACGGTAACCAACCACATTAATATAAG
>Ps_contig_mira-and-tgicl-ass_761
CGTTACCAGAGGCTCTTTCTATATAATGTGGTTGGTTACCTTTTCTATGATATATGTACT
TGATTTATTTAAAGCATAGTCATAGTCTGTTTTTCTTGTCAATAAATCTTTTAATCTATT
ACTGATAGGCCGAGTTACGATTTCCCTTAGCAGCCCTAGCAAATCAAGTTAAGTTAAAAG
GGGTTTACATCACAGGAACAGGGTGGGAAGTAAAAGGGAAAAACCGAAAAGGGTGTGTGA
ATGAATAAGAAAAAATATTCTGTGTAG
>Ps_contig_mira-and-tgicl-ass_762
AAGCAGTGGTTCAACGCAGCGTCGTTACCAGAGGCTCTTTCTATATAATGTGGCCGAGTT
ACGATTTCCCTTAGCAGCCCTAGCAAATCAAGTTATAAAAGGGGTTTACATCACAGGAAC
AGGTGGGATAAGGGAAAACCAAAAGGGTGTGTGAATGATAGAAAAATATTCTGTGTATGG
CATCGCCCCGGACATGTCATCTTCATCCATGGCTTATTTCGGTCGGAAGCTGGATTATTT
TATGTTTCTCNGATACGACTMTAA
>Ps_contig_mira-and-tgicl-ass_763
ATGTGACATGGAGATCATGATAGTGGGAGAGTATTGCAATTATCAAGAGATGACAATCGA
GGGTTACTGTTATATTAGTATTTTTTTGGTTTTTTTTTTGGGAAACCTACCTTTCATTTT
ATGAATTTTGTCTTGTGAGTTCATCTATACTATGGATTGTGTTATAATTATTAAGTTAAG
AATTGAAGTTGTGTTGTAAAGTTTTTWAAAAAAAAC
>Ps_contig_mira-and-tgicl-ass_764
TTTTCTATGTCGGTTTCATCATCCCATGGCTTCACATCCACAAAACAGATGATTTTCCTA
CTCTCTTCTTTTTTGTCCAGATGCCTTCACAGCTGCTGCCCGTTCCTCAGCTGCCTTCTT
CTCTTCCTCAGTCTCTTCACCAAACAAATCCACATCATCATCATCGTCATCCTCTGCTTC
GGTGGCCTTTGTGTCAGCAGCTGGGAGGAGTGGCAATGCCTTCTTCAGCCACAAGAGAAG
ACTTCCCACTAATGACCACCAGACTCCCCTCACCAAGAAACCACCAAGTAAATTCCTACA
AACAAAGTCCAATCAATGTNTCTTCGACCCACCTAGACAAACTAGTT
>Ps_contig_mira-and-tgicl-ass_765
ACTTTATTGAACCTCAAAAAACCAAATAGCAACCCCACCTGTATACTAGGTCACANATTT
CCAACAGATCTAATTACCTTGAATTTGTTGTTGTCATACAAGTATTTGTCATTACATGTC
GATCAATAAATACGCCATAGCAATACTATACAACAAAGCTGGGATGTTATAGTCTATCAG
AGAAAACATAAAAATAACTCCAGCTTCCGTACGAAATAAGCCATGGATGAAGATGAACAT
GTCCGGGGCATGCCATACACAGAATATTTTTTCTATCATTCACACACCCTTTTTCGGTTT
TTCCCTTTACTCCCACCCTGTTCCTGTGATCGTTAAAMCCCCTTTTTAACTTAACTTGTA
TTTTGTCGTAGGGTCGTGTACGTAAAGGGTAAAAAGTTACCGTTAAACCTTCCGGGCCCG
AACCCTAA
>Ps_contig_mira-and-tgicl-ass_766
TGGGTAGTCAACGCCACGAAGGTCGGTTTACCCGTACGAGGCNCTTTCTATNTAATNTGG
CCGAGTTACGATTCCCTTAGCAGCCCTAGCAAATCACGTTACCAGAGGCTCTTTCTATAT
AATGTGGAACAGGTGGGATAAGGGAAAACCAAAAAGGGTGTGTGAATGATGAAAAAATAT
TCTGTGTATGGCATGCCCCGGACATGTTCATCTTCATCCATGGCTATTTCGTCGGAAGCT
GGAGTATTTTTATGTTTTCTCTGATAGACTATAACATCCCAGCTTTGTTGTATAGTATTG
CTATGGCGKTATTTATTGATCGACATGTAATAGACAAATAACTTGTATGANAACAACAAA
TTACAAGGTAATTAGTATCTGTTGGTAAAGTAATGTGACCCACGTATACAGTGGGTTGGT
CGA
>Ps_contig_mira-and-tgicl-ass_767
TCTTTTGCGTCTCTCACCCAAGAAAACAAACAAAGAATGGCAGTNACATTGTGACCTTAA
GTCTGAATCTGGGTTRAGAAACTTGACGAGTTCCTTCTTACACGCAGTTTATATCACTGG
GTACCAAGCTTCARAAGGATGATATCACTGTCTATTCAGTCTTTGTCATCAGTTCCATCG
AATGAATATGTCAATGTTGCTAGGTGGTACAAGCAMMATTGATGTCTTTGCTGATATTTC
GTGGTTGTTTCGTGGGTGGAGGGNTCGTGGTGTCTAGTTTGGTAGGTAACTTCCTTTC
>Ps_contig_mira-and-tgicl-ass_768
TGTGCTCATAAATATAATCTGCTATTCATGGTGACATGGAGTATCATGATAGGTGGGAGG
AGTATTTGCAATTATCAGAGATGACAATCGGAGGGTTACTTGTTATATTAGTATTTTTTG
GTTTTTTTTGGTAAACCTACCTTTCATTTTATGAATTTTGTCTTGTGAGTTCATCTATAC
TATGGATTGTGTTATAATTATTAAGTTAAGAATTGAAGTTGTGTTGTGTTTTTAAAATTT
TGATTCTTTGTTGAGWAAAADHTDATTWWWCC
>Ps_contig_mira-and-tgicl-ass_769
CGTTTACCAGAGGCTCTTTCTATATAATGTGGCCGAGTTACGATTTCCCTTAGCAGCCCT
AGCAATCAAGTTAAGTAAAGGGGTTTACATCAC
>Ps_contig_mira-and-tgicl-ass_770
AAGCAGTGGTATCAACGGCAGAGTCGTTTACCTAGAGGCTCTTTCTATATAATGTGGCCG
AGTTACGATTTCCCTTAGCAGCCCTAGCAAATCAAGTTATAAAAGGGGGTTTACATCACA
GGAACAGGTGGGATAAGGGAAAACCAAAAGGGTGTGTGAATGATAGAAAAAAATTATTCT
GTGTATGGCATGCCCCGGACATGTTCATCTTCATCCATGGTCTTATTTCGTAACGGAAAG
CTGGTAGTTTATTTTTATTGTTTTCCTCTAGATAAGACTATAA
>Ps_contig_mira-and-tgicl-ass_771 ||hit-id:AT2G18110.1_e-value:5e-06_score:42.0_percentidentiy:61.29_elongation factor 1-beta, putative / EF-1-beta, putative
GTAGTATCAACGCAGAGTATGCAGTTGGTTATTCTAACGTCTAGTAGTACGCGGGGACTC
CCTCTTGTTTCTCCTTCCCCTCTCTCAACAAAAGAAAAAAATGGCAGTAACATTCTATAA
CCTTAAGTCTGAATCTGGTTTGAAGAAGCTAAATGAAGTACCTTCTCACACGCAGTTATA
TCACTGGGTACCAAGCTTCAAAGGNTGATATCACTTGTTTATCAGTCTTTGCATCAGTTC
CATCATCTAGAATNTGAGATTGTTGACGTTAGGGTTGTTACAA
>Ps_contig_mira-and-tgicl-ass_772
ACAGAATATTTTTTCATCATTCACACACCCTTTTTTGGTTTTTCCCTTATCCCACCTGTT
CCTGTGATGTRAACCCCTTTTATAACTTGATTTGCTAGGGCTGACTAAGGGAATCGTAAC
TCGGCCTATCAGTAATAGAATTAAAAGWTTTTATTAGAACAAAGAAAAACNGACTATGAC
TATGACTTTAAANAGATCAAGTACATATATCAATAAGGAAAAACGGTAACCCAAACCACT
AATTTAATAATAAGGAAAAGG
>Ps_contig_mira-and-tgicl-ass_773
TTTTTWACTTTAACGAATAGCCAAAACGAAACATTTATTATATTCATATAGAGAACGATA
CATAAG
>Ps_contig_mira-and-tgicl-ass_774
TTAVTAAGCAAGAAAAAAACCAATGCTTAATTAAACTGCTCCAATCCACAACTAAAAATA
CAAACTAAAGC
>Ps_contig_mira-and-tgicl-ass_775
AAGCAGTGGTTCAACGACAGAGTACGCGGGGTTTTTACTCATTCCTCATTTCAAAGACTC
ACAACAAACTCTCCATTTTCTATTCACACCCCCTAGCTCACTGGAAAGTACAAGAAAGGA
GTTATT
>Ps_contig_mira-and-tgicl-ass_776
AAAGACAAGTAGGTATCAACGCAGAGTACGTCGGGGACGAACAAAACTCTCCATTTCTAT
TCACACCCCCTACGCTCACATTAGCACAAACCAAAATGGC
>Ps_contig_mira-and-tgicl-ass_777
TACGTTCGGGTATTSACTCATCCTCATTTCAAAAAACTCACAACAAAACTCTCCATTTTC
TATTCACACCCCCTAGC
>Ps_contig_mira-and-tgicl-ass_778
GAAAAACGTACACAACAAACTACTCCATTTTCTTATTCACACCCCCAWACGACTCACATT
AGCACAAACCAAAATAGGC
>Ps_contig_mira-and-tgicl-ass_779
GWTTCAAGACAGAAAAAAACCAAATGCTTAATTAAACTGCTCCAATCCACACTAAAAATA
CAAACTAAAG
>Ps_contig_mira-and-tgicl-ass_780
TTTGTTTTTACAACGAATGACCAAAAAAACATTTATATATTCATATAGAGAACGATACAT
AAG
>Ps_contig_mira-and-tgicl-ass_781
GGCAAACATTCTATTTCTAGTATATTGAATATCTTTGTGTATTTGGTTTTATATAAACCA
AATAAACTAGATAGTCAATAAAACATTTGTTTATAATAGTGAACAAAGGAAGTATTATTT
GTCTTTTCATTCTCTTTTGCCCTCAAATTTCATGCTTAATGAACATTTAGGAGAATTAAC
ACTTTCTCATSWAGCAAGAAAAAAACCAATGCTTAATTAACTGCTCCAATCCACACTAAA
ATACAAAMTAAAGC
>Ps_contig_mira-and-tgicl-ass_782
ATTGAACTTCACGGAGNACGAGTTCCGATGTTAAGGKATGAAGTGGCAGCGGCGGTTGCT
GTTGCGGTTGCCATTTGGTTTGTTGCTAATGTGAGCTAGGGGGTGTGAATAAGAAAATGG
AGAGTTTGTTGTGCCCGCGTA
>Ps_contig_mira-and-tgicl-ass_783 ||hit-id:AT2G40100.1_e-value:5e-10_score:41.6_percentidentiy:85.71_LHCB4.3 (light harvesting complex PSII); chlorophyll binding
CTAATCCTCAAACTCCGTCCTAGTTCCGATCACANCTCCGGCGAGATCTTCGCCAGATTC
TGATCAAGAGAATCAAGGTCAAATTGCAAATACTCGGCTGGTTTCCCCAAAACCAAATGG
ATCGAAACCGTAATCGCCGACCAAAACTTCCGTCTAGATACTCCGGTGACTTTGCTCCGG
GAAACCATAACGGGCGATCGGTGGTTGGAGCCGAGCGYGATGGTTTCTTTGGTGCGGCTT
TCTTCTTTACCSMMKRCAGACTCCGAATCTGGCTTGTACTCGGCCGGAATTGGATTGAAC
TTCACGGANACGAGTTCCGATGAAGGNTGAAGTGGCAGGCCGGTGGTTGCTTGGTTTGGT
CCGGTT
>Ps_contig_mira-and-tgicl-ass_784 ||hit-id:AT3G08940.2_e-value:4e-30_score: 127_percentidentiy:90.48_LHCB4.2 (light harvesting complex PSII); chlorophyll binding
GTCGGGTTACACCGAAGTTTTTGGACTTCAGAGGTTTAGAGAATGTGAATTGATTCACGG
TAGATGGGCCATGCTTGCTACTCTTGGTGCTCTTACTGTTGAATGGCTCACCGGTGTTAC
ATGGCAAGACGCCGGAAAGGTGGAGCTAGTTGAAGGATCAACATATCTTGGACAACCACT
ACCATTCTCATTGAACAGGGTCTCTAAACCCCTCGACATATCTTATTATAGTTCATATTT
CATTGGCTTCTGTACGAGGTTTTTGCGTCCTCGAATGGGATATGCTTGATTGCAGTTTAA
TAATATTTTGGATATTGGGTCTGGTGTGGCGAAGAAGTGTTTGGTGCTTGAGAAATGATA
ACTATAATCAGTCTCTTGTTTACTTTTTTTAGGTCGGGTACCCTATACATTAAAGTTGGT
TTTAAATTCTTAATGCAGTTAATAAGTTGGTTAGT
>Ps_contig_mira-and-tgicl-ass_785 ||hit-id:AT5G01530.1_e-value:4e-11_score:63.2_percentidentiy:76.19_chlorophyll A-B binding protein CP29 (LHCB4)
TTGCTTCCTTGGTTTTGCTGTTCAAGCTGTTTTCTTTTTGTTTTCTTTTACTTTGGTTAA
AGGACCTCTTAACAATTGGGCTACACATTTGAGTGATCCTCTTCACACTACCATCATTGA
TACCTTTTCTTTCCTCTTAGTTCTTGTAACTTATGTATCGTTCTCTATATGAATATATAA
ATGTCTTTTGGTCATTCGTTTGTAAACATTGTGCTTAGTTTGTATTTTAGTTGTGGATTG
GAGCAGTTAAATTAAAGCATTGGTTTTTTTCTTTGCTTGATGAGAAAAGTGTTAATTCTC
CTAATGTTCATTAAGCAT
>Ps_contig_mira-and-tgicl-ass_786
TACGCGGGGACGAACAAACTACTCCATTTTCTTATTCACACCCCCTACGCTCACATTAGC
ACAAACCAAAWGGCAACCGCAACAGCAACCGCCGCTGCCACTTCATCCTTC
>Ps_contig_mira-and-tgicl-ass_787 ||hit-id:Medtr4g012910.1_e-value:4e-07_score:49.7_percentidentiy:95.83_ Chlorophyll A-B binding protein
AAGCAGKGGTACAACGCAGAGTACGCGGGGACAACAAACTCTCCATTTTCTATTCACACC
CCCTACGCTCACATTAGCACAAACCAAAATGGCAACCGCAACAGCAACCGCCGCTGCCAC
TTCATCCTTCATCGGAACTCGTCTCCGTGAAGTTCAATCCAATTCCGGCCGAGTACAAGC
CAGATTCGGATTTGCATTACGGAAAAGAAGAAAGCCGCAACCAAAGAAACCNTCACGCTC
GGCTACCAAAACCAACCGAATACGACCCGTTA
>Ps_contig_mira-and-tgicl-ass_788 ||hit-id:Medtr4g012910.1_e-value:4e-10_score:54.7_percentidentiy:61.11_ Chlorophyll A-B binding protein
AAGCATGGTAGTCAACGCAGAGTASWCGGGACAACAAACTCTCCATTTCTATTCACACCC
CCTACGCTCACATTAGCACAAAACCAAAATAGGCAACCGCAACAGCAACCGTCCGTCTTT
GTTCCTTTACTTCATCCTTCATCGGAACTCGTCTCCGTGAAGTTCAATCCAATTCCGGCC
GAGTACAAGCCAGATTCGGATTTGCATTACGGAAAGAAAGAAAAGACCGCACCAAAGAAA
CCATCACGCTCG
>Ps_contig_mira-and-tgicl-ass_789 ||hit-id:AT5G01530.1_e-value:5e-13_score:69.3_percentidentiy:100.00_chlorophyll A-B binding protein CP29 (LHCB4)
ACGGGGAAAAGTTACTTTTGTACCCACTTGGTTTTAGCAGCAGACCCAGAGAAGAAAGCA
ACTACTTCAATTGGCTGAAATCAAACATGCTCGTCTTGCTATGGTTGCTTTCCTTGGTTT
TGCTGTTCAAGCTGCTGCTACTGGTAAAGGACCTCTTAACAATTGGGCTACACTATTTGA
GTGACTTCCCTTCTTCACACTACCATCTATTGTACTTTACCCTTTTTCCTTTCCTTCGTT
TAGTTTCTTTAGTTAACTTTATTGTTATTCGTTTCCTTCTTATATGAATATTAATAATTG
TTTCGTTTT
>Ps_contig_mira-and-tgicl-ass_790
GCTCTTWCGGTTGAATGGCTCACCGGTGTTACATGGCAAGACGCCGGAAAGGTTTGTTTG
CTTATGAAATGTTAAATATTTGTCTAGTGTTAATTACTGCTAATTTTGATTAATTATCAC
GTTAATTACTGCTAATGTTGATTAGTTATCACTTATATTAGTGTTAGTCACTGTGTTGTT
TAGTGTTTATCAACGCCATTGTTGGATGCATGCATGTCTATTTAGTATTCTTATTTCG
>Ps_contig_mira-and-tgicl-ass_791
TAMKTTRAAATAAGATGATAAGAGTGAAATTAGCGATATTACTAGGCTATCATCCACAAA
TGC
>Ps_contig_mira-and-tgicl-ass_792
WTGGGGKCTTCTAATCCTGCACATCGTTGAGTTTGGCAAATGTGTTTCTTCCTAGCTTGG
AACAGGTTATTATAATTGTA
>Ps_contig_mira-and-tgicl-ass_793
CTTGGTAACAAGGGTTAGTTTAATTAAATTAGACTTTAAGTACCCACCCACTTGTTAACT
TTCTGATTGGTTTTGCTTAAAGTGATGAAAGTCACACAAGTTCATGGATGATGTCTTCTT
GTTGTATTGGATCTGTGCTGTTTTATTTCCTCTGATGTTTTTCTACCATTTAGTTCTTGG
ATTGTACTACTTGTATCCTGTTTTATGTTAATGTTTTTCTACAATTTAGTTCTTGGATTG
TACTACTTGTATGCATTTGTGGGATGATAGCCTAGTAATATCGCAATTTCACTCTTATCA
TCTATTTTCATAATTGAAGCCTGAATCTTTATCTTGTACATACWCTATTTTTCTTTCCAA
TGCTAC
>Ps_contig_mira-and-tgicl-ass_794
ATGCATACAAGTAGTACAATCCTAAGTTTTAACYTAAATTGTAGAAAACATTAACATAAA
ACAGGATACAAGTAGTACAATCCAAGAACTAAATGGTAGAAAAACATCAGAGGAAATAAA
ACAGCACAGGATCCAATACAACAAGAAAGAACATCATCCATGAACTTGTGTGACTTTCAT
TCACTTTAAGACAAACCAACTCAGAAAGTAACAATGGTGGGACGTTTAAA
>Ps_contig_mira-and-tgicl-ass_795 ||hit-id:AT5G39850.1_e-value:2e-26_score: 111_percentidentiy:94.83_40S ribosomal protein S9 (RPS9C)
CACCACCAAGAGGACTGGTGAGTGAAAAGTTTTCTTAATTTGTTTTTGTTTTCTTTTTCC
GTTTGTAATCAACCCTCACCATGAATGAATAGGAAATAGTTCACCACCTGTCTCCCAACC
CTGATGTGCCTTCGCCTGATAAGAACCCTAGCGTGATGAATGGACTTAGCCATGCCAGAT
TTGAAAACAAGTGTCTGAAGGCGGCGCTCGAGAAAGTTCTCCACAGTAAGAGCCAAAACA
TAATCGAGCTTGTTCTGAGTTTCATCAAGAAGACATCATCCATGAACTTGTGTGACTTTC
ATCACTTTAAGCAAACCAATCAGAAGTTAACAATGGTGGGCTTAAAGTCAATTATAATAA
CCTGTTCCAAGCTAGGAAGAAACACATTTGCAAACTCAACATGTGCAGGATGAGCCCCA
>Ps_contig_mira-and-tgicl-ass_796 ||hit-id:AT5G02500.1_e-value:0.0_score:1103_percentidentiy:93.69_HSC70-1 (HEAT SHOCK COGNATE PROTEIN 70-1); ATP binding
TCGGGGATTCTAGAACACTTAAAACCCTAACTATATAAGCTAACTTCTACTGTACTTCGT
TTTGCTCTTCACTTCTTCTTAGATCTGTGTCTCATTTATTTTCCGATTAGCCAAAAGGTA
AAATCCAATGGCCGGAAAAGGAGAGGGACCGGCTATCGGAATCGATCTCGGAACCACCTA
CTCCTGTGTAGGAGTATGGCAACATGATAGAGTTGAAATCATTGCCAACGACCAAGGTAA
CAGAACTACACCGTCTTATGTCGCTTTCACTGACTCCGAGCGTCTCATCGGTGATGCCGC
TAAGAACCAGGTCGCCATGAATCCTATCAACACCGTCTTCGATGCAAAGAGGTTGATTGG
TCGTAGAGTCTCTGATGCATCTGTTCAGAGTGACATGAAGTTGTGGCCTTTTAAGATCAT
TGCTGGTCCTGCTGAGAAGCCAATGATTGTTGTTAACTACAAGGGTGAAGATAAGCAATT
TGCTGCTGAAGAGATCTCTTCAATGGTTCTGATGAAGATGCGTGAGATTGCTGAAGCTTA
CCTTGGCTCTGCAATTAAGAACGCCGTTGTCACTGTCCCTGCTTACTTTAATGATTCTCA
GCGTCAAGCTACCAAGGATGCTGGTGTTATTGCTGGTCTTAATGTCATGCGAATCATCAA
TGAGCCCACTGCTGCTGCCATTGCATATGGGCTAGACAAGAAAGCAACAAGTGTTGGTGA
AAAGAATGTCTTGATTTTTGACCTTGGTGGTGGTACTTTTGATGTCTCTTTGCTTACTAT
TGAAGAGGGTATCTTTGAGGTGAAAGCCACAGCTGGAGACACCCATCTTGGAGGTGAGGA
TTTTGATAACAGAATGGTGAACCACTTTGTTCAAGAGTTCAAGAGAAAGAACAAGAAGGA
CATTAGTGGCAACCCCAGGGCACTCAGGCGATTGAGGACTGCATGTGAGAGGGCGAAGAG
AACTCTTTCATCTACTGCCCAGACTACCATTGAAATTGACTCTCTATTTGAGGGAATTGA
TTTCTACTCCCCTATTACTCGTGCCAGATTTGAGGAGCTCAACATGGATCTCTTTAGGAA
ATGTATGGAACCAGTTGAGAAATGTTTGAGAGATGCCAAGATGGACAAAAAAAGCATCCA
TGATGTTGTTCTTGTTGGTGGTTCTACTAGAATTCCAAAGGTTCAACAACTTTTGCAGGA
TTTCTTTAATGGAAAGGAGCTATGCAAAAGCATTAATCCCGATGAGGCTGTTGCGTATGG
AGCTGCTGTCCAGGCTGCAATTTTGAGTGGTGAGGGGAATGAGAAGGTGCAGGATCTTCT
CCTTCTTGATGTTACCCCTCTCTCTCTTGGTTTGGAGACTGCTGGGGGTGTGATGACTGT
TCTGATCCAAAGGAATACCACCATTCCAACAAAGAAAGAACAGGTTTTCTCAACCTATTC
TGACAACCAGCCTGGTGTGTTGATCCAAGTCTTTGAAGGAGAGAGAACAAGGACTAGGGA
TAACAATTTGTTGGGCAAGTTTGAACTTTCTGGTATTCCTCCTGCTCCCAGAGGTGTTCC
CCAAATTACTGTGTGCTTTGACATTGATGCCAACGGTATATTGAATGTCTCTGCTGAAGA
CAAGACTACCGGGCAGAAGAACAAGATCACCATCACAAATGACAAGGGTAGGCTTTCAAA
GGATGATATTGAGAAGATGGTTCAAGAGGCTGAGAAGTACAAGTCTGAGGATGAAGAGCA
TAAGAAGAAGGTTGAAGCCAAGAATGCATTGGAAAACTATGCATACAACATGAGGAACAC
CATCAAGGATGACAAGATTGCAGGCAAACTTGATTCTGAAGACAAGAAGAAGATTGAGGA
CACCATTGAGCAGGCTATCCAGTGGTTAGACAGCAACCAACTTGCAGAGGCAGATGAGTT
TGAGGACAAAATGAAGGAATTGGAAAGTGTCTGCAACCCTATCATTGCCAAGATGTACCA
GGGTGGTGCAGGTCCTGACATGGGTGCTGCTGCAGATGATGATGCTCCTACTGGTGGAAG
TGGTGCTGGCCCTAAGATTGAGGAAGTCGACTAAGTGTAGTTTCTTTCATCCTAACTATG
ATTTATATTTTCAAGTTATATTTAATTTGATGCATTTGCCGCTTATATTGTTTGCTTTTA
GCTGGTTTTTGGAGCTATTTAGGCTACTTCGTTATGTTGTACTGTTAAGGATTGTGTTAT
TGTTATTGCAATTTTCATATACWATTAAAGGGTTTTAAACTTTTT
>Ps_contig_mira-and-tgicl-ass_797 ||hit-id:AT5G02500.2_e-value:2e-05_score:43.9_percentidentiy:70.37_HSC70-1 (HEAT SHOCK COGNATE PROTEIN 70-1); ATP binding
AACGAATGTACCAACGGTGGAGGCTGNCCTGACATGAGTGCAGATGATGATGAAGTTCCT
CCAGCTGCAGGTGGTGCTGGTCCCAAAATTGAAGAAGTTGATTAAGTTTTTTCGTTTGAT
TGATTAGTCTCTTTTAATTTTACGCTTGTTTTAGTTAATTGGTCAGCGTTTTGGGGATTT
CCTTTCTGATAATGTGATGTTGTGATGATTATTAGGTGTTTTGTTCGAATTTTGAATTGT
TCATCTCAATTACAATTGGATGCTAAGTATTTGTATGAATTTTATTTTTTAATTGGAAGG
AAGGAATTTTACTGGACBAACC
>Ps_contig_mira-and-tgicl-ass_798
GKCGGGGGGAGGAACGAACAAAACAAAGAAGCTGCAACTGCAAGTAACAAACTGAGGCGC
ATCCATTTTCGCATAAACATT
>Ps_contig_mira-and-tgicl-ass_799 ||hit-id:AT5G02500.1_e-value:4e-10_score:48.1_percentidentiy:70.73_HSC70-1 (HEAT SHOCK COGNATE PROTEIN 70-1); ATP binding
GGTAGTTCCTTCCCTTCGCTCCCCACGAAGGGTGGTTCCCGAACTTAACTAGTGTGCTTT
GTACATTGATGCCAACCGGTAACTATTGAATAGCCTCCTGCTGAAGACAAAGAACTAACC
GGGCCAGAAGAACAAGATCACCATCACAAATGACAAGGGTAGGCTTTCAAAGGATGATAT
TGAGAAGTATTGGTTCAAGAGGCTGAGAAGTACAAGTCTGAGGATGAAGARAGCA
>Ps_contig_mira-and-tgicl-ass_800
GTTCGGGGTAGGTAGCGTAGAAGCGTGAGAAAAATAGAGGAAGTTCGATCCATGGCCAGT
TTTCTTTCAAGCGAGAAT
>Ps_contig_mira-and-tgicl-ass_801
AAGACAGTAGGTATCAACGCAGAGTGCTAATTTTTAGTTGTATGTCATAACATTCGTTTG
GTACTGTTAAGCCCCCACTTTTGTAGTTTTTATTTCATTGTAAGAATGATACTTTTAATT
TATACRATGTTTTTCAAAGTT
>Ps_contig_mira-and-tgicl-ass_802 ||hit-id:AT5G59613.1_e-value:7e-12_score:46.2_percentidentiy:55.56_unknown protein
AAGACAGTGGGTTATCAACGCAGAGACGGGWGGACGGAGAACGAACAAACAAGAAGCTGC
AACTGCAAGTAACAACTGAGGCGCATCCATTTTCGCATAACATTCCCATCAAAAATCCGA
AAATGAAGAAAGTTCGATCCATGGCCAGTTTTCTTCAAGCGAGAATGGAAAAGACTGGCC
ATTCGTCGTTGGATTCGCAATCACCGGAACTATAATCACCAAGTTCTCTCTCGGTCTTAC
TGAGGAAGAAGCTAAGATTACGAATTCG
>Ps_contig_mira-and-tgicl-ass_803 ||hit-id:AT5G02490.1_e-value:3e-32_score: 134_percentidentiy:89.19_heat shock cognate 70 kDa protein 2 (HSC70-2) (HSP70-2)
CGTGCCCGGTACGGTCGTTGTCTTCTAGCAGAGACATCAATATACCGTTGGTCGATCAAT
GTCAAAGCACACAGTAATTTGGGGTAACGAACCTCTGGGAGCAGGAGGAATACCAGAAAG
TTCAAACTTGCCCAACAAATTGTTATCCCTAGTCCTTGTTCTCTCTCCTTCAAAGACTTG
GATCAACACACCAGGCTGGTTGTCAGAATAGGTTGAGAAAACCTGTTCTTTCTTTGTTGG
AATSGTGGTATTCCTTTGCAATAAGTTCCAGATCACCAGCATTATCCAAGTAAATCTGGA
CCACTGCATCTGCAAATGCTGCAGGGTCCAGAGGCGCCGCAATGTTCCGTTTGCGGGTCT
TAATCCGCGTGCCACCGAGTAGTGGGTTTCTCCTTGGAGCCCAATAAACTATGACGAATT
GGGGTCTGAAGATCGGTGAGTTCTTTAGGTCGGTTGGTTGTTGGTGAGAGGAGAAGTGGT
GGAGAGAGAAGAGAGGATGAAGAGGAAGAAAGAAAAGACAGAACTCTGCGTTAGAAACTA
ACCTAACG
>Ps_contig_mira-and-tgicl-ass_804
TCCKAMCMAAACGAAAAAATGCTTCTATAGAAGATGCTCGACAAGAAACAGACATTACCT
AAGAACAATCAATGAA
>Ps_contig_mira-and-tgicl-ass_805
CGTGTCTCAGTTGCTTCTCGTACTCCCCACTGTACATCCAATCATAGACAGGTGGGGGTG
GTTGGGGAGTTGGTTTGTACGAAAACATGAGCAACCAATTGTACTTTGAG
>Ps_contig_mira-and-tgicl-ass_806
GATCAAACTCTTTTATTCAAACAAACAAAATAGTTAGATAAACTTTGGGATGATATTGTT
GCTGGCCC
>Ps_contig_mira-and-tgicl-ass_807
AAGCATCTAATCTGAATCTGAATAGTAAAATACTTAATAAATTGAATTAAGTATGTACTT
TAAWWGTAATTTTGTTTAA
>Ps_contig_mira-and-tgicl-ass_808
AAGCATCTAAYCTGAATCTGAATGTAAAAATAACTTAAATAAAATTGAATTAGTATGCTT
TAAATGAGTTTGTATTTAAACTTTTA
>Ps_contig_mira-and-tgicl-ass_809 ||hit-id:AT4G21105.1_e-value:2e-22_score: 103_percentidentiy:73.85_cytochrome-c oxidase/ electron carrier
AAGCATCTAATCTGAATCTGAATGTAAAATACTTAATAAATTGAATTAGTATGCTTTAAT
GAGTTTGTATTTAACTTTTACTCAAGTTTATTTCAAAATCATATCCGGGTAAGATGTCAA
TTTGAACCTTTGTTTCAAACTCGTGTACTTAGTTTTCGCATGCAATTTCAGTGGTTTGCT
AAATGGCCAACCAAAATGTCTACCARCGAAAAAATGCTTCTATAGAAGATGCTCGACAGA
AACAGACATTACCTAGAACAATCAATGATAACACACAAGTACTAACTCATCAACCAGTTA
CATCAAACATACAGCGAACGGTATTCATTCACATACTAAACCTCCATTGGTGATCAAACT
ATGTAATCAATCATATTTATTAAGACACTAAACATTAAAGAAAAGAAAATAGACGGAACA
CATTGAGGAATTTCTCTTAAGTTTGATCAGGAACTCACAAGTTATTCTTTCTTTCCTATT
CCAAGTGACATATTGTAGATCCCTCGACCAATCAGAAACAATGAAGTTCCTGCGAGAGCA
ATTGGTATTGCTACAGATGTAACCTTATCAAACGGCCCTTTCAGGTAAGTGTGTTTTGGG
ATATTCTGGAAATACTTTTGCTTCTCCACAATCTTCACTCGTGGTCTAAACGGTGGTTCC
ACTTCCGACATCTTTGAACGACGGTTGTTGAAGAGAAGATGGATCTTGGATTGGTGTGGC
TAAGACAGGTTACAACTCAAAGTAGCAATCAATGCMAGCAAGATTCTTCTTGTGATMATC
CKMKTMCCCTTTCCAAT
>Ps_contig_mira-and-tgicl-ass_810 ||hit-id:AT1G28330.4_e-value:7e-12_score:67.0_percentidentiy:46.00_DYL1 (DORMANCY-ASSOCIATED PROTEIN-LIKE 1)
TTGTTGCTGGCCCTCAACCAGAACGTGGCCTTGAAAAGCTTAGAAAACTCACCACCACCC
TCAAAGATGATGGAGCGAGTAATCAATTAATGAGAAGCACGTCGATTCCGACAACACCGA
CGACACCGGTGACTCCGACAACACCTTCATCGGCGCGTAAAGTTGACGTTTGGAGGAGCG
TGTTCAATCCTGGGAGTAACTCTGCTACAAAGTCAATTGGTGCTCATGTTTTCGACAAAC
CACTCCCCAACACCCCCACTGTCTATGATTGGTACATAATCTCCTCTATGATTGGATGTA
CAGTGGGGATACGAGAAGCAAGCACCGTTGATTAGTGATCAAGTGGATACCAACTCCCTT
GGGTTTTGCATGTAAATAGTGTTCTGTTTTGTTCATCTTCTGCCACGTGTCTACATCACC
GTTACGTGTTGAGATCTGATTGGTTGTTGCAGAGTGTTTGTTTTTTWATTTAAGCATCTA
ATCTGAATCTCGAATGTAAAATACTTAATAAATTGGAATTAGTATAKRMWYTTAATGAAT
TTGTTATTTAAGTTTTAATCAAAC
>Ps_contig_mira-and-tgicl-ass_811 ||hit-id:AT4G21105.1_e-value:1e-13_score:71.6_percentidentiy:71.11_cytochrome-c oxidase/ electron carrier
TAGAAAGGACAGTGGTAGTCAACGCAGAGTACTGGGGGAGTTGTCTACTTTGTAGTTGTA
ACCTGACTTAGCCACACCCAACTCCAACGAATCCATCTTSTCGKKSAACAACCGTCGTTC
AAAGATGTCGGAAGTGGAACCACCGTTTAGACCACGAGTGAAGATTGTGGAGAAGCAAAA
GTATTTCCAGAATATCCCAAAACACACTTACCTGAAAGGGCCGTTTGATAAGGTTACATC
TGTAGCAATACCAATTGCTCTCGCAGGAACTTCATTGTTTCTGTTCTTATTTTCAATTAA
TTTTTAATCAATGTTTTTTCATTTCTTCTGTTTTATCGCTTTGAAAATTAATTGGCTTA
>Ps_contig_mira-and-tgicl-ass_812 ||hit-id:Medtr2g017720.1_e-value:2e-07_score:50.4_percentidentiy:75.00_ Dormancyauxin associated
GATCAAACTCTTGCATCAAACAAAATGTTAGATAAACTTTGGGATGATATTGTTGCTGGC
CCTCAACCGGAACGTGGCCTCGAAAACATGAGCACCAATTGACTTTGTTTAGTCAGAGTT
ACTCCCAGGATTGAACACGCTCCTMCAAACGTTGTCAACTTTACGCGCCGATGAAGGTGT
TGTCGGAGTCACCGGTGTCGTCGGTGTTGTCGGAATCGACGTGCTTCTCATTAATTGATT
ACTCGCTCCATCATTCTTTGGAGGGTGGTGGTGTGTTTCAGTCTTTCGAGGCCTACGGTT
CCGGGTTGGACGGGCCAGACAAAC
>Ps_contig_mira-and-tgicl-ass_813
GAGGTGGTTCTTGTTGAAGAGAGTACTTCCATTGATGTGGTGGAAAACAAGATAAGGATA
ACGCAGTGATGGAGAGAGGGAGAGAGTGAAAGTTGGGTATTACAGCGATTGATGAAGGAT
CAAACCATTGGGTTGTATTTGTAGTGTAGACTGTAGAGAAAGCTGAAATAAAATTTGTTT
CTTAACTTTAAAAACTTT
>Ps_contig_mira-and-tgicl-ass_814
AAGCAGTGGTATCAACGCAAGAAGTAACGTCGGGGATCAACAATCCAACCTTTCAGCAAC
ACTGGTTACACACTTTACTCTTTTCACTCTCTCTCTCCATCACTTACGTTATCCTTATTC
TTTGTTTTCCCACCACATCAATGGAAGTACTCTCTTCAAACAAAAGAAACCAACCTACCT
CCTCGTTGAANCCCAACCGCTCCGATGTTCGTT
>Ps_contig_mira-and-tgicl-ass_815 ||hit-id:AT1G28330.1_e-value:2e-17_score:85.5_percentidentiy:73.47_DYL1 (DORMANCY-ASSOCIATED PROTEIN-LIKE 1)
CGGTTTAAACTTTTACGGTTTTTTACGGGTTACCCGTTTAGGGGGTACCCCCGTTTCCTA
AACCCCCTAACGAAACGTTAGGCCTTCGTAAAAGACTTGAAAACTACACCACCACCCTCC
AAGATRMYGGACGSKARWAGWTCAATTAAATGAGAAGCACGTCGATTCCGACAACACCGA
CGACACCGGTGACTCCGACAACACCTTCATCGGCGCGTAAAGTTGACAACGTTTGGAGGA
GCGTGTTCAATCCTGGGAGTAACTCTGCTACAAAGTCAATTGGTGCTCATGTTTTCGACA
AACCACTCCCCAACACCCCCACTGTCTATGATTGGATGTACAGTGGGGATACGAGAAGCA
AGCACCGTTGATTAGTGATCAAGTGGATACCAACTCCCTTGGGTTTTGTCATGTAAATAG
TGTTCTTGTTTTGTTTCTATCTTCTGCCACGTGTCTACATCACCGTTACGTGTTGAGATC
TGTAGTTGGTTTGGTTTGGTCGAGTAGGTTTTAGTTTTTTTTTTAAGTTTTTTAAGTTAC
>Ps_contig_mira-and-tgicl-ass_816 ||hit-id:AT1G56220.4_e-value:5e-05_score:42.7_percentidentiy:65.38_dormancy/auxin associated family protein
GAACACTCTTATTACATAAATTTAACTCATCAAACTCTTTTATCAAACAAACAAAATGTT
AGATAAACTTTGGGATGATGTTGTTGCTGGCCCTCAACCAGAACGTGGCCTTGAAAGCTT
AGAAACTCACCACCACCCTCAAAGATGATGGAAGATGGTGCTACTTATTCTCAGGCTGAA
CCAACAAAACCNGTATGGTGTGAGAGAAAACAGCCGTAGACAAGAAGAAATATGGANAAT
GAATCAATTACCTGACTAAAAACG
>Ps_contig_mira-and-tgicl-ass_817
AAGCATCTAATCTGAATCTGAATGTAAAAATACTTAATAAAATTGAATTAGTATGCTTTA
AATGAGTTTTAAGTAAAAATTTT
>Ps_contig_mira-and-tgicl-ass_818
AAGCATCTAATCTGAATCTGAATGTAAAATACTTAATAAATTGAATTAGTATGTCTTTAA
TGTAGTTTTGTTAATTTTAACTTTTATCTGAATGGATTAGGACTTAGTTAATTTAAATTA
AAKTTWAAGTTTTTAGGGTAGAAGAAATAAAAACGAAAAAAAAACC
>Ps_contig_mira-and-tgicl-ass_819
ATCAACAATCCAACCTTTCAACAACACTGGTTACACACTTTACTCTTTTCTACTCTCTCA
CTCTGCGTTGATA
>Ps_contig_mira-and-tgicl-ass_820 ||hit-id:AT1G28330.1_e-value:2e-08_score:54.7_percentidentiy:58.97_DYL1 (DORMANCY-ASSOCIATED PROTEIN-LIKE 1)
TTTTTACTTATACTAATTTACTAATTTTAATTTTAAAGTTTAATTTTTAACTTAATTTAC
TAGATTCTAGATTAGTAATGCTTAATTAAAAAAAAACTAAAACTACTGCAACAAACCAAT
CAGATCTCAACACGTAACGGTGATGTAGACACGTGGCAGAAGATGAACAAAACAAGAACA
CTATTTACATGCAAAAACCCAAGGGAGTTGGTATCCACTTGATACAACTAATCAACGGTG
CTTGCTTCTCGTATCCCCACTGTACATCCAATCATAGACAGGTGGGGGTGTTGGGAGTGG
TTTNTCGAAAACATGNGCACCAATTGACTTTGTAGCAGAGTTACCTCCCAGGATTGAACC
ACGCCTTCCCTTACCGTAAAACGTTTGTCTAACCTTTACGCGCCGATGTAAGG
>Ps_contig_mira-and-tgicl-ass_821
TCTGTTTTGTTCATCTTCTGCCACGTGTCTACATCACCGTTACGTGTTGAGATCTGATTG
GTTGTTGCAGAGTGTTTTTTTTATTTAAGCATCTAATCTGAATCTGAATAGTAAAATAAC
TTAAATAAATTAGAAATTAAAAAAGT
>Ps_contig_mira-and-tgicl-ass_822
GGTTTGCATGTAAATAAGTGTTCTGTTTTGTTCGAATACTTCTGCCACGTGTCTACATCA
CCGTTACGTGTTGAGATCTGATTGGTTGTCTGAGACACGCAACAGGGGATAGGCAAGGCA
CAC
>Ps_contig_mira-and-tgicl-ass_823 ||hit-id:AT5G10360.1_e-value:3e-08_score:53.5_percentidentiy:87.10_EMB3010 (embryo defective 3010); structural constituent of ribosome
TCTAGCCCTCTTCCTTTGAAGGGTCAGAGGAGTGACTAGGCGCTGTATCTTTGGGGCTTT
GCTCTGCTTTTTCCCAGCTTTGGTTGTGCATGTAATCGCGGCGGCGCGCGGTGTTTCGTT
AGGTTAAACAAAGGTGGAGAAGCGAAGATGAAGATTTACTTGGAGAGTCAGATTTGTGAT
GGTGATGGAAGAAGGTGAGGTGGA
>Ps_contig_mira-and-tgicl-ass_824
TGTTAGTATTATATTTTGTTGCTGCTTTTGTTATGCTGTTATGTCTAATTTCAACTATGT
TGTTTTATTACTTTTTTTTTGTCTTCAATGGATTAAATAGAATTTAACTTTACTTTGGTG
GATTGAGATGCCTATTTACTATTTTTAAATAATTTTGAATTGAGCAAT
>Ps_contig_mira-and-tgicl-ass_825 ||hit-id:AT5G10360.1_e-value:2e-15_score:78.2_percentidentiy:86.00_EMB3010 (embryo defective 3010); structural constituent of ribosome
AGAGAAGGAGGAATATGAAGCGGCCCGGCGCGAATTATTGGAAGAAGTAGCTAGGGGTAC
CTCTGTACAAGATATTCGTGCAAGGTTGACTAACAAAACTAGTGATGTTGAAGTAAAGGA
GCCTTCTGTTTCGAAAACAAAGACCATCCCTGATGAACTTGTACAGATTCAAGCATTTAT
ACGCTGGGAAAAAGCTGGGAAGCCTAATTATTCTCCCGAACAACAACTTATTGAATTTGA
GGAAGCAAGAARAGGATTGCTAAAGCAAAATCCGAGGCCGCAGAGTACCAAAAACTTCTT
GCCTCCAGATTGAAGGAGCAGAGGGACCGCAGAAGTGAGAGTTTGGTTAAGAAGAGATCA
AGGCTCTCTACCGCCAAGCCTGTTGCAGCATAGGTCTTTCTTTGCAACAAATGAAGTTCA
TACTTCGGCCGGTTAGTTTTTGTTAAGTTATTTATTTATTTTTTGGTTCG
>Ps_contig_mira-and-tgicl-ass_826 ||hit-id:AT5G01410.1_e-value:5e-07_score:46.2_percentidentiy:88.89_RSR4 (REDUCED SUGAR RESPONSE 4); protein heterodimerization/ protein homodimerization
ATAGCTTCACCCAATCCACAACTAACCTCGGTTTCCTAAAACCTCAGGATCACTGTAATG
AGTAACAGCCTGAACAATCGCTCGAGCCCGTTTCGCCGGGTCGCCGCTCTTAGAAACACC
AGAACCAACAAACACACCATCACAAAAACTTAAATAATCATAAACGATAACCA
>Ps_contig_mira-and-tgicl-ass_827 ||hit-id:AT5G01410.1_e-value:1e-47_score: 185_percentidentiy:72.90_RSR4 (REDUCED SUGAR RESPONSE 4); protein heterodimerization/ protein homodimerization
CAAGCCGTCACTATCCCCGCCATGGCCAAGGCCCGTATCGGTCACTTCGTTGAAGCTCAG
ATCCTCGAAGCTATCGGAATCGATTACGTCGATGAGAGTGAGGTTCTAACCCTAGCTGAT
GAAGATAATCACATCAACAAACATAACTTCCGTATCCCTTTCGTTTGCGGTTGCCGGAAY
CTCGGTGATATTAGGGTTCTTGCAAACATGGATGACGACGAGGTTTTCACTTTCTCCAAG
AAAATTGCTGCTCCTTATGATCTCGTTATGCAGACGAAGCAACTCGGGAGGCTTCCGGTT
GTTCAGTTTGCCGCCGGTGGTGTTGCTACACCGGCTGATGCAGCGTTGATGATGCAGTCT
TGGTTGTGAGTGGTGTTGTTTGTTGGTTCGTTGGGTTTAGTTTTTTACCGAAAAGGGTAC
GGGTCCCGGGGTACCCCGGGTAACCCCCCGGGGGTAACCCGGGGTAAAAAACCCGGGGGG
TTCCCGTTACCCGGGGTAACGGGTTACCGGTTAACGTTTTTTACCGGGG
>Ps_contig_mira-and-tgicl-ass_828 ||hit-id:AT5G10360.1_e-value:4e-105_score: 377_percentidentiy:91.97_EMB3010 (embryo defective 3010); structural constituent of ribosome
CAACGCAGAGGGCGCCTTTCCTTTGTTTCTGAAGCCACACACAGAGAGTTAGCCGCGGCT
GAATCAGGACGAGATTGCAACATGAAGTTTAACGTTGCGAATCCCACCACTGGATGCCAG
AAGAAGCTGGAAATCGATGATGACCAGAAGCTACGTGCTTTTTGGGACAAGAGGATCTCC
CAGGAGGTTCTTGGTGATGCTTTGGGCGAGGAGTTTAAAGGATATGTTTTCAAAATTACT
GGTGGGTGTGACAAACAAGGATTTCCAATGAAGCAGGGAGTGTTGACACCTGGGCGTGTT
AGACTCTTGCTCCACAGAGGTACTCCTTGTTTCCGTGGACACGGAAGGCGTAATGGAGAG
CGTAGAAGGAAGTCTGTTCGTGGATGCATTGTCAGCCCTGACCTCTCTGTTCTGAACTTG
GTAATTGTGAAGAAAGGTGACAATGATTTACCAGGTCTTACTGATGTTGAGAAGCCAAGG
ATGAGAGGTCCTAAGAGAGCATCCAAAATCCGTAAGCTGTTCAACCTGTCAAAGGAGGAT
GATGTGCGAAAATATGTTAACACCTATCGTCGCACCTTTACCACCAAAGCTGGGAAAAAG
GAGAGCAAGGCTCCCAAGATACAACGACTTGTCACTCCTTTGACACTCCAAAGGAAGCGA
GCAAGAATTGCAGATAAGAAAAAGAGAATTGCCAAGGCTAAATCAGAGGCAGCAGACTAT
CAGAAGTTGCTTGCATCCAGATTGAAGGAGCAAAGGGAACGCCGAAGTGAGAGCTTGGCA
AAGAAGAGGTCTAGACTATCCACTGCCACCAAGCCAACTGTCGCAGCATAGGCACAGCTT
ACAGCTAGATATGGTGTAAGTTTGTAACTTTGTCCTTTAGTTTTTCTGTAGTTCTTTGTT
TCTATGGTAGGGTGGTATGGTGAACTATTGTATGTAATTTTCCTTTAATTTTAAATTTAC
G
>Ps_contig_mira-and-tgicl-ass_829
AGCTAGTTGGTTATTCAACGCAGAGGGACCGCAGAAGTGAGAGTTTGGCTAAGAAGAGAT
CAAGGCTCTCTACCGCCAAGCCTGTTGCAGCATAGGCTTCTTTTGCACAAATGAAGTTCA
TACTTCGCCGGAGTTTTTGTTAGTATTATATTTTTGTTGCTGCTTTTGTTATGCTGTTAT
GCAATTCAACTNTGTTGCTTTTATTTACTTTTTTTTGCTTCAATGGATTAAATAGTAATT
TTAACTTTTACTTTGGGTAGGAAAATT
>Ps_contig_mira-and-tgicl-ass_830 ||hit-id:AT5G10360.1_e-value:5e-08_score:52.8_percentidentiy:83.33_EMB3010 (embryo defective 3010); structural constituent of ribosome
CYAAAAACTTTCTTGCCTCCAGATTGAAGGAGCAGAGGGACCGCAGAAGTGAGAGTTTGG
CTAAGAAGAGATCAAGGCTCTCTRCCGCCAAGCCTGTTGCAGCATAGGCTTCTTTGCAAC
TAAATGAAGTTCATTACTTCGCCGGTTAGTTTTTGTTAGTATTATTATTTTTGTTGTCTG
TTCTTTTTGTTATGCTTGTTATCGACTAAAAATTAACAAACTATTGTTTGTTTTTATTTT
TAC
>Ps_contig_mira-and-tgicl-ass_831 ||hit-id:Medtr5g045930.1_e-value:6e-06_score:45.8_percentidentiy:91.30_ Translation protein SH3-like; Nucleic acid-binding, OB-fold, subgroup
TCTGATTGTGTCTGACATGTCTGCCATGGGCGAGGAGCAGATTTGTGGCCTCAAGGACGT
TGGTCCTAAGTAATAAATCCATGAATGCTGTTTGGAATTGCTTGAATTTGAGACAATATA
TTCAATTATTTCTGTTGTTGTTTTCTGTAGTAAAGAGTATTAATCTTAGTTGGTTGTAGT
TTTATTGAGTTCTTTGACCTACTTTTAKTTTTTTGGTGGTTCTAGAGTATACTAATTCCT
AACGAAACCCTAATTAAGAC
>Ps_contig_mira-and-tgicl-ass_832 ||hit-id:AT1G69410.1_e-value:6e-09_score:55.8_percentidentiy:80.00_ELF5A-3 (EUKARYOTIC ELONGATION FACTOR 5A-3); translation initiation factor
ATAGTCTGCTTTCGCAGATCAAGGTTTATTGGATTCAACGAAGGTAAAGATCTGATTGTG
TCTGTCATGTCTGCCATGGGCGAGGAGCAGATTTGTGGCCTCAAGGACGTTGGTCCTAAG
TAATAAATCCATGAATGCTGTTTGGAATTGCTTGAATTTGAGACAATATATTCAATATTT
CTGTGTGTTTTCTGTGTAAAGAGATTAATCTATGGTTGAGTTTATTGAGTCTTTGACCAA
CTTTAATTTTTTTAGTTAAGGTACTGAGATCAATTCTAGAACCATTAAGACTGTTTTATG
TG
>Ps_contig_mira-and-tgicl-ass_833 ||hit-id:AT1G26630.2_e-value:1e-19_score:92.0_percentidentiy:68.06_FBR12 (FUMONISIN B1-RESISTANT12); translation initiation factor
TTTATTTTTTGTAAGAAAAAGACCAATCTAGGCTGCTTGTTCGTATGGTGTCGAGAAGGA
TTGATGACAACGAGAGTGAAGATCCGAATGGCCTCTGAGAGTAACAGTCAAGACTATCAT
CGGACGGAAGCTTAAGGTCATCCTTTGTACCACCGCTCTCAGTCAGCAGACTCACAAATC
CATCCTCTGAGATATCAATAAGCTGGTAATCAGTACGATTGACATGAGGAACATCACAGT
TATGAGAAGAAGGAACAATATCTTCAAGTCTTTTTGCCAGTGAAGATGTCAATAGCAACA
AAGTGACACTTAGCATGTCCACYGTTTCCCTAGTTTTTGAAGTTGAAACCTCAACAACCT
GTCTCCAACACAAACAACAAAACCTTAAAACAAATTCATAACATAACCTATTAGGTTTGA
TTAATCACATCTAATTAGTTACTAATTTA
>Ps_contig_mira-and-tgicl-ass_834 ||hit-id:AT1G69410.1_e-value:2e-21_score:97.1_percentidentiy:73.75_ELF5A-3 (EUKARYOTIC ELONGATION FACTOR 5A-3); translation initiation factor
AATTCCAACAGCATTCATGGATTTATTACTTAGGACCCAAACGTCCCTTTGTAGGGCCAC
AAATCTGCTCCTCGCCCATGGCAGACATGACAGACACAATCAGATCTTTACCTTCGTTGA
ATCCATCCTTGATCTGCGAAAGCAGACTATCATCGGACGGAAGCTTAAGGTCATCCTTTG
TACCACCGCTCTCAGTCAGCAGACTCACAAATCCATCCTCTGAGATATCAATAAGCTGGT
AATCAGTACGATTGACATGAGGAACATCACTAGTTATGAAGAAGAAGAACAATNTCTNAT
CTTTGCNGTAGAAGTNTT
>Ps_contig_mira-and-tgicl-ass_835 ||hit-id:AT1G69410.1_e-value:2e-11_score:64.3_percentidentiy:75.68_ELF5A-3 (EUKARYOTIC ELONGATION FACTOR 5A-3); translation initiation factor
GGATGACCTTAAGCTTCCGTCCGATGATAGTTCTGCTTTCGCAGATCAAGGATGGATTCA
ACGAAGGTAAAGATCTGATTGTGTCTGTCATGTCTGCCATGGGCGAGGAGCAGATTTGTG
GCCTCAAGGACGTTGGTCCTAAGTAATAAATCCATGAATGCTGTTTGGAATTGCTTGAAT
TTGAGACAATATATTCAATTATTTCTGTTGTTGTTTTCTGTAGTAAAGAGTATTAATCTA
TGGTTGTAGTTTTATTGTAGTTCTTTACGAACCCTTTACTTTTTTAGTTTTTTTGGTGGT
TCCTTAGGTAACGTTAAACTTTAACCTTAAAACTTTTACCGTAAACGGTAAAACCCTTAA
AGTTTTAAAACGGTTACCGTTTTTTAGGTTTTTTTAACGTTGGGTTTTTAAACGGGG
>Ps_contig_mira-and-tgicl-ass_836 ||hit-id:AT1G13950.1_e-value:5e-08_score:52.8_percentidentiy:79.17_ELF5A-1 (EUKARYOTIC ELONGATION FACTOR 5A-1); translation initiation factor
AGTGTCCCTTGAACCTAAGATATTTTTCCTTGAATATGTTAGGTGAGTCTGCTGACTGAG
AGCGGTGGTACAAAGGATGACCTTAAGCTTCCGTCCGATGATAGTCTGCTTTCGCAGATC
AAGGATGGATTCAACGAAGGTAAAGATCTGATTGTGTCTGTCATGTCTGCCATGGGCGAG
GAGCAGTATTTGGNGGCCCTTACGAAAGGGTACCGGTTTGGGTACCCTTAAAAGGTTAAA
TTAAAACTCCCAAGTTGAAATT
>Ps_contig_mira-and-tgicl-ass_837
GCTGGTTTTGGTAAGTTGTCTTGTAATTTGAGACAATATATTCAATATTCTGTGTGTTTC
TGTGTAAGAGATAATCTATGGTGAGTTTATTGAGTCTTGACCACTTATTTTTTGTTGGTC
TGAGATCAATTCTAGAACCATTAAGACTGTTTTATGTGTGAAAGTCTGTGACATTTAATC
ATGTGTTTCTCTATAAGACCCTAATGTTTCTCCKACGATTCTCTTCAATTTGATATATTT
CTTATTTGTCACCTGAATTTTATTAGCTTTAGTTTAATTAAGGGGG
>Ps_contig_mira-and-tgicl-ass_838
TCTGATTGTGTCTGACATGTCTTGCCATGGGCGAGGAGCAGATTTGTGGCCTCAAGGACG
TTGGTCCTAAGTAATAAATCCATGAATGCTGTTTGGAATTGCTTGAATTTTGAGACAATA
TATTCAATATTTCNGTGTTGTTTTCTGTGTAAAGAGATTAATCTATGGTTGAGTTTTATT
GAGTTCTTTGACCCWMTTTATTTTTTTGGTGGTCTTGAGATCAATTTCTAAGAACCATTA
AGACTTGTTTTAATGTGTGAAA
>Ps_contig_mira-and-tgicl-ass_839 ||hit-id:AT1G13950.1_e-value:5e-06_score:46.2_percentidentiy:55.77_ELF5A-1 (EUKARYOTIC ELONGATION FACTOR 5A-1); translation initiation factor
AAGCAGGGTAGTCAACGACAGAGTACGCGGGGTGGTGAAGAACAAGAAGTAAAACAATGT
CTGACGAGGAACACCATTTCGAGTCCAAAGCTGATGCTGGAGCATCCAAGACATATAACC
AAACAAACAAAGCTGGAACCATTCGACAAAAATGGTCACATTGTTATACAAAAACAGACC
CTGCAAGGTTGTTGTAGGTTCAACTTACAAAAAC
>Ps_contig_mira-and-tgicl-ass_840 ||hit-id:AT1G13950.1_e-value:3e-06_score:47.0_percentidentiy:64.44_ELF5A-1 (EUKARYOTIC ELONGATION FACTOR 5A-1); translation initiation factor
TCGGTGTGAAGAACAAGAAAGTAAAACATGTCTGACGAGGAACACCATTTCGAGTCCAAA
GCTGATGCTGGAGCATCCAAGACATATCCAACAACAAGCTTAGGAACCTATTCGAACAAA
AATGGTCACTATTGTATAACAAAAACACGACCCCTTGACGTAAGGTTTGTTAGGTAGGTT
TACCAACTTAACAAAAACGTGGGAAACTAGTTAGGACTA
>Ps_contig_mira-and-tgicl-ass_841
CGTTCTAGTATTCTTAAGGTTATTGGTATTCAACGAAGGTAAAGATCTGATTGTGTCTGT
CATGTCTGCCATGGGACGAGGAGCAGATTTGTGGCCTTCAAGGACGTTGGTCCTAAGTAA
TAAATCCATGAATGCTGTTTGGAATTGCTTGAATTTGAGACAATATATTCAATATTTCTG
TGTGTTTTCTGTGTAAAGAGATTAATCTATGGTTAGAGTTTTATTAGAGTTACTTTAGAA
CCACTTTATTTTTTTTAGGTGGTTCTTAGGAAGTACTTACCGTAAAAAGTTTTACCTTAA
AGGGAAAAACCCCCCGTTAAAAGTTTTTTAAAAAAACGGGGTAAACCC
>Ps_contig_mira-and-tgicl-ass_842
GGTGGTGAAGAACAAAGAAAGTAAAAACAATGTCTGACGAGGAACACCATTTCGAGTCCA
AAAGCTGATG
>Ps_contig_mira-and-tgicl-ass_843
TTTTWTTGCACAATGAGGAGCTAGAAGAAAATTGATTGGTTCTTGTTTCTCAATACTAAG
WTTAAG
>Ps_contig_mira-and-tgicl-ass_844
TATTTTTTTCNGACAAAGGTAAAAACTAATTTATTGCAACAATGAGGAGCTAGAAGAAAA
TTGATGGTTC
>Ps_contig_mira-and-tgicl-ass_845
GTTGGGAGGACAAGGGCCACTGCTTTAGCTGTTTTCTTCCTGTTGATGTTGGGACTATGT
TGAGGGCTGCTGCTCTCGCACGCC
>Ps_contig_mira-and-tgicl-ass_846
GGAAGGAGTTGGGGAGTAGACTTGGTGATTGAAGGTTTTAACTTGGAGTGTTTGTGGACA
GAGAAGGTGCAGGGAGGCACATTAACAAGACAGGGGC
>Ps_contig_mira-and-tgicl-ass_847
TTTYYKAGCAAAGGTAAAAACAATTTATTGCAACAATGAGGAGCTAGAAGAAAATTGATT
GG
>Ps_contig_mira-and-tgicl-ass_848 ||hit-id:AT3G26650.1_e-value:2e-09_score:57.4_percentidentiy:92.86_GAPA (GLYCERALDEHYDE 3-PHOSPHATE DEHYDROGENASE A SUBUNIT); glyceraldehyde-3-phosphate dehydrogenase/ protein binding
GCGTTTCAACCGCCGCTTGGTGATTGCTTGGTATGATAATGAGTGGGGTTACTCAACAAA
AAGGGTTGTTGATTTGGCTGACATTGTTGCCAATAACTGGAAGTAACTGAGACACGCAAC
>Ps_contig_mira-and-tgicl-ass_849
GGCGTTCTCTGCAAAAACTTASAAGTAACTACAAAACTTCACCTTCAAAAATAACTCAGT
GTTCCTTGTTGGCTCAATCATGGC
>Ps_contig_mira-and-tgicl-ass_850 ||hit-id:AT3G26650.1_e-value:2e-40_score: 160_percentidentiy:85.39_GAPA (GLYCERALDEHYDE 3-PHOSPHATE DEHYDROGENASE A SUBUNIT); glyceraldehyde-3-phosphate dehydrogenase/ protein binding
GTTTGTCGACAGAGAAGGTGCAGGGAGGCTTACTTATTTACTAGTCTAGGGGTCTTAAGA
AGGTTCTCATCACTGCCCCCGGAAAAGGAGACATCCCTACTTATGTGGTTGGTGTCAATG
CTGATGCTTACACCCACGCCGACGACATTATCGGCAATGCTTCTTGCACCACTAACTGCC
TTGCTCCCTTTGTCAAGGTCCTTGATCAGAAATTCGGTATTATCAAGGGTACCATGACTA
CCACTCACTCCTACACCGGTGACCAACGGCTTCTTGACGCGAGCCACCGTGACCTAAGGA
CGTGCGAGAGCAGCAGCCCTCAAACATACGTCCCCAAACATCAAACAGGAGCAGACTAAA
GCAGTCGGTCCCCTTTGTCCCCTACCCCAAACACTACGAAAGGCAAGCTACAACGGTNTT
GCCGTCTTTCGGTGTACCG
>Ps_contig_mira-and-tgicl-ass_851 ||hit-id:AT1G12900.1_e-value:4e-12_score:65.9_percentidentiy:87.50_GAPA-2 (GLYCERALDEHYDE 3-PHOSPHATE DEHYDROGENASE A SUBUNIT 2); NAD or NADH binding / binding / catalytic/ glyceraldehyde-3-phosphate dehydrogenase (phosphorylating)/ glyceraldehyde-3-phosphate dehydrogenase
CAATNAGGAGCTAGAGAAAATTAGATGGTTCTGTTTTCTCAATACAAGTTTAGAAGAAAA
AAATAAAGCAAGAAGTGTACAAAATTAACAATGGCACATGGTCGTACATATATATATAGA
TATAGATATAATTAACAAAACCTTATTTTGGCTCTTACTTCCAGTTATTGGCAACAATGT
TCAGCCAAATCAACAACCCTTTGTGAGTAACCCCACTCATTATCATACCAAGCAATCACC
TTAACCAAGTCATCGCCCATGACCATTGTCACCGCCACCGATGTAAACCAAGGTACTGAA
TCTATCCAACCAACAAACATGGATCAGCAAACTGCTGTAGATGAGTCTGTTAAACCCAGT
TCAACTACATCAGTTCTTTGTGAACTCAGAACCATTGGCGGGAAAAAA
>Ps_contig_mira-and-tgicl-ass_852 ||hit-id:AT3G26650.1_e-value:5e-24_score: 105_percentidentiy:84.27_GAPA (GLYCERALDEHYDE 3-PHOSPHATE DEHYDROGENASE A SUBUNIT); glyceraldehyde-3-phosphate dehydrogenase/ protein binding
TACCCTACCTTAACTTGTGGTTGGTGGTCAATGCTGATGCTTACACCCACGCCGACGACA
TTATCAGCAATGCTTCTWKCACCMCTRWSTGCCTTGCTCCCTTTGTCAAGGTCCTTGATC
AGAAATTCGGTATTATCAAGGGTACCATGACTACCACTCACTCCTACACCGGTGACCAAC
GGCTTCTTGACGCGAGCCACCGTGACCTAAGGCGTGCGAGAGCAGCAGCCCTCAACATAG
TCCCAACATCAACAGGAGCAGACTAAAGCAGGTCGGTCCCCTTGTCCCTACCCCAAACAC
TCGAAAGGCAAGCTCAACGGTNTTGCGCTTCGG
>Ps_contig_mira-and-tgicl-ass_853 ||hit-id:Medtr7g099600.1_e-value:7e-07_score:48.9_percentidentiy:61.90_ Glyceraldehyde-3-phosphate dehydrogenase, type I
RTCARSGSAGAGTACGGGGGAACTAAGACTTTGCTTCTCTGCAAAACTTCAATACTACAA
ACTTCACCTTCAAAATACTCAGTGTTCCTTGTTGGCTCAATCATGGCTTCGGCTACTTTC
TCTGTAGCCAAACCAGCTAAATTAAGGCAAATGGGAAAGGCTTCTCTGAATTCTCTGGTC
TCCGCAACTCTTCAAGACATCTTCCCTTTCTAGAAATCTTCAGATGATTTTCATTCTTTG
TTACCTTCCAGACCAATGCAGTAAGTTCCTTATCTCCATTGAATGACTAATTACTTTTGT
TATTGTAAAAATGAAGAACTTGATCATAGTATGTGTAAACGAAAAACCCTAACGGGTCCC
GAGAGAGT
>Ps_contig_mira-and-tgicl-ass_854 ||hit-id:AT1G12900.1_e-value:9e-06_score:38.5_percentidentiy:59.38_GAPA-2 (GLYCERALDEHYDE 3-PHOSPHATE DEHYDROGENASE A SUBUNIT 2); NAD or NADH binding / binding / catalytic/ glyceraldehyde-3-phosphate dehydrogenase (phosphorylating)/ glyceraldehyde-3-phosphate dehydrogenase
TCGGGGAGTTKAACTAAGACTTGCTTCTCTGCAAAACTTCAATACTACAAACTTCACCTT
CAAAATACTCAGTGTTCCTTGTTGGCTCAATCATGGCTTCGGCTACTTTCTCTGTAGCCA
AACCAGCTATTAAGGCAAATGGGAAGGCTTCTCTGAATTCTCTGGTCTCCGCAACTCTTC
AAGCATTCCTTTCCCTTTTCTAGAAAATTCTTCAGATGTATTTTTCATTTCCTTCTTTCG
TTTACCCTTTACCAGACCAATGCG
>Ps_contig_mira-and-tgicl-ass_855 ||hit-id:AT1G12900.1_e-value:7e-07_score:48.9_percentidentiy:63.46_GAPA-2 (GLYCERALDEHYDE 3-PHOSPHATE DEHYDROGENASE A SUBUNIT 2); NAD or NADH binding / binding / catalytic/ glyceraldehyde-3-phosphate dehydrogenase (phosphorylating)/ glyceraldehyde-3-phosphate dehydrogenase
ACCTACTTCCTAACCTAGCATTGTCTGGAGGTAACAAGAGAATGAAAATACATCTGAAGA
TTTCTNAAAGGGAAGATGTCTTGAAGAGTTGCGGAGACCAGAGAATTCGGAGAAGCCTTT
CCCATTTGCCTTAATAGCTGGTTTGGCTACAGAGAAAGTAGCCGAAGCCATGATTGAGCC
AACAAGGAACACTGAGTATTTTGAAGGTGAAGTTTGTAGTATTGAAGTTTTGCCCCCGCG
TACTCTGCGTTGA
>Ps_contig_mira-and-tgicl-ass_856 ||hit-id:AT1G12900.1_e-value:8e-06_score:45.4_percentidentiy:59.57_GAPA-2 (GLYCERALDEHYDE 3-PHOSPHATE DEHYDROGENASE A SUBUNIT 2); NAD or NADH binding / binding / catalytic/ glyceraldehyde-3-phosphate dehydrogenase (phosphorylating)/ glyceraldehyde-3-phosphate dehydrogenase
GACTAACATTAACTAAGACTTGCTTCTCTGCAAAACTTCAATACTACAAACTTCACCTTC
AAAATACTCAGTGTTCCTTGTTGGCTCAATCATGGCTTCGGCTACTTTCTCTGTAGCCAA
ACCAGCTATTAAGGCAATGGGAAAGGCTTTCTCTGAATTCTCTGGTCTCCGCAACTCTTC
AAGACATCTTCCCTTTTCTAAAGAAAAAATAACTTACAGATGATTTTCATTCTCTTGTTA
CCTTCCAGACCAATG
>Ps_contig_mira-and-tgicl-ass_857 ||hit-id:AT4G35090.2_e-value:2e-18_score:88.2_percentidentiy:51.14_CAT2 (CATALASE 2); catalase
TTTTGTTTCCCTTCGTCCCACTTATCGTGCCTGGTATATATTACTCAGATGACAAGAATG
CTCCAAACCTAAGGGTTTTCTTCTTATTGCTGATTCACAGAGGCACAGACTTGGACCGAA
CTACCTGCAACTTCCTGTTAATGCTCCCTAAGTTGTTTCTTCACCACAACAATCACCATG
AGGGTTTCATGAATGCCATTCACAGGGATGAAGGAAGGTCAATTACTTCCCTTCAAGGCA
TGATACTGTTCGTCATGCAGAAAGGGTCCCCATTCCTACTACTCATTTATCTGCAAGGCG
TGAAAAGTGCAATATTCCGAAACAGAATCACTTCAAGCAGGCTGGAAGAAAGATACCGAA
CTTGGGCACCTGACAGGCAAGGAAGNTTTCCTCCCGGACGGTAAGGGGGGTTTAGGGGGG
TTAAAGGAAAACGGTTCCTTTTTTAACGTACCCCGGAACCCGAACCCCGG
>Ps_contig_mira-and-tgicl-ass_858 ||hit-id:AT1G20620.1_e-value:3e-12_score:50.1_percentidentiy:80.00_CAT3 (CATALASE 3); catalase
TCGGGGACGAAATTGCTTTGTCATTTTCTCTAATCCCTATCTTCTTCTCCACCACCACCG
TCCTCATCGTCTTCCATTTCCATGGATCCTTACAAGCATCGTCCTTCCAGCGCTTTCAAT
TCTCCTTTCTGGACTACGAACTCCGGTGCTCCTGTTGATATACTCTCCTACCGTTGGATC
TAGAGGTCCAATTCTATTGGAAGATTATCATCTTTGTAGGAAAAGTCTTCGCCCTAATTT
TAGG
>Ps_contig_mira-and-tgicl-ass_859 ||hit-id:AT4G18700.1_e-value:3e-12_score:46.2_percentidentiy:52.00_CIPK12 (CBL-INTERACTING PROTEIN KINASE 12); ATP binding / kinase/ protein kinase/ protein serine/threonine kinase
CCGTTTTCGGTTCTTCGTTGGAGGTTTTGGTTCTAGTGGAGTGATTATTNACAGAGCTGT
TGCGAAATACTGAAATTTAGTCAGGTTCAAATGCTTATTCAAGTGTAAGTGTTGCTTGGT
TGGTTGGTTAGTTAGAAGTGAGGAAGAAAGATTGCAGGGTTAGCTTCGAGGGTTCAAGAG
AAGGGGTAAAAGGGCCGTTGAGTATCTACTGCTGAGGTATTCGAGTTAACCCCGTCTTTG
GTTGTTGTTGAAGTGAAGAAAAAAGGAGGGGATAAAGTTGAGTATGATAGGTTTTTAAAC
ACTGAATTGAAGCCTGCTTTGCATAGTTTAACCATGGAAGAATCTGCAGGTTCTTCATGT
CAAAATACACCAGAGGAAACTTTGCAACAACGCGTCGTTTTCTGATTCCGCCATTGACAA
ACNTTCAGATAGCATTGAATCTCTA
>Ps_contig_mira-and-tgicl-ass_860 ||hit-id:AT1G20630.1_e-value:3e-40_score: 160_percentidentiy:58.00_CAT1 (CATALASE 1); catalase
CGCACCTGACATGTGCAGATTCCTTTCCGAGCCCCCGGTCCGGTTCTAGACACCTGTCAT
TGTGCGTTCTCAACTGTCATTCATGAACGTGGCAGCCCTGAAACCTTGAGGGATCCCCGA
GGTTTTGCTGTGAAATTTTACACCAGAGAGGGTAACTATGACCTTGTTGGAAACAACTTT
CCCGTCTTCTTCGTTCATGACGGGATGAATTTTCCAGATATGGTCCATGCTCTTAAACCC
AATCCCCAGACCCACATCCAGGAGAATTGGAGAATTCTTGATTTCTTCTCCCACAAGATT
ATAGGCATATGGATGGTTTTGGAGTTAACACATACACCCTGATCAACAAGGCTGGAAAAT
CGGTGTATGTCAAATTTCACTGGAAGCCCACCTGTGGTGTGAAGTGTCTATTGGAGGAAG
AGGCCATTCAGGGTGGGAGGATCCAACCACAGCCATGCTAACTAAAGACCTTTANGACTC
AATTGCTGCTGGTAACTNTCCTGAGTAGTAAACTTCATTACAAAACAATAGACTTCCTGC
TCATAGAAACG
>Ps_contig_mira-and-tgicl-ass_861 ||hit-id:AT5G45810.1_e-value:2e-15_score:78.2_percentidentiy:56.58_CIPK19 (CBL-INTERACTING PROTEIN KINASE 19); ATP binding / kinase/ protein kinase/ protein serine/threonine kinase
ACACACAAACAAAAACAAAGGAACAATACCTCGGAGAAAAAGGTAAAACAATAAAATTTA
AAGTTAACTAATAAATAACAACAGCCTATAAAAACAATTAGAAAATAAAATAACCCTTTT
ATCTTATTATAGGTCATTCATTCTTCAGGTGTCTAAGTTCAGAGATTCAATGCTATCTGA
ATGTTTGTCAATGGCGGAATCAGAAAACGCGCGTTGTTGCAAAGTTTCATCTGGTGTATT
TTGACATGAAGAACCTGCAGATTCTTCCATGGTTAAACTATGCAAAGCAGGCTTCAATTC
AGTGTTTAAAAACCTATCATACTCAACTTTATCCCCTTCCTTTTTTCTCACTTCAACAAC
AACCAAAGACGGGGTTAACTCGAATACCTCAGCAGCGATACTCAACGGTCCCTTTTACCC
CTTCTCTTGAACSCTCGAAGCTAACCCTGCAATCTTTCTTCCTCACTTTGAAACTAACCA
ACTGAGCAACTTCCTCCAA
>Ps_contig_mira-and-tgicl-ass_862 ||hit-id:AT4G35090.2_e-value:1e-31_score: 131_percentidentiy:80.26_CAT2 (CATALASE 2); catalase
TTAAAGTTAACCCTAAACGGGACGACCGGACGTAAATAGGGTCAGGGACGAAAACTAAGC
AAGACTGTTCATTACTCAGCAAGAAATTATCTATGTTCTTGTTCAAGACCATGCGACCTA
CGGGCTGAAGGGGTATGATGTCCTCGGGCCAAGTCTTAGTTACATCAAGTGGGTCAAACT
CAAATCTGTCTTCATGAGCAGGATCTATTGTTTGAATGTAAAGTTTCCACTCAGGATAGT
TACCAGCAGCAATTGAGTCATAAAGGTTCTTTAGTAGCAYGGCTGGTGGTTGGACTCCCT
CCCACCTKAATCGGCCTTCCTTCCCTACCAATAGACCTACTTCACCACCACGAGGGTGGC
CTTCCAGTAGTAATTGACACTACCACCGTTACTTTTCCACCG
>Ps_contig_mira-and-tgicl-ass_863 ||hit-id:AT4G35090.1_e-value:5e-20_score:82.4_percentidentiy:80.95_CAT2 (CATALASE 2); catalase
TTTACCTTGGTTTTTCCGGGGTAAAGTTAATTGCGACTTTTCTACGCCTTGCAGATAAAT
AGAGTAGTAGGAANGGGACCGTTCCTGCATGCGAACAGTATCATGCCTTGAAGGGAAGTA
ATTGACCTCCTCATCCCTGTGAATGGCATTCATGAAACCCTCATGGTGATTGTTGTGGTG
AGAACACTTGGGRGCATTAACAGGAAAGTTGCAGGTAGTTCGGTCCAAGTCTGTGCCTCT
GTGTTGCAGGAGACTACCAATTCGCAATGTTAGAGAAGACT
>Ps_contig_mira-and-tgicl-ass_864 ||hit-id:AT1G20630.1_e-value:5e-27_score: 107_percentidentiy:73.44_CAT1 (CATALASE 1); catalase
TGATGTGGGTGTCCCACAAGATTATAGGTTCTATATGGATGGYTTTGGAGTTAACACATA
CACCCTGATCAACAAGGCTGGAARATCGGTGTATGTCAAATTTCACTGGAAGCCCACCTG
TGGTGTGAAGTGTCTATTGGAGGAAGAGGCCATTCAGGTGGGAGGATCCAACCACAGCCA
TKCTACTAAAGAACCTTTATTGACTCAATTAGTCTGCTGGTAACTATCCTGAGTAGGTAA
ACTTTACTATWCAAACAATAGATCCTGCTCATGAAGACTAAGATTTTGTAGTTTGACCC
>Ps_contig_mira-and-tgicl-ass_865
AAAATGTTATGAGTAAAAGGGAATGTTTGGTTTGGATTACTTGAAAGACTTTTATTTTGT
TATAATTTTATATTCGTGAATGTATACCATAAATTCTATGTATGCAACTCGTTGAGATGT
TACAATAAATGCCGTAGGCATGTRKTAGTGTT
>Ps_contig_mira-and-tgicl-ass_866
TAAAAAGTAAGCTCAAAARDHTTMATATACACTAACACATGCCTACGGCATTTATTGTAA
CATCTCAACGAGTTGCATACATAGAATTTATGGTATACATTCACGATATAAAATTATAAC
AAAATAAAAAGTCTTTTCAAGTAATCCAAACAAACATCCTTTATCATACTATTTTGCACA
TCTGACAAAAATTCTTGCGATGATTCAATTATTTGGCAAACAAAGTTAATGCTAGGCCTC
ATGTTCAG
>Ps_contig_mira-and-tgicl-ass_867 ||hit-id:AT1G20620.4_e-value:1e-32_score: 135_percentidentiy:61.47_CAT3 (CATALASE 3); catalase
TTAAAAAAAAAAAGTAAAACGTTTTTTTACCTTTAAACGGTTAAAAGTTTACCCTAAAAC
CTAAAAAACCCAAATACCCTTTTACTTTCTATTACAATTTTTGTTCACATCTGCAAATAC
TTGTCGATGATTCAATATTTGGCACAAAGTTAAATTAGCTAGGCCTCANGTTCAGATGNG
ATGCTAACTTCTGCCCAAGAGAACGATCAGCCTGAGACCAGTATGATACCCAAATGCTGC
GGATTTCATGGGTGATGCGTGGATCGGTGTCGGATAAAGCTTCTACCCACCTGCGGAGAA
ATCTTTCCTGCCTGTCAGGTGCCCAAGTTCGGTATCTTTCTCCAGCCTGCTTGAAGTGAT
TCTAGTTTAACGGAATATTGCTACTTTTCACGCCTTGCAGATAATGAGTAGTAGGATCGG
GGACCCTTTCTGCATGACGAACAGTATCATGCCTTAGGAAAGGGAAGTTAATTCGACCCT
TCCTCTA
>Ps_contig_mira-and-tgicl-ass_868 ||hit-id:AT1G20630.1_e-value:2e-39_score: 119_percentidentiy:78.79_CAT1 (CATALASE 1); catalase
TAGTTACATCAAGTGGGTCAAACTCAAATCTGTCTTCATGAGCAGGATCTATTGTTTGAA
TGTAAAGTTTCCACTCAGGATAGTTACCAGCAAAGCAATTGMGTCRTMWMRGTCTTTAGT
AGCATGGCTGTGGTTGGATCCTCCCACCTGAATGGCCTCTTCCTCCAATAGACACTTCAC
ACCACAGGTGGGCTTCCAGTGAAATTTGACATACACCGATTTTCCAGCCTTGTTGATCAG
GGTGTATGTGTTAACTCCAAAACCATCCATATGCCTATAATCTTGTGGGACCACCCACAT
CATACAAATAGGAAGGAGAACATGTAGAAGGTCTTTCGTAGGGAAAGGTGGGGAAGAAAG
TAAA
>Ps_contig_mira-and-tgicl-ass_869
TTTTWAAAGGTTGTGCTTCTATACAAAAAAAATTAGGCATTATACATAATCCCACTTAGC
TCGTTCTTAACAATTAAAAAACTAATAGCTA
>Ps_contig_mira-and-tgicl-ass_870
TTTTAGCTTCTATCAAAAAATTAGGCATTATACATAATCCCACTTAGCTCGTTCTTACAT
TAAAAACTAATAAGCTATCGACGAAACATCAAATTCCACAACCAACACTGCTGGAAAGGC
ATGTACATCATGCAACCAGCCAATGTTCATGACACAAACACTGCCTGTTTTCAACTGTCA
GCCAAAACAAAATGTTCTCGCCCTACTACAAAATATTAGTCTGCAAACTTGTGAAAAAAT
AAAAGCTACTTTTAGAAAGAAAATAAAACATTCTCCCTCCAAGACATCATTCTCCCATCA
AGGGCAATAAATATGGCGTCCTCTTCAAATGGACACCAGCACNGGCTTCAACGCCCTCCC
TACACAAGAATGGGGAAGTTAAAACCACCCGAACAAAATTCAACTAAACATACTATTCCT
TCCTGCCCCTTCATCCTGACAAGCTTGATCATNTCATCAATCCGG
>Ps_contig_mira-and-tgicl-ass_871 ||hit-id:AT3G20050.1_e-value:9e-09_score:51.2_percentidentiy:92.86_ATTCP-1; ATP binding / protein binding / unfolded protein binding
AGGGCAATAAATGGCGTCCTCTTCAAATTTTTTGGTTTTTACTTACCAGCACAGGTCTTC
AAACGCCCTCCCTTACACAAGAAATGGGAAGTTAACACCCGACAAAATTCAACTAAACAT
ACTATTCTTCCTGCCCTTCATCCTTGACAAGCTTGATCATATCATCAATCCGGAGAATAG
TAATAGCAGCTTCAGTTGCAAACTGAATTAATTTTAACTTTGCTCATAGCAGGCTCGATG
ACCTCCAGTCCTTACCTAAGTTTTTTCTAATTCTTCCCTTCTAGAAAGACTTACCCAAAA
ACCCCTATTCGGCCTTTAGGTAAAACTTTAAAAAATTTCGGGTACCCTTTTTTACCCTTT
TAAACTTTTCCCG
>Ps_contig_mira-and-tgicl-ass_872 ||hit-id:AT3G20050.1_e-value:2e-18_score:88.2_percentidentiy:93.88_ATTCP-1; ATP binding / protein binding / unfolded protein binding
ACTTTTAGAAAGAAAATAAAACATTCTCCCACCAAGACTTATTTCTATTTCTTCCCTATC
AAGGGCAATAAATATGGCGTCCTCTTCAAATGGACACCAGCACAGGCTTCAAACGCCCTC
CCTTACACAAGAAATGGGAAGTTAACACCCGACAAAATTCAACTAAACATACTATTCTTC
CTGCCCTTCATCCTTGACAAGCTTGATCATATCATCAATCCGGAGAATAGTAATAGCAGC
TTCAGTTGCAAACTGAATAATTTTAACTTTGCTCATAGCAGGCTCGATGACTCCAGCTTC
CAAGTTGTTTCTAATCCTTCCCTTCTAGAAAAGACTTACCCAAAACCCCATTGGTCCTTT
AGGAAATTAAAAACGTTCGGTCCTTTTTACCTTTAAWCTTTCCCGTTTCGGTACCCTTTT
ACCGTTTTAAGGGTTTTTTCGGTCGGTAACCGTTAAAGGG
>Ps_contig_mira-and-tgicl-ass_873
TTCCCATTTCTTGCGTAAGGGAGGGCGTTTGAAGCCTGTGCTGGTGTCCATTTGAAGAGG
ACGCCATATTTATTGCCCTTGATGGGAGAATGATGTCTTGGAGGGAGAATGTTTTATTTT
TCTTTCTAAAAGTAGCTTTTTTTCTTTACAAGTTTGCAGCTAATATTTTGTAGTAGGGCG
AGAACATTTTGTTTTGGCTGACAGTTGAAAACAGGCAGTGTTTGTGTCATGCATTGGCTG
GTTGCATGATGTACATGCCTTTCCAAGGCAGTGTTTGGTTTGTGGAATTTTGATGTTTCG
TTGATAGCTATTAGTTTTTAATGTAAGAACGAGCTAAGTGGGATTATGTATAATGCCAAT
TTTTTTGTATAGAAGCACAACCTTTCAAATTGTTTGAGTTTATAACAGCTTGGACACAGA
CAAATCCACCCAAGCTATCATTAGTGACGTTGTTTWAATTTAAGTAAATGCTATTAGTAA
TTTTGTTTTTATATTCTATTT
>Ps_contig_mira-and-tgicl-ass_874
CCTACAACCAAACAACCTTAGCCCTTTCGGAAAGGACATGTACATCATGNAACCAGCCAA
TGCATGACNCAAACACTGCCNGTTTTCAACTGTCAGCCAAAACAAAATGTTCTCGCCCTA
CTACAAAATATTAGCTGCAAACTTGTRAAAAATAAAAGCTACTTTTAGAAAGAAAAATAA
AACATTCTCCCTCCAAGACATCATTCTCCCATCAAGGGCAATAAATATGGCGTCCTCTTC
AAAATGGACACCAGCACAGGCTTCAAACCGCCCTCCCTTACACAAGAATGGGAATTAACA
CCCGANAAATTCAACTAAACATACTATTCCTTCCTCGTCCCCTTTCACTTCCCTTAGAAC
CAAGTCTTGAT
>Ps_contig_mira-and-tgicl-ass_875
AAGCAGTGGTAGTCAACGCAGAGNGTTTATTTTTCTTTTCTTAAAAGTTAAGACTTTATT
TTTTCTTACAAGTTTGTCAGCTAANATTTGTAGTAGGGCGAGAACATTTTGTTTTGGCTG
ACAGTTGAAAACAGGCAGTGTTTGTGTCATGCATTGGCTGGTTGCATGATGTACATGCCT
TTCCAAGGCAGTTGTTTGGTTTGTGGAATTTTGATTGTTTCGTTGATAGCTTATTTAGTT
TTAATGTAAGAACGAGCTAAGGTGGDATTATGTATAATGTMCTTAATTTTTAWAGAAAAT
AAAAAAAGG
>Ps_contig_mira-and-tgicl-ass_876 ||hit-id:AT3G20050.1_e-value:7e-14_score:54.7_percentidentiy:87.50_ATTCP-1; ATP binding / protein binding / unfolded protein binding
AACTAANAGCAGATAAGAAGACATTATCAAGCANGGTTTGGATNTTCACAARGGAAGGAT
TAGAAACAACTTGGAAGCTGGAGTCATCGAGCCTGCTATGAGCAAGTTAAAATTATTCAG
TTTGCAACTGAAGCTGCTAWTACTATTCTCCGGATTGATGATATGATCAAGCTTGTCAAG
GATGAAGGGCAGGAAGAATAGTATGTTTAGTTGAATTTTGTCGGGTGTTAACTTCCCRTT
TCTTGTGTAAGGGAGGGCGTTTGAAGCCTGTGCTGGTGTCCATTTGAAGAGGACGCCATA
TTTATTGCCCTTGATGGGAGAATGATGTCTTGGAGGGAGAATGTTTTATTTTTCTTTCTA
AAAGTAGCTTTTATTTTTTCACAAGTTTGCAGCTAATNTTTGAGTAGGGCAGTACTNTTT
GTTGNTGACAGTTAGAAACNGGCTAGTTGTTTGTGT
>Ps_contig_mira-and-tgicl-ass_877 ||hit-id:AT3G20050.1_e-value:6e-09_score:55.8_percentidentiy:84.38_ATTCP-1; ATP binding / protein binding / unfolded protein binding
TYGTTCTTGAGTCTCTGTTGATCATTCCAAAGGTGCTTTCTGTCAATGCTGCTAAGGATG
CCACAGATCTGGTTGCAAAGTTACGGGCCTACCACCRTACYGCAACAAACTAGAGCAGAT
AAGAAGCATTTATACAAGCAGTTGGGTTTGGATTCTTTCAGGAAGGGAAAGATTAGAAAC
AACTTGGAAGCGTGGAGTCATCGAGCCTGCTATGAGACAAAAGTTTAAAAA
>Ps_contig_mira-and-tgicl-ass_878 ||hit-id:AT3G20050.1_e-value:1e-10_score:61.2_percentidentiy:88.57_ATTCP-1; ATP binding / protein binding / unfolded protein binding
GGGAAGTTAACACCCGACAAAATTCAACTAAACATACTATTTCTTCCTGCCCTTCATCCT
TGACAAGCTTGATCATATCATCAATCCGGAGAATAGTAATAGCAGCTTCAGTTGCAAACT
GAATTAATTTTAACTTGCTCATAGCGAGGCTACGAATCGACCTCCAGTCCTTACCTAAGT
TTCGTTTACCTTAACTTTCCCYTTCCCCTTTACGTAAGGTAAAAACCGTACCTTAACCCC
CAAAAACCCT
>Ps_contig_mira-and-tgicl-ass_879
TACATATTTTGCGCAATAGCAGTGGTTCGTTCCCTTTGTGTTCATATACTTCATTGTACC
AGAAACCAAGGGGCTTACACTAGAGKAAATTGAAGCAGAATGCCTGTAATCACTTTCCTT
GTTTGTTACCTCTCTAAATTTCTGCATATACCAGTTCTATGCAACTTGTATTGAATTCAA
TGTATYTGTAATGCATTGTTGTCTGCTAACTTTTGTACAAACTTAATTTTTTTTGATTYY
TTCACTAATCAACTATTAAATGAAATTAAAAAAAAAA
>Ps_contig_mira-and-tgicl-ass_880 ||hit-id:AT3G03090.1_e-value:2e-08_score:53.9_percentidentiy:75.00_AtVGT1 (Arabidopsis thaliana vacuolar glucose transporter 1); carbohydrate transmembrane transporter/ fructose transmembrane transporter/ glucose transmembrane transporter/ sugar:hydrogen symporter
TACATATTTTGCGCAATAGCAGTGGCGTCCCTTGTGTTCATATACTTCATTGTACCAGAA
ACCAAGGGGCTTACACTAGAGGAAATTGAAGCAGAATGCCTGTAATCACTTTCCTTGTTT
GTTACCTCTCTAAATTTCTGCATTATACCTAGTTCTATGCAACTTGTATTAGAAAATTCA
ATGTATCTGTAATGCATTTGTTGTCTGCTAACTTTTGACGAAAACTTAATTTTTTTGAGT
TCTTTCAACTAATCAACATTAAATGAAAA
>Ps_contig_mira-and-tgicl-ass_881 ||hit-id:AT5G17010.2_e-value:1e-06_score:48.1_percentidentiy:91.67_sugar transporter family protein
TACATATTTTGCGCAATAGCAGTGGTCGTCCCCTTGTGTTCATATACTTCATTGTACCAG
AAACCAAGGGGCTTACACTAGAGGAAATTGAAGCAGAATGCCTGTAATCACTTTCCTTGT
TTGTTACCTCTCTAAATTTCTGCATATACCAGTTCTATGCAACTTGTATTGAATTCAATG
TATCTGTAATGNATTGTTGTCTGCTAACTTTTGTACTAAAACTTTAATTTTTTTTGTAGT
TTCTTTCACTAATCAACTAATTAAATAG
>Ps_contig_mira-and-tgicl-ass_882 ||hit-id:AT5G17010.2_e-value:8e-06_score:45.4_percentidentiy:86.96_sugar transporter family protein
TACATATTTTTGCGCAATAGCAGTGGTACGTTCCCTTTGTTGTTCATATACTTCATTGTA
CCAGAAACCAAGGGGCTTACACTAGAGGAAATTGAAGCAGAATGCCTGTAATCACTTTCC
TTGTTTGTTAACCTACTACTAAATTTCTGCATATACCAGTTCTATGCAACTTGTATTGAA
TTCAATGTATCTGTAATGCATTGTTGTCTGCTAACTTTTTGCAAAACTAATTTTTTTGAG
TTTCTTTCACTTAATCAAACATTAAATGAAAAA
>Ps_contig_mira-and-tgicl-ass_883
CTAGAAAKTGATAAACTAATATTGCATGATCCTCAAAATTAATTTCTTGCAACGAATTCC
GTAAACAAATATTGTTCACAAGCAAGGA
>Ps_contig_mira-and-tgicl-ass_884 ||hit-id:gi|119290|_e-value:4e-07_score:57.8_percentidentiy:84.85_ELI_PEA RecName: Full=Early light-induced protein, chloroplastic; Short=ELIP; Flags: Precursorg
GTTCGGGGGACCGAACTTAACAATCTAAGGTGTAAGCTTTCAGTTAGTGAGATTCACAAA
GCTATTCATATCCTTTGAAAAGGCTTCAATCTATCTCATTGGTTCTTGAGTTTTGCATTA
ACATTAAGGAACTATTTACAATGGCTGTTTCATCTTGCCAATCTATCATGTCAAGTTCTA
TGACCAACATTTCTAGCAGATCTAGGGTTAACCAGTTTACCAACATCTCTTCTGTCTATA
TTCCAAGCATGAGAAGGAATGTCAGCCTCAAAGTTCGATCTNTGGCTGAGGGAGAGCAGA
AAGAG
>Ps_contig_mira-and-tgicl-ass_885
TACGGAATCGTTGCAAGAAATAAATTTTKKAGGATCATGCAATATAGTTTATCAATTTCC
TGAAATTTAATTGTGAATATTCAGTAKC
>Ps_contig_mira-and-tgicl-ass_886 ||hit-id:AT3G22840.1_e-value:1e-16_score:56.6_percentidentiy:65.91_ELIP1 (EARLY LIGHT-INDUCABLE PROTEIN); chlorophyll binding
TTGGTTTTGTAGCAGCAATGGGGGTGGAGATAGCAAAAGGGCAGGGTTTGTCAGAACAAT
TATCTGGTGGTGGAGTTCCATGGTTCTTGGGGACAAGTGTGTTGTTGTCACTTGCTTCAC
TGATTCCATTTTCTCAAGGGGTTAGTGTGGAGTCTAAATCTAAGAGTATCAGTGKYMTCA
GATGCAGAGTTGTGGAATGGAAGAATTGCAATGTTAGGTTTAGTTGCTTTGGCATTCACA
GAATTTGTTAAGGGTACATCTCTTGTGTAATAGATTTCTTGAGGGACACATAAAAGGTCT
ATAAAATTAGTGGTTATTAGAAGGCAATCTAGGAATTATTTATGTATATCCTTTGAGGTA
CTTGTTATTGCCATGTACTACAAGAGAAAGTGTAATTGAACTCTCTTAATACTTGAAAAG
AGTTCCTCTAATTTCTTCCACTGAATACATTTTTTGTTTCTACTTTTGTCTGAA
>Ps_contig_mira-and-tgicl-ass_887 ||hit-id:AT5G66190.2_e-value:1e-17_score:84.7_percentidentiy:61.73_FNR1 (FERREDOXIN-NADP(+)-OXIDOREDUCTASE 1); NADPH dehydrogenase/ electron transporter, transferring electrons within the cyclic electron transport pathway of photosynthesis/ electron transporter, transferring electrons within the noncyclic electron transp
TTTCTTCAGTAATTCCMMTAACTCTTCGGCGTATTGAGCCATTCTTGTTTTGGTATGTAA
CATTTTCTCTCCTTTATCGTTTACTTGCTCTCTGCTTACAAGCAAAGTCAAGCCTGAAGT
TCTCGGGTGCTTTCTCCTTCATCTTTTCAAATTCCTCCTTATAAGCAGTGAACTGCTTGT
AGGGACACCTAGGAAGAGCCATGCCAAACCATTGAACTGGTAATCTTNATGCTTTCTACA
AAAGAACTACTTTTTACCAATAAAAAATGAGACGAAAG
>Ps_contig_mira-and-tgicl-ass_888 ||hit-id:AT5G66190.1_e-value:9e-56_score: 179_percentidentiy:80.95_FNR1 (FERREDOXIN-NADP(+)-OXIDOREDUCTASE 1); NADPH dehydrogenase/ electron transporter, transferring electrons within the cyclic electron transport pathway of photosynthesis/ electron transporter, transferring electrons within the noncyclic electron transp
ACAATGTTTCTATAAGTGGAAGGGTAGGCATCAGAGCTCAGGTTACTACTGAGGCACCTG
CTAAGGTAGTAAAGCATTCAAAGAAACAAGATGAAAATATTGTTGTGAACAAGTTCAAAC
CTAAGGAACCATACGTTGGGAGGTGTCTTCTCAACACAAAGATCACTGGTGATGATGCAC
CTGGTGAAACTTGGCACATGGTTTTCAGCACTGAGGGAGAGGTTCCTTACAGAGAAGGAC
AATCTATTGGGATAGTTCCTGACGGTATTGACAAGAATGGCAAGCCTCACAAGCTGAGAT
TGTATTCAATTGCTAGCAGTGCCATTTGGGTGTATTTTTTGGTAGTACTTCCAAAACTGT
TTCCCTATGTGTGAAACGTCTTGTTTACACAAACGATGCCGGAGAAGTTGTTAAGGGAGT
TTGCTCAAAACTTTACTTAGTAGACGAATTTAGAAAGACCGGGAATCAGAAGTAAAGATT
ACTGGACCAGTTGGT
>Ps_contig_mira-and-tgicl-ass_889
CACAAATTTTATAGACCTTATATGTGTCCCCTTTTAAAGTAATTCTATTACACAAGGGAT
GTGCCCTTAACATATTCTGTGAATGCCAAAGCAATCAAACCCAACATTGCAATTTCTTCC
ATTCCACA
>Ps_contig_mira-and-tgicl-ass_890 ||hit-id:AT5G66190.1_e-value:2e-27_score:68.9_percentidentiy:81.08_FNR1 (FERREDOXIN-NADP(+)-OXIDOREDUCTASE 1); NADPH dehydrogenase/ electron transporter, transferring electrons within the cyclic electron transport pathway of photosynthesis/ electron transporter, transferring electrons within the noncyclic electron transp
TTTCTTCAGTAATTCCCATAACTCTTCGGCGTATTTTGTTAGTCCATTCTTGTTTGGATG
TACATTTTCTCTCCTTTATCGTTTACTTGTTCTTCTCTGCTTACAGCAAAGTCAAGCCTG
AAGTTCTCGGGTGCTTTCTCCTTCATCTTTCAAATTCCTCCTTATAAAGCAGTGAACTGC
TTGTAGGGACACCTAGGAAGAGCCATGCCAAACCATTGAACTGGTAATCTTCATGCTTCT
ACAAAGAACTATTTTACCAATAAAAAATGAGCGAAAGG
>Ps_contig_mira-and-tgicl-ass_891 ||hit-id:AT3G22840.1_e-value:9e-11_score:62.4_percentidentiy:72.13_ELIP1 (EARLY LIGHT-INDUCABLE PROTEIN); chlorophyll binding
CTTGGGGACAAGTGTGTTATTGTCACTTGTCTTTCATTTGATTCCATTTTCTCAAGGTGT
TAGTGTGGAGTCTAAATCTAAGAGTATTATGTCCTCTGATGCAGAGCTTTGGAATGGAAG
AATTGCAATGTTAGGTTTAGTTGCTTTGGCTTTCACAGAATTTGTTAAGGGTACATCTCT
TGTGTAATAGATTTCTTCAGGGACACATAAAAGGTCTATAAAATTTGTGGTTATTAGAAG
CCAATCTAGGAATTATTTATGTATATTCTTATGTAGTAACTCCTTTCAGGTACTTGTTAT
TGCCATGTACTACAAGAGAAAGTGTAATTCAACTTTCTTTGTTACTTGAAAGAGCTTCTC
TAATTTCCGCATGTTAGAAAAATAAAAATTTTAGATATATTAAAGTTGTC
>Ps_contig_mira-and-tgicl-ass_892
CCCCTCCGTTGTCGTGGTCGTCNGAAGACANGGTAGTCAACGACCACGAGTAACGCGGGG
AGGTCCACTCCAATCATAATAATACTTTCCTTGTTTCTAACCAGAAAAAAACGAAACAAS
TCGGGGGATAGATCACTCAATCACTGCATATACATATCTTCATTGAATTAATCAACATTA
CTCTCTCTTCCTCCATCTTCTAGATTCTTCCATCATCAACAACAACAACAAACATGGCTG
CTGCAACCGTTTATCA
>Ps_contig_mira-and-tgicl-ass_893 ||hit-id:AT5G66190.1_e-value:9e-45_score: 176_percentidentiy:59.48_FNR1 (FERREDOXIN-NADP(+)-OXIDOREDUCTASE 1); NADPH dehydrogenase/ electron transporter, transferring electrons within the cyclic electron transport pathway of photosynthesis/ electron transporter, transferring electrons within the noncyclic electron transp
TTATTTAGGATTCTTTTTTGGTCTATTAAGTCTATTTTCTTTTACCAACTGGTCCAGTAA
TCTTTTACTTCTGATCCCGGCTTCAAATCGCACAAGAAATTTGAGCAAACTCCCTTAACA
ACTTCTCCGGCATCGTTTGTGTAAACAAGACGTTTCACACATAGGGAAACCTGTATTAAG
GAATCACATCAGATCAGGTTAAACTGCTATCCATCCAAAAGATGCGTTATCAACTTAGCA
TATACTTGTGAATTATCAGTTACAACAATATAAAGAAATAATAAAATGATCAGTTTTCCA
AATTTATAGAGACCGACAGTTTTGGAGTCTCCAAAATCACCAATGGCACTGCTAGCAATT
GAATACAATCTCAGCTTGTGAGGCTTGCCATTCTTGTCAATACCGTCAGGAACTATCCCA
ATAGATTGTCCTTCTCTGTAAGGAACCTCTCCCTCAGTGCTGAAAACCATGTGCCAAGTT
TCACCAGGTGCATCATCACCAGTGATCTTTTGTGAGAAGACACCTCCAAGTNTGGTTCCT
TAGGTTNACTTGTCACAACATNTTTCNTCTTGTTTCTTTGAATGTCTTTAA
>Ps_contig_mira-and-tgicl-ass_894
ATGCAGAGCTTTGGARTGGAAGAATTGCAATGTTAGGTTTAGTTTGCTTTAGCTTTCACA
GAATTTGTTAAGGGTACATCCCTTGTGTAATAGATTTCTTCAGGGACACAATTAAGATAT
TTAGGTCACAGAATATGTGGTTAGAAAAATAAATGTCATAAAGAATAGTAACATTAATCT
TAAGCTATTTTCTTGATACTGAAGTGCAGTCTAAAGCTCTTGTCAAC
>Ps_contig_mira-and-tgicl-ass_895 ||hit-id:Medtr5g022240.1_e-value:9e-10_score:58.5_percentidentiy:76.19_ Oxidoreductase FAD/NAD(P)-binding
TGATGGTGCCTACCCTTCCACTTATAGAAACTTATTTGTTTTCTAATGAAACCTTTTTGA
AGACAAGTCTCTCTGGCGTKCTAACAATAGATGTTCTGATCGGAAGGGAAGTGGAGTTGG
AGTATGGCAAGGAGACTGCGGCTGTTACTGCAGCAGCCATGTTTGTTGTTGTTGTTGATG
ATGGAAGAATCTAGAAGNTGGAGGAAGAGAGAGTAATGTTGATTAATTCAATGAAGATAT
GTATATGCAGTGATTGAGTCCCTGCGTACTCTGCGTTGATA
>Ps_contig_mira-and-tgicl-ass_896 ||hit-id:AT5G66190.1_e-value:9e-08_score:49.3_percentidentiy:84.62_FNR1 (FERREDOXIN-NADP(+)-OXIDOREDUCTASE 1); NADPH dehydrogenase/ electron transporter, transferring electrons within the cyclic electron transport pathway of photosynthesis/ electron transporter, transferring electrons within the noncyclic electron transp
CTGCTTTATAAGGAGGAATTTGAAAGGATAAAGAAAGGAGAAGGCACCCGAGAACTTCAG
GCTTGACTTTGCTGTAAGCAGAGAGCAAGTAAACGATAAAGGAGAGAAAATGCAGAACTC
AAAATGCCAAAGCA
>Ps_contig_mira-and-tgicl-ass_897 ||hit-id:AT3G25570.1_e-value:1e-21_score:98.6_percentidentiy:40.65_adenosylmethionine decarboxylase family protein
AATCAGCAGAGGCACGGTAGACATGCCAATTTTGGGCTTCATCGGATCCACCCAAAATAT
AAGCCATGCTACCTGATCCAAGTTTGCCAAAGAAGCCATCAAGGACAGCTACTTCTTCGG
AAAAGTGGCGATGAGGAAAAGACTGAGCACTAGGGAAAATGAAGCTGCCTCGGGTGTACC
TCACAGATCTAACATTAGAGAAATGGATTCGGCCAATCTCAATATCGGTGGGATTGCAAG
TAGTAACTTGGTAGTGCCGTAGGTTTTGATTATGATCTGTTGTGAGGACAAGGATTTGGA
GTGGTTCTTCTTCTGTCTGCAGGATCGTAAGTATCCGAATGGGAATAGGTTCAACCGAGG
GATGAAGCATGATCGTAAGTATGAAGAAGCTTAAGAAATCATAGATGCTTCGCCAAGGCC
AG
>Ps_contig_mira-and-tgicl-ass_898 ||hit-id:Glyma02g14180.2_e-value:4e-06_score:47.4_percentidentiy:81.48
GGTGGATGAGGGTGCTGGCTTGTTTTCCCAACCCTAACTGAGTTTTCTGTAGCTGTTCAC
GTGGACAATGCAAGCAAGTCATTTGAGCAGGGGTGTTTGCTGGATGTCAAGGCACACAGG
GGATAGG
>Ps_contig_mira-and-tgicl-ass_899 ||hit-id:AT5G15950.2_e-value:3e-12_score:48.9_percentidentiy:45.65_adenosylmethionine decarboxylase family protein
AGTAAAATAAAACATCAGAATCAGCAGATATATTTTTCTATAAGAATCATCATATGTTAA
CAGACCCCTTAACTTATTCAATTCTAGAGAACTTAATACCAACAAATGTATATACATACT
ACATCTTATACTAACCATAATACTGTATACGCAATTACATTCAGGACACTGTCCACTTGC
ATAATCTGAATTGAGAATGAACTTTTCAATTGTTTGATCCGAACGAGCTACTCTTCTTCA
TCTTCATCTTTCCAGCACTTGAGTGTGGATCTAGGCGAGCCACAGTAGGAAGTCTTGAGA
AATTTTTGGAAAACAACAGATCCATCATTCCAAGCCCTTGGTGGCTCTTCTCTTCACAGC
AGTATCCCTTAACATCCAGCAAACACCCCTGCTCAAATGACTTGCTTGCATTGTCCACGT
GAACAGCTACAGAAAACTCAGTTGGTTGGAAACAAGCCAGCACCCTCCCGCG
>Ps_contig_mira-and-tgicl-ass_900 ||hit-id:gi|37051113|_e-value:3e-07_score:58.2_percentidentiy:60.00_S-adenosylmethionine decarboxylase [Pisum sativum
ACGTAGGCGAATAGTCTTAAGCAAGTCATTNTAGCAGGGTGGTTTGCTGGANTTAAGGGA
GTACTGCTGTGAAGAGAAGAGCACCAAGGGCTTGGAATGAGTGGATCTGTTGTTTACCAA
AAATTTACTCAAGACTTCCTACTGTGGCTCGCCTAGATCCACACTCAAGTAGACTGGAAA
GATGAAGATGAAGAAGAGTAGCATTTGTGTCTTTCTGTGTGTCTGTTTAAAATAAGTGTT
GCCTTGATGGCTTAAACACATCGTTTCGTTTATTTGCTGTTTATGTGTCTAGAAGGTTAT
AACCTTCATTGTTGTTTTCTTTTTATTTTGTCTGTTTCTTGTCTAGAAGGTATGCCTTCT
ATTGTTTATTTTTCGTTTTAAACTTAATGAAATTAGTAAATAAAAGTAGCATGTTATATA
AAGGG
>Ps_contig_mira-and-tgicl-ass_901 ||hit-id:AT5G15950.2_e-value:2e-10_score:53.5_percentidentiy:71.88_adenosylmethionine decarboxylase family protein
AGGTCTAAGAGGTAAAAGAAAGTACTAGTAGTAGTAGTAAGTTTACCTTCCACTTAGTTT
CTTACCGTAAGACCCCCTCCCGGACGTACAGCATTGTAAGAACGTTCGGTTCCAAACCGG
TAGGGAAGTACAAGAAGTTCAGATYWGYTKCAATTCTTTGCAGTGCGCTCGCAAGCCATC
CTGATATACCGTCCTGATTCTCGTTCCCGTGCATGCAAGCACTTTTCTATTAGCTTTTTT
TGTTTTCCTTTAGCTTTTTTCACTGCTCTCCTTCAAACAACATCTTTCCAAATCCTCTCC
TTGCCACTATAATTTTTGTTTCTCTCCTTGTTTCTTTTGTATTTCTTTCTGTTTGAACTG
TGGCCATGGCAGTTTCTGCAATTGGTTTTGAAGGTTTCGAAAAGAGGTTGGAAATATCCT
TTTCTGACCCAGGACTTTTCTCTGACCCTCAAGGAAGGGGATACGATCTCTCACAAATCC
CAATTGGACGAGATTCTTGCACCNGCTGAGTGCCACTATTTGTTTCCTTCCCTTGACTAA
AGTGGAGGTATTGGTTTAGTACTTT
>Ps_contig_mira-and-tgicl-ass_902 ||hit-id:Glyma02g14180.2_e-value:6e-12_score:66.6_percentidentiy:68.89
GCTGGCTTGTTTCCAACCAACTGAGTTTTCTGTTAGCTGTTCACGTGGACAATGCAAGCA
AGTCATTTGAGCAGGGGTGYTTGCTGGATGTTAAGGGATACTGCTGTGAAGAGAAGARCC
ACCAAGGGCTTGGAAKGAGTGGATCTGTTTGTTTAACCAAAAATTTTCTACAAAGTACCT
TTCCTACTGTGGCTCGCCTAGATCCACACTCAAGTGCTAGGAAAGATAGRAAGATAGAAA
GAAGAGTAGCTATTTTGTGTTCTTTCTGTGTGTTCTTAGTTTAAAATAGTGTTG
>Ps_contig_mira-and-tgicl-ass_903
ACTAAAATGTATGCAGCATCTAACTGATATTTCCATAACATAGTATCAAATCACTAACAA
GTTACMAAAACCCATCTAAGTATCACTTCAAAGTTACAAAAACCCATCTAAATATCACTT
CAAAGTTCAATCCACCGGCATATACTAGTTAAAAGCCTAGAGATTGAGTATCATATACAG
ACAAGCAGAACAACAAAAATAAGTAACCGGGGTTAAAAGTAAAAGGAACGAGAACAAACA
TAGATACACAGACCAAGACATAGTAGGATAAGCCTAGGTTTACGGA
>Ps_contig_mira-and-tgicl-ass_904
GTGGCTCGCCTAGATCCACACTCAAGTGCTGGAAAGATGAAGATGAAGAAGAGTAGKCAT
TTGTGTCTTTCTGTGTGTCTGTTTAAAATAAGTGTTGCCTTGATGGCTTAAACACATCGT
TTCGTTTATTTGCTGTTTATGTGTCTAAGAAGGTTATAACCTTCATTTGTTTGTTTTTCT
TTTATTTGCTTGTTTACTGTCTAAGGAAGGTATGCCTTNATTTGTTTATTTTACGTTTAA
AACTATAGTAAAATTAGAAAATTAAAGGTGCTAAGTTAAGGTTTAAAAAAAAGT
>Ps_contig_mira-and-tgicl-ass_905
ATTAAAAATTTAATTAGAATAATCAATAAACATAACGCAAATTAAATTTAAAAATTAGTC
CAAGAAATKYCCATAACATGCACTTTATTTCAATTTCATAGTTTAAACGAAAATAACAAT
GAAGGCATACCTTCTAGACAGAAACAGACAAAATAAAAAGAAAACAACAATGAAGGTTAT
AACCTTCTAGACACAATAAACAGACAAAATAAACGAAACGATGTGTTTAAGCCATCAAGG
CAACTACTTTAATTTAAACAGACACACWAGAAAGACAACAAATGCTACTCTTCTCATCTT
CATTCCTTTCCAGCTA
>Ps_contig_mira-and-tgicl-ass_906 ||hit-id:Medtr7g111100.1_e-value:3e-09_score:56.6_percentidentiy:71.88_ 60 kDa inner membrane insertion protein
CTCAAATCCAGTTGATGTAAGCAGCTCTTGTGAAATATTATCTTGCTAGCACGCAGAGCA
GTACGTCAACCTTCCTCACCTCTCTTCCATTCACGATGGCCGACGATGACTACGAAGATA
TCGACATGGGATACGAAGAGGAGCCAGCGGAGCCTGAAATCGAGGAAGGCGCAGAGGAGG
AGGATCCAGATAACAAAAACGATGACATAGAATGGTTTAAGGGAAGAACCCGATTGAAAC
TGAGGAAAAGGAANTGANCACCTGTTGAGCGTCCNCGAAGAACTACAATA
>Ps_contig_mira-and-tgicl-ass_907 ||hit-id:Medtr7g111100.1_e-value:5e-05_score:42.7_percentidentiy:90.00_ 60 kDa inner membrane insertion protein
GGKTTCCGTCTGATCGAGTGTGGTTGTGGGGTTTTAGGGCGCAATCTTCTTTAGCTAGCA
CGCAGAGCAGACGCAACCTTCCTCACCTCTCTTCCATTCACGATGGCCGRCGATGACTAC
GAAGATATCGACATGGGATACGAAGAGGAGCCAGCGGAGCCTAGARATCGAGGAAGGCGC
AGGAGGAGGAGGATCCAGAATAAACAAAAACGNGTRGWSWYRGAWTAGGG
>Ps_contig_mira-and-tgicl-ass_908 ||hit-id:AT3G25570.1_e-value:7e-14_score:65.5_percentidentiy:77.50_adenosylmethionine decarboxylase family protein
CAGGGAAAACTCAGTTGGTTGGAAACAAGCCAGCACCCTCATCACCATTTCGTTACAAGA
ATTTAATTTGCCTTCAAATCGTATCCTGCTGTCTCAAAACTTGCATAACTGAAACCGTCT
TCTGGAGTAATATGAATGGTAGATACAGCACGGCCCCTCAAACAGAATTCATTAGAATAA
CCACAAGGTTACAAAATCAAAGTCAACTAAATTTCAAGTAATTTGGAATAACTTTTTACC
CTAAAGTCGGACCCAAGGTAGGTTCGACGGTCATCT
>Ps_contig_mira-and-tgicl-ass_909 ||hit-id:AT5G51940.1_e-value:1e-15_score:72.8_percentidentiy:89.47_NRPB6A; DNA binding / DNA-directed RNA polymerase
AGTACGAAGAGGAAGGCCAGCGGAGGCCTGAAATACGAGGAAAGGGACGGCAGAGGAGGA
GGGATCCAGATAANAAAAACGAATGACATAGATGGTTTAGGAGAACCGATTGAAACTGAG
GAAAAAGGGAAAGGAATGATCAACCTGTTGAGCGTCCTCGAAGRACTTCCAAATATATGA
CTAAGTATGAGCGTGCTAGGATTCTCGGTACTCGCGCTCTTCAAATCAGTATGAACGCAC
CTGTCATGGTCGAGTTGGGAGGGGGGAGACTGACCCACTTGAGATTGCTATGGAAGGAGC
TAAGAGAGGACGGTAAAATTTCCCTTTTAACCACTCCCGCCGTCTTACCTTTCGCCCTTG
AAGTGGGAAAGTCTAGTGAAAGGTGGTTTAGGGGGTAGTTAGATTACGAACTTGGTAGTT
TAGGTAGGGAAACGTACCCTTACCGGTTAAAGGGGAAAAAACGGGTACGG
>Ps_contig_mira-and-tgicl-ass_910 ||hit-id:AT5G15950.2_e-value:6e-25_score:65.1_percentidentiy:70.73_adenosylmethionine decarboxylase family protein
CCTTTTCCCTAAACTTCCCTTCCTTCCTTGTCCACTTATTAATTTTTGTTTTCTTCTTCC
TTTGTTTTCTTTTTGTTATTTTCTTTTCTTGTTTTGTAACTTGTTGGCCATGGCAGTTTC
TGCAATTGGTTTTGAAGGTTTCGAAAAGAGGTTGGAAATATCCTTTTCTGACCCAGGACT
TTTCTCTGACCCTCAAGGAAGGGGATTACGATCTCTCACAAAATCCCAATTGGTACGAGA
TTCTTGCACCAGCTGAGTGCACCATTGTTTCTTCCYTTGCAAATGAGGATGTTGATTCCT
ATGTTCTATCTGAGTCCAGCCTTTTTTGTTTATGCCTACAAGCTCATAATCAAACCTGCG
GCACTACCAAGTTACTGCTTTACAATCCCAACAATTATTAGAAAATTTCGGGCCCGAAAC
CTTCCCTAATTTTTCCTCTTTAAATTGGTTTAAGATTCTTGGTTAGGAAGGGTACCCACC
CCGGAGGGCCTACG
>Ps_contig_mira-and-tgicl-ass_911 ||hit-id:AT2G25630.1_e-value:1e-18_score:90.1_percentidentiy:62.30_BGLU14 (BETA GLUCOSIDASE 14); catalytic/ cation binding / hydrolase, hydrolyzing O-glycosyl compounds
CSTGATAGATCTTTGTAAACTTAATTCTAATGGGGTAGGGCTTTTGTAAGCAATGAAGAG
TATTCTCWTAGAGTTAGAAGCTTTTACTAAGATAGATTTCCAACTATATCTCACCTTTTT
AAAAGAGGATCAATGGATTGTGAGAACCGAGAACAAGCATTAAAGTGATATATCCCAAAC
TATTTCAAGTGGCTAAAAACAAAGAGGCAAGCAACTGTGACTAAGACTGTATGCTAGAGA
ATGATGGCGTCTGGAGTTTTTATGGCTGTGGAGGAGAATGAGGTTTAGGTGGGGTGAGGA
CTTGCTATTAGATCTTTGAAACTTATTTGCTGTGGTAGACTTTTCAAACAATGAAGAATA
TTCTCTTGGAGGCTTTTTCAACATAGATTACCAACTAGAACTCAACTTAAAGAGCTGCTG
CATGAGCAAGGAGTAGGTGATGTGCAACTAAATAGGGCTCTGTCCCTGAATCACCGCCGG
TGCAGTTGAGATTTAGCCAATCAGAGCATCGACCGGGCGGAAACATCCCTATAACATATC
CTGCTGTTGTGTAAGTCGATGGTTCATTTATAGTAATCCAATGTTTCACTCGATCTCCAA
ATTCCTTGAAGCAAAGCTCCGCGTAATACCCGAAAATCAAATCTAAAAAGT
>Ps_contig_mira-and-tgicl-ass_912
TTTTKRTTCATTGACAATTTATTTTTATTCACCAAGGACTACATGTGAGTGAGTTTCATT
TCTACTTTTCTGTAAT
>Ps_contig_mira-and-tgicl-ass_913 ||hit-id:AT3G60130.3_e-value:1e-15_score:78.2_percentidentiy:62.71_BGLU16 (BETA GLUCOSIDASE 16); catalytic/ cation binding / hydrolase, hydrolyzing O-glycosyl compounds
TCTTGAAGAATCTCTCTTAGATACTTATTAGGATTGATTACTACTATCGTCATCTTTACT
ATATTGAAACTGCAATTAGGCATGGTGTGAATGTAAAGGGATATTTTGCATGGTCATTGT
TGGATAACTTTGAATGGGATTCTGGCTCGAGCTTGAGATTTGGASTCGTSWTCGTTGTAT
TTTAAAAGGACGGTCAGAAAAGAACAACCCAAAACTTACTGCTGAATGGTTTACGAAAGT
AAAATTTTTTACTTTACGTTTAAAATTACTTTACGGTACATAATAATTAA
>Ps_contig_mira-and-tgicl-ass_914 ||hit-id:AT3G60130.2_e-value:2e-05_score:43.9_percentidentiy:48.78_BGLU16 (BETA GLUCOSIDASE 16); catalytic/ cation binding / hydrolase, hydrolyzing O-glycosyl compounds
GAACTTATGGGGTCGTTTTGTATTTTCTTAGGCCTAAACTATTTACTCATCCTACTATGC
TGCTCATGCACCTCACCCTCCCAATGCCGTGCAACCGGCCATACAAACTGATTCTCGTAT
TAATGCTACATTTGAACATAAAGGCAAGCCTCTCGGTCCAATGTCTGCTTCGAGTTGGTT
ATGTATTTATCCAAAAGGACTTCATAATCTTTTTGTCTTACACAAGAAACGTACGACGAC
CCTAGTTAATTTACTATTACTAGAAAAGTGGTTCGTGATGTAGTTACCAACGACTACCCA
ACTATTTATTCCTTTCG
>Ps_contig_mira-and-tgicl-ass_915 ||hit-id:AT5G42260.1_e-value:4e-14_score:50.8_percentidentiy:58.54_BGLU12 (BETA GLUCOSIDASE 12); catalytic/ cation binding / hydrolase, hydrolyzing O-glycosyl compounds
TTCATTTATAGTAATCCAATGTTTCACTCGATCTCCAAATTCCTTGAAGCAAAGCTCCGC
GTAATCCCGAAAATCAAATCTAAAAGTTCATAATAGAAAAGTATAAACATTAGTTTTGTG
CATTTTAGAAACAGACACTTATAACATACATTTAGAGGTCATAACATATAGTACATAAAA
AGTTTGTTACTTACACAATGAGAGGACTTAAGAAACCACCATATTCATCTTCCAAAGCTT
GTGGTAGATCCCAATGAAAAATGGTTGCAAATACTTCTATACCTGAAAAACTAATTATTT
TTTAATTCAACTTTAATTTGCAAAAATAGTCTTGAGAAATTAAG
>Ps_contig_mira-and-tgicl-ass_916 ||hit-id:AT5G36890.2_e-value:4e-16_score:80.9_percentidentiy:53.16_BGLU42 (BETA GLUCOSIDASE 42); beta-glucosidase/ catalytic/ cation binding / hydrolase, hydrolyzing O-glycosyl compounds
CCGAGTTGGGTTTATGTTATTTTATTCCAAAAACGGAACTTCATAATCTTTTTGCTTTAC
ACCAAGAAAACGTAACGAGGACCCNGTAATTTACATTACTGAAAAATGGTTCGTGATGAG
TTCAACGATCCAACATTATCTCTTGAAGAATCTCTGTTAGATACTTATAGGATTGATTAC
TACTATCGTCATCTTTACTATCTTGAAACTGCAATTAGGGATGGTGTGAATGTAAAGGGA
TATTTTGCATGGTCATTGTTGGATAACTTTGAATGGGATTCTGGCTCGAGCTTGAGATTT
GGACTCGTCTTCGTTGATTTTAAAGACGGTCAGAAAAGACACCCAAAAACTTTCTGCTGA
ATGGTTCAAGAATTTTCTCGTTAAATCTTAGGCATATATATTACATGGTGGTTTACAAAG
AAAAATGAATTTTTGTTTTGATGAACGTTGGGTATTTTCTCGACCCTAATTTAAGTTGGG
AGTTATTTGGTTTTTTTTTTTAGTTTTGTTGTTAGGTTAAAAGTCGTAGG
>Ps_contig_mira-and-tgicl-ass_917 ||hit-id:AT2G25630.1_e-value:3e-14_score:55.5_percentidentiy:69.70_BGLU14 (BETA GLUCOSIDASE 14); catalytic/ cation binding / hydrolase, hydrolyzing O-glycosyl compounds
TTTTAGGTAAGGGGGTAGGGGAAAAGGGAACCGAAAGACTAGTTTTGGGTATAACTTCAC
TCATAAATATCCAAGAAAAAATAAAAAGAATAGAAGTAATGGTGATGTAGCGGTTTGACT
CGTATCATAAGTACAAAGAAGATATTGAACTCATAAAGGATTTGAATATGGATGCTTATA
GATTCTCCATTTCTTTGGTCTAGAGTTCTACCAAAGGGAAAGCTTAGCGGAGGTGTAAAT
CCTGAAGGAATAAAGTACTACAACAATCTCATCAACGGATTATTGGCTAAGGGTTTGCAC
CATATGTGACTACTTTTTCTATTGGGGTACCGGTTTACCCCCAACGTACTTTTAGTAGGA
>Ps_contig_mira-and-tgicl-ass_918
AGGGGTCTTTTGATTTTCTAGGCCTGAACTATTACTTCATCCTACTATGCTGCTCATGCA
CCTCGCCATCCCAATGTCGTGCAACCGACCATACAAA
>Ps_contig_mira-and-tgicl-ass_919
TGTTGGATAACTTTGAATGGGATTCTGGCTTTTCGTAGCTTGAGATTTGGACTCGTCTTC
GTTGATTTTAAAAGACGGTCGAGTGAGGTGGTATACA
>Ps_contig_mira-and-tgicl-ass_920
TTTTTTTCGTAAGACCAAAAAGTCTCTCAGAGAGACTTGTATTTCATTATTTTCAACATG
ACAAACGAGACAAACAAAGGTTATACTA
>Ps_contig_mira-and-tgicl-ass_921 ||hit-id:AT5G14780.1_e-value:5e-73_score: 270_percentidentiy:86.62_FDH (FORMATE DEHYDROGENASE); NAD or NADH binding / binding / catalytic/ cofactor binding / oxidoreductase, acting on the CH-OH group of donors, NAD or NADP as acceptor
GCGTCTATGTGCAATAGCCAGCAACATCCCATTCTCCGGTAATAGACTGATGGTAACCAG
GCACAAAATTCCTCACCAGAATGAGAATTCTCATGAGCTCATCCTCAGCAACAGATACTG
TGTTGCTTCCTGTGACCTCTGCGACGGTTAAACCAGCAGCAGCCGCAGCATTGAGATCAA
TGTGATCAGAACCAATTCCGGCAGTCAAAAGTAGCTCTAAATTCTTAGCTTTCTTAATTC
TTTCAGCAGTAACATAGGCAGGGTGAAATGGTGTAGATATCAGAACATGAAGATCAGGAA
TGTGCTTCTCAAGTTCAGAATTGGGTCCTTCTTTGTCATCGGTGACAATGTATTCATGTC
CTTGTGATTCCAACCACTCACGGATACCTAACGCTCCTTCAACACATCCCACAAAATTGG
GATTCGATGAAGCATACTCATTGCCTTTGTAGAAAACACCTACAATCTTCTTCTTTCCAC
CAGAGGCATGAAGGTTTCTGGTGATGGTGGAAGAAGCAGAGATCAAGGTGGAAGCAGCAG
ATTTCATAGCCATGTTCGATCGATTTTTGGTTTCACTGAAACTGAAGAAGCAGGTAGAAG
AAAGAAGAAGGATGATAGTGTGAAGTGTGAGGAGTAGAGAGGGGGGGTTTATATAGAAAA
GAAAAATTGAAGAGAATTATTTATGAGCAGCGGAATGGTGAAATAGAACTMGMCMAAACT
TMAACTTAACATGAGGGAAGGTCTTTATTCCTTTTCCACTCCTA
>Ps_contig_mira-and-tgicl-ass_922
TATGATGTCTCTTCCTCTTGTAATGTTNACANATTGTTGTAGNACCAAGACAGTGAANAC
TGGACATGTTATATTCTTTCATTTGGTCAAGTTTGTATTGTTAAGGTGTGGTTTTGATTT
TCTTTGTTGCTATTGGTTAGGTGGCGGGTGTATATGTATTGCTTGTTAAGTTTGAGTGAA
TTAAAAAACCTGTTGTGTTCTGTAATCATTCATTTGTTGGATGTTGGTGTCAAATACTCT
GTCATTGTTTTGATGTAATGTATAACCTTTGTTGTCTCGTTTGCATGTTGAAAATATGAA
ATCAAGTCTCTCTGAGAGACTTTTTGGCTTCATTAAACT
>Ps_contig_mira-and-tgicl-ass_923 ||hit-id:AT5G14780.1_e-value:1e-09_score:58.2_percentidentiy:73.68_FDH (FORMATE DEHYDROGENASE); NAD or NADH binding / binding / catalytic/ cofactor binding / oxidoreductase, acting on the CH-OH group of donors, NAD or NADP as acceptor
GACACACTATCATCCTTCTTCTTTCTTCTACCTGCTTCTTCAGTTTCAGTGAAACCAAAA
ATCGATCGAACATGGCTATGAAATCTGCTGCTTCCACCTTGGTCTCTGCTTCTTCCACCA
TCACCAGAAACCTTCATGCCTCTGGTGGAAAGAAGAAGATTGTAGGTGTTTTCTACAAAG
GCAATGAGTATGCTTCATCGAATCCCAATTTTGTAGGGAAAAAATGTGTTGAAGGAGCGT
TAGGTATCCGTG
>Ps_contig_mira-and-tgicl-ass_924 ||hit-id:Medtr4g093040.1_e-value:2e-11_score:64.3_percentidentiy:60.42_ Peptidase, cysteine peptidase active site; Cold acclimation WCOR413
AACCGTTTTTACGGTTTAGGTCCGGAAGTCCCTAAAAACCCAAACCAAGAAATAAGCAGC
AACAGCAGCAAAGGAAATACCGAACGAAAAGAAAGACTCCCAAACCCCAAATCCAACCAC
CGAGTTTAAGAACATGATCAGCGAGTTTATGAGCAGCTTCACCCAAGTCTCTGAAATCCG
AATTGATCAACTGAGCTGCTTCATCTTGAAAATTCATCTTGTTCCACATTTTTTTTCTTC
CAAATTTGTGATCACAAGTTAGTTAGAAGAAGGAAGAAAAAGAACAATGATGAGATTATG
TAGCAAGAGAAGACACAAAGATTAGTGCTGTCATGTGCGCACTATGATCTCCCCGACTAA
TTGGTTCCGTGGTTATTTC
>Ps_contig_mira-and-tgicl-ass_925
GAAGCTATGAAGATWTWTTGACTACTATGTCAATTCCCTTCATCATTCTTATTTCTACAA
TGAAGACCAAAAAGTCTCTCAGAGAGACTTGATTTCATTATTTTCAACATGCAAACGAGA
CAACAAAGGTTATACATTACATACAAAACAATGACAGAGTTATTTGACCAACCAACATCC
AAACAAATGAATGATTACAGAACACAACTAGGTTTTTTATTCACTACAAACTTAACAATC
AAATTCAAACGCCGCTAAACCTAAAAATGATAACGAGARSCGCCAGAATAACGGGTAAAA
CCAACAAGAAGTTA
>Ps_contig_mira-and-tgicl-ass_926
GTTCGGGGTTACTTTAGTTATTCATAGTGCGCACATGACAGCACTAATCTTTGTGTCTTC
TCTTGCTACATAATCTCATCTATTTGTTTCTTTTTCCTTCCTTCTTCTAACTACTTGTGA
TCAACTAAATTTAGGAAAAGAAAAAAATGGTAGGAAACAAGTATAAGTAATTTACAAGAT
AGAA
>Ps_contig_mira-and-tgicl-ass_927
TCGGGGTTAAACTAGATCATAGTGCGCACATGACAGCACTAATCTTTGTGTCTTCTCTTG
CTACATAATCTCATCATTGTTCTTTTTCTTCCTTCTTCTAACTAACTTGTGATCACTAAA
TTTGGAAAGAAAAAAAATGTGGAACAAGATTGTAATTTTTCAAGATGAAGCAGCTCAGTT
GATCAATATAMRRYATTATCATCATGGGTGTTTTTAANGTTGAAGATAG
>Ps_contig_mira-and-tgicl-ass_928 ||hit-id:AT5G14780.1_e-value:4e-27_score:77.8_percentidentiy:77.08_FDH (FORMATE DEHYDROGENASE); NAD or NADH binding / binding / catalytic/ cofactor binding / oxidoreductase, acting on the CH-OH group of donors, NAD or NADP as acceptor
CGGAAATCGGAAGGCTTTTACTTCCCTAAACGGACTGAAACCTTTACCTAACTAGCAACC
TTTATTATCATGATAGACTAAAGAATGGAGCCTGAATTGGAGCAAGAAACTAGGGGCTAA
ATTTGAAGAGGACGTCGATGCAATGCTTCCAAAGTGCGATGTAATTGTTATCAACATGCC
TCTCACTGAAAAGACAAAAGGAATGTTTGACAAAAATAGAATTGCTAAGTTGAAGAAAGG
TGTCTTAGAATTGTTAACAATGCTCGCGGGGCAATTATGGACACACAAGCAGTGGCTGAT
GCTTGCACTAGTGGACACATTGCAGGTTACAGTGGTGATTGTTTTCGGTTCCCCTCAACC
AGCTACCAAAAGNTCCACCCATGGCNCTACATCGACCCAAACCATCGCCATCGACCTCCT
NATTATTTCGTACGGAACCCACATAGAT
>Ps_contig_mira-and-tgicl-ass_929 ||hit-id:AT2G15970.1_e-value:3e-23_score: 101_percentidentiy:79.66_COR413-PM1
CTCTTCAACAACTTCCATAACTTCATCTGCCATCACCCTTAACAAAACCCGGTAAATCCA
ACCAATCAGGGTAATGTTTTGGAATAAAAAGTCCTTTAACACAACAGTAACTAAAGCAAT
CCATTTTCCAATCTCTCCCCTGAATACGCCGAAAACTAGTTGCGGCAAACTGAAGAAAAT
GTATGGAATGAGTAGTGATGTGAGAATGTCGGTCTTCCAGTTTGTGCGATCCAAAACCAA
CAAGTAAATAGCAGCAACAGCAGCAAAAGAATACCAAAAGAAAGAAGCTACCAAAACTCC
CCAAAACCCACCGAGTTTAAGAACATGATCAGCGTAAG
>Ps_contig_mira-and-tgicl-ass_930
GGGAGGATCATAGTGCGCACATGACAGCACTAATCTTTGTGTCTTCTCTTGCTACATAAT
CTCATCATTGTTTCTTTTTCTTCCTTCTTCTAACTAACTTGTGATCAACTAAATTTGGAA
AAGAAAAAAATGTGGAACAAGATGTAATTTWCAAGACTTATTATCATCTACAATAAGATC
TTCTCCGGAAGAAGATGGTGGAGAGACAAACCCTGATTGTTTCCATTT
>Ps_contig_mira-and-tgicl-ass_931 ||hit-id:AT5G50740.3_e-value:1e-11_score:65.1_percentidentiy:56.86_metal ion binding
TCGGGGGACCTTTACTCTTTCACACTCTTTTCTTTCTTCTTTCTTCGTTCTTCGTTCTTC
TCTTTCTCTTCTATCTCTTTCTCTGATTTGAACTAAATTAGGGTTTTCTTCTTCATTCAC
AATCACAGCTTGCTTCCCAAATCGTTTGTACACGAATTTAACCAACATCGTTGGATCATA
CACTCCCTTCACGGTTACCTCAGACTTCTTCAAATCAGTTTCCACCGATTCCACTCCCTT
CATTTTGAGTAT
>Ps_contig_mira-and-tgicl-ass_932
CGGTAGGAAGGTTGAGCTTGTATCTCCGCTCCCGAATCCACCAGAGGAGGAAAAAGTTGT
TGAGGAAGAAGAGAAACCAGAACCTGAAGAGGAGAAGAAAGAAGAGCCTCAGATTGTAAC
GGTTGTTCTTAAAGTTCTACATGCAYMTTGTGAAGGTTGTGCCGAAGAGAATAAAAAACG
ACATACTACAAAGTRGAAAGGGGAGGTAGGAAGTCGGTAGGAAACTGTATTAGAAGAAGT
CGTAGG
>Ps_contig_mira-and-tgicl-ass_933 ||hit-id:AT3G14910.1_e-value:2e-29_score: 125_percentidentiy:61.96_unknown protein
AAGGGAAGGAAAAGGAAAAAACAAAGAGGGAAACCGAAAAACCAACGAAGGAAAGGRAAG
GAAACCAAACGGACGAGAGGAAAAACCGGAAGGGAAACAAAAGAATGAAGAAGACTGCTC
CGCCACCGCCTCCGGCAGAGATTTTGTCTGAAAGTGTTTATTGCATTGTGAAGGCTGTGC
TCGGAAAGTTCGTCGCTGTTTGAAGAATTTCCCCGGAGTTGAAGGTGTGACAACTAACTG
CAAAACACATGAGGTTGTTGTGAAAGGTGAGAAAGCTGATCCGGCGAAGGTTGTGGAGAG
AATTCAGACGAAGAGTCGGAGGAAGGTCGAGCGACGATGACGCGGATGTCATCAAAGACC
AACCATTCGACGGCGGAGATGAATTCGGCATCGATGGGGGACAATTCGGGTCGGATCCTG
AGCGGAGATTGGTTGGAATCGGACCAYGAGAGGAGGAGGATGGTGGAGCGGTTGGCGAGG
AGGATGGAGTGTGTGTCGATGGCGGAGAGAAGGTTGGGGTTGTCGACCACCCAACCGGGT
TTTCCGGCTYCGAGTTCGCCCMATTCTTTGCAGGCTATGCATCCTAATTCTTTCTTGTAC
GATCGCCCTCCCCMTTGCTTACTTCCTTCACTC
>Ps_contig_mira-and-tgicl-ass_934 ||hit-id:AT5G50740.3_e-value:2e-09_score:58.2_percentidentiy:49.46_metal ion binding
TACACTCCCTTCACGGTTACCTCAGACTTCTTACAAATCTAGTTTCCACCGATTCCACCT
CCCTTCATTTTGAGTATGTCGTTTTTTTATTCTCTTGCACAACCTTCACAATGCATGTGA
ACTTTAAGAACAACCGTTACAATCTGAGGCTCTTCTTTCTTCTCCTCTTCAGGTTTCTTG
GTTTTCTCTTCTTCCTCAACAACTTTTTCCTCCTCTGGTGGATTCGGGAGCGGAGATACA
AGCTCAACCTTCCTCCGACTCTTCGTCTGAATTCTCTCCACACCTTCGCCGGNTCAGTCT
TTCCTCCTACCTTTCAACCAACCAACCTCATTGTTGTTTTGCTAGTTTAGTTGTCCACCT
ACCCTTACCAACCGGTACCGGGTAATTCTACAACAGCGACGTACTTCCGANCCACACGTC
CTTACAACAATACG
>Ps_contig_mira-and-tgicl-ass_935 ||hit-id:Medtr3g150810.1_e-value:8e-05_score:42.0_percentidentiy:66.67_ Heavy metal transport/detoxification protein
CTGCATGTCCTCCATACTATTCTTTAAACTTATTATTCTTTCCACCAGCACCGCAGATCT
TCAGCGACGAGAATCCAAATGCTTGCAGTGTTATGTGAAATTTAATTTCACAAATATCAA
GGGTCATATTAAAAATAAGAGATAGTAATTAGTTTTATTTTGCTAAATATACTAGAGTAT
ACATGAACCATGGWAWTTTTTATTTTGTAAKATTTTTATACTTTTGTTGAAGTGAGTAAT
TTCTTATTTTKKTTTAAAGGCATGTGAGAAGTTAGGAAAGTTTGTTATGATATAACAAAC
AAACAAGCATCTATCTTAGATAGGAAANCTATTTATGTTACTTTTTAAAGTTTT
>Ps_contig_mira-and-tgicl-ass_936 ||hit-id:AT5G63530.2_e-value:5e-22_score: 100_percentidentiy:74.19_ATFP3; metal ion binding / transition metal ion binding
CTTCTCTCCNCTCTTCNTTCTCTCTCYTTTTTCTTCTTCTCGCTTTGCTTCTTCCTCACT
TCTCTTCATTCACAATCACAGCCTCTTCTTTTTCTTCTTCCTCGACTTTCTCTTCATTCA
CAATCACAGCTTGCTTCCCAAATCGTTTGTACACGAATTTAACCAACATCGTTGGATCAT
ACACTCCCTTCACGGTTACCTCAGACTTCTTCAAATCAGTTTCCACCGATTCCACTCCCT
TCATTTTGAGTATGCGTTTTTTTATCTCTTCGGCACAACCTTCACAATGCATGTGAACTT
TAAGAACAACCGTTACAATTTATTGCTTGCTGTGGCTCTGTGCAATCATGTGTTGTTTTG
CCTATGAGTTCTCTGGCAGTATTTTKKTTTCNGAGTAATTTTATGGTTAATTTAATGTTG
TTTTGTTTTGTATAATGTTTGTTTATTGATTA
>Ps_contig_mira-and-tgicl-ass_937 ||hit-id:Medtr3g150800.1_e-value:8e-05_score:42.0_percentidentiy:94.44_ Heavy metal transport/detoxification protein
TGAGATGAAGAAAATGAATCCTACTATAATCACCAATGGATTTGTATGCACAACCACCAC
CAATGGATTATTTCTATGCATACCCACCAATAGCTTATCCTGCATGTCCTCCATACTATC
AAACATATCTTCCACCAGCACCGCAGATCTTCAGCGACGAGAATCCAAATGCTTGCAGTG
TTATGTGAAATTTATTTCACAAATATCAAGGGTCATAATTAAAATAAGAGATAGTAATTA
GTTTTATTTTGACTAAATATACTAGAGTATACATGAACCATGGTAATTTTTTTATTTTGT
AAGTATTTTTATACTTTTGTTGAAGTGAGTAATTTCTTATTTTGTTTAAA
>Ps_contig_mira-and-tgicl-ass_938 ||hit-id:Medtr3g150800.1_e-value:3e-06_score:46.6_percentidentiy:72.73_ Heavy metal transport/detoxification protein
ATCCTGCATGTCCTCCATACTATCAAACATATCTTCCACCAGCACCGCAGATCTTCAGCG
ACGAGAATCCAAATGCTTGCAGTGTTATGTGAAATTTAATTTCACAAATATCAAGGGTCA
TATTAAAAATAAGAGATAGTAATTAGTTTTATTTTGCTAAATATACTAGTATACATGAAC
CATGGAATTTTTATTTTGTTAAGATTTTATTACTTTTGTTTGTAAGTGAGAATTTCTTAT
TTTGTTTTTAAAGGTACGATGTGGAGAAAGTTAAAGGGG
>Ps_contig_mira-and-tgicl-ass_939
TCGGGKACAGAAGAAAGAGCAAAAGCAGAGTCTCTCTTCAAAGCTTATTTCAGAGGCAGA
ATCATAGAGATTAACACCAATGGGAGAGGAAGAAAAGAAACAGAGGAAACCAAACAGAGG
AAGAAGAAACCAAGGCAGAAGGAAAACCGGAGGAAACAAAAGATAGAAGAAGCTGCYYCC
GCCCACCCGCCCTCCGGCAGAGTATTTTGCTAGTAAAGTTGTTTANGCTATTTGGTAGGA
AGGTCTTGGTGTACCGG
>Ps_contig_mira-and-tgicl-ass_940
AACATATNTTCCACCAGNACCGCAGANCTTCAGCGACGAGAATCCAAATAGCTTGCAGTG
TTATTGTGAAATTTAAATTTTCTACAAATAATCAAGGGTCATATTAAAAATAAGAGATAG
TAATTAGTTTTATTTTGCTAARTATAYTAGAGTATACATGAACCATGGAATTTTTATTTT
GTAAGATTTTATACTTTTGTTGAAGTGAGAATTTCTATTTTGTTTMC
>Ps_contig_mira-and-tgicl-ass_941
ACTATAATCCACCAATGGATTTGTATGTCACAACCACCACCAATGGATTATCATGCATAC
CCACCAATAGCTTATCCTGCATGTCCTCCATACTATCAAACATATCTTCCACCAGCACCG
CAGATCTTCRGCGACGAGAATCCAAATGCTYGCAGTGTTAGTGTAGTAAATTTTAATTYM
RCAAATATCGAAGGGTCATTAAWTAAAATAAGAGATAGTTAATTTAGTTTTTATTTTGAC
TAAATATACTAGAGTATACATACGAACCTAGTTAGGTTTAATTTTTTTA
>Ps_contig_mira-and-tgicl-ass_942
CTTTCATTTGACAAATGTTGAAGGAGCACGTAACCTTCAAACATACATCAAGTTTCCAAA
CTTACTCTACCAACACTTCCTACTCTACCAACACTACCAACACTTCCTACTCTACCAACA
CTACCTACTCTTCCAACACTACCTACTCTTCCTACATTGCCAACAATTCCAAAGCCATAG
TTGCTTACTGTTCCAACTGTGCCTAAGCCATAACTACCTTAAAAAGTTCATGAAATCTAT
GTACTATATTCTTATTAAATGTGTTTGTTAATTTGTGTTTTAATTTGTACCTCATGATTA
TATGTATTATATTGAAGCACATGTTGTGTTCATGAATAATTACATGTGTGTATCATTTCC
CATCGTCTAAAGACTATGGAGGAATTATGTGGTATGAAATTGTCATCATGACTTGTAATT
TAAGT
>Ps_contig_mira-and-tgicl-ass_943
ATGGCYTTAGGGCACACTTAGAACAGTAAGTAAACTTATGGTTTAGAACTTTTTAAGGTT
GTTGTGCTGGCAATGCAGGAAGAGCAGGCAGTGCTGCTAGAGCAGGTAGTGCTGGTAGAG
CAGGGAGTGCTAGGCAATGCGAGGGTAGTGCTGCCANAGCGTAGGTTATTGGGTAGTTGT
TTAA
>Ps_contig_mira-and-tgicl-ass_944
AAAATTTTTCCAAMTWATTAAACATTCACTTTTATTAGACAAATACAAGTCATTATGACA
ATTTCATACCACATAATCCCTCCATGGTTTTTACATGATGAGAAAAGATACACATGAAAT
TATTTATGAACACAACATGTGCTTCAATACAATACACATGATCATAAAGTACAAATAAAC
TTCAACAGAAACACCATCAAGCAACTTAAACAACATTAAACAAACACATCCAATACTTAT
AGATTTGATGAACTTTTTAGGCAGTTATGGCTTAGGCACACGTGGAACAGTAGGCAACTA
TGGATCAGAACTTTTTAAGGTGGTTGTGCTGGCAATGCAGGTAGAGCAGGTAGTGCTGGT
AGAGCAGGCAGTGCTGGCAATGCAGCGAGTGCTGGTAGAGCAGGGAGTGCTGGCAATGCA
GCGAGTGCTGGCAGAGCAGGGAGTGCTATTGGCAAATCAACTTTAGAAACTTGATGTATG
TTTAGAAGGTTACGTGCTCCTTCAACATTTGTGATTGATGAAAATGTTATGAGTAGAACA
AGTGGTATCATGAATGACAAAACATTCATGGAAGCCATTTTTTTTGAAGCTAGAAAGCTT
AGTATTATGTCTATGTGATGATAGTTTTGGTGTCCGAC
>Ps_contig_mira-and-tgicl-ass_945
CBTAATAATTGCATGCAATGTCTTTATATAAAATAGAGAAAAAGAATAATACATGAAATT
AAAATAATAAG
>Ps_contig_mira-and-tgicl-ass_946 ||hit-id:Medtr1g020830.1_e-value:3e-11_score:63.2_percentidentiy:83.33_ KH, type 1
AACAGGGACATCAGGGATTGGAACAATTGGCAATGTAGGTAGTGTTGGTTGACCATAACC
TCCAGCTGCGTTAGGTGACTGTGATTGTCCATATGCAGGCGGAGTGCTACTTGGCTTCTG
AGGTTGAGGGGGTCCATAACCAGACTGCGCTTGAGGTTGATTGCCATAGCTGNGTTGGGN
GGTTGGNGCCACCCATACCTGGCTGAGCTACGTT
>Ps_contig_mira-and-tgicl-ass_947
GTCGGGGTACACCAAAACTATCATCACAATAGACATAATACTAAGCTTTCTAGCTTACAA
AAAAAATAGGCTTCCATGAATTGTTTTGCATTCATGAATACCTATTGTTCTACTCAATAA
CTNTTTTCATCAATCAACAATGGTTAGAA
>Ps_contig_mira-and-tgicl-ass_948
GACGACCAAAACTAATCATCACATAGACATAATACTAAGCTTTCTAGCTTCAAAAAAAAA
TAGGCTTCCATGAA
>Ps_contig_mira-and-tgicl-ass_949
GTCGGGGKACCTTCAAACACACCAAARCTAATATTCATCTCTCTACCTCAAAAAATGGCT
TCCATGAATGTTTTGTCATTCATGATACCTACTTGTTCTACTCGTAGCATTTTCATCAAT
CTCAAATTGTTGAAGGNGCACGTAACCTTNAACATACATTCTAAGTTTTACCAAAAGTTG
ATTTGCCAACACTACCTAATTCCTAATCTACCAGTACCTAATCTACCCAACACCTACCTA
C
>Ps_contig_mira-and-tgicl-ass_950
AGGCAGCTGTGGTTTAGGAATCTCAGGAATCTCTGGAATCTTTTAGGGKACAGTTGGTAC
AACAGGGACATCAGGGATTTGGAACAATTGGCAATGTAGGTAGTGTTGGTAGATTAGGTA
CTGGTAGATTAGGAATTGGTAGTGTTGGCAAATCAACTTTGGAAACTTGATGTATGTTTA
GAAGGTTACGYGCTCCTTCAACATTTGAGATTGATGAAAATGCTACGAGTAGAACAAGTG
GTATCATGAATGAACAAAACATTCAATGGAAGCCGTTTTTTTGTAGGAGAGAGATGAATA
TTAGTTTTGGTGTGTTTTCCCCG
>Ps_contig_mira-and-tgicl-ass_951
GTCGGGGTACCTTCTAAACTACTACCAAAACTAATATTCATCTCTCTACCTCAAAAAATG
GCTTCCATGAATGTTTTGTCATTCATGATACCACTTGTTCTACTCGTAGCATTTTCATCA
ATCTCAAATGTTGAAGGAGCACGTAACCTTCTAAACATACATCTAAGTTTACCCAAAGTT
GATTTGACCCAACACTACCAATTCATCACNGTACTATCTACCAACACCTACCTACT
>Ps_contig_mira-and-tgicl-ass_952
ACAACAATATGTTGTAAGAAAATAAAAACAACCAACCCAAACAAACTTAAAAACTAGAAC
AACAACATGGTGCCTTCTAAATAGTAATACAATAAAAGTAACAAATAACGAAAAAACCTA
CAAAATAAACAATAAACTAAACTTTAACACACTCATTGAATGGTTGGAATATATAGTACA
TGGATTTTCATGAAATTTCGAAGTACTTATGGTTTTAGGGTCCAGATGGAACAGTAGGCA
GCTGTGGTTTAGGAATCTCAGGAATCTCAGGAATCTTAGGGACGAGTTGGTACAACAGGG
ACATCAGGGAGTTGGAACGAAATTTAGGGTCGAATTAGGTTAGGGTTAGGTGTTGGTAGT
AGTTAAGGTTACGTTAGGTTAGGTAGTTAAGGTAAGTTAGGTTAGGTTGGTTGGTCGAAT
ACTAACTTTA
>Ps_contig_mira-and-tgicl-ass_953
TTCGGGGTTACCTTTCTAAACACACCAAAACTAATATTCATCTCTCTACCTCAAAAAAAT
GGCTTCCATGAATGTTTTGTCATTCATGATACCACTTGTTCTACTCGTAGCATTTTTCAT
CAATCTCAAATGTTGAAGGAGCACGTAACCTTCTAAACATACATCAAGTTTACCAAAGTT
AGTNTTTGACCAAACCTACCTTAACCTAACTTTACCTTAACTTACCTTAACCCGAACGTT
AAACCCTTAAAGTTCCTTAACCCAAAACCGAACCTTAACCCTTAACCTAAGTTTCGGTAC
CCTAAA
>Ps_contig_mira-and-tgicl-ass_954
GACCTCAAACACACCAAACTAATATTCATCTCTCTACCTCAAAAAAATAGGCTTCCATGA
A
>Ps_contig_mira-and-tgicl-ass_955
TTTGTCCAACCAACTAACCAACTTACCTTAACTTACTTACCAACGTACCTAAACTTACTA
CCAAACCAACCTACCTTAACCAATTGTCCAACTTAGTTTCCTAACTACCCCTGATGTCCC
TGTTGTACCAACTGTCCCTAAGATTCCTGAGATTCCTGAGATTCCTAAACCACAGCTGCC
TACTGTTCCATCTGGCCCTAAACCATAAGTACTTCGAAATTTCATGAAATCCATGTACTA
TATATTCCAACCATTCAATGAGTGTGTTAAAGTTTTGTTTATTGTTATTTGTAGGGTTTT
TTCTATTTTGTTACTTTATTGTATTACTATTGAAGGCACATGTTGTTGTTCTAGTTTTTA
AGTTTGTTTGGGTGTTGTTTTATTTCTACAACATATTGTTG
>Ps_contig_mira-and-tgicl-ass_956
CACAGACAANAATATGTTGTAAGAAAATAAAAACACCGAACCCAAAACCTAAAAACTTAA
AAACTAGAAACAACAACATGTGCTTACAATAGTAATCAATAAAAGTAACAAATAACGAAA
AACCTACAAAATAACAATAAACAAACTTTAACACACTCATTGAATGGTTGGAATATATAG
TACATGGATTTCATGAAATTTCGAAGTACTTATGGTTTAGGGCCAGATGGAACAGTAGGC
AGCTGTGGTTTAGGAATCTCAGGAATCTCAGGAATCTTAGGGACAGTTGGTACAACAGGG
ACATCAGGGATTGGAACAATTGGCAATGTAGGTAGTGTTGGTAGATTAGGTACTGGTAGA
TTAGGAATTGGTAGTGTTGGCAAATCAACTTTGGAAACTTGATGTATGTTTAGAAGGTTA
CGTGCTCTTCACACTGAGATGATGAAA
>Ps_contig_mira-and-tgicl-ass_957
AACAAATATGTTGTTGTRAATAAAACAANACCAACAACTTAAAACTAGAACACAACAATG
TGCTTCAATGTAATCATAAAGTACAAATGAAAAACCTCAAATAACATAAACAAACTTTAA
CACACTCATTGAATGGTTGGAATATATAGTACATGGATTTCATGAAATTTCGAAGTACTT
ATGGTTTAGGGYCAGATGGAACAGTAAGGACAGCTGTGGTTTAGGAATCTCAGGAATCTC
AGGAATCTTAGGGACAGTTGGTACAACAGGGACATCAGGGATTGGAACAATTGGCAATGT
AGGTAGTGTTGGTAGATTAGGTACTGGTAGATTAGGAATTGGTAGTGTTGGCAAATCAAC
TTTGGAAACTTGATGTATGTTTAGAAGGTTACGTGCTCCTTCAACAYTTGAGTATTGATA
GAAAATGCTACGAGTAAGAACAAGGTGGTATCATGAATAGAAACAAAACTATTCAGTAGG
AACTCCTTTTAGTTTTTTTTAGGG
>Ps_contig_mira-and-tgicl-ass_958
AGGGACCTCAAACACACCAAAACTATCGTCACATAGACATAATACTAAGCTTTCTACCTT
AAAAAAATGGGTTCCATGAATGTTTTGTCATTCATGATACCACTTGTTCTACTCATAACA
TTTTTCATCAATCTCAAATGTTGAAGGAGCACGTAACCTTCTAAACATACATCAAGTTTC
CAAAGTTGNTTTGCCAATAACACTCCATCCTGCTCTGGCANCACT
>Ps_contig_mira-and-tgicl-ass_959
CTTCGAAATTTCATGAAATCCATGTACTTTATTTATATTCCAACCATTCAATGAGTGTGY
TAAARKTTGTTTATGTTATTTGAGGTTTTTCATTTGTACTTTATGATTACATTGAAGCAC
ATGTTGTGTTCAGTTTTTAAGTTGTTTGGGTGTGTTTTATTTCTACAACATATTGTTGAC
TGTGATTTGTATCATTCATTAATGTGCCCTAAATCAGTTATTGTTTGTAATATACTATAT
YTAATTTCATRWAKTATTCTTTTCTTCATTTATATAAAGACATTGCATGTAATTATTTAG
AAAAAAA
>Ps_contig_mira-and-tgicl-ass_960
GTAWCGMGGGACCTCAAACACACCAAAACTAATATTCATCTCTCTACCTCAAAAAAAATA
GGCTTCCAATGAATGTTTTGTCATTCATGATACCACTTGTTTCTACTCGTAGCATTTTCA
TACAATCTACTAAATTGTTGGAAAGGACGCTAACCGTTAACCCTTAC
>Ps_contig_mira-and-tgicl-ass_961
GGGGGGACCGTCAAACAACACCAAAACTAAATATTCATCTCTCTACCTCAAAAAAAATAG
GCTTCCATGAATGTTTTG
>Ps_contig_mira-and-tgicl-ass_962
GTTATGCAATGTCTTTATTMTAAAATAGAGAAAAAGAATAATACATGAATTAAATATAGT
ATATTACAAACAATAACTGATTTAGGGTCGACATTAATGAATGATAACAAATACACAGTC
AACAATATGTTGTAGAAATAAAAACAACACCAAACAACTAAAACTAGACACAACATGTGC
TTCAATAGTAATACATAAAGTAACAAATAGAAAAACCTAACCAAATAAAC
>Ps_contig_mira-and-tgicl-ass_963 ||hit-id:AT5G52470.2_e-value:2e-40_score: 161_percentidentiy:90.24_FIB1 (FIBRILLARIN 1); snoRNA binding
TACGCGGGACCACTCACTATCATAAACCCTTTTTTCGCCGCAAACACCCATCTCATTGCA
TCGAAGATGGTTGTTCCCCGAGGTCGTGGTGGTTCTGGTGGAGGTTTCAGAGGAGGTAGA
GGTGGTAGAGATGGTGGTGGAGGTAGAGTGAAAGGAGGAAGCAAAGTTGTTGTTCAGCCT
CATAGACACGATGGTATTTTCATTGCTAAGGGTAAAGAAGATGCTCTTGTTACAAGGAAT
CTTGTTCCAGGGGAGGCTGTTTACAATGAGAAGAGAGTTTCCGTGCAGAATGAGGATGGT
ACTAAAGTTGAGTATAGGATTTGGAACCCTTTCCGTTCCAAGTTGGCAGCTGCAGTCCTT
GGTGGTGTTGACGACATTTGGATTAAACCTGGTGCTAAAGTCCTTTACCTAGGAGCTGCT
T
>Ps_contig_mira-and-tgicl-ass_964 ||hit-id:AT5G52470.2_e-value:3e-05_score:43.5_percentidentiy:100.00_FIB1 (FIBRILLARIN 1); snoRNA binding
ATTGATGTTATGAATTAGTAGCATATTCCTGCTTTTAAAACAAAAGTGAATGGTACCATC
ATTGAGTTAAATCAGGTATAGCCACTATCTTTACCATTAAAAAAGCAAAAACTTAAATCC
AAACCYGATCAGGCTGAGCAACATCAGAAAATATCACATCTACCATGCCAACCAACATTC
TGTACTTGG
>Ps_contig_mira-and-tgicl-ass_965 ||hit-id:AT4G25630.1_e-value:1e-11_score:64.7_percentidentiy:54.69_FIB2 (FIBRILLARIN 2); snoRNA binding
CAGCCTGATCAGGCAAGGATTTTAGGGTTTTGAATGCTTCGTACTACCTCAAAGCTGGAG
GTCATTTTTGTTTATTTTCTTATTCAAGGCCAATTGTATCGATTCCACAGTCCCTGCTGA
GGCAGTGTTCACCAGTGAAGTGAACAAGTTGAAAGCAGATCARATTTAAACCATTTGAGC
AAGTGACTCTTGAACCTATTTGAGGAGGGACCATGCTTGTGTTGTTGGTGGCTACAGAAT
GCTAAGAAGAAAGAAAGATGCTAGAAGTTAACCTTTATTTTTGTTTAGTTTTAAAATTAG
TTACTTATTTGTTA
>Ps_contig_mira-and-tgicl-ass_966 ||hit-id:AT4G25630.1_e-value:1e-34_score: 142_percentidentiy:78.12_FIB2 (FIBRILLARIN 2); snoRNA binding
GACAGGGAACGTGTGGAATACGATACAAATTAGGCCTTGATAGAAATAACAAAAATAGAA
CCTCCACGCTTTGAGGTAGTACGRAGCATTCAACCCCTAAAAAATACCCTTGCCYGATCA
GGCTGAGCAACATCAGAAAATATCACATCTACCATGCCAACCAACATTCTGTACTTGGCT
GGATGTCTAGCATCCTCAATAATCGGGATAACATTAGTCCGTTTCTTAGCCATATTGACC
AAGTCACGCCCACTTCGATGGGAGAATTCCACCGCATAAACAACTCCAGTTGGACCAACA
ATATCAGACACATGAGAGACTTGTTGTTCCAGATGCAGCTACCTAAAGTAAWSTTAGCWY
TAGYWACCTAGGTTAANCCATATATGTACACTCCACAANATGACAGCTCGCCAGTCTTAG
TAACGG
>Ps_contig_mira-and-tgicl-ass_967 ||hit-id:AT4G25630.1_e-value:2e-12_score:67.4_percentidentiy:56.72_FIB2 (FIBRILLARIN 2); snoRNA binding
AACCAAACCAACCAAAACGAACCAACTAGGTCCCGTCCCGTTCCTAAACTAAGGTTTCGT
AAGAAGTCACTTGCTCAAANGGTTTAAATTTAGATCTGCTTTCAACTTGTTCACTTCACT
GGTGRACACTGCCTCAGCAGGGACTGTGGAATCGATACAATTGGCCTTGATAGAAATAAC
AAAACGACCTCCAGCTCTGAGGTAGTACGAAGCATTCAACCCTAAATCCTTGCCTGATCA
GGCTGAGCAACATCAAGAAAATNTCACNTCTACCATCGACCAAACCAACTATTTCTGTTA
CTTGGCTGGATTGTCTAGCCTACTTCCCTACAAATTAACGGTCGGGAAATAACTATTTTA
CGGTTTCCCGG
>Ps_contig_mira-and-tgicl-ass_968 ||hit-id:AT5G43190.1_e-value:2e-06_score:47.4_percentidentiy:40.82_F-box family protein (FBX6)
GGAAGTACCTTCATTATACTCTTTCACTTCACTCCATAATCATCCACACTTAGTCAAACA
TGGATCCTCAAATTTGGAGCAAATTACCACCTGAAATCCTAGAAAATGTTCTCTCTTTCC
TTCCTCTCAAAACCTTCATGAGTCTTAGATCCACTTGCAAAGGTTTCTGGCCATTGATTT
TCTCTCCTTCATTCATCTCCAAACACTCACCTTCTTCTTCACCTTTCTCTTCTTTTCTCT
TACTTTCTCACCCTCAATTCCGCACTCACTTTCCTCTCTATGATTGCAACCTTCAAACAT
GGCGTAACATCTCTCTTTCGTTCTCTGATTCACTTCACTCTTCACCACCTTCTTTCA
>Ps_contig_mira-and-tgicl-ass_969
TAGCTGGGCGTTGACATGGCTGCAGCACATGCAGCTGATAACAAAGACGCTGTCATTACC
ATCTTTGAGC
>Ps_contig_mira-and-tgicl-ass_970
GGAAGGTACCTTCATTATACTCTTTCACTTCACTCCATAATCATCCACACTAGTCAAACA
AAAAC
>Ps_contig_mira-and-tgicl-ass_971
GACCTTCATTATACTCTTTCACTTCACTCCATAATCATCCACACTTAGTCAAACAAACAT
AAAATGGCAACCATCTCAGCTACCACCACAACCGCATCAATCTCCCGTGCNTNTCTTGCA
ACNGAAGCGACCACTTACAATCTCATTCCTCCTCCTGTTTCGTTGGTACTAACCCTAACA
AGTGGTCTAAGGTT
>Ps_contig_mira-and-tgicl-ass_972
GTTCTTGGATTACCAACAATGGCTAAGGTTGGAAGTTTTAGTTTGKAGGTGTTCAGTGGA
AGGAAAGCCTTCATCTGTGAACGAAAGCAGCTCAAAAGATGGGAATGACAGCGTCTTTGT
TATCAGCTGCATGTGCTGCAGCCATGTACAACGCCCAGCAGCCATAGCACTAGTGNTGAT
AGATGAGTATGAAGATGTCTCTNTTGACTCAGACAACTACTC
>Ps_contig_mira-and-tgicl-ass_973
TTTTTTTTCGTTRTWYWAACAAACAAAAGTCATTACTTAGATACATATCATATCATATCA
TCACAAGAAAATAACTT
>Ps_contig_mira-and-tgicl-ass_974
TTGTTTAASKTAGAAGAAGAGGTAGTAATAATCAACAAACAAAAGTACATTACTTAGATA
CATATCA
>Ps_contig_mira-and-tgicl-ass_975
ACTTTTCCCTTTCCCTACTAGAACCAACYWCCACCTTCCTTCCWAACCTTACGACCATTG
TTGGTAATCCAAGAACAGGAGAGGATGAGATTGTAAGTGGTCGCTTCTGTGCAGGACATG
CACGGGAGATTGATGCGGTTGTGGTGGTAGCTGAGATGGTTGCATTTTATGTTTTGTTTG
AACTAAGTGTGGATGATTATGGAGTGAAGTGAAAGAGTATAATGAAGGTACTTCCCGCGT
ACTGGTGAAGTTTGTGAAAATTAATAATAATATCAAGTACCCCG
>Ps_contig_mira-and-tgicl-ass_976 ||hit-id:AT2G30570.1_e-value:2e-09_score:57.4_percentidentiy:67.39_PSBW (PHOTOSYSTEM II REACTION CENTER W)
CCTCTCCTGTTCTTTGGATTACCAACAATAGGCAAGGTTGGAAGAAGTGAGGNGGTTCAW
GWGGAARGAAGCTTCATCTGTGAACGAAAGCAGTCTTCAAAGATGGGAATGACAGCGTCT
TTGTTATCAGCTGCATGTGCTGCAGCCATGTCAAGCCCAGCAGCCATAGCACTAGTGGAT
GATAGAATGAGTACTGAAGGAACTGGTCTTCCATTTGGACTCAGCAACAATCTTCTTGGT
TGGTATTTCTTTTTTGGGCGTTGTTTGGTTCTTATTTGGGCTCTTCTTATTTTTATTTAT
GCTTCAGGTTCTTGATGAGGATGAAGAGTTCTTGGTTTTCGTTACCCTTTAAATTGGTAG
AATGATGATAGTAATTA
>Ps_contig_mira-and-tgicl-ass_977
TTTTTTTRATCAACAAACAAAAGTCATTACTTAGATACATATCATATCATATCATCTAAA
CTACTCGTAGTAACAAATTTATAG
>Ps_contig_mira-and-tgicl-ass_978
CAACTCCTCAATAACATCTTCATTAGAAAATTTCTTTCYTTTCCCTTTGAATGCTTCTCT
TACCTCAGTTTGTGTCTTTTGACTAAATAACTACGTTTAGGGTTTTAACTTAAATAACTA
ATTTTACTAGTA
>Ps_contig_mira-and-tgicl-ass_979
CAACTCCTCAATAACATCTTCATTGAAATTTTCTTTCTTTCCCTTTTGAATGTTCTTCTC
TTACCTCAGTTTGTAGCTTTTGCTAATACACTTGGGTTTCTTATCATTTCTGT
>Ps_contig_mira-and-tgicl-ass_980
ACAACTCCTCAATAACATCTTCATTAGTAAAATTTCTTTCCTTTTCCCTTTGAATGCTTC
TCTTACCTCTAGTTTGTGTCTTTTGACTAATACTACGTTTGGGTTTCTTATCTATTTCTG
TAG
>Ps_contig_mira-and-tgicl-ass_981
ACAACTCCTCAATAAACATCTTCATTAGAAAATTTCTTCTTTCCCTTTGAATGCTTCTCT
TACCTCAGTTTGTGTCTTTTGACTAAATACTACGTTTGGGTTTCTTATCTATTTCTGT
>Ps_contig_mira-and-tgicl-ass_982
ACAACTCCTCAATAACATCTTCATTGAAAATTTCTTTCTTTTCCCTTTTGTAATGCTTCT
CTTACCTCAGTTTGTGCTTTTGCTAATACACTTGGGTTTCTTATCATTTCTGT
>Ps_contig_mira-and-tgicl-ass_983
CAACTCCTCAATAACATCTTCATTGTTTTAAAATTTTTTTCTTTTCTTTCCCTTTGAATG
CTTCTCTTACCTCAGTTTGTGCTTTTGCTAATACACTTGGGTTTCTTATCATTTCTGTT
>Ps_contig_mira-and-tgicl-ass_984
CAACTCCTCAATAACATCTTCATTGAAAATTTCTTCTTTCCCTTTTGAAATAGCTTCTCT
TACCTCAGTTTGTGCTTTTGCTAATACACTTGGGTTTCTTATCATTTCTGT
>Ps_contig_mira-and-tgicl-ass_985
TCAACTCCTCAATAACAWTCTTCATTGWAAATTTCTTCTTTCCCTTTGAATGCTTCTCTT
ACCTCAGTTTGTGCTTTTGCTAATACACGTTGGGTTTCTTATCATTTCTGT
>Ps_contig_mira-and-tgicl-ass_986
CMACTCCTCAATAACATCTTCATTGTTTTTTTAAAATTTTCTTACTTTCCCTTTGAATGC
TTCTCTTACCTCAGTTTGTTGCTTTTGTACTAAATACACTTGGGTTTCTTATCATTTCTG
T
>Ps_contig_mira-and-tgicl-ass_987
CCATTAAACTCCTTGATACATATTATTAAAGACAAATATCACATAATGTCAATAAATTCC
ATAATACCACAA
>Ps_contig_mira-and-tgicl-ass_988 ||hit-id:AT4G27130.1_e-value:6e-24_score:79.3_percentidentiy:86.36_eukaryotic translation initiation factor SUI1, putative
CCCTTTCCTTTTCCTACCAAATTACCTAGACCCTCGGGTACGTTAGGAAAGGGTAAGGTA
AAACGAATTACTTTCCCTTCCTTCGATCACCTTCGAAGTTGAATAACCTAGTCCTTGCTC
TGGGTCCTGGACAACTGTACCATTACAGCAAAACTACCTTCTTAAGGTCTTTAAGAATCT
TGTTGTAACTGAATTCTTTCTTCAATCCCTGGACAGTTGTCAAGCTTTTTCTACCATTTC
GCTGCTGTATACGAATATGCACGTACTCCTTTGATGAGCCAGCACCGGCGTCCTCAGCAT
TTGCCTCAGCAAAAGGAATCAAAGGTAGTAGGAATTTGTGCGTCTAATTCAGACATGAAC
CTTAACTCTCCGAAACAGAATGCCCCACCAACCAGATAGCTCAGACCTGATCCTAGTTTA
GGGTTTCGATGCGTAATGATCTGGGCGATTAGCGAAGAATAGAAACCCTAAAATTGGATA
AGGAAGGACCTTCTCTCGCTGAGATTTGCTTTGTTTGGGAAGAGAGAAAGTAGTCCCCGA
CKAMTCTGCGTTGACAGAAGAAAATATAGAGAAAAATGTGAGGGGCC
>Ps_contig_mira-and-tgicl-ass_989 ||hit-id:AT1G54290.1_e-value:2e-37_score: 151_percentidentiy:76.84_eukaryotic translation initiation factor SUI1, putative
CAATACTACTACCTTTCGTTANCCTTTTGTTCTTCAGGCGAAATAGCTNGGAGCCGGTGC
TGGCTCATCAAGAGTACGTGCANATTCGTATACAGCAGCGAAATGGTGAAAAAGACTTGA
CAACTGTCCAGGGATTGAGAAAGAAATTCAGTTACAACAAGATTCTTAAAGACCTTAAGA
AGGAGTTTTGCTGTAATGGTACAGTTGTCCAGGACCCAGAGCAAGGACAGGTTATTCAAC
TTCAAGGTGATCAGAGGAAGAATGTTTCTACCTTCCTAGTCCAGGCTGGAATTGTGAAGA
AGGAGCATATTAAAATTCATGGTTTCTAAGCTGCTGGAAACTTGAAAGTGTTAAGTTTGT
ATCTGGCCCACATCGAGCTGGGTATATGTGAGTGATTGTCATTATTTCTTATGATTCTTA
GTTCTTTAGAACTAATTGTTATGTGTATTATGTAATTTATGACTATTATGTGTATTATTT
NTACTTTAATAATNTGTATAGAAAGGTTATTAATAGTTAAGTTTAAANAAAACTAAAAAA
AAA
>Ps_contig_mira-and-tgicl-ass_990
GACTACTTTCTCTCTTCCCAAACAAAAGACAAATCTCAGCGAGAGAAGGTCCTTCCTTAT
CCAATTTTAGGTTTCTATTCTTCG
>Ps_contig_mira-and-tgicl-ass_991 ||hit-id:AT1G54290.1_e-value:6e-09_score:55.8_percentidentiy:45.68_eukaryotic translation initiation factor SUI1, putative
ATCAAAGGAGACGTGCATATTCGTATACAGCAGCGAAATGGTTGTAAAAAGTACTTGACA
ACNGTCCAGGGATTGAAGAAAGAATTCAGTTACAACAAGAATTCTTAAAGACCTTAAGAA
GGAGTTTTTGCTGTAATGGTACAGTTGTCCAGGACCCAGAGCAAAGGACAGGTTATTCAA
CTTCAAGGTTGATCAGAGGAAGAATGTTTCTRCCTTTCCTAAGTACCAAAGGCTGGAATT
GTGAAGAAGGAGCATTAATTTAAAATTAAACAAATAAAGGTTTAACTAAAGACTGTTAGG
AAACTTAGAAAGTGTTTAAGTTTGTTATCTGGCCCACATCGAGCTGGTATAATGT
>Ps_contig_mira-and-tgicl-ass_992 ||hit-id:AT1G54290.1_e-value:9e-13_score:68.6_percentidentiy:57.38_eukaryotic translation initiation factor SUI1, putative
CTGGCTCATCAAAGGAGTACGTGCTTATTTATTTTCGTTATTACTAGTCTAGTCGTAAAT
TGGTAGAAAAAGCTTGACAACTGTCCAGGGATTGAAGAAAGAATTCTAGTTTACAACAAG
ATTCTTAAAGACCYTAAGAAGGAGTTTTGCTGTAATGGTACAGTTGTCCAGGACYCAGAG
CAAGGACAGGTTATTCAACTTCAAGGTGATAACAAGAAGGAAGAATGTTTCTACCTTCCT
AGTCCAGGCTGGAATTGTGGAGAAGGANNATATAATNNTGTT
>Ps_contig_mira-and-tgicl-ass_993 ||hit-id:AT4G27130.1_e-value:5e-16_score:79.3_percentidentiy:60.29_eukaryotic translation initiation factor SUI1, putative
CTAGCAAACTACCTTCTTAGGTCTTAGTAATCTTGTTGTTAACTGAATTACTTTTCTTCA
TCCCGGACCAGTTGTCAAGCTTTTCTACCATTTCGCTGCTGTATACGAATATGCACGTAC
TCCTTTGATGAGCCAGCACCGGCGTCCTCAGCATTTGCCTCAGCAAAAGGATCAAAGGTA
GTAGGAATTTGTGCGTCTAATTCAGACATGAACCTTAACTCTCCGAAACAGMMYGMCCCA
CCAACCAGATAGCTCAGACCTGATCCTAGTTTAGGTTCATGCGTAATGATCGTGGGCATT
AGACGAAGAATAACGAAAACCCTTAAAAGTTGGAATAAAGGGAACGG
>Ps_contig_mira-and-tgicl-ass_994 ||hit-id:AT5G54760.2_e-value:3e-06_score:47.0_percentidentiy:57.14_eukaryotic translation initiation factor SUI1, putative
TAAGAAGGAGTTTTGCTGTAAATGGTACAGTTGTTTCCTTAGGTACCCTAGTAGTCTAAG
GTACTAGGTTTATTTCTAACTTCAAGGTGATCAGAGGAAGAATGTTTCTACCTTCCTAGT
CCAGGCTGGAATTGTGAAGAAGGAGCATAATTAAAATTCATGGTTTCTAAGCTGCTAGGA
AACTTAGAAAGTTGTTTAAGTTTGTATCTGGCCCACATCGAGCTGGGTATATGTRAGTGA
TTGTCATTATTTCTTATGATCTTAGTTCTTTTAGAAACTAATTTGTTATGTGTATTATAG
GTAATTTATGACTATTATGTGATTATTTGTACTTTAAATAA
>Ps_contig_mira-and-tgicl-ass_995 ||hit-id:AT4G27130.1_e-value:3e-08_score:53.5_percentidentiy:59.52_eukaryotic translation initiation factor SUI1, putative
CTGGTTGGTTGGGGGTCGGAGTTCTNTTTTCGGTTAGGAGTTAAGGTTCGATGTCTGAAT
TAGTAACGCNCAAATTACCTACTACCTTTCGTANCCTTTTGTCTTGAGGCAAATGCTGAG
GACGCCGGTGCTGGCTCATCAAAGGAGTACGTGCATATTCGYATACAGCAGCGAAATGGT
AAGAAAAAGCTTGACAACTGTCCAGGGATTGAAAGAAAGAATTCAGTTACAACAAGATTA
CTTAAAGACCTTAAGAAGGTAGTTTTGCTTAGTAATGGTACAGTTCGCCGACGGAACCCA
AGGA
>Ps_contig_mira-and-tgicl-ass_996
GACTACTTTCTCTCTTCCCAAACAAAGCAAATCTCAGCGAGAGAAGGTCCTTCCTTATCC
TAATTTTAGGGTTTCTATTCTTCGCTAATCCGCCCAGATCATTACGCATACCGAAAACCC
TAAACTAGGATCAGGTCTGAGCTATTCGTTGGGTTGGGWGGGCTATTTCGTTGGTTCGGA
GTAGTTAGTCATTGTCTAGTAATTACGACCGACCTAAMCYTAAACTTTCCCTTAACCTTA
CCTTTTGTACTTTCCGTTTGCGTAGGACGGACTAAGTGGCGGT
>Ps_contig_mira-and-tgicl-ass_997
GACTTTCTCTCTYCCCAAACAAAAGACAAATCTCAGCGAGAGAAGGTCCTTCCTTATCCT
AATTTTAGGGTTTCTTATTCTTCGCTAATCGCCCAGATCATTACGCATACCGAAAACCCY
WAAACTAGGATCAGGTCTGAGCTATTCGTTGGGTTGGGGTGGGGCTATTTCGTTGGTTTA
CGGGAAGGTAAGGTTTAAGGTTCATGTCTAGTAATTAGACGACAACTAAACTTCCTTAAC
CTTACCTTTGTACTTTCCTTTTG
>Ps_contig_mira-and-tgicl-ass_998
ACYTTCTCTCTTCCCAAACAAAGCAAATCTCAGCGAGAGAAGGTCCTTCCTTATCCAATT
TTAGGGTTTCTATTCTTCGCTAATCGCCCAGATCATTACGCATACCGAAAACCCTAAACT
AGGATCAGGTCTGAGCTATCGTGGGTTGGGTGGGGCTATTTCTTGGTTTCGGAGTAGTTA
AGGTTCATGTCTAGAATTAGACGACAACTAAACTTCCTACTTACCTTTTGTACTTCCTTT
TGCTGAGGACAATG
>Ps_contig_mira-and-tgicl-ass_999 ||hit-id:AT1G54290.1_e-value:1e-11_score:65.9_percentidentiy:82.93_eukaryotic translation initiation factor SUI1, putative
CGAAACCCCGTAAAACCTAACGGAAGTCAGGTCGTGAGCTATCTGGTTGGGTTGGGGGCG
GATTCTGTTCGGTTTTTAGGAGTTAAAGGTTCGTATGTCTGAATTAGACGCACAAACTAC
CTACCTACCTTTGTATCCTTTTGTCTGAGGCAAATAGCTGAGGACGCCGGTGCTGGCTCA
TCAAAGGAGTACGTGCATATTCGTATACAGCAGCGAAATGGTAGAAAAAGCTTGACAACT
GTCCAGGGTTATTTGAAGAAAGAATTCAGTTACAACAAAGATTCTTAAAGACCTTTAAGA
AGGAGTTTTGCTGTAATGGTACAGTTGTCCTTAGGACCCAGAGCAAGGACAGGTTATTCA
ACTTCAAGGTGATCAGAGGAAGAATTGTTTCTACCTTCCTAGTCCAGGCTGGAATTGTGA
AGAAGGAGCATTAATTAAAATCATGGTTTMYAAGCTGCGTAGGAAACTTGGAAAGTTGTT
TAAGTTTGTATCGTGGCCCACATCGG
>Ps_contig_mira-and-tgicl-ass_1000 ||hit-id:AT4G27130.1_e-value:5e-07_score:49.3_percentidentiy:57.14_eukaryotic translation initiation factor SUI1, putative
GGTTTCAGATTTGCGGTTGAATCTTCTCTACTACCAGAAAAACAAATCTCAGCGAGAGAA
GGTCCTTCCTTATCCAATTTAGGGTTTCTATTCTTCGCTARTCGGGYCCAGATCATTACG
CATCGAAACCCTAAACTAGGATCAGGTCTGAGCTATCTGGTTGGTGGGGCATTCTGTTTC
GGAGAGTTAAGGTTCATGTCTGAATTAGACGCACAAATTCCTACTACCTTTGATCCTTTT
GCTGAGGCAAATGCTGAGGACGCCGGTGNTGGCTACTATACGAAAAGGGAAGGTACCGTT
GGCCTATTAATTTCGGTTAATACAGGACACGGACGTAAAAGTTAGGGTAAAGG
>Ps_contig_mira-and-tgicl-ass_1001 ||hit-id:Glyma06g19530.1_e-value:1e-07_score:52.4_percentidentiy:87.80
GGGATGACAAGGAGGAAGGTAAAGAAATAGCTCAACAGTGGGAGGATGATTGGGATGATG
ATGATGTTAGTGACGATTTCTCAGTTCAGCTGAGAAGGGANCTCGAGAGCACTACAGAGA
AGAATTAMACCACCTGACTGGCTATTATTGTTTGATATAACNTGTGTAATGAATGAGTTG
ACTAACTTTAGGGTTAATTTTGGWAGGGTTTCGTTTTTAACCTTTAACCCTAACAAATTA
AAACGTTAAAAA
>Ps_contig_mira-and-tgicl-ass_1002 ||hit-id:Glyma06g19530.1_e-value:9e-07_score:35.8_percentidentiy:88.89
GGGATGACAAGGAGGAAGGTAAAGAAATAGCTCAACAGTGGGAGGATGATTGGGATGATG
ATGATGTTAGTAGACGATTTCTCAGTTCAGCTGAGAAGGGAGCTCGAGAGCACTACAGAG
AAGAATTAAACCACCTGCTGGCTATTATTGTTGATATAACNTGTAGTAATGTAATGAGTT
GCYAACTTTAGGGTTATTTKGRAGGGTTTCGTTTTTAACCTTAACCCTAACAAAGTTAAA
ACGTTAAAAA
>Ps_contig_mira-and-tgicl-ass_1003
GGGATGACRAGGAGGAAGGTTAAAGTAAATAGCTCAACAGTGGGAGGATGATTGGGATGA
TGATGATGTTAGTGACGATTTCTCAGTTCAGCTGAGAAGGGAGCTCGAGAGCACTACAGA
GAAGAATTAAACCACCTGCTGGCTATTTATTGTTTGATATAACATGTGTAATGATGAGTT
GCAACTTAGGTTATTTGGAGGTTGTTTTACCTTACCTAACATAAAGTAAAA
>Ps_contig_mira-and-tgicl-ass_1004 ||hit-id:Glyma06g19530.1_e-value:2e-08_score:54.7_percentidentiy:90.24
GGGATGACAAGGAGGAAGGTAAAGAAATAGCTCAACAGTGGGAGGATGATTGGGATGATG
ATGATGTTAGTGACGATTTCTCAGTTCAGCTGAGAAGGGAGCTCGAGAGCACTACAGAGA
AGAATTAAACCACCTGCTGGCTTATTATTGTTTGATTAATAACATGTTAGTAATGAATGA
GTTGACTAACGTTTAGGTTATTTGGAGGKTTWCGTTTTTAACCTTAACCCTAACAATTAA
AACGGTTAAAA
>Ps_contig_mira-and-tgicl-ass_1005
GKGATGACAAGGAGGAAGGTAAAGAAATAGCTCAACAGTGGGAGGATGATTGGGATGATG
ATGATGTTAGTGACGATTTCTCAGTTCAGCTGAGAGGRNCTCGAGAGCACTACAGAGAAG
AATTAACCNCCTGCTGGCTATTATTGWTTGWTAATAAACAATGTAGTAANGAATGAGTTT
GACCTAAACGTTTAGGTTATTTGGAGGTTCTTTACCTACCTANAATTAAAACG
>Ps_contig_mira-and-tgicl-ass_1006 ||hit-id:Glyma06g19530.1_e-value:3e-05_score:44.3_percentidentiy:77.50
GGGTATGACAAGGAGGAAGGTAAAGAAATAGCTCAACAGTGGGAGGATGATTGGGATGAT
GATGATGTTRGTGACGATTTCTCAGTTCAGTCTGAGAAGGGNCTCGAGAGCACTACAGAG
AAGAATTAAACCNCCTGCTGGCTTATTATTGTTNATANAACNTGTAGTAATGAATGAGTT
>Ps_contig_mira-and-tgicl-ass_1007 ||hit-id:AT1G64750.2_e-value:4e-06_score:46.6_percentidentiy:71.11_ATDSS1(I) (ARABIDOPSIS THALIANA DELETION OF SUV3 SUPRESSOR 1(I))
AAAAGAACAAGTGGTATCAACGCAGAGTGGGATGACAAGGAGGAAGGTAAAGAAATAGCT
CAACAGTGGGAGGATGATTGGGATGATGATGATGTTAGTGACGATTTCTCAGTTCAGCTG
AGAAGGGAGCTCGAGAGCACTACAGAGAAGAATTAAACCACCTGCTGGCTATTATTGTTT
GATATAACATGTGTAATGAATGAGTTGCTAAACTTTAGGGTTATTTTGGAGGGTTTCGTT
TTTAACCTTAACCCTAACTAAATTAAAACGTTAAAAACC
>Ps_contig_mira-and-tgicl-ass_1008
GGGTATGACAAGGAGGAAGGTAAAGAAATAGCTCAACAGTGGGAGGATGATTGGGATGAT
GATGATGTTAGTGACGATTTCTCAGTTCAGCTGAGAGGGGCTCGAGAGCACTACAGAGAA
AGTAAACTTAAACCCACCTGCTGGCTATTNTTGTTGATATAAC
>Ps_contig_mira-and-tgicl-ass_1009
GGGGTATTGTACAAGGAGGAAGGTAAAGAAATAGCTCAACAGTGGGAGGATGATTGGGAT
GATGATGATGTTAGTGACGATTTCTCAGTTCAGCTGAGAAGGAGCTCGAGAGCACTACAG
AGAAGAATTAACCACCTGCTGGCTTATTATTGTTAGATATAACNTGTNTAATGAATGAGT
TGACTAACGTTAGGTATTTGGAGGTTNTTACTACCANATAAGTAA
>Ps_contig_mira-and-tgicl-ass_1010
AAGCMGTGGTATCAACGCAGAGTGGGATGACTAAGGAGGAAGGTAAAGAAATAGCTCAAC
AGTGGGAGGATGATTGGGATGATGATGATGTTAGTGACGATTTCTCAGTTCAGCTGAGAA
GGGAGCTCGAGAGCACTACAAGAGAAGAATTAAACCCACCTGCTGGCTTATTTATTTGTT
TGATATAACNTGTNTAATGAATGTAGTTGACTAACGTTTAGGTTATTTTAGGTAGGTTTA
CGTTTTACCTTACCCTAACTATAAAGTAAACTTAAA
>Ps_contig_mira-and-tgicl-ass_1011 ||hit-id:Glyma06g19530.1_e-value:6e-07_score:50.1_percentidentiy:87.50
GGGTATGACAAGGAGGAAGGTAAAGAAATAGCTCAACAGTGGGAGGATGATTGGGATGAT
GATGATGTTAGTGACGATTTCTCAGTTCAGCTGAGAAGGGANCTCGAGAGCACTACAGAG
AAGAATTAAACCNCCTGCTGGCTTATTTATTGTTTGAATAATAACNTGTGTAATGAATGA
GTTGACTAACTTTAGGTTATTTTGGAACGGGTTTTACGTTTTTTAAACCCTTTAACCCTA
AC
>Ps_contig_mira-and-tgicl-ass_1012
GGGTATTGACAAGGAGGAAGGTAAAGAAATAGCTCAACAGTGGGAGGGATGATTGGGATG
ATGATGATGTTAGTGACGATTTCTCAGTTCAGCTGAGAAGGGAGCTCGAGAGCACTACAG
AGAAGTAACTTAAACCCTACYTGTCTGGCTTATTTATTTGTTTGACTAATAACTAGTTGT
AGTTAATTAGAATGTAGTTGACCTATTTAGGTTAGTTGGTAGGTTTTACGTTTTTACCCT
TAACCCGTTAACCAAAGTTAAAAGTTTAAAAA
>Ps_contig_mira-and-tgicl-ass_1013
GGGTATTGACAAGGAGGAAGGTAAAGAAATAGCTCAACAGTGGGAGGATGATTGGGATGA
TGATGATGTTAGTGACGTATTTCNCAGTTCAGCTGAAGGAAGGAGCTCGAGNGCACTACA
GAAAGAAGTAACTTAACCGCTG
>Ps_contig_mira-and-tgicl-ass_1014
ATCAGAAGATTCATTAGTCCAAAACTGTTACTCAAAGTTATTTTCTATATTGATATATGT
TTTTTATGTCATGAAACAAGTCCAAATAAGCTCTTCCAAATACCCCTGACTAAAAATTAC
CATTTATCATGTCTAGAATTGGTTGAACA
>Ps_contig_mira-and-tgicl-ass_1015 ||hit-id:AT5G20410.1_e-value:2e-19_score:90.9_percentidentiy:78.00_MGD2; 1,2-diacylglycerol 3-beta-galactosyltransferase/ UDP-galactosyltransferase/ transferase, transferring glycosyl groups
GTTATGGTACATGCTTTCAAAGACTTTGGCTGAGGCTGCTGCCTGGGAATTTGTAAATGA
AAACAAGATTGACATGGTTGTTATTAACCCAACAATGGTTGCTGGATCTCTCTTACAACC
AGAGGTTAACAAAAGTGTTCATCCCTTGATGTAACATATTCCACTATGGGTTCTGAAGTG
GCAAGGTTTGGAAAAGAAAGTTGTTTTTGTCACTGTCATCACAGATCTTAGTACCTGCCA
TCCTACTTGGTTCCATCCTTGGGTGAA
>Ps_contig_mira-and-tgicl-ass_1016 ||hit-id:AT5G19440.1_e-value:3e-21_score:97.1_percentidentiy:75.41_cinnamyl-alcohol dehydrogenase, putative (CAD)
CCTTAAAGAGTTGCAACCTCTCCTTTGCACCATCAAGTTTAATCAAGTGGTCAACCTTTT
TAGGATTACTTGGATCACGAACAGTGGCTCTGACGGTGTAACCACGTTGAAGAAGGAACT
TAACAATTCATGAAGCAATAAAACCAGAAGCACCTGTCATACATACCACCTTTCCTTCTC
TACTCATTATCCTCCTCTTTCTCTTTTTCTTTCACAAAGTTCTGGACTGCCGTTGACGGA
AACTTTGGTGTGTGTATTGAGAAGAAAGAGGAGATCGGAGCAAAGTATCAAATCCGGATC
CCCACGCATCCACTTTCAAAATTGTCGTTACACTCTTTCAATAACTTTACAAAACAAGTA
CTCTGCGTTGATA
>Ps_contig_mira-and-tgicl-ass_1017 ||hit-id:AT5G19440.1_e-value:2e-38_score: 154_percentidentiy:82.56_cinnamyl-alcohol dehydrogenase, putative (CAD)
GAACAGGTGAAGCAGTATGAAAGACGCCATCACATCCCTCGACAGCAGAGTCAAAGGAAC
CTTGTTCCAAAAGATCTGCCTTAAAGAGTTGCAACCTCTCCTTTGCACCATCAAGTTTAA
TCAAGTGGTCAACCTTTTTAGGATCACTTGGATCACGAACAGTGGCTCTGACGGTGTAAC
CACGTTGAAGAAGGAACTTAACAATCCATGAAGCAATAAAACCAGAACCACCTGTCACAC
ATACCACCTTTCCTTCTCCACTCATTATCCTCCTCTTTCTCTTTTTCTTTCACAAAGTTC
TGGACTGCCGTTACGGAAACTTTGGTGTGTGTATTGAGAAGAAAGAGGAGATCGGAGCAA
AGTATCAAATCCGGATCCCCACCGCATCCACCCCCG
>Ps_contig_mira-and-tgicl-ass_1018 ||hit-id:AT5G19440.1_e-value:5e-23_score: 103_percentidentiy:83.93_cinnamyl-alcohol dehydrogenase, putative (CAD)
GGGKGACGGCAGCAAATAAAATTAGTTTCTGTGGCTAAGGCAGYATTTTCGTCTCCTTGC
TCAGCGAGACTATGACTCACACTCAACGACGACACCAATAACGTCTCCGTCAAGAAGCCT
TTCCTCCAATCTTCTCTTTCCTCTCACGTCACCGCCTAAGGAGTTGGAATGAATAGTGAA
CGGCAGTCCAAAACTTTGTGAAAGAACTAGAGAAAGAGAAAGAGAAAGAGAAAGAGGATA
ATGAGTGGGGAAGGAAAGGTGGTTTGTGTGACCGGTGCGTCCGGTTATATCGCTTCATGG
ATYGTCAAGTTCCTTCTCCAACGTGGTTACACTGTCAGAGCCACTGTTCGTGATCCGAGT
GATCCTAAAAAGGTTGACCACTTGATTAAACTTGATGGTGCAAAAGAGAGGT
>Ps_contig_mira-and-tgicl-ass_1019 ||hit-id:AT1G11755.1_e-value:4e-24_score: 106_percentidentiy:56.12_LEW1 (LEAF WILTING 1); dehydrodolichyl diphosphate synthase
AAGTTAAGACAACCCGTTTCACAGATGGTGATTTCGCACATGACCTTAGAATTTGTTTCT
TATGTTGATGGGAAGGAAGCAGTGGCCAAAGCAGCTAACTTGATTTTTGTTGAGAATTCA
AAACGACATGACATAGGTGGAGAACGGGATTGCCAGATATTGTTAGAGCCTCACCTGGAT
CAGGCGTTGCAAATCGTTGGTTGCAAAGGTCCTGAACCTGACCTTTTACTGGTATATGGA
CCTGTTAGGAGCCATCTTGGTTTTCCTGCATGGAGAATTCGGTATACAGAGATAGTGCAT
ATGGGATCGTTGAACTTCATGAGACTACGGTTACCTTTAAATTAAACGACCTAATTTAAC
CAACTTACAACAAAAGT
>Ps_contig_mira-and-tgicl-ass_1020 ||hit-id:AT3G18035.1_e-value:4e-18_score:89.7_percentidentiy:30.89_HON4; DNA binding
CAGCAATTGAAGAAGTTAAGACAACCCGTTTCCTACAGATGGTGATTTCGTCACATGATA
TACAAAAGCAATAGAGTCACTAAAAGAGAAAGACGGTTCAAGCAAAAGAGCAATAGGAAA
ATTCATAGAACAAAACTACGGTAACGTTCTTCCACAACAACACACCACTCTCTTGACTCA
ACATCTCAACCACTTGAAATCTGCTGGTCTTCTCATCACCTTCAAAAAATCTTACAAACT
ACCTTCTTCACTCCCCCCACCACCAACCGTCACTAGATCTGACTCCGAATCTCATCTCCC
TTTCACTCCATTAACCCAAAAAGCCCGTGGCCGTCCCCCGAAGCCCAAGCCCGAACTTAA
TTCCGAACCCGAACTAACTGCCCAGCCGGTTTTCGTTTCTCTAGACCCTCCTACTCACGA
CGAGCCTCCACCTCCTACAACCACCGTTGGCCCGACTCTAAGCCCGACTGCAAGCCCGAC
GACTCTATCTGTGAAAAGAGGACGCGGTCGTCCGCCTGGGACCTTCAGATCTAAGTCGCT
GAAGAGTACCAGCCGTCCTCCTAAGCCCAAATCTGTGTCGAACGGGCTTAAACGACGACC
GGGCCGTCCTCCGAAAAGTCAATCTCAACCGACTGTTATACCTTTTTCAGCTCCTGCTGC
TGTTCCTTTTCCTTCTGTTGTGACAGATGGGGTTATAGTACCTGTTGTTAGATCTACCAG
GCCCAGAGGCAGGCCCAAGAAGTATGCAGATGACGTGATGTCAGGTCCTCCCACCATGAG
GCAGGGTCGTCCTCCCAAGCTTGCTCTCGTTGGTGGGCCCAAGAATCCCTTCCGAAGGCC
CGTGGGCCGTCCAAAGGGAGCAAAAGGTGTAAAAAAGTATGCTGATGAAGATCTAAGAAA
GAAACTTGAACACTTCCAATCAAAGGTTAAGGAATCTCTTGAAGTGCTTAAGCCTTATTT
TGATCATCAAAGTCCAGTGAGTGCAGTTGCAGCAATTCAAGAATTAGAAATCCTGGCAAC
TCTAGACCTTAAAGCACCATTAAGAGATGAAACACAGCAACAGCAACAACAACACCAACC
AGAGCAGTTTCCAGAACAGCTGCCGCTGCAACAACAGCTTCCACCTCAGCAACTGGTTCC
GCCGCAGGTGCAGCAGATTTATGAACAGCAGTATCTTCAGATACCATTGCAGCAACAGAT
TCAGCAACTTTTTCAGCCGCACAATTTAGCTCCAAGCTAAGAAGATTTACATGACCCTTA
TTTGGCGGAGAATCATTTGTAGAAGTTATGTTGTAAAGCTAGTTGTAGGAAGTAGGAGCA
GTACTTGGTTTTCTGAGAATCTAATGAATGACTGTCCGTTCCCTTTGTAATTTTGTTTTA
TGCTCCTTTAGTATTAATTTACCTCTGGTAAA
>Ps_contig_mira-and-tgicl-ass_1021
ATTACCTGCTTCAACCAAAAAGACACGAATGTTGATGCATTTATAATATAAAGCAAACAA
GTTAAAGGAAAAAGAAGCACCGACTTGGATCTCGAACAGTGGCTCTGACGG
>Ps_contig_mira-and-tgicl-ass_1022 ||hit-id:Medtr8g074350.1_e-value:2e-06_score:47.4_percentidentiy:45.21_ NAD-dependent epimerase/dehydratase
CCAAAGTCTTTGAAAGCATGTACCATAACTTCTGATTCCCTACAGAAATCTGGATCTTGA
AAACCTATGTCTCAATACAACTATGACTTCAGGATTCTTCGGACCTTGTGTTATATGCAA
CTGCAGCATTAGAAGAGTAAANACACTCGTTCACCGATGGTGATTTCGCACATGATTTAA
GAACTATTAAGACGTTTCCCTTCACTGGCCGGATCAATCAACTCAGCCTGGAGGTCAT
>Ps_contig_mira-and-tgicl-ass_1023 ||hit-id:AT1G51410.1_e-value:1e-10_score:62.0_percentidentiy:60.78_cinnamyl-alcohol dehydrogenase, putative (CAD)
GGTATCAACGCAGAGTACTCGGAGACAAGTGTGAGAATGAAGAGCCATATATAACATTTC
ATATTTCCAAGGAAAAAGCTATAAGCTTAGGAATGGAGTTTACTCCTTTGGAAGTCAGCC
TCAAGGAGACTGTGGAAAGTTTCCGGGAGAAAAAGATTGTCCACTTTTAATCAGCCTCAA
CATCCCACTCAATCAATAAAACTATGATGTGGAAGTGAATCCCATCTAACAGAATAACAC
TATAGAAGTTTGTTGTTGATGGATAAAAAGTTGACAACTTCGATTCGGTTCATTTTGTTA
TTATTATAAATTCTGTGGTTGAGAAATAGAGATCGTAAAATAAGGTGTCTAAAATGTTGA
AATATTAAATTTGATTTGGGTTTAAATCTTATAWCTTCTGATTTTTTTGGGTTT
>Ps_contig_mira-and-tgicl-ass_1024 ||hit-id:AT1G51410.1_e-value:2e-76_score: 243_percentidentiy:61.90_cinnamyl-alcohol dehydrogenase, putative (CAD)
ATTAAGTGAAATGTGGTGGGAGACTAAAAGTCGATAATCTTTTTCTTCCGGAAGTCTTTC
CACAGTCTCCTTGAGGCTGACTTCCAAAGGAGTAAACTCGATTCCCAAACTTTTAGCCTT
TTCCTTGGAAATCTCATACGTTGCTATATATGGCTCTTCATCCTCACACTTGTCTGAAAT
TTTTAATGTTGGGCATAGATCACGTAAGATCGTAGCAACTTCTGATAAGTGTACATCTCT
CTCAGACAAACAATATCTTCCACTAGCTGAAGCGATCTCATATGCGTTAATATGGGCATT
AGCAACATCTTTCACATTCACCCATCCATAAGCATGATTTGGAAAAGGTATACCATTTAT
TATGTCTAGAATTGGTTCAACACTTTCGTTAACCTCTGGTTGTAAGAGAGGCCCAGCAAC
CATTGTTGGGTTAATAACAACCATATCAATCTTGTTTTCATTTACAAATTCCCAAGCAGC
AGCCTCAGCCAAAGTCTTTGAAAGTGTGTACCATAACTGTGATTCCCTACAGAAATCTGG
ATCTGAAAACCATGTCTCATCAACTATGACTCCAGGATTTTTCGGCCTTGTGTTAAATGC
AACTGCAGAAGTAGAAGAAGTTTAAGTACTTAACCCGTTTCACAGATGGTGATTTCGCAC
ATGATTTAAGAACATTAAGAGTTCCCTTCACCGCCGGATCAATCAACTCAGCCTGAGGGT
CGTCAATGACAAAACGAACAGGTGAAGCAGTAT
>Ps_contig_mira-and-tgicl-ass_1025 ||hit-id:AT5G19440.1_e-value:4e-20_score:92.8_percentidentiy:63.24_cinnamyl-alcohol dehydrogenase, putative (CAD)
TGTCTGAAATTTGTAATGATGGGTACAGATTATGTAAAATCTTAGCAAGTTCTGAGTAGT
GTACCACTCTCTCAGCCAAACAATATCTTCCACTAGCTGAAGCAATCTCATATGCGCGTA
TATGGGCGTTCGCAACATCTTTCACATTCACCCATCCAATAGCATTATTTGGAAAAGGTA
TACCGTTTATTATGTCTAGAATTGGTTGAACTACTTTTGGGTTARCCTTCTGGTTGTAAG
AGAGGTCCAGCAA
>Ps_contig_mira-and-tgicl-ass_1026 ||hit-id:AT1G51410.1_e-value:4e-25_score: 109_percentidentiy:57.29_cinnamyl-alcohol dehydrogenase, putative (CAD)
AACCATGTCAATCTTGTGTTCATTTACAAATTCCCAAGCAGCAGCCTCAGCCAAAGTCTT
TGAAAGTATGTACCAKAACTGTRATTCCCTACAAAAATACTGGATCTGAAAACCATGTTT
CTAATCAACTATGACTCCAGGATTCTTCGGCCTTGTGTTATATGCAACTGCAGCATTAGA
AGAAGTAAAGACAACTCGTTTCAGAGATGGTGATTTCGCACATGATTTAAGAACATTAAG
AGTTCCCTTTACTGCCGGATCAATCAACTCAGCCTGAGGATTGTCTACGACAAAACGAAA
CGACAGGTGAAGCAGTTATAGAAAGACACCATCACTACTCCCTCGACGAGC
>Ps_contig_mira-and-tgicl-ass_1027 ||hit-id:AT5G19440.1_e-value:2e-05_score:44.3_percentidentiy:44.26_cinnamyl-alcohol dehydrogenase, putative (CAD)
AAATGTTGGTAGTACTAAAAACTACGTACCGTAAAAACCCGTTTTAACGTACAAGTTTAC
TGAACAGTGTAAGACTCTTCACACAAAAGAATATTCTTTCCCTACCTAACGTCGCTGAAG
ACAATCTCATATGCGTTAATATGGGCGTCGGCAACATCTTTCACATTCACCCCATCCATA
AGCATAATTTTTGGAAAGGTATACCATTTATCATGTCTAGAATTGGTTGAACACTTTTGT
TAACCTACTGGTTGTAAGAGAGATCCAGCAACCATTGTTGGGTTAATAACAACCATGTCA
ATCTTTGTTTTCTATTTACAAATTCCCCGTAGGCAGCAGCCTCTAGACCAAAGTTCTTTT
AGAAAGCNTCGTACATA
>Ps_contig_mira-and-tgicl-ass_1028
GGGTAGACGTAAATTACATTCGTTTACCTTTGGTTTTGTAAAGTAAAAAAGGATAANCAG
ACCTAGTTAATCAATATCGGTACCCAAATAATGAGATATAGTAAAAAACAAACACCTATT
CCTAAATCTAAATGGAGTGAACTTAGAGTCATGGAACCGTTTCGATTATAGATTAGTTTG
TAATCTTAGATTGTTTTTCCCCTTTTTGGGGTGAAACAGATCTTTCTAATTCTTGTGGT
>Ps_contig_mira-and-tgicl-ass_1029
TCTAAAATTACTGCTACAAAAAAATCTCTTCAGTCCCTTTAAGAATTCAAATACTTTTAA
ATGTTTCTGGATTGTAAAAATGTGTGCTGTCGTCAGCACTTGCTCTGTGCATGATATTTT
TGTTTTAAAAGTTTAAAGGTGGATCCTTGAGGCTAAAGTAATATATAGTAGCTTAAATTA
TYTTGTATTAAGAAAATTTAATATTAMTGYAACTTATAGCAACCCAATGAAATTTATTAT
AGTA
>Ps_contig_mira-and-tgicl-ass_1030
CAAAKATAGCAGATTTGATGAAGCTTGATAATTAGTCTCAACTGTGGTACCGAAATTACA
TATAGCAGTATTTGATGAAGTCTTGAATTAATTAGTCTCAACTGGTGGTAGACGTAAATT
ACATTCGTTTACCTTTGGTTTTTAGTAAATAAAAAAAGGATAATCAGACCTTAGTTAATT
CAAT
>Ps_contig_mira-and-tgicl-ass_1031
CCTTAATGATTCAGAATTACTTCTATAAAAAAATAAGTATCTGCTGTGTCTTTGGGAATT
TTAATCAGTGTGTTTCTGGTGTGATGATCTGATAGCGTTCTGCTTTGATTTTCTTTCTTT
CTTATGTAAACTACATTGTGCTGAATAAATGATATTATATGCACATGTATGAATGGCATG
TAAGGTATGATATTGAAGAAGTTAACCAAAGTAGGTYAAAAAATTACAAAAG
>Ps_contig_mira-and-tgicl-ass_1032
GGTGGATGGAAAGAATCAGCTAGTGAATATTGAAGTGAATCAAGGATTCGCATTTACAGA
TTTCCAAGGTCTAAAATTACTGCTAACAAAAAATCTCTTCAGTTCCCTTTTAAGTAATTT
TAATCAATGTTGTTTTCTGGTGTGATGATATGATTAGTTGTTTCTTTGTTTTTACCTTAC
AACCTAATTTGATAATAATAAACTTATTACTTTACCCTTAGTTAATAACTA
>Ps_contig_mira-and-tgicl-ass_1033
CAAAGATAGCAGATTTGATGAAGCTTGATAATTAGTCTCAACTGTGGTACCGAAATTACA
TATAGCAGATTTGATGAAGCTTGATAATTAGTCTCAACTGTGGTAGCGAAATTACATGTT
ACCTTGTTTGTAATAAAAAAGGNTAATCAGACCTAGTTAATCAATNTGGTACCCAAATAA
TGAGATATAAGTAAAAAAACAACACCTATTCCTAAATCTAAATGGAGTGAACTTAGAAAA
AACG
>Ps_contig_mira-and-tgicl-ass_1034
CTTAAAGATAGCAGATTTGATGAAGCTTGATAATTAGTCTCAACTGTGGTACCGAAATTA
CATATAGCAGATTTGATGAAGCTTGATAATTAGTCTCAACTGTGGTAGCGAAATTACATG
TTAMCYTTGTTTTGTAATAAAAARAGGAAATAATCAGACCTAGTTAATTCAATATGGTTM
CCAAATAATGAGATATAGTAAAAAACAACACCTATTCCTAAATCTAAAGTGGAGTGAACT
TAAGRAAAA
>Ps_contig_mira-and-tgicl-ass_1035 ||hit-id:Medtr8g034330.1_e-value:2e-05_score:45.1_percentidentiy:62.86_ C2
AAGCAGTGGTACAACGCAGAGTKTTTACTTAAACTTTGTTTGTTAAGGTAAGTAAGTAAT
[truncated: 39,171,289 more chars]
