# Supplementary material for: Comprehensive transcriptome analysis of the highly complex Pisum sativum genome using next generation sequencing
Source: BMC Genomics. 2011 May 11;12:227. doi: 10.1186/1471-2164-12-227 (PMC3224338; doi:10.1186/1471-2164-12-227)
Supplement: Additional file 2 — Mapping of the cleaned reads, the first pass assembly and the second pass assembly results against A. thaliana, M. truncatula and G. max to approximate the proportion of chimeric genes in the assembly. [file 1471-2164-12-227-S2.XLSX]

## Sheet: Additional File 7
		Arabidopsis thaliana		Glycine max		Medicago truncatula
		absolute number of different gene matches in reference	percentage of initial matches	absolute number of different gene matches in reference	percentage of initial matches	absolute number of different gene matches in reference	percentage of initial matches
	of the cleaned reads	18856		35052		19839
	of the first pass assembly	17045	90.3956	28880	82.3919	16782	84.591
	of the second pass assembly	11735	62.2348	16641	47.4752	10594	53.3999
