# Supplementary material for: Comprehensive transcriptome analysis of the highly complex Pisum sativum genome using next generation sequencing
Source: BMC Genomics. 2011 May 11;12:227. doi: 10.1186/1471-2164-12-227 (PMC3224338; doi:10.1186/1471-2164-12-227)
Supplement: Additional file 3 — Contribution of retrotransposon-like sequences to the contig databases. [file 1471-2164-12-227-S3.XLSX]

## Sheet: first pass assembly
retrotransposon fragments found in 169 unigenes, 261 blast hits
Query id (based on ref. [4])	Subject id	% identity	alignment length	mismatches	gap openings	q. start	q. end	s. start	s. end	e-value	bit score
gi|6653064|gb|AF155741.1|	onlycross2nd-sanger_hyb_c110553	84.69	98	15	0	191	288	14	111	2e-21	103
gi|6653068|gb|AF155745.1|	onlycross2nd-sanger_hyb_c54369	90.21	143	14	0	141	283	1	143	3e-42	172
gi|6653068|gb|AF155745.1|	onlycross2nd-sanger_hyb_c118106	92.5	120	9	0	99	218	120	1	1e-41	170
gi|6653068|gb|AF155745.1|	onlycross2nd-sanger_hyb_c98089	89.02	82	9	0	462	543	5	86	9e-18	91.7
gi|6653072|gb|AF155749.1|	onlycross2nd-sanger_hyb_c54369	91.28	149	13	0	459	607	149	1	4e-48	192
gi|6653072|gb|AF155749.1|	onlycross2nd-sanger_hyb_c118106	94.83	116	6	0	534	649	5	120	2e-46	186
gi|6653072|gb|AF155749.1|	onlycross2nd-sanger_hyb_c67012	87.5	96	12	0	1	96	289	384	7e-19	95.6
gi|6653072|gb|AF155749.1|	onlycross2nd-sanger_hyb_c15148	90.67	75	7	0	1	75	165	239	3e-18	93.7
gi|6653072|gb|AF155749.1|	onlycross2nd-sanger_hyb_c130450	87.23	94	12	0	3	96	47	140	1e-17	91.7
gi|6653072|gb|AF155749.1|	onlycross2nd-sanger_hyb_c98089	89.47	76	8	0	211	286	80	5	2e-16	87.7
gi|6653072|gb|AF155749.1|	onlycross2nd-sanger_hyb_lrc87344	85.42	96	14	0	1	96	128	33	4e-14	79.8
gi|6653072|gb|AF155749.1|	onlycross2nd-sanger_hyb_lrc129964	88.31	77	8	1	6	81	145	221	3e-12	73.8
gi|6653072|gb|AF155749.1|	onlycross2nd-sanger_hyb_s129686	91.8	61	4	1	6	65	38	98	3e-12	73.8
gi|6653072|gb|AF155749.1|	onlycross2nd-sanger_hyb_lrc40637	88.31	77	7	2	6	81	443	518	3e-12	73.8
gi|6653072|gb|AF155749.1|	onlycross2nd-sanger_hyb_c12520	86.67	75	10	0	1	75	128	54	3e-12	73.8
gi|6653072|gb|AF155749.1|	onlycross2nd-sanger_hyb_s132217	90.38	52	5	0	9	60	82	133	2e-09	63.9
gi|6653072|gb|AF155749.1|	onlycross2nd-sanger_hyb_c129733	88.33	60	7	0	2	61	31	90	2e-09	63.9
gi|6653072|gb|AF155749.1|	onlycross2nd-sanger_hyb_c38777	87.01	77	8	2	6	81	50	125	1e-08	61.9
gi|6653072|gb|AF155749.1|	onlycross2nd-sanger_hyb_c10062	87.01	77	8	2	6	81	453	528	2e-07	58
gi|6653072|gb|AF155749.1|	onlycross2nd-sanger_hyb_s134624	88.06	67	6	2	6	71	5	70	2e-06	54
gi|6653072|gb|AF155749.1|	onlycross2nd-sanger_hyb_c131667	90.2	51	4	1	12	61	238	288	2e-06	54
gi|6653072|gb|AF155749.1|	onlycross2nd-sanger_hyb_s131442	85.94	64	7	1	6	67	115	178	4e-05	50.1
gi|6653065|gb|AF155742.1|	onlycross2nd-sanger_hyb_c14640	95.54	224	9	1	1	223	149	372	9e-98	357
gi|6653065|gb|AF155742.1|	onlycross2nd-sanger_hyb_c11077	95.77	213	9	0	1	213	226	14	5e-96	351
gi|6653065|gb|AF155742.1|	onlycross2nd-sanger_hyb_c41779	94.62	223	11	1	1	222	68	290	2e-92	339
gi|6653065|gb|AF155742.1|	onlycross2nd-sanger_hyb_c80390	91.85	184	15	0	3	186	17	200	6e-68	258
gi|6653065|gb|AF155742.1|	onlycross2nd-sanger_hyb_c124338	94.64	112	6	0	112	223	127	16	5e-44	178
gi|6653065|gb|AF155742.1|	onlycross2nd-sanger_hyb_c131784	84.36	211	30	2	1	210	12	220	3e-39	163
gi|6653065|gb|AF155742.1|	onlycross2nd-sanger_hyb_c60209	86.63	172	21	1	38	209	62	231	3e-36	153
gi|6653065|gb|AF155742.1|	onlycross2nd-sanger_hyb_c92499	95.51	89	2	1	368	454	20	108	4e-32	139
gi|6653065|gb|AF155742.1|	onlycross2nd-sanger_hyb_c90132	85.9	78	11	0	114	191	104	27	1e-10	67.9
gi|6653065|gb|AF155742.1|	onlycross2nd-sanger_hyb_c99580	91.49	47	4	0	177	223	43	89	7e-09	61.9
gi|6653065|gb|AF155742.1|	onlycross2nd-sanger_hyb_c72006	83.75	80	13	0	61	140	1	80	5e-07	56
gi|6653093|gb|AF155770.1|	onlycross2nd-sanger_hyb_c14640	98.61	216	2	1	8	222	156	371	1e-109	396
gi|6653093|gb|AF155770.1|	onlycross2nd-sanger_hyb_c11077	99.03	206	2	0	8	213	219	14	2e-108	392
gi|6653093|gb|AF155770.1|	onlycross2nd-sanger_hyb_c41779	97.69	216	4	1	8	222	75	290	6e-105	381
gi|6653093|gb|AF155770.1|	onlycross2nd-sanger_hyb_c80390	92.04	201	16	0	8	208	22	222	1e-75	283
gi|6653093|gb|AF155770.1|	onlycross2nd-sanger_hyb_c131784	87.2	211	24	2	1	210	12	220	1e-53	210
gi|6653093|gb|AF155770.1|	onlycross2nd-sanger_hyb_c124338	96.4	111	4	0	112	222	127	17	3e-48	192
gi|6653093|gb|AF155770.1|	onlycross2nd-sanger_hyb_c60209	89.53	172	16	1	38	209	62	231	3e-48	192
gi|6653093|gb|AF155770.1|	onlycross2nd-sanger_hyb_c92499	95.45	88	2	1	382	467	18	105	2e-31	137
gi|6653093|gb|AF155770.1|	onlycross2nd-sanger_hyb_c90132	88.46	78	9	0	114	191	104	27	2e-15	83.8
gi|6653093|gb|AF155770.1|	onlycross2nd-sanger_hyb_c99580	88.57	70	6	1	153	222	21	88	2e-12	73.8
gi|6653093|gb|AF155770.1|	onlycross2nd-sanger_hyb_c72006	86.25	80	11	0	61	140	1	80	8e-12	71.9
gi|6653084|gb|AF155761.1|	onlycross2nd-sanger_hyb_c93214	88.21	195	22	1	9	202	236	42	5e-49	196
gi|6653084|gb|AF155761.1|	onlycross2nd-sanger_hyb_c99653	96.51	86	2	1	249	333	5	90	9e-32	139
gi|6653084|gb|AF155761.1|	onlycross2nd-sanger_hyb_c88586	92.71	96	6	1	1	96	95	1	3e-28	127
gi|6653084|gb|AF155761.1|	onlycross2nd-sanger_hyb_c118377	87.4	127	15	1	813	939	12	137	3e-25	117
gi|6653084|gb|AF155761.1|	onlycross2nd-sanger_hyb_c116518	93.75	48	3	0	747	794	77	30	2e-11	71.9
gi|6653084|gb|AF155761.1|	onlycross2nd-sanger_hyb_c100092	92.68	41	3	0	581	621	84	44	3e-07	58
gi|6653092|gb|AF155769.1|	LVN.4__096020_0651_2699	90.08	121	12	0	173	293	121	1	6e-34	145
gi|6653092|gb|AF155769.1|	onlycross2nd-sanger_hyb_c60973	96.55	58	2	0	433	490	126	69	3e-20	99.6
gi|6653092|gb|AF155769.1|	onlycross2nd-sanger_hyb_c74891	87.93	58	7	0	342	399	127	184	3e-08	60
gi|34761726|gb|AY299398.1|	onlycross2nd-sanger_hyb_c46190	94.46	379	17	3	19273	19648	9	386	6e-158	563
gi|34761726|gb|AY299398.1|	onlycross2nd-sanger_hyb_c46190	95.19	270	10	2	36986	37253	9	277	2e-114	418
gi|34761726|gb|AY299398.1|	onlycross2nd-sanger_hyb_c38042	94.96	337	14	2	25056	25391	5	339	2e-145	521
gi|34761726|gb|AY299398.1|	onlycross2nd-sanger_hyb_c54127	97.62	252	5	1	23197	23447	49	300	4e-122	444
gi|34761726|gb|AY299398.1|	onlycross2nd-sanger_hyb_c62382	92.06	315	24	1	32428	32741	1	315	9e-117	426
gi|34761726|gb|AY299398.1|	onlycross2nd-sanger_hyb_c62382	91.75	315	25	1	14892	15205	1	315	2e-114	418
gi|34761726|gb|AY299398.1|	onlycross2nd-sanger_hyb_c42377	95.45	264	8	3	36898	37159	262	1	8e-111	406
gi|34761726|gb|AY299398.1|	onlycross2nd-sanger_hyb_c42377	95.08	264	9	3	19185	19446	262	1	2e-108	398
gi|34761726|gb|AY299398.1|	onlycross2nd-sanger_hyb_c34758	94.4	268	12	2	25558	25822	20	287	1e-109	402
gi|34761726|gb|AY299398.1|	onlycross2nd-sanger_hyb_c84517	89.13	322	33	2	32497	32816	2	323	8e-105	387
gi|34761726|gb|AY299398.1|	onlycross2nd-sanger_hyb_c84517	88.82	322	34	2	14961	15280	2	323	2e-102	379
gi|34761726|gb|AY299398.1|	onlycross2nd-sanger_hyb_c67757	92.86	238	16	1	25411	25647	14	251	1e-94	353
gi|34761726|gb|AY299398.1|	onlycross2nd-sanger_hyb_c47203	91.04	279	19	2	18935	19208	12	289	4e-94	351
gi|34761726|gb|AY299398.1|	onlycross2nd-sanger_hyb_c47203	90.68	279	20	2	36648	36921	12	289	1e-91	343
gi|34761726|gb|AY299398.1|	onlycross2nd-sanger_hyb_c47203	89.31	131	13	1	18859	18988	3	133	8e-31	141
gi|34761726|gb|AY299398.1|	onlycross2nd-sanger_hyb_c47203	89.31	131	13	1	36572	36701	3	133	8e-31	141
gi|34761726|gb|AY299398.1|	onlycross2nd-sanger_hyb_c47203	97.22	72	2	0	18850	18921	63	134	1e-26	127
gi|34761726|gb|AY299398.1|	onlycross2nd-sanger_hyb_c47203	97.22	72	2	0	36563	36634	63	134	1e-26	127
gi|34761726|gb|AY299398.1|	onlycross2nd-sanger_hyb_c47203	86.96	69	9	0	18993	19061	1	69	4e-08	65.9
gi|34761726|gb|AY299398.1|	onlycross2nd-sanger_hyb_c47203	86.96	69	9	0	36706	36774	1	69	4e-08	65.9
gi|34761726|gb|AY299398.1|	onlycross2nd-sanger_hyb_c62341	95	220	10	1	19743	19961	27	246	4e-91	341
gi|34761726|gb|AY299398.1|	onlycross2nd-sanger_hyb_c34974	91.45	234	13	1	18932	19158	52	285	1e-81	309
gi|34761726|gb|AY299398.1|	onlycross2nd-sanger_hyb_c34974	91.03	234	14	1	36645	36871	52	285	4e-79	301
gi|34761726|gb|AY299398.1|	onlycross2nd-sanger_hyb_c34974	93.33	135	7	2	18856	18988	43	177	9e-43	180
gi|34761726|gb|AY299398.1|	onlycross2nd-sanger_hyb_c34974	93.33	135	7	2	36569	36701	43	177	9e-43	180
gi|34761726|gb|AY299398.1|	onlycross2nd-sanger_hyb_c34974	96.83	63	2	0	18995	19057	46	108	3e-21	109
gi|34761726|gb|AY299398.1|	onlycross2nd-sanger_hyb_c34974	96.83	63	2	0	36708	36770	46	108	3e-21	109
gi|34761726|gb|AY299398.1|	onlycross2nd-sanger_hyb_c34974	96.55	58	2	0	18864	18921	121	178	3e-18	99.6
gi|34761726|gb|AY299398.1|	onlycross2nd-sanger_hyb_c34974	96.55	58	2	0	36577	36634	121	178	3e-18	99.6
gi|34761726|gb|AY299398.1|	onlycross2nd-sanger_hyb_c51210	91.29	241	18	2	19793	20031	88	327	4e-79	301
gi|34761726|gb|AY299398.1|	onlycross2nd-sanger_hyb_c30821	84.88	324	47	2	21750	22071	350	27	8e-71	274
gi|34761726|gb|AY299398.1|	onlycross2nd-sanger_hyb_c114350	96.69	151	5	0	29002	29152	1	151	5e-69	268
gi|34761726|gb|AY299398.1|	onlycross2nd-sanger_hyb_c84041	95.51	156	7	0	29100	29255	160	5	5e-66	258
gi|34761726|gb|AY299398.1|	onlycross2nd-sanger_hyb_c9884	91.51	212	13	3	37044	37254	552	759	5e-66	258
gi|34761726|gb|AY299398.1|	onlycross2nd-sanger_hyb_c9884	91	211	14	3	19331	19540	552	758	5e-63	248
gi|34761726|gb|AY299398.1|	onlycross2nd-sanger_hyb_c9884	85.14	175	18	3	36792	36963	302	471	1e-26	127
gi|34761726|gb|AY299398.1|	onlycross2nd-sanger_hyb_c9884	84.57	175	19	3	19079	19250	302	471	3e-24	119
gi|34761726|gb|AY299398.1|	onlycross2nd-sanger_hyb_c9884	95.89	73	2	1	18708	18779	4	76	2e-22	113
gi|34761726|gb|AY299398.1|	onlycross2nd-sanger_hyb_c9884	95.89	73	2	1	36421	36492	4	76	2e-22	113
gi|34761726|gb|AY299398.1|	onlycross2nd-sanger_hyb_c39745	87.6	242	30	0	6623	6864	250	9	3e-61	242
gi|34761726|gb|AY299398.1|	onlycross2nd-sanger_hyb_c82748	92.05	176	8	1	18991	19160	127	302	1e-60	240
gi|34761726|gb|AY299398.1|	onlycross2nd-sanger_hyb_c82748	91.48	176	9	1	36704	36873	127	302	3e-58	232
gi|34761726|gb|AY299398.1|	onlycross2nd-sanger_hyb_c82748	94.83	58	3	0	18864	18921	137	194	6e-16	91.7
gi|34761726|gb|AY299398.1|	onlycross2nd-sanger_hyb_c82748	94.83	58	3	0	36577	36634	137	194	6e-16	91.7
gi|34761726|gb|AY299398.1|	onlycross2nd-sanger_hyb_c82748	94.74	57	3	0	18932	18988	137	193	3e-15	89.7
gi|34761726|gb|AY299398.1|	onlycross2nd-sanger_hyb_c82748	94.74	57	3	0	36645	36701	137	193	3e-15	89.7
gi|34761726|gb|AY299398.1|	onlycross2nd-sanger_hyb_c38969	92.07	164	13	0	21334	21497	9	172	2e-56	226
gi|34761726|gb|AY299398.1|	onlycross2nd-sanger_hyb_c85720	89.13	184	20	0	7640	7823	185	2	4e-54	218
gi|34761726|gb|AY299398.1|	onlycross2nd-sanger_hyb_c72361	88.73	204	22	1	21444	21646	4	207	6e-53	214
gi|34761726|gb|AY299398.1|	onlycross2nd-sanger_hyb_c120785	94.66	131	6	1	27719	27849	1	130	4e-51	208
gi|34761726|gb|AY299398.1|	onlycross2nd-sanger_hyb_c61022	92.05	151	11	1	19914	20063	151	1	6e-50	204
gi|34761726|gb|AY299398.1|	onlycross2nd-sanger_hyb_c111424	84.3	293	40	5	19746	20033	292	1	4e-48	198
gi|34761726|gb|AY299398.1|	onlycross2nd-sanger_hyb_c52084	97.22	108	3	0	29286	29393	1	108	9e-46	190
gi|34761726|gb|AY299398.1|	onlycross2nd-sanger_hyb_c79225	84.82	257	37	2	28861	29116	18	273	4e-45	188
gi|34761726|gb|AY299398.1|	onlycross2nd-sanger_hyb_c89719	98.04	102	2	0	27317	27418	105	4	1e-44	186
gi|34761726|gb|AY299398.1|	onlycross2nd-sanger_hyb_c83201	88.64	176	19	1	19772	19947	178	4	1e-44	186
gi|34761726|gb|AY299398.1|	onlycross2nd-sanger_hyb_c83201	100	30	0	0	19600	19629	337	308	2e-06	60
gi|34761726|gb|AY299398.1|	onlycross2nd-sanger_hyb_c118368	93.23	133	8	1	20008	20140	1	132	6e-44	184
gi|34761726|gb|AY299398.1|	onlycross2nd-sanger_hyb_c50155	90.48	147	14	0	21325	21471	16	162	9e-43	180
gi|34761726|gb|AY299398.1|	onlycross2nd-sanger_hyb_c45417	90	170	14	3	37045	37214	223	57	4e-42	178
gi|34761726|gb|AY299398.1|	onlycross2nd-sanger_hyb_c45417	89.41	170	15	3	19332	19501	223	57	9e-40	170
gi|34761726|gb|AY299398.1|	onlycross2nd-sanger_hyb_c110307	96.12	103	4	0	21902	22004	1	103	1e-41	176
gi|34761726|gb|AY299398.1|	onlycross2nd-sanger_hyb_c87293	94.64	112	6	0	11332	11443	1	112	6e-41	174
gi|34761726|gb|AY299398.1|	onlycross2nd-sanger_hyb_c69324	95.45	110	2	1	25799	25905	112	3	6e-41	174
gi|34761726|gb|AY299398.1|	onlycross2nd-sanger_hyb_c79438	90.14	142	13	1	27352	27493	15	155	1e-38	167
gi|34761726|gb|AY299398.1|	onlycross2nd-sanger_hyb_c59311	89.03	155	14	3	37044	37198	161	10	5e-38	165
gi|34761726|gb|AY299398.1|	onlycross2nd-sanger_hyb_c59311	88.39	155	15	3	19331	19485	161	10	1e-35	157
gi|34761726|gb|AY299398.1|	onlycross2nd-sanger_hyb_c97294	85.48	186	27	0	21116	21301	8	193	3e-36	159
gi|34761726|gb|AY299398.1|	onlycross2nd-sanger_hyb_c57414	93.58	109	5	1	20126	20232	106	214	3e-36	159
gi|34761726|gb|AY299398.1|	onlycross2nd-sanger_hyb_c80283	80.38	209	41	0	20516	20724	233	25	1e-35	157
gi|34761726|gb|AY299398.1|	LVN.1__248616_0731_0754	91.45	117	10	0	27024	27140	1	117	2e-34	153
gi|34761726|gb|AY299398.1|	onlycross2nd-sanger_hyb_c12704	85.39	178	13	2	37046	37212	306	131	2e-34	153
gi|34761726|gb|AY299398.1|	onlycross2nd-sanger_hyb_c12704	84.83	178	14	2	19333	19499	306	131	5e-32	145
gi|34761726|gb|AY299398.1|	onlycross2nd-sanger_hyb_c65553	92.66	109	6	1	36675	36781	218	110	1e-32	147
gi|34761726|gb|AY299398.1|	onlycross2nd-sanger_hyb_c65553	92.66	109	6	1	18962	19068	218	110	1e-32	147
gi|34761726|gb|AY299398.1|	onlycross2nd-sanger_hyb_c65553	100	56	0	0	36645	36700	179	124	7e-22	111
gi|34761726|gb|AY299398.1|	onlycross2nd-sanger_hyb_c65553	100	56	0	0	36577	36632	179	124	7e-22	111
gi|34761726|gb|AY299398.1|	onlycross2nd-sanger_hyb_c65553	100	56	0	0	18932	18987	179	124	7e-22	111
gi|34761726|gb|AY299398.1|	onlycross2nd-sanger_hyb_c65553	100	56	0	0	18864	18919	179	124	7e-22	111
gi|34761726|gb|AY299398.1|	onlycross2nd-sanger_hyb_c79527	98.68	76	1	0	35317	35392	102	27	2e-31	143
gi|34761726|gb|AY299398.1|	onlycross2nd-sanger_hyb_c79527	98.68	76	1	0	17781	17856	102	27	2e-31	143
gi|34761726|gb|AY299398.1|	onlycross2nd-sanger_hyb_c62073	86.67	180	21	3	18006	18183	1	179	2e-31	143
gi|34761726|gb|AY299398.1|	onlycross2nd-sanger_hyb_c62073	86.67	180	21	3	35542	35719	1	179	2e-31	143
gi|34761726|gb|AY299398.1|	onlycross2nd-sanger_hyb_c65772	84.1	195	31	0	20675	20869	227	33	8e-31	141
gi|34761726|gb|AY299398.1|	onlycross2nd-sanger_hyb_c57046	88.98	127	14	0	2718	2844	156	30	8e-31	141
gi|34761726|gb|AY299398.1|	onlycross2nd-sanger_hyb_c99546	95.29	85	4	0	26822	26906	85	1	1e-29	137
gi|34761726|gb|AY299398.1|	onlycross2nd-sanger_hyb_c77604	88.24	153	15	3	112	264	1	150	1e-29	137
gi|34761726|gb|AY299398.1|	onlycross2nd-sanger_hyb_c77604	88.24	153	15	3	12013	12165	1	150	1e-29	137
gi|34761726|gb|AY299398.1|	onlycross2nd-sanger_hyb_c134728	86.72	128	17	0	19763	19890	128	1	5e-29	135
gi|34761726|gb|AY299398.1|	onlycross2nd-sanger_hyb_c115213	94.25	87	5	0	36005	36091	1	87	2e-28	133
gi|34761726|gb|AY299398.1|	onlycross2nd-sanger_hyb_c29216	97.33	75	2	0	18708	18782	7	81	2e-28	133
gi|34761726|gb|AY299398.1|	onlycross2nd-sanger_hyb_c29216	97.33	75	2	0	36421	36495	7	81	2e-28	133
gi|34761726|gb|AY299398.1|	onlycross2nd-sanger_hyb_s134519	91.84	98	8	0	19787	19884	15	112	7e-28	131
gi|34761726|gb|AY299398.1|	onlycross2nd-sanger_hyb_c91083	96	75	3	0	18708	18782	7	81	3e-27	129
gi|34761726|gb|AY299398.1|	onlycross2nd-sanger_hyb_c91083	96	75	3	0	36421	36495	7	81	3e-27	129
gi|34761726|gb|AY299398.1|	onlycross2nd-sanger_hyb_c91083	95.45	66	1	2	18993	19057	163	227	6e-16	91.7
gi|34761726|gb|AY299398.1|	onlycross2nd-sanger_hyb_c91083	95.45	66	1	2	36706	36770	163	227	6e-16	91.7
gi|34761726|gb|AY299398.1|	onlycross2nd-sanger_hyb_c91083	93.75	64	3	1	18859	18921	165	228	1e-14	87.7
gi|34761726|gb|AY299398.1|	onlycross2nd-sanger_hyb_c91083	93.75	64	3	1	36572	36634	165	228	1e-14	87.7
gi|34761726|gb|AY299398.1|	onlycross2nd-sanger_hyb_c91083	96.15	52	1	1	18938	18988	176	227	2e-12	79.8
gi|34761726|gb|AY299398.1|	onlycross2nd-sanger_hyb_c91083	96.15	52	1	1	36651	36701	176	227	2e-12	79.8
gi|34761726|gb|AY299398.1|	onlycross2nd-sanger_hyb_c85629	92.93	99	4	2	36060	36156	117	20	1e-26	127
gi|34761726|gb|AY299398.1|	onlycross2nd-sanger_hyb_c84076	100	64	0	0	35990	36053	64	1	1e-26	127
gi|34761726|gb|AY299398.1|	onlycross2nd-sanger_hyb_c57212	92.39	92	7	0	14164	14255	92	1	1e-26	127
gi|34761726|gb|AY299398.1|	onlycross2nd-sanger_hyb_s134604	93.41	91	5	1	19835	19925	10	99	5e-26	125
gi|34761726|gb|AY299398.1|	onlycross2nd-sanger_hyb_c120463	95.95	74	3	0	24758	24831	1	74	2e-25	123
gi|34761726|gb|AY299398.1|	onlycross2nd-sanger_hyb_c58310	89.52	105	11	0	18935	19039	147	251	7e-25	121
gi|34761726|gb|AY299398.1|	onlycross2nd-sanger_hyb_c58310	89.52	105	11	0	36648	36752	147	251	7e-25	121
gi|34761726|gb|AY299398.1|	onlycross2nd-sanger_hyb_c58310	86.41	103	13	1	18867	18968	147	249	4e-14	85.7
gi|34761726|gb|AY299398.1|	onlycross2nd-sanger_hyb_c58310	86.41	103	13	1	36580	36681	147	249	4e-14	85.7
gi|34761726|gb|AY299398.1|	onlycross2nd-sanger_hyb_c58310	86.67	60	8	0	18998	19057	141	200	4e-05	56
gi|34761726|gb|AY299398.1|	onlycross2nd-sanger_hyb_c58310	86.67	60	8	0	36711	36770	141	200	4e-05	56
gi|34761726|gb|AY299398.1|	onlycross2nd-sanger_hyb_c88537	89.72	107	10	1	18141	18246	1	107	1e-23	117
gi|34761726|gb|AY299398.1|	onlycross2nd-sanger_hyb_c88537	89.72	107	10	1	35677	35782	1	107	1e-23	117
gi|34761726|gb|AY299398.1|	onlycross2nd-sanger_hyb_c58087	81.46	205	38	0	3025	3229	1	205	1e-23	117
gi|34761726|gb|AY299398.1|	onlycross2nd-sanger_hyb_c54784	90.43	94	9	0	37726	37819	2	95	4e-23	115
gi|34761726|gb|AY299398.1|	onlycross2nd-sanger_hyb_c49950	81.77	203	37	0	28828	29030	203	1	2e-22	113
gi|34761726|gb|AY299398.1|	onlycross2nd-sanger_hyb_s134472	95.59	68	3	0	19789	19856	15	82	7e-22	111
gi|34761726|gb|AY299398.1|	onlycross2nd-sanger_hyb_c91910	98.31	59	1	0	19593	19651	1	59	3e-21	109
gi|34761726|gb|AY299398.1|	onlycross2nd-sanger_hyb_c77575	83.89	149	24	0	29167	29315	8	156	3e-21	109
gi|34761726|gb|AY299398.1|	onlycross2nd-sanger_hyb_c108251	92.68	82	5	1	19746	19826	110	29	1e-20	107
gi|34761726|gb|AY299398.1|	onlycross2nd-sanger_hyb_c97109	91.01	89	7	1	21078	21165	1	89	4e-20	105
gi|34761726|gb|AY299398.1|	onlycross2nd-sanger_hyb_c90541	92.21	77	6	0	30963	31039	77	1	4e-20	105
gi|34761726|gb|AY299398.1|	onlycross2nd-sanger_hyb_c90541	86.14	101	10	2	31143	31239	103	3	1e-11	77.8
gi|34761726|gb|AY299398.1|	onlycross2nd-sanger_hyb_c42634	85.19	135	19	1	22419	22552	64	198	4e-20	105
gi|34761726|gb|AY299398.1|	onlycross2nd-sanger_hyb_c117236	89.29	84	9	0	32036	32119	25	108	2e-19	103
gi|34761726|gb|AY299398.1|	onlycross2nd-sanger_hyb_c117236	89.16	83	9	0	14501	14583	26	108	7e-19	101
gi|34761726|gb|AY299398.1|	onlycross2nd-sanger_hyb_c120228	88.24	102	9	2	29003	29101	1	102	7e-19	101
gi|34761726|gb|AY299398.1|	onlycross2nd-sanger_hyb_c92344	89.66	87	9	0	27388	27474	87	1	7e-19	101
gi|34761726|gb|AY299398.1|	onlycross2nd-sanger_hyb_c90046	92	75	6	0	37813	37887	102	28	7e-19	101
gi|34761726|gb|AY299398.1|	onlycross2nd-sanger_hyb_s134481	90.24	82	8	0	19788	19869	82	1	3e-18	99.6
gi|34761726|gb|AY299398.1|	onlycross2nd-sanger_hyb_c91006	89.89	89	8	1	18696	18783	5	93	1e-17	97.6
gi|34761726|gb|AY299398.1|	onlycross2nd-sanger_hyb_c91006	89.89	89	8	1	36409	36496	5	93	1e-17	97.6
gi|34761726|gb|AY299398.1|	onlycross2nd-sanger_hyb_c47527	83.44	163	25	2	21902	22063	256	95	1e-17	97.6
gi|34761726|gb|AY299398.1|	onlycross2nd-sanger_hyb_c47527	100	40	0	0	22093	22132	134	95	2e-12	79.8
gi|34761726|gb|AY299398.1|	onlycross2nd-sanger_hyb_s134683	87.5	96	12	0	19771	19866	96	1	4e-17	95.6
gi|34761726|gb|AY299398.1|	onlycross2nd-sanger_hyb_c111073	96.43	56	2	0	13826	13881	76	21	4e-17	95.6
gi|34761726|gb|AY299398.1|	onlycross2nd-sanger_hyb_c95046	92.65	68	5	0	22501	22568	91	24	4e-17	95.6
gi|34761726|gb|AY299398.1|	onlycross2nd-sanger_hyb_c79703	91.67	72	6	0	29707	29778	11	82	4e-17	95.6
gi|34761726|gb|AY299398.1|	onlycross2nd-sanger_hyb_s129968	88.51	87	10	0	19771	19857	87	1	2e-16	93.7
gi|34761726|gb|AY299398.1|	onlycross2nd-sanger_hyb_c88513	96.3	54	2	0	32541	32594	55	108	6e-16	91.7
gi|34761726|gb|AY299398.1|	onlycross2nd-sanger_hyb_c88513	94.44	54	3	0	15005	15058	55	108	2e-13	83.8
gi|34761726|gb|AY299398.1|	onlycross2nd-sanger_hyb_c88196	87.64	89	11	0	5458	5546	5	93	3e-15	89.7
gi|34761726|gb|AY299398.1|	onlycross2nd-sanger_hyb_c69197	89.74	78	4	1	12692	12765	96	19	3e-15	89.7
gi|34761726|gb|AY299398.1|	onlycross2nd-sanger_hyb_c69197	88.46	78	5	1	791	864	96	19	6e-13	81.8
gi|34761726|gb|AY299398.1|	onlycross2nd-sanger_hyb_c114573	81.52	184	33	1	29288	29471	13	195	1e-14	87.7
gi|34761726|gb|AY299398.1|	onlycross2nd-sanger_hyb_c84294	87.25	102	11	2	29633	29733	184	284	1e-14	87.7
gi|34761726|gb|AY299398.1|	onlycross2nd-sanger_hyb_c29397	86	100	14	0	29024	29123	295	196	1e-14	87.7
gi|34761726|gb|AY299398.1|	onlycross2nd-sanger_hyb_c120445	80.9	178	34	0	21629	21806	179	2	2e-13	83.8
gi|34761726|gb|AY299398.1|	onlycross2nd-sanger_hyb_c118106	89.71	68	7	0	26689	26756	47	114	2e-13	83.8
gi|34761726|gb|AY299398.1|	onlycross2nd-sanger_hyb_c79849	88.76	89	7	2	30618	30705	49	135	2e-13	83.8
gi|34761726|gb|AY299398.1|	onlycross2nd-sanger_hyb_c109015	91.8	61	5	0	22518	22578	4	64	6e-13	81.8
gi|34761726|gb|AY299398.1|	onlycross2nd-sanger_hyb_c103378	83.48	115	19	0	3288	3402	115	1	6e-13	81.8
gi|34761726|gb|AY299398.1|	onlycross2nd-sanger_hyb_c95307	86.46	96	12	1	16897	16991	96	1	2e-12	79.8
gi|34761726|gb|AY299398.1|	onlycross2nd-sanger_hyb_c95307	85.42	96	13	1	34433	34527	96	1	6e-10	71.9
gi|34761726|gb|AY299398.1|	onlycross2nd-sanger_hyb_c97513	97.67	43	1	0	27351	27393	43	1	1e-11	77.8
gi|34761726|gb|AY299398.1|	onlycross2nd-sanger_hyb_c47775	87.65	81	7	1	19989	20066	1	81	1e-11	77.8
gi|34761726|gb|AY299398.1|	onlycross2nd-sanger_hyb_c18971	91.94	62	4	1	981	1041	142	203	4e-11	75.8
gi|34761726|gb|AY299398.1|	onlycross2nd-sanger_hyb_c18971	90	60	5	1	12884	12942	144	203	1e-07	63.9
gi|34761726|gb|AY299398.1|	onlycross2nd-sanger_hyb_c117183	92.31	65	3	2	37045	37109	205	267	2e-10	73.8
gi|34761726|gb|AY299398.1|	onlycross2nd-sanger_hyb_c117183	90.77	65	4	2	19332	19396	205	267	4e-08	65.9
gi|34761726|gb|AY299398.1|	onlycross2nd-sanger_hyb_c42165	77.97	227	50	0	28380	28606	308	82	2e-10	73.8
gi|34761726|gb|AY299398.1|	onlycross2nd-sanger_hyb_c92345	87.5	80	9	1	27450	27528	100	21	6e-10	71.9
gi|34761726|gb|AY299398.1|	onlycross2nd-sanger_hyb_c90954	84.78	92	14	0	28673	28764	102	11	6e-10	71.9
gi|34761726|gb|AY299398.1|	onlycross2nd-sanger_hyb_c100487	91.84	49	4	0	37164	37212	117	69	2e-09	69.9
gi|34761726|gb|AY299398.1|	onlycross2nd-sanger_hyb_c100487	91.84	49	4	0	19451	19499	117	69	2e-09	69.9
gi|34761726|gb|AY299398.1|	onlycross2nd-sanger_hyb_c94084	94.12	51	2	1	35299	35349	50	1	2e-09	69.9
gi|34761726|gb|AY299398.1|	onlycross2nd-sanger_hyb_c94084	94.12	51	2	1	17763	17813	50	1	2e-09	69.9
gi|34761726|gb|AY299398.1|	onlycross2nd-sanger_hyb_c89329	88.89	72	3	2	18995	19061	1	72	2e-09	69.9
gi|34761726|gb|AY299398.1|	onlycross2nd-sanger_hyb_c89329	88.89	72	3	2	36708	36774	1	72	2e-09	69.9
gi|34761726|gb|AY299398.1|	onlycross2nd-sanger_hyb_c65302	81.25	144	24	2	14114	14257	107	247	2e-09	69.9
gi|34761726|gb|AY299398.1|	onlycross2nd-sanger_hyb_c124243	100	34	0	0	20197	20230	62	29	9e-09	67.9
gi|34761726|gb|AY299398.1|	onlycross2nd-sanger_hyb_c112080	83.75	80	13	0	19884	19963	1	80	9e-09	67.9
gi|34761726|gb|AY299398.1|	onlycross2nd-sanger_hyb_c110450	88.71	62	7	0	7082	7143	73	12	9e-09	67.9
gi|34761726|gb|AY299398.1|	onlycross2nd-sanger_hyb_c61894	94	50	2	1	37045	37094	202	250	9e-09	67.9
gi|34761726|gb|AY299398.1|	onlycross2nd-sanger_hyb_c61894	89.23	65	6	1	35991	36055	40	103	4e-08	65.9
gi|34761726|gb|AY299398.1|	onlycross2nd-sanger_hyb_c61894	92	50	3	1	19332	19381	202	250	2e-06	60
gi|34761726|gb|AY299398.1|	onlycross2nd-sanger_hyb_c14640	84.44	90	14	0	29373	29462	228	317	9e-09	67.9
gi|34761726|gb|AY299398.1|	onlycross2nd-sanger_hyb_c11077	84.44	90	14	0	29373	29462	147	58	9e-09	67.9
gi|34761726|gb|AY299398.1|	onlycross2nd-sanger_hyb_c51161	88.41	69	7	1	32561	32628	69	1	4e-08	65.9
gi|34761726|gb|AY299398.1|	onlycross2nd-sanger_hyb_c51161	88.41	69	7	1	15025	15092	69	1	4e-08	65.9
gi|34761726|gb|AY299398.1|	onlycross2nd-sanger_hyb_c917	86.96	69	9	0	37804	37872	729	797	4e-08	65.9
gi|34761726|gb|AY299398.1|	onlycross2nd-sanger_hyb_c109678	83	100	17	0	25150	25249	9	108	1e-07	63.9
gi|34761726|gb|AY299398.1|	onlycross2nd-sanger_hyb_c103843	82.26	124	21	1	22866	22988	56	179	1e-07	63.9
gi|34761726|gb|AY299398.1|	onlycross2nd-sanger_hyb_c102556	83.33	108	17	1	17211	17317	17	124	1e-07	63.9
gi|34761726|gb|AY299398.1|	onlycross2nd-sanger_hyb_c102556	83.33	108	17	1	34747	34853	17	124	1e-07	63.9
gi|34761726|gb|AY299398.1|	onlycross2nd-sanger_hyb_c80277	80.23	177	33	2	16725	16900	201	26	6e-07	61.9
gi|34761726|gb|AY299398.1|	onlycross2nd-sanger_hyb_c51871	100	31	0	0	11858	11888	39	69	6e-07	61.9
gi|34761726|gb|AY299398.1|	onlycross2nd-sanger_hyb_c10734	94.87	39	2	0	30657	30695	105	143	6e-07	61.9
gi|34761726|gb|AY299398.1|	onlycross2nd-sanger_hyb_c110553	80	100	20	0	26962	27061	17	116	2e-06	60
gi|34761726|gb|AY299398.1|	onlycross2nd-sanger_hyb_c96317	87.5	56	7	0	29633	29688	103	158	2e-06	60
gi|34761726|gb|AY299398.1|	onlycross2nd-sanger_hyb_c88557	90	50	5	0	35295	35344	52	3	2e-06	60
gi|34761726|gb|AY299398.1|	onlycross2nd-sanger_hyb_c88557	90	50	5	0	17759	17808	52	3	2e-06	60
gi|34761726|gb|AY299398.1|	onlycross2nd-sanger_hyb_c85523	85.71	70	10	0	3696	3765	70	1	2e-06	60
gi|34761726|gb|AY299398.1|	onlycross2nd-sanger_hyb_c56746	91.3	46	4	0	31390	31435	4	49	2e-06	60
gi|34761726|gb|AY299398.1|	onlycross2nd-sanger_hyb_c41779	92.86	42	3	0	29373	29414	147	188	2e-06	60
gi|34761726|gb|AY299398.1|	onlycross2nd-sanger_hyb_c33831	85.88	85	9	2	14175	14257	207	290	2e-06	60
gi|34761726|gb|AY299398.1|	onlycross2nd-sanger_hyb_c10524	100	30	0	0	36533	36562	336	307	2e-06	60
gi|34761726|gb|AY299398.1|	onlycross2nd-sanger_hyb_c10524	100	30	0	0	18820	18849	336	307	2e-06	60
gi|34761726|gb|AY299398.1|	onlycross2nd-sanger_hyb_c119406	81.19	101	19	0	23194	23294	121	21	9e-06	58
gi|34761726|gb|AY299398.1|	onlycross2nd-sanger_hyb_c92877	84.42	77	12	0	29395	29471	15	91	9e-06	58
gi|34761726|gb|AY299398.1|	onlycross2nd-sanger_hyb_c92396	88.68	53	6	0	2781	2833	74	22	9e-06	58
gi|34761726|gb|AY299398.1|	onlycross2nd-sanger_hyb_c92341	89.8	49	5	0	28718	28766	1	49	9e-06	58
gi|34761726|gb|AY299398.1|	onlycross2nd-sanger_hyb_c86027	91.11	45	4	0	30963	31007	13	57	9e-06	58
gi|34761726|gb|AY299398.1|	onlycross2nd-sanger_hyb_c68013	91.07	56	2	2	36973	37026	58	4	9e-06	58
gi|34761726|gb|AY299398.1|	onlycross2nd-sanger_hyb_c68013	91.07	56	2	2	19260	19313	58	4	9e-06	58
gi|34761726|gb|AY299398.1|	onlycross2nd-sanger_hyb_c118076	92.5	40	3	0	23581	23620	81	120	4e-05	56
gi|34761726|gb|AY299398.1|	onlycross2nd-sanger_hyb_c19667	89.58	48	5	0	4800	4847	51	4	4e-05	56

## Sheet: second pass assembly
Retrotransposon fragments found in 35 unigenes, 52 blast hits
Query id (based on ref. [4])	Subject id	% identity	alignment length	mismatches	gap openings	q. start	q. end	s. start	s. end	e-value	bit score
gi|6653072|gb|AF155749.1|	Ps_contig_mira-and-tgicl-ass_28385	87.5	96	12	0	1	96	290	385	3e-19	95.6
gi|6653072|gb|AF155749.1|	Ps_contig_mira-and-tgicl-ass_1053	87.23	94	12	0	3	96	47	140	4e-18	91.7
gi|6653072|gb|AF155749.1|	Ps_contig_mira-and-tgicl-ass_1063	85.42	96	14	0	1	96	128	33	2e-14	79.8
gi|6653072|gb|AF155749.1|	Ps_singlet_mira-and-tgicl-ass_1351	91.8	61	4	1	6	65	38	98	1e-12	73.8
gi|6653072|gb|AF155749.1|	Ps_contig_mira-and-tgicl-ass_28387	88.31	77	8	1	6	81	139	215	1e-12	73.8
gi|6653072|gb|AF155749.1|	Ps_contig_mira-and-tgicl-ass_28378	86.67	75	10	0	1	75	124	50	1e-12	73.8
gi|6653072|gb|AF155749.1|	Ps_contig_mira-and-tgicl-ass_28384	88.31	77	7	2	6	81	527	602	2e-10	65.9
gi|6653072|gb|AF155749.1|	Ps_contig_mira-and-tgicl-ass_28377	87.01	77	8	2	6	81	453	528	6e-08	58
gi|6653072|gb|AF155749.1|	Ps_singlet_mira-and-tgicl-ass_1354	88.06	67	6	2	6	71	5	70	9e-07	54
gi|6653072|gb|AF155749.1|	Ps_contig_mira-and-tgicl-ass_1054	90.2	51	4	1	12	61	238	288	9e-07	54
gi|6653072|gb|AF155749.1|	Ps_contig_mira-and-tgicl-ass_1048	85.29	68	8	2	15	81	128	194	6e-05	48.1
gi|6653065|gb|AF155742.1|	Ps_contig_mira-and-tgicl-ass_30030	95.96	223	9	0	1	223	147	369	2e-102	371
gi|6653093|gb|AF155770.1|	Ps_contig_mira-and-tgicl-ass_30030	99.07	215	2	0	8	222	154	368	3e-114	410
gi|34761726|gb|AY299398.1|	Ps_contig_mira-and-tgicl-ass_30344	93.81	323	18	2	19743	20063	17	339	7e-131	472
gi|34761726|gb|AY299398.1|	Ps_contig_mira-and-tgicl-ass_10418	94.4	268	12	2	25558	25822	20	287	5e-110	402
gi|34761726|gb|AY299398.1|	Ps_contig_mira-and-tgicl-ass_10419	92.86	238	16	1	25411	25647	14	251	4e-95	353
gi|34761726|gb|AY299398.1|	Ps_contig_mira-and-tgicl-ass_13786	91.51	212	13	3	37044	37254	552	759	2e-66	258
gi|34761726|gb|AY299398.1|	Ps_contig_mira-and-tgicl-ass_13786	91	211	14	3	19331	19540	552	758	2e-63	248
gi|34761726|gb|AY299398.1|	Ps_contig_mira-and-tgicl-ass_13786	85.14	175	18	3	36792	36963	302	471	4e-27	127
gi|34761726|gb|AY299398.1|	Ps_contig_mira-and-tgicl-ass_13786	84.57	175	19	3	19079	19250	302	471	1e-24	119
gi|34761726|gb|AY299398.1|	Ps_contig_mira-and-tgicl-ass_13786	95.89	73	2	1	18708	18779	4	76	7e-23	113
gi|34761726|gb|AY299398.1|	Ps_contig_mira-and-tgicl-ass_13786	95.89	73	2	1	36421	36492	4	76	7e-23	113
gi|34761726|gb|AY299398.1|	Ps_contig_mira-and-tgicl-ass_30345	88.7	177	19	1	19771	19947	179	4	1e-45	188
gi|34761726|gb|AY299398.1|	Ps_contig_mira-and-tgicl-ass_30345	100	30	0	0	19600	19629	337	308	9e-07	60
gi|34761726|gb|AY299398.1|	Ps_contig_mira-and-tgicl-ass_35661	96.08	102	4	0	35990	36091	218	319	3e-40	170
gi|34761726|gb|AY299398.1|	Ps_contig_mira-and-tgicl-ass_30346	91.3	138	11	1	19788	19925	138	2	3e-40	170
gi|34761726|gb|AY299398.1|	Ps_contig_mira-and-tgicl-ass_13949	90.14	142	13	1	27352	27493	15	155	5e-39	167
gi|34761726|gb|AY299398.1|	Ps_contig_mira-and-tgicl-ass_38762	81.64	305	55	1	29167	29471	8	311	8e-35	153
gi|34761726|gb|AY299398.1|	Ps_contig_mira-and-tgicl-ass_10797	92.66	109	6	1	36675	36781	218	110	5e-33	147
gi|34761726|gb|AY299398.1|	Ps_contig_mira-and-tgicl-ass_10797	92.66	109	6	1	18962	19068	218	110	5e-33	147
gi|34761726|gb|AY299398.1|	Ps_contig_mira-and-tgicl-ass_10797	100	56	0	0	36645	36700	179	124	3e-22	111
gi|34761726|gb|AY299398.1|	Ps_contig_mira-and-tgicl-ass_10797	100	56	0	0	36577	36632	179	124	3e-22	111
gi|34761726|gb|AY299398.1|	Ps_contig_mira-and-tgicl-ass_10797	100	56	0	0	18932	18987	179	124	3e-22	111
gi|34761726|gb|AY299398.1|	Ps_contig_mira-and-tgicl-ass_10797	100	56	0	0	18864	18919	179	124	3e-22	111
gi|34761726|gb|AY299398.1|	Ps_contig_mira-and-tgicl-ass_8235	92.93	99	4	2	36060	36156	117	20	4e-27	127
gi|34761726|gb|AY299398.1|	Ps_contig_mira-and-tgicl-ass_9956	81.77	203	37	0	28828	29030	203	1	7e-23	113
gi|34761726|gb|AY299398.1|	Ps_singlet_mira-and-tgicl-ass_4502	95.59	68	3	0	19789	19856	15	82	3e-22	111
gi|34761726|gb|AY299398.1|	Ps_contig_mira-and-tgicl-ass_14016	85.19	135	19	1	22419	22552	64	198	2e-20	105
gi|34761726|gb|AY299398.1|	Ps_contig_mira-and-tgicl-ass_30031	86	100	14	0	29024	29123	295	196	4e-15	87.7
gi|34761726|gb|AY299398.1|	Ps_contig_mira-and-tgicl-ass_11486	83.48	115	19	0	3288	3402	115	1	2e-13	81.8
gi|34761726|gb|AY299398.1|	Ps_contig_mira-and-tgicl-ass_13950	97.67	43	1	0	27351	27393	43	1	4e-12	77.8
gi|34761726|gb|AY299398.1|	Ps_contig_mira-and-tgicl-ass_36315	91.94	62	4	1	981	1041	142	203	1e-11	75.8
gi|34761726|gb|AY299398.1|	Ps_contig_mira-and-tgicl-ass_36315	90	60	5	1	12884	12942	144	203	6e-08	63.9
gi|34761726|gb|AY299398.1|	Ps_contig_mira-and-tgicl-ass_36315	94.29	35	2	0	12794	12828	58	92	5e-05	54
gi|34761726|gb|AY299398.1|	Ps_contig_mira-and-tgicl-ass_30030	84.44	90	14	0	29373	29462	226	315	4e-09	67.9
gi|34761726|gb|AY299398.1|	Ps_contig_mira-and-tgicl-ass_10796	94	50	2	1	37045	37094	202	250	4e-09	67.9
gi|34761726|gb|AY299398.1|	Ps_contig_mira-and-tgicl-ass_10796	89.23	65	6	1	35991	36055	40	103	1e-08	65.9
gi|34761726|gb|AY299398.1|	Ps_contig_mira-and-tgicl-ass_10796	92	50	3	1	19332	19381	202	250	9e-07	60
gi|34761726|gb|AY299398.1|	Ps_contig_mira-and-tgicl-ass_5274	86.96	69	9	0	37804	37872	729	797	1e-08	65.9
gi|34761726|gb|AY299398.1|	Ps_contig_mira-and-tgicl-ass_30859	85.54	83	11	1	14175	14257	231	150	2e-07	61.9
gi|34761726|gb|AY299398.1|	Ps_contig_mira-and-tgicl-ass_6217	94.87	39	2	0	30657	30695	105	143	2e-07	61.9
gi|34761726|gb|AY299398.1|	Ps_contig_mira-and-tgicl-ass_4103	85.88	85	9	2	14175	14257	207	290	9e-07	60
