# Supplementary material for: Comprehensive transcriptome analysis of the highly complex Pisum sativum genome using next generation sequencing
Source: BMC Genomics. 2011 May 11;12:227. doi: 10.1186/1471-2164-12-227 (PMC3224338; doi:10.1186/1471-2164-12-227)
Supplement: Additional file 4 — The alignments used to generate Table 3; data can be loaded into tablet [52]for visualization. [file 1471-2164-12-227-S4.ZIP]

Archive with 1 entries (1 files):
- Additional_File_4.sam
