# Supplementary material for: Comprehensive transcriptome analysis of the highly complex Pisum sativum genome using next generation sequencing
Source: BMC Genomics. 2011 May 11;12:227. doi: 10.1186/1471-2164-12-227 (PMC3224338; doi:10.1186/1471-2164-12-227)
Supplement: Additional file 4 — The alignments used to generate Table 3; data can be loaded into tablet [52]for visualization. [file 1471-2164-12-227-S4.ZIP › Additional_File_4.sam]

@SQ	SN:Ps_Lhcb1	LN:801
@SQ	SN:Ps_Lhcb2	LN:798
@SQ	SN:Ps_RuBP	LN:674
@SQ	SN:Ps_Ran1	LN:666
@SQ	SN:Ps_Ccbp	LN:947
@SQ	SN:Ps_Fed-1	LN:1995
@SQ	SN:Ps_pc	LN:1505
@SQ	SN:Ps_HMG1	LN:807
@SQ	SN:Ps_ek-oxidase	LN:1797
@SQ	SN:Ps_ApxI	LN:3625
@SQ	SN:Ps_G3bh	LN:4248
@SQ	SN:Ps_bHLH	LN:11892
@SQ	SN:Ps_SBEII	LN:2919
@SQ	SN:Ps_SGR-2	LN:792
Ps_contig_mira-ass_144	0	Ps_G3bh	2461	250	532S729M	*	0	0	GACTTCATCTTCATTATTTTCTCTATAGCTACTACTTTTACTCACTATGCCTTCACTCTCCGAAGCCTATAGAGCACACCCCGTGCACGTTAACCACAAGCACCCTGATTTCAACTCACTTCAAGAACTACCTGAATCTTACAATTGGACTCACCTTGATGATCACACCCTTATTGATTCCAATAATATTATGAAGGAGAGTACTACTACTGTCCCCGTTATTGATCTCAATGACCCTAATGCTTCAAAGCTAATAGGACTTGCATGCAAAACATGGGGGGTGTATCAAGTAATGAACCATGGCATCCCCTTAAGCCTTCTTGAGGATATTCAATGGCTTGGACAAACACTTTTCTCTCTTCCTTCTCACCAAAAACATAAAGCAACTCGTTCCCCGACGGTGTTTCGGGATATGGCATCGCTCGTATCTCTTCCTTCTTCCCCAAACTCATGTGGTATGAGGGATTTACTATCGTCGGATCACCTCTCGACCATTTTCGAGAACTCTGGCCTCAAGATTATACCAGATTCTGTGATATTGTCGTGCAATATGATGAAACCATGAAAAAGTTAGCAGGAACATTAATGTGTCTAATGTTGGACTCTCTTGGTATTACAAAGGAAGATATCAAATGGGCCGGGTCAAAAGCCCAATTTGAAAAAGCTTGTGCGGCCCTCCAATTAAACTCCTACCCTAGTTGCCCGGATCCGGATCACGCGATGGGTCTCACCCCGCACACAGACTCAACATTTTTAACCATCCTATCTCAAAACGACATAAGCGGGTTACAGGTTAACCGCGAGGGTTCTGGGTGGATCACGGTTCCACCGCTCCAAGGAGGTCTGGTCGTCAACGTGGGCGACCTCTTTCATATTTTGTCGAACGGGTTATATCCTAGCGTACTCCATCGAGTTTTAGTGAACCGGACCCGTCAGAGATTTTCCGTTGCCTATTTATATGGCCCCCCTTCCAATGTAGAGATTTGTCCACATGCAAAATTAATAGGCCCAACAAAACCCCCTCTCTATAGGTCAGTGACATGGAATGAGTACCTTGGCACAAAAGCAAAACATTTCAACAAAGCACTCTCATCTGTTAGACTTTGTACACCTATTAATGGTTTGTTTGATGTAAACGATTCTAACAAAAATAGTGTCCAAGTGGGCTAAATAGGTATTTCAACTTTTTAATCCTTCCTTCTTGCATGGTCTATTTTGTACCAACCATATATAAAAAGCCAAAAGGCAATATTGTGAAACG	*	AS:i:729	XS:i:0	XF:i:0	XE:i:15	XN:i:0
Ps_contig_mira-ass_144	0	Ps_G3bh	1385	246	1S391M1D141M728S	*	0	0	GACTTCATCTTCATTATTTTCTCTATAGCTACTACTTTTACTCACTATGCCTTCACTCTCCGAAGCCTATAGAGCACACCCCGTGCACGTTAACCACAAGCACCCTGATTTCAACTCACTTCAAGAACTACCTGAATCTTACAATTGGACTCACCTTGATGATCACACCCTTATTGATTCCAATAATATTATGAAGGAGAGTACTACTACTGTCCCCGTTATTGATCTCAATGACCCTAATGCTTCAAAGCTAATAGGACTTGCATGCAAAACATGGGGGGTGTATCAAGTAATGAACCATGGCATCCCCTTAAGCCTTCTTGAGGATATTCAATGGCTTGGACAAACACTTTTCTCTCTTCCTTCTCACCAAAAACATAAAGCAACTCGTTCCCCGACGGTGTTTCGGGATATGGCATCGCTCGTATCTCTTCCTTCTTCCCCAAACTCATGTGGTATGAGGGATTTACTATCGTCGGATCACCTCTCGACCATTTTCGAGAACTCTGGCCTCAAGATTATACCAGATTCTGTGATATTGTCGTGCAATATGATGAAACCATGAAAAAGTTAGCAGGAACATTAATGTGTCTAATGTTGGACTCTCTTGGTATTACAAAGGAAGATATCAAATGGGCCGGGTCAAAAGCCCAATTTGAAAAAGCTTGTGCGGCCCTCCAATTAAACTCCTACCCTAGTTGCCCGGATCCGGATCACGCGATGGGTCTCACCCCGCACACAGACTCAACATTTTTAACCATCCTATCTCAAAACGACATAAGCGGGTTACAGGTTAACCGCGAGGGTTCTGGGTGGATCACGGTTCCACCGCTCCAAGGAGGTCTGGTCGTCAACGTGGGCGACCTCTTTCATATTTTGTCGAACGGGTTATATCCTAGCGTACTCCATCGAGTTTTAGTGAACCGGACCCGTCAGAGATTTTCCGTTGCCTATTTATATGGCCCCCCTTCCAATGTAGAGATTTGTCCACATGCAAAATTAATAGGCCCAACAAAACCCCCTCTCTATAGGTCAGTGACATGGAATGAGTACCTTGGCACAAAAGCAAAACATTTCAACAAAGCACTCTCATCTGTTAGACTTTGTACACCTATTAATGGTTTGTTTGATGTAAACGATTCTAACAAAAATAGTGTCCAAGTGGGCTAAATAGGTATTTCAACTTTTTAATCCTTCCTTCTTGCATGGTCTATTTTGTACCAACCATATATAAAAAGCCAAAAGGCAATATTGTGAAACG	*	AS:i:525	XS:i:0	XF:i:0	XE:i:11	XN:i:0
Ps_contig_mira-ass_1462	0	Ps_pc	992	5	56M1116S	*	0	0	TGCAGTGCTAGCTAGCAATGCCTTGGCTGTTGAGGTTTTGCTTGRTSYCAKTKMTGSSRSGATTCATCTCTTGTCTAATTTCCAACCAAACCAATATTTCTTTATCTTTCAACTCATGAAGAAAAAAAACGATGTACCACATTCACCAATAAATAAACAAAAAAGAACAAAAATGTTAGCCTCTGCTAGCTTAGGTTGCAGAAGACCAACATGTTGTAATGTTCATCAACAAACAAGGAACAGCTTCATGGCTAAAACACAGAGCAACAATGGCAAATTGATGATGGTGGATTGGAGAGGAAAAGAATGTAACAGTAAGAAAAGTAATAGGGTAGTGAAATGCAGTGGTGGAATTGGGCTAGGCGATTTCATTGGAGGAGATTTGGTTAAACTTGATCTTGGACGTTGGCTTTCAGATGTTGAAGAACATAAAGCACTTGCAATATATACTCCTCATGAAGGTGGTTATGAAGGACGTTACTTGTCACGTCTTCGACGTCAAGGTTACTATTTTCTTGACCTTACAGCTCGAGGACTTGGTGATCCTGAAACCACTCTCACCAAGATTCACCCCGTTTGTCCTCCTCATTTAGGAAAGCAACCGATAGCAAGATGGTATTTTCCACCGGAAGTTGATTACAGATTGGAAGCATTACCACCAAATGCCAAAGGATTGGTGGTGTGGATCATTGAAGCCAAGGTTCTCTCCAAGGCAGAATTGCAATTCCTTGCTCTGCTGCCTACACTAAGGCCTAATGTGAGGGTCATTGCTGAATGTGGAAATTGGAGAAAGTTTATGTGGAAGCCACTAAGTGAAATTGCTGGACTAACTACTAGTCAAGAAGCTTGATAATGATGCATTGCTGCTTATTAGTGCTGGTTTTTCAATCATCGACAACAAAGTAGAAACATTTTCATCTGTCTTCAAGCTAGAAGATGCAAGGATAAAGGAAGTTCATTGTAAATAATTAGATCTGTCACAACCATGAGTGATATATATGTACATTCTCAAGGTTTAATTTTGTTATGGCATGCACAAACATTGTAATCAAAGATGGTATTAAGGAAATGCTATTTCTTCAAAAGTTTTGTAACAGATTTTCATTGTAACATATTTCTTCAAAAGTTGTGTAACAGATTTCCAATGAAAAAAGAGTGTTCCTGCTTAWAAT	*	AS:i:48	XS:i:0	XF:i:2	XE:i:1	XN:i:0
Ps_contig_mira-ass_2252	0	Ps_Ran1	1	242	122S662M202S	*	0	0	CTAACAACAACAACAAACGAAAACGAAACGAAACGACCCTTCTAATATAAAAACCCTAATTTGTTTATTCACTACTCATCATCACTCATACACCGCCTCTCCATTCCAACAATACTCTATCTATGGCTTTGCCGAATCAGCAAACCGTCGATTACCCGAGTTTCAAGCTTGTTATCGTCGGCGATGGTGGAACAGGAAAGACGACATTTGTTAAGAGGCATCTTACCGGAGAATTTGAGAAGAAATATGAACCAACTATTGGTGTTGAAGTGCATCCATTGGATTTTTTCACTAACTGTGGCAAGATTCGTTTCTACTGCTGGGATACGGCTGGTCAAGAGAAGTTTGGTGGTCTTAGAGATGGATATTATATCCACGGGCAGTGTGCTATTATAATGTTTGATGTTACTGCCCGACTGACATACAAAAATGTTCCTACCTGGCATCGTGATCTTTGTCGGGTTTGTGAAAACATCCCAATTGTTCTTTGCGGAAACAAGGTTGATGTGAAGAACAGGCAAGTGAAGGCAAAGCAGGTTACTTTCCACAGGAAGAAGAATTTGCAGTACTATGAGATATCAGCTAAGAGCAACTACAACTTTGAGAAGCCTTTCCTGTATCTTGCCAGGAAACTTGCAGGTGATCCTAATTTGCACTTTGTAGAATCTCCTGCACTGGCTCCACCAGAAGTTCAAATTGATTTGGCCTTACAACAAAGGCACGAGAATGAAATTATTGAAGCGGCTAATCAACCCCTTCCTGATGACGATGATGATGCATTTGAGTAGAGGAAGGACTCTTCCGATGAATGACCTTTGTCCTAAGCTGTTGCCTTTTCGTGCATTCTATAAAATTATGTGTTGAGTTTGAACTAAACATTTTTGGATATAGATATGGGGTTTTCAATTTATTCATGATGCTATTAAGATGTCTTACTTTTATTAAGCCCGTCACTTACTTTCCGCTGGCATACGCTATGCCTACCC	*	AS:i:463	XS:i:0	XF:i:0	XE:i:10	XN:i:0
Ps_contig_mira-ass_3872	0	Ps_HMG1	138	3	192S52M102S	*	0	0	GACACACGCTCTCAGTATTTKGGACAATTCACAAAACCGAATTTACTCTCTGAAACCCTACACTTCGCTCGCACCGATTCTCTCTGAACTTCGATCAACATGCCTAAGGCTACCTCCAATGCAAAACCTGCTGATAACCTGTTGAAGCGCAAGGGCGCTGGAACTGGAACTAAGCAATCGAAGAAAGCTGCGAAGGATCCAAACAAGCCTAAGAGGCCTCCAAGTGCTTTCTTCGTTTTCATGGCTGAGTTCAGAGAGACTTTCAAGAAGGAAAATCCTAACAACAAATCGGTTGCTGTGGTTGGTAAGGCTAAGGAAAGGAAAAGAGTGGAAAGCACTGTCTGCT	*	AS:i:36	XS:i:0	XF:i:1	XE:i:1	XN:i:0
Ps_contig_mira-ass_4264	0	Ps_Ran1	1	244	75S662M253S	*	0	0	GGMMCKCWSAGTACTCGGGGGCTCTTCTTGCTTCTTTTTCTCTCCTAAACGCAACGAAACCAACTACTGCATTCCATGGCTTTGCCGAATCAGCAAACCGTTGATTACCCAAGTTTCAAGCTTGTTATCGTCGGAGACGGTGGCACAGGAAAGACGACATTTGTTAAGAGGCATCTTACCGGAGAATTTGAGAAGAAATATGAACCAACTATTGGTGTTGAAGTGCATCCATTGGATTTCTTCACAAACTGTGGTAAGATTCGTTTCTACTGCTGGGATACTGCTGGTCAAGAGAAGTTTGGTGGTCTCAGAGATGGATACTATATCCACGGGCAATGTGCAATTATAATGTTTGATGTTACTGCTAGACTGACATACAAAAATGTTCCTACCTGGCACCGTGATCTTTGTCGGGTTTGTGAAAACATCCCAATTGTTCTTTGCGGAAACAAGGTTGATGTGAAGAACAGGCAAGTGAAGGCAAAGCAGGTTACTTTCCACAGGAAGAAGAATTTGCAATACTATGAGATATCAGCTAAGAGCAACTACAACTTTGAGAAGCCTTTCCTGTATCTTGCCAGGAAACTTGCAGGAGATCCTAATTTGCACTTTGTAGAATCTCCTGCACTGGCTCCACCAGAAGTTCAAATTGATATCGCCTTACAACAAAGGCATGAAAATGAAATTCTCGAAGCTGCTAATCAGCCCCTTCCTGATGACGATGATGATGCATTTGAGTAGAGAAAGGACCCTTGGGATTGATGGCTTTTGTCTTGAGCTGGCACTGTTGTGTATTCTATAAAACTATGTGTTTGAGGTTGAACTATGAACATTTTTGGATATAGATTTGGGGTTCTTGATTTATTCATGGTGCGATTGAGATGTTTTACTTTTATGCCAACCCTCACTTAATGGACGGCCGTGTCACTTTTATGTGGGCGATAATTTTTTATTAGTTTATGCTACCCATCTCACACCTTTTAGTATAAC	*	AS:i:494	XS:i:0	XF:i:0	XE:i:11	XN:i:0
Ps_contig_mira-ass_4478	0	Ps_RuBP	1	250	478M1I24M1I146M1I3M1D22M195S	*	0	0	AACACTGACATTACTTCCATTACAAGCAATGGTGGAAGAGTAAAGTGCATGCAGGTGTGGCCTCCAATTGGAAAGAAGAAGTTTGAGACTCTTTCCTATTTGCCACCATTGACGAGAGATCAATTGTTGAAAGAAGTTGAATACCTTCTGAGGAAGCCATGGGTTCCATGCTTGGAATTTGAGTTGGAGAAAGGATTTGTGTACCGTGAGCACAACAAGTCACCAGGATACTATGATGGAAGATACTGGACAATGTGGAAGCTTCCTATGTTTGGTACCACTGATGCTTCTCAAGTCTTGAAGGAGCTTGATGAAGTTGTTGCCGCTTACCCTCAAGCTTTCGTTCGTATCATCGGTTTCGACAACGTTCGTCAAGTTCAATGCATCAGTTTCATTGCACACACACCAGAATCCTACTAAGTTCACTGCATTGGAGCTTCCTATTTATATGTTATGCTTTTAAGTTCCTTTTGTTGTGTTATTTTTATAATTTCTGTTTTTGGTATTTCAAATTGCAAATGGGATGTATAAGAGTTAATGAATGATATGGTTACTTTATTCCCAAGTTACTTAAGAATTTGTACTGTGTGGCTTTCATTGTTCAGTGTTCGACATCTGTTGGTGCCAAGTGGTAGCACTGACACGATACATGTGATTATCGATGTTTATATGTGATTGTCTGTATCGTGTCAGTATCATATTAGAGTGTTATGATTATATGTTTATGTTGATTGTCAAGTATTTGGTATTGTGTCTGGTGTAAGTATTTGTATTGATGATTGTTAGGGTTTGAAAGAAGTGWCATACAAGAATGTTGCATCACTTATAATCATGGCATAGTTTAATTCAATGTGATAAAGATAAGTAAGGT	*	AS:i:645	XS:i:0	XF:i:0	XE:i:14	XN:i:0
Ps_contig_mira-ass_4532	0	Ps_G3bh	671	250	3578M	*	0	0	GCAAGTCGGACATACTAAAGGTTTTCTCCTTACTATCCTATTAATGGTTTAGGTCAACATATATAATTGGTAGGGTAACATATCATCCTTAAATACCGGTTTATGATTCCTTATTTTCTATTGATAAGGTTTAGCCCGATCAAGCATAGGAAATGATGTTCCGACAATTAACATGATTTTATACTTTTTATTTTTGACACTTTTAATTTTGTGGATCTTTGCCAAAAAGTATAAAAATTTATATATAACAGTGTTGTATCTTATAAAATAATAAATATAGTTCTTAATAAAATTGATTTTATCATTAAAAAAGAGAGAACATCTTAATTTATTCTCTACATGCCATTTATGTCTAATTTATTTATTTATTTATGTGGTCTTTACTAGTCTAATATATGAATTGTTGCAACCAATTCTTCAAATTTAAAGATGATATTTTTTTGTTTCTAAATCTTCACACCTAAATATTACCTACCAAGATCGTTTATGCTAAATTAAAGAGTTAAATAAATATTTATTTAATTATATACATAATAATTAAACAAGAATGATTTCTCTCCAACAACAAAATCAACACCTGAGGAGGAAAATAAATTGAAGAAAAAAACAAGAAACTTAATTTCTCCATCTTTTTGGTTAAGGGTAAGCGCAACATTGTCGCCATCTTCTCCATCACCTCTATATATACCAACTTCCCACACAATCACTTTTCTCACTTCATCTTCATTATTTTCTCTATAGCTACTACTTTTACTCACTATGCCTTCACTCTCCGAAGCCTATAGAGCACACCCCGTGCACGTTAACCACAAGCACCCTGATTTCAACTCACTTCAAGAACTACCTGAATCTTACAATTGGACTCACCTTGATGATCACACCCTTATTGATTCCAATAATATTATGAAGGAGAGTACTACTACTGTCCCCGTTATTGATCTCAATGACCCTAATGCTTCAAAGCTAATAGGACTTGCATGCAAAACATGGGGGGTGTATCAAGTAATGAACCATGGCATCCCCTTAAGCCTTCTTGAGGATATTCAATGGCTTGGACAAACACTTTTCTCTCTTCCTTCTCACCAAAAACATAAAGCAACTCGTTCCCCCGACGGTGTTTCGGGATATGGCATCGCTCGTATCTCTTCCTTCTTCCCCAAACTCATGTGGTATGAGGGATTTACTATCGTCGGATCACCTCTCGACCATTTTCGAGAACTCTGGCCTCAAGATTATACCAGATTCTGGTAAGTTACATTGTTAAGAGTCTCTCATCAAATATATATAAYTTAATTTTATGATATTAAGTTAARTCTAAATTAAATTTTAAGATATTTCAATCAAATCAATCCTTATGAGTGTGTTAGCGTGTCGTCAATTCAAATTCAATGCTAATAATAAAAAACCTAAACTAACTAACTATCTCCTCTCTATGAAATCTTATCTTTATTTTTCACAAATTTATTCTATTTTCCTTTTTAAATAAAATTTAAAATTTGTGGCATTTTTTTGTGGTGACGGTACTAATGGCCAAACTATATAAGCCCATTTTGTTATCCTATAGTGCACTTGGCAAAGATCACAATGAAAGCTATGTGTGTGTATATGTATATATCTATTTATGGACCTACACACCCTTTGAAGAATGAAAGGGTAAACTAATCATGAGAATCCATTGCACCAAATCCACTAGTTTATGTTTGAGATCTCTTAATTATTTAGTCAACTATGTTTTGATTTTTCCTAACACTCTCCTAATTATATGTGATTTTTTTGGTTTTGTCTTTTCAGTGATATTGTCGTGCAATATGATGAAACCATGAAAAAGTTAGCAGGAACATTAATGTGTCTAATGTTGGACTCTCTTGGTATTACAAAGGAAGATATCAAATGGGCCGGGTCAAAAGCCCAATTTGAAAAAGCTTGTGCGGCCCTCCAATTAAACTCCTACCCTAGTTGCCCGGATCCGGATCACGCGATGGGTCTCRCCCCGCACACAGACTCAACATTTTTAACCATCCTATCTCAAAACGACATAAGCGGGTTACAGGTTAACCGCGAGGGTTCTGGGTGGATCACGGTTCCACCGCTCCAAGGAGGTCTGGTCGTCAACGTGGGCGACCTCTTTYATATTTTGTCGAACGGGTTATATCCTAGCGTACTCCATCGAGTTTTAGTGAACCGGACCCGTCAGAGATTTTCCGTTGCCTATTTATATGGCCCCCCTTCCAATGTAGAGATTTGTCCACATGCAAAATTAATAGGCCCAACAAAACCCCCTCTCTATAGGTCAGTGACATGGAATGAGTACCTTGGCACAAAAGCAAAACATTTCAACAAAGCACTCTCATCTGTTAGACTTTGTACACCTATTAATGGTTTGTTTGATGTAAACGATTCTAACAAAAATAGTGTCCAAGTGGGCTAAATAGGTATTTCAACTTTTTAATCCTTCCTTCTTGCATGGTCTATTTTGTACCAACCATATATAAAAAGCCAAAAGGCAATATTGTGAAACGAAACACTAGCTATTTTTAAATTTACAATAACTTCAAATTTGGTGGTACAAACAAGAAAGAAATTGAAAGTTCAAGATTTAGGGTATATACATGGATAAATTTGTTTGGCTCAAAATGGAAGAGGAACCATTATTAATTCAGAGGATAAGATACATCAAATCAAACAATATTTTTTTAAAAAGTAACTAGTAATGAAAACATAGAGTCTCACTGTTCTTTCGTTTGTATTTGTAGTGAAAGTGACATAGCAAATTTGTCCAAGTTGAATATATTCAATTCCACCACAAGACAAACAAAACAACATTTCTTTGGAACTTGATATTTATTTTTTATTTTATGTGGCAACAACCGTACGTGCGCATCTAAAAATTAAAACTGTGTCATTGATCCCCAACTTCACTATGGTAGTTAATATTAAAGATTAATTGTTCTTGCTAATTTACCCGTTAAGATATTATTTATAGTGAAATTTTTGTCATTAGAGTTGTCTTGGTGCCCACTAAAATTCTCCAATAAAATGGTTCAAAAAATCTTAACATTAGCAATGTGATTAGTAAAGTAGAGGATTAGGACAGAGAGAAGAAGGTGAGAAAAATGTTGAAAAGAAAAGTTGGAAAAAGAGACTAAAAAATAGTAGATTCCATATCTTTTGTATATATATTTTTAATTATGAAGAGAAAATAAGAAAAAATAAATTAAGGATAATGAGTGATTATATTTGTTAAATGCAATTAAATTTCTGTTATTATCTTTTCAAAAACTAACCGAATTTATTTGTTGAGTTATTTTAGTTGTATTTTTGAATTGTATCATTTTATTCTCTCAATGTATAAATACTTTTGTAATATTCTCAATTCCAATTAATGCCAAAATTACTATTCATCCAATATTACTCTTTTCTCTCTAATTCTCTCTCAACTTCATCTTCCCAAATTTCTTATCTTCCACCATTGTCAAACCTTCAATTTGAGTTTTATGTTCTAACATTTGGCATCAAGAGCTTTGGTTATTGATCCTAATCCGCTGCAACAATGGCAATCGTTTCCAATGATCGAATTC	*	AS:i:3566	XS:i:0	XF:i:0	XE:i:63	XN:i:0
Ps_contig_mira-ass_5895	0	Ps_RuBP	1	8	294S38M	*	0	0	GGGCTGATAAGCTTATCATTTTCACAATCCAACAAACTGGTTCTAGGCAGTGGCCAACTACCACAACTTTAAGACCATAATATTGGAAATAGAAAAATCAATACATTATATAAAGCAAGTTTTAGTACAAGCTTTGCAATTCAACCACAAGAACTAACAAAGTGAGACAAAATGGCTTCTATGATATCCTCTTCCGCTGTGACAACAGTCAGCCGTGCCTCTACGGTGCAATCCGCCCCAGTGGCTCCATTCGGCGGCCTCAAATCCATGACTGGATTCCCAGTGAAGAAGGTCAACACTGACATTACTTCCATTACAAGCAATGGTGGAAG	*	AS:i:38	XS:i:0	XF:i:3	XE:i:1	XN:i:0
Ps_contig_mira-ass_6688	0	Ps_Ran1	504	203	163M277S	*	0	0	CMGGAAACTTGCAGGTGATCCTAATTTGCACTTTGTAGAATCTCCTGCACTGGCTCCACCAGAAGTTCAAATTGATATTGCTTTACAACAAAGGCATGAGAATGAGATTCTTGAGGCTGCTAATCAGCCCCTTCCTGATGATGATGACGATGCTTTTGAATAGGAAGGACCTTCGAGAGTGCTGGCCTATGTGTGTTGATTTGTGCCGTTATATGCTGTAATGTTATGTGTTTTGTGGTTGAACCGTTGACATTTTTTTGATATAGATTTATGGATTTCAATCATCATGTGATTGAGTTGTTTTACTTTTATCCAAACCCTCACTTAATGGCTGCTATGTATCTTTACTCTGCCGTGCCATTGAAAAAGGTGTTATTCGTTTAAAGGAAACACTGTTTCGTCATATGGTATAGAAATTCGAGTGAAMCYCTRARAAAWWA	*	AS:i:163	XS:i:0	XF:i:3	XE:i:4	XN:i:0
Ps_contig_mira-ass_8419	0	Ps_Ccbp	1	250	90S8M1I911M204S	*	0	0	AACGCAGAGGACCGGGGATTCATCTCATTTTCATTCCCTACATATCATGTTTCTCTGACCCATTCATTTGACAAATCTCTACTAACAGCTTCTGAGTTAACTAGTAAGGTTTCAACTCGACAACAAGAAGAAAATCATGGCATTGATGGCAGCTACAGCAAGCTCAGCAACTGTTGTTAAGCAAACTCCTTTCCTTGGTCAAAGGAAGAGTGCCAATCCTCTTAGAGATGTTGTTGCCATGGGAACTTCCAAATTCACCATGGGAAATGATTTGTGGTATGGACCAGACAGAGTGAAATATTTAGGACCATTTTCAGCTCAGACTCCTTCATACTTGACTGGAGAATTCCCTGGTGATTATGGATGGGACACTGCTGGTTTATCTGCTGATCCAGAAGCATTTGCCAAGAACCGGGCTCTTGAGGTGATCCATGGAAGATGGGCTATGCTAGGAGCACTAGGATGCATAACACCAGAAGTACTTCAAAAATGGGTTAGAGTTGACTTCAAAGAACCAGTTTGGTTCAAAGCAGGATCACAGATTTTCTCAGAAGGTGGACTAGACTATTTAGGAAACCCTAACCTTGTTCATGCACAAAGTATCTTAGCAGTACTAGGTTTCCAAATTGTTCTAATGGGACTCGTCGAAGGTTTTCGCATCAACGGACTTCCCGATGTCGGAGAAGGCAATGATCTTTACCCTGGTGGGCAATACTTTGATCCTCTTGGTCTTGCCGACGATCCGGTTACTTTCGCCGAGCTTAAAGTGAAGGAGATCAAGAATGGGAGATTGGCTATGTTCTCTATGTTTGGTTTCTTTGTTCAAGCTATTGTGACTGGTAAAGGACCTTTGGAGAATCTGTTGGATCACCTTGATAACCCTGTTGCTAACAATGCTTGGGTTTATGCTACAAAGTTTGTGCCTGGTGCTTAAACATTTGATGTTATCTATGATTGCATTTGTGTGAAGGATGAGACTTGGCATTATTGTATAAATTATGATGTTGATGGTTGTTGGATTAGTGCACTTGTTTGTTTCTTGGTTCTTAAGGACTAAGGTTCATTTTAAAGATGGGAGATCTTTTGTTAATATGTTTTGTTCAAACCAACCAATGAGAAAAGTTATGTCAACATGATTTGTTTAAACCAAGTAACAAGGAAGGCATATAAATGTTATTTGTTGTTGAGAAARTTWAATTTTAGAATACAAATTT	*	AS:i:904	XS:i:0	XF:i:0	XE:i:19	XN:i:0
Ps_contig_mira-ass_8458	16	Ps_Fed-1	1	250	644M1I11M1I8M1I693M1I69M1I9M1I14M27S	*	0	0	GAGCTCTTTGTGACATATGTCAAAGAGGGAGTTCAACGTAGCTGTTCTATAACTCTTGATGATGTAATCTGATTAAGATAAAGATACCTTAAGCCCCCATAAGTCAGATAATTCAAAATATCTAGTTAAAGTGTCAATCAATCATTGAATCAAGCAGATCATCTTGAAGTTTGAAAGCTCACATAGTCATGTGCTAAATATTTTAGAGTGACCATCTTAAATTGTAAAAGGTAAAGAGTATGTCTTGAAGTACTAAGACAACCACACGCACTTAAAATATTTTCAAACCTTCTCTTCCTTTATTAAAACTTATTAAAAACCTATCCAGACATTTATTTATGTAATTGATTAAAAAGTATTTCTAATCAATATTTTAATTAAGTTAATTTAATAAAAATGTAATATCTTATATCAATATTATTGTATTTTTTTATCTATAAAAAAACCTTAAACACAGAATGAGTATTGTATATGAAGACTTGAGTAATTAGTTACCACAGTGCACAATACTTCATTTTTAAATACTATAAGGTGAAGATGGTGCCAACAAGGATTCACCAACAATATGTGGTGATAAAAGAGATAGATAACCTGAGGCATAAAACAATGCCACCTGGCAGATAGGGTTGCATGCAGTTCATATACGCRGSYWGTTCMAASTCAYRYTTYKGGCGACAAGCTCCTTATTTCATTCATTCATTCATTCTCTATCTTTTTATCATCAACACAAACACAAAACAGTGTTTGTTCCTTTGAAACCATAATAGTAATGGCAACCACACCAGCTTTGTATGGAACTGCTGTCAGCACTTCCTTCCTCAGGACTCAGCCAATGCCAATGTCAGTCACCACCACAAAAGCATTTTCCAATGGCTTTCTCGGTTTGAAAACCAGTCTCAAACGTGGAGATCTTGCAGTTGCTATGGCTTCTTACAAAGTGAAACTAGTTACACCAGATGGAACTCAAGAGTTTGAATGTCCAAGTGATGTTTACATTCTTGACCATGCTGAAGAAGTTGGAATTGATCTTCCTTACTCATGCAGAGCTGGCTCTTGTTCTTCATGTGCTGGTAAAGTTGTTGGCGGTGAAGTTGATCAATCTGATGGTTCTTTCCTTGATGATGAACAGATTGAAGCTGGTTTTGTTCTTACTTGTGTTGCTTATCCTACCTCTGATGTTGTTATTGAGACTCACAAGGAAGAAGATCTCACTGCTTAATTTTTCATTTCTGTTACTGCTATGCTATGATATGATATCATGTTATGTTTGTTTCTACAATGAGTAGTAACTCTATTAATTCCTTCACCTGTTTGTAGTAACATGTGAAGTTAATAATGTTATGTTATGTTGTTTTTTTGTCTCACAATTCTTAAATTTCCTATCTTTTCTTCGGTTGACTATTATATAAAATTTGATATTATTCATCAACGTGTTTTTGTTGTATTAAGCATGGTATTTTCTATAAGTAACTAAAACAAAG	*	AS:i:1358	XS:i:0	XF:i:0	XE:i:27	XN:i:0
Ps_contig_mira-ass_8657	0	Ps_SBEII	1975	250	516M1I111M1I216M1I11M1I91M	*	0	0	AAACAGATTGTGAGCAGCACAAACAATGAAGACAAGGTTATAGTCTTTGAACGTGGGGATCTGGTGTTTGTGTTCAATTTTCATCCAGAGAATACATATGAAGGATATAAAGTTGGGTGTGACTTGCCTGGGAAGTATCGAGTTGCACTGGATAGTGATGCTACGGAATTTGGAGGACRTGGAAGAGTGGGGCACGATGCAGATCASTTCACATCCCCAGAAGGAATACCAGGGATTCCCGAAACAAATTTTAACAATCGTCCCAATTCCTTCAAGGTCCTATCCCCGCCTCATACCTGTGTGGTATATTATAGAGTGGATGAAAGGCAAGAAGAAAGCAACAATCCCAATTTGGGTAGCGTAGAAGAGACCTTTGCTGCAGCTGATACTGATGTTGCAAGGATTCCTGATGTTTCTATGGAGAGTGAAGATAGCAATTTGGATCGGATAGAAGATAACTCAGAGGATGCAGTTGATGCCGGAATTCTTAAGGTTGAAAGAGAAGTTGTTGGAGACAAACTAGAAGAAGATTCAGACAACTGAGAATCTTGGCAATTTTCACTTGTCAACCATCCAATGGAAAAGAAATCAAGAGTAAATTTTGAAGAAACTACTTGGAATGAATTCCTTTCGGGAAAATAAAGAGGTCTATTTGGAGAAGGATTGATGCATATTCCACTCCTCTCTAATTAGACATCTCCATTTAAGAGATTAAAATCCAAGCTTTTGTCCATCAAATCGTCATGTTATTATGTTATGGAGATTACATGCGTGAATGTATAAAGATCACTAACACTCCTAAGTTATGGATGAATAAAACTCCACTACCACTTATGTATATTACCTTTTGGTGGTSGTCATCCCGGTACGAGCTCGAATTCGTAATCATGGTCATAGCTGTTCTGTGTGAATTGTTATCGCTCCATACACACACTACAGAGCGAGCATA	*	AS:i:861	XS:i:0	XF:i:0	XE:i:18	XN:i:0
Ps_contig_mira-ass_10199	0	Ps_Lhcb1	145	37	281S350M2S	*	0	0	ATTAAGATATGTACCATTCATTTTTCTACAGTTGAAACCGCATATATAAATAACACTCAYAACKCAKCGYABTCGAAGAACCATCCTCAACATTGCCAATACAAATATTCATTTGTTAACACAGTAACCACCAAAATACTACAATGGCCGCTTCCACAATGTCTCTCTCTTCTTCATCATTGGTTGGGAAGGCAATCAAGCTTTCCCCATCCACTCAGGACTTTGGGGTGGGAAGAGTTTCAATGAGAAAAACAGTCAAAAAGAAGGTTTCTTCTGCTAGTCCATGGTATGGACCAGATCGTGCCAAATACTTGGGTCCATTCTCCGGTGAAGCTCCATCATACCTCACCGGTGAATTCCCCGGTGACTACGGTTGGGACACTGCTGGACTTTCCGCTGATCCGGAGACCTTTTCCAAAAACCGTGAACTAGAGGTCATCCACAGCAGGTGGGCTATGTTGGGAGCCTTGGGATGCGTCTTCCCGGAGCTCTTGGCTCGCAACGGTGTCAAATTTGGCGAGGCAGTGTGGTTCAAGGCAGGATCACAAATCTTCAGTGAGGGTGGACTAGACTACTTGGGTAACCCAAGCCTTGTCCACGCACAGAGCATTCTTGCGATATGGGCGACTCAAG	*	AS:i:130	XS:i:0	XF:i:3	XE:i:1	XN:i:0
Ps_contig_mira-ass_10208	0	Ps_pc	648	233	7S78M2I245M1I7M4I20M	*	0	0	TCGGGGKASATTATCTAAATCACATATTCTTCCACACATCTTAGCCACACAAAAACCCAATCCACATCTTTATCATCCATTCTATAAAAAATCACCTTCTGTGTGTCTCTCTTTCGATTCCCTTCAAACACATACAAATTCAGTAGAGAAGAAACTCATTACTCTTGAGAAAAAATGGCCACAGTCACTTCCACCACCGTTGCTATTCCATCATTCTCAGGCCTTAAGACAAACGCAGCAACTAAAGTTAGTGCCATGGCTAAGATTCCAACTTCAACTTCCCAATCGCCAAGGCTTTGTGTGAGAGCTTCACTCAAAGTCTTTGGAGTTGCTTCTTGTTGTTCGCCACTGCTGCAAGTGCAGT	*	AS:i:317	XS:i:0	XF:i:0	XE:i:8	XN:i:0
Ps_contig_mira-ass_11610	0	Ps_Lhcb1	90	173	337S107M	*	0	0	CGGGATTGGCACAGAATGGGTTACTGCTGGGTTGTATCTGTGGACTCTCTTGGCTCCTTTGTTGTTTCCTGATCGTGAATTCGCTTAACTCTTTCGTCTATAAATGAGTGATTATAACTATATATAGAGTAACCATTAGTTTCGTTCATGAAACTTCCAATCCTCCTTCTCTGTTCCTCAAGTGAATGAAGATGATAAGTAATCACAACGTTTTGTCATTTTTAAGGAACTGATTATAATGTATTTGAGGACGAAATGAGGAAGAGGGTGCAAGTTAATGAGCGAAGTTGATTGATTGCTCGTTTATATAATGGTACATAGCAATCCAATCGTGTGTAAGGTTCACCATGAGGAAGTCTGCTACCACCAAGAAAGTAGCCTCCTCTGGAAGCCCATGGTACGGACCAGACCGTGTTAAGTACTTAGGCCCATTCTCCGGTGAGT	*	AS:i:107	XS:i:0	XF:i:3	XE:i:2	XN:i:0
Ps_contig_mira-ass_12923	16	Ps_Lhcb1	724	155	78M173S	*	0	0	AATCTTGCTGATCATCTTTCCGACCCNGTTAACAACAATGCATGGTCATATGCCACCAACTTTGTTCCCGGAAAGTGAGTCGTCGTATTGTGTTTTTGTTGAAGAGGTCATTTTAATGTATTTCTCATTGTGAAYTTATTGAAGCTATGTATGCTTGCTATGTGGAATTGGCAAAGTATACACCAAATATCTTATGTAAATTAAACTAATGAAGTGATTGTTTTACTGGCGGGTTGTTTTGGTTTTTACCT	*	AS:i:78	XS:i:0	XF:i:3	XE:i:2	XN:i:0
Ps_contig_mira-ass_15427	0	Ps_ApxI	3241	232	861S357M16S	*	0	0	AAGACAAGTAGGTAATACAACGCAGAGTACGCGGGGACGCTCTTCACTCTTGGCTTGTGCTCTCCTCGTGTCACTAGGGTTTAACTTCTTCGTTTTTGCTTCTTAGATTTCGAGAATCGTTTGCTATGGGAAAATCTTACCCAACTGTTAGTCCCGATTACCAGAAGGCCATTGAAAAGGCTAAGAGGAAGCTCAGAGGTTTTATCGCTGAGAAGAAATGCGCTCCTCTAATTCTCCGTTTGGCATGGCACTCTGCTGGTACTTTTGATTCCAAGACAAAGACTGGTGGTCCTTTCGGAACAATTAAGCACCAAGCTGAGCTTGCTCATGGTGCTAACAACGGTCTTGATATCGCGGTTAGGCTGTTGGAGCCTATTAAGGAGCAATTCCCTATTGTGAGCTATGCTGATTTCTACCAGTTGGCTGGTGTTGTTGCTGTTGAGATTACCGGTGGACCTGAAGTTCCTTTCCACCCTGGTAGGGAGGACAAGCCTGAGCCACCACCTGAGGGTCGCTTGCCTGATGCCACTAAGGGTTCTGACCATTTGAGGGATGTGTTTGGAAAGGCTATGGGGCTTAGTGATCAGGACATTGTTGCTCTATCTGGTGGTCACACCATTGGAGCTGCACACAAGGAGCGTTCTGGATTTGAGGGACCATGGACTTCTAATCCTCTCATTTTTGACAACTCATATTTCACTGAGTTGTTGACTGGTGAGAAGGATGGCCTTCTTCAGTTGCCAAGTGATAAGGCACTTTTGACTGACTCTGTATTCCGCCCTCTTGTTGAGAAATATGCTGCGGATGAAGATGTTTTCTTTGCTGATTATGCTGAAGCACATCTTAAGCTCTCTGAGCTTGGATTTGCTGAAGCCTAAGTCACAGTTGTTTGGTGTTTAGAGAGGAGCACTGTCCTGAATCTTACATAAATTTCATAGACGTTGCTTTTATTTTCAATGTGGATTCATCTTAGTTGGGTAGCATTTTGGATGTATTTTGGAAGTTTGATTGTTTTCTCTATTGTTGATCCTTGGTTAAATAACATTGTTAAGTGGTAATGCCCAGCTATTGCATTTTCCTGATAATTACTGGTTTTATTCTTATTTTGCGGGTGAAATTTCATCTAAAGTGAGCCATCTATTTAGTTTAGATTAAAATTTTAAACATCATCCGTTGATAAACTTCAAATGTATGATATTTCATTTCTTATCTCCCATGAAACTAAAAAAACCAA	*	AS:i:353	XS:i:0	XF:i:3	XE:i:7	XN:i:0
Ps_contig_mira-ass_15427	0	Ps_ApxI	1454	197	244S175M815S	*	0	0	AAGACAAGTAGGTAATACAACGCAGAGTACGCGGGGACGCTCTTCACTCTTGGCTTGTGCTCTCCTCGTGTCACTAGGGTTTAACTTCTTCGTTTTTGCTTCTTAGATTTCGAGAATCGTTTGCTATGGGAAAATCTTACCCAACTGTTAGTCCCGATTACCAGAAGGCCATTGAAAAGGCTAAGAGGAAGCTCAGAGGTTTTATCGCTGAGAAGAAATGCGCTCCTCTAATTCTCCGTTTGGCATGGCACTCTGCTGGTACTTTTGATTCCAAGACAAAGACTGGTGGTCCTTTCGGAACAATTAAGCACCAAGCTGAGCTTGCTCATGGTGCTAACAACGGTCTTGATATCGCGGTTAGGCTGTTGGAGCCTATTAAGGAGCAATTCCCTATTGTGAGCTATGCTGATTTCTACCAGTTGGCTGGTGTTGTTGCTGTTGAGATTACCGGTGGACCTGAAGTTCCTTTCCACCCTGGTAGGGAGGACAAGCCTGAGCCACCACCTGAGGGTCGCTTGCCTGATGCCACTAAGGGTTCTGACCATTTGAGGGATGTGTTTGGAAAGGCTATGGGGCTTAGTGATCAGGACATTGTTGCTCTATCTGGTGGTCACACCATTGGAGCTGCACACAAGGAGCGTTCTGGATTTGAGGGACCATGGACTTCTAATCCTCTCATTTTTGACAACTCATATTTCACTGAGTTGTTGACTGGTGAGAAGGATGGCCTTCTTCAGTTGCCAAGTGATAAGGCACTTTTGACTGACTCTGTATTCCGCCCTCTTGTTGAGAAATATGCTGCGGATGAAGATGTTTTCTTTGCTGATTATGCTGAAGCACATCTTAAGCTCTCTGAGCTTGGATTTGCTGAAGCCTAAGTCACAGTTGTTTGGTGTTTAGAGAGGAGCACTGTCCTGAATCTTACATAAATTTCATAGACGTTGCTTTTATTTTCAATGTGGATTCATCTTAGTTGGGTAGCATTTTGGATGTATTTTGGAAGTTTGATTGTTTTCTCTATTGTTGATCCTTGGTTAAATAACATTGTTAAGTGGTAATGCCCAGCTATTGCATTTTCCTGATAATTACTGGTTTTATTCTTATTTTGCGGGTGAAATTTCATCTAAAGTGAGCCATCTATTTAGTTTAGATTAAAATTTTAAACATCATCCGTTGATAAACTTCAAATGTATGATATTTCATTTCTTATCTCCCATGAAACTAAAAAAACCAA	*	AS:i:171	XS:i:0	XF:i:3	XE:i:3	XN:i:0
Ps_contig_mira-ass_15427	0	Ps_ApxI	1177	174	116S128M990S	*	0	0	AAGACAAGTAGGTAATACAACGCAGAGTACGCGGGGACGCTCTTCACTCTTGGCTTGTGCTCTCCTCGTGTCACTAGGGTTTAACTTCTTCGTTTTTGCTTCTTAGATTTCGAGAATCGTTTGCTATGGGAAAATCTTACCCAACTGTTAGTCCCGATTACCAGAAGGCCATTGAAAAGGCTAAGAGGAAGCTCAGAGGTTTTATCGCTGAGAAGAAATGCGCTCCTCTAATTCTCCGTTTGGCATGGCACTCTGCTGGTACTTTTGATTCCAAGACAAAGACTGGTGGTCCTTTCGGAACAATTAAGCACCAAGCTGAGCTTGCTCATGGTGCTAACAACGGTCTTGATATCGCGGTTAGGCTGTTGGAGCCTATTAAGGAGCAATTCCCTATTGTGAGCTATGCTGATTTCTACCAGTTGGCTGGTGTTGTTGCTGTTGAGATTACCGGTGGACCTGAAGTTCCTTTCCACCCTGGTAGGGAGGACAAGCCTGAGCCACCACCTGAGGGTCGCTTGCCTGATGCCACTAAGGGTTCTGACCATTTGAGGGATGTGTTTGGAAAGGCTATGGGGCTTAGTGATCAGGACATTGTTGCTCTATCTGGTGGTCACACCATTGGAGCTGCACACAAGGAGCGTTCTGGATTTGAGGGACCATGGACTTCTAATCCTCTCATTTTTGACAACTCATATTTCACTGAGTTGTTGACTGGTGAGAAGGATGGCCTTCTTCAGTTGCCAAGTGATAAGGCACTTTTGACTGACTCTGTATTCCGCCCTCTTGTTGAGAAATATGCTGCGGATGAAGATGTTTTCTTTGCTGATTATGCTGAAGCACATCTTAAGCTCTCTGAGCTTGGATTTGCTGAAGCCTAAGTCACAGTTGTTTGGTGTTTAGAGAGGAGCACTGTCCTGAATCTTACATAAATTTCATAGACGTTGCTTTTATTTTCAATGTGGATTCATCTTAGTTGGGTAGCATTTTGGATGTATTTTGGAAGTTTGATTGTTTTCTCTATTGTTGATCCTTGGTTAAATAACATTGTTAAGTGGTAATGCCCAGCTATTGCATTTTCCTGATAATTACTGGTTTTATTCTTATTTTGCGGGTGAAATTTCATCTAAAGTGAGCCATCTATTTAGTTTAGATTAAAATTTTAAACATCATCCGTTGATAAACTTCAAATGTATGATATTTCATTTCTTATCTCCCATGAAACTAAAAAAACCAA	*	AS:i:124	XS:i:0	XF:i:3	XE:i:2	XN:i:0
Ps_contig_mira-ass_15427	0	Ps_ApxI	2896	154	700S104M430S	*	0	0	AAGACAAGTAGGTAATACAACGCAGAGTACGCGGGGACGCTCTTCACTCTTGGCTTGTGCTCTCCTCGTGTCACTAGGGTTTAACTTCTTCGTTTTTGCTTCTTAGATTTCGAGAATCGTTTGCTATGGGAAAATCTTACCCAACTGTTAGTCCCGATTACCAGAAGGCCATTGAAAAGGCTAAGAGGAAGCTCAGAGGTTTTATCGCTGAGAAGAAATGCGCTCCTCTAATTCTCCGTTTGGCATGGCACTCTGCTGGTACTTTTGATTCCAAGACAAAGACTGGTGGTCCTTTCGGAACAATTAAGCACCAAGCTGAGCTTGCTCATGGTGCTAACAACGGTCTTGATATCGCGGTTAGGCTGTTGGAGCCTATTAAGGAGCAATTCCCTATTGTGAGCTATGCTGATTTCTACCAGTTGGCTGGTGTTGTTGCTGTTGAGATTACCGGTGGACCTGAAGTTCCTTTCCACCCTGGTAGGGAGGACAAGCCTGAGCCACCACCTGAGGGTCGCTTGCCTGATGCCACTAAGGGTTCTGACCATTTGAGGGATGTGTTTGGAAAGGCTATGGGGCTTAGTGATCAGGACATTGTTGCTCTATCTGGTGGTCACACCATTGGAGCTGCACACAAGGAGCGTTCTGGATTTGAGGGACCATGGACTTCTAATCCTCTCATTTTTGACAACTCATATTTCACTGAGTTGTTGACTGGTGAGAAGGATGGCCTTCTTCAGTTGCCAAGTGATAAGGCACTTTTGACTGACTCTGTATTCCGCCCTCTTGTTGAGAAATATGCTGCGGATGAAGATGTTTTCTTTGCTGATTATGCTGAAGCACATCTTAAGCTCTCTGAGCTTGGATTTGCTGAAGCCTAAGTCACAGTTGTTTGGTGTTTAGAGAGGAGCACTGTCCTGAATCTTACATAAATTTCATAGACGTTGCTTTTATTTTCAATGTGGATTCATCTTAGTTGGGTAGCATTTTGGATGTATTTTGGAAGTTTGATTGTTTTCTCTATTGTTGATCCTTGGTTAAATAACATTGTTAAGTGGTAATGCCCAGCTATTGCATTTTCCTGATAATTACTGGTTTTATTCTTATTTTGCGGGTGAAATTTCATCTAAAGTGAGCCATCTATTTAGTTTAGATTAAAATTTTAAACATCATCCGTTGATAAACTTCAAATGTATGATATTTCATTTCTTATCTCCCATGAAACTAAAAAAACCAA	*	AS:i:100	XS:i:0	XF:i:3	XE:i:2	XN:i:0
Ps_contig_mira-ass_15427	0	Ps_ApxI	2372	28	533S88M613S	*	0	0	AAGACAAGTAGGTAATACAACGCAGAGTACGCGGGGACGCTCTTCACTCTTGGCTTGTGCTCTCCTCGTGTCACTAGGGTTTAACTTCTTCGTTTTTGCTTCTTAGATTTCGAGAATCGTTTGCTATGGGAAAATCTTACCCAACTGTTAGTCCCGATTACCAGAAGGCCATTGAAAAGGCTAAGAGGAAGCTCAGAGGTTTTATCGCTGAGAAGAAATGCGCTCCTCTAATTCTCCGTTTGGCATGGCACTCTGCTGGTACTTTTGATTCCAAGACAAAGACTGGTGGTCCTTTCGGAACAATTAAGCACCAAGCTGAGCTTGCTCATGGTGCTAACAACGGTCTTGATATCGCGGTTAGGCTGTTGGAGCCTATTAAGGAGCAATTCCCTATTGTGAGCTATGCTGATTTCTACCAGTTGGCTGGTGTTGTTGCTGTTGAGATTACCGGTGGACCTGAAGTTCCTTTCCACCCTGGTAGGGAGGACAAGCCTGAGCCACCACCTGAGGGTCGCTTGCCTGATGCCACTAAGGGTTCTGACCATTTGAGGGATGTGTTTGGAAAGGCTATGGGGCTTAGTGATCAGGACATTGTTGCTCTATCTGGTGGTCACACCATTGGAGCTGCACACAAGGAGCGTTCTGGATTTGAGGGACCATGGACTTCTAATCCTCTCATTTTTGACAACTCATATTTCACTGAGTTGTTGACTGGTGAGAAGGATGGCCTTCTTCAGTTGCCAAGTGATAAGGCACTTTTGACTGACTCTGTATTCCGCCCTCTTGTTGAGAAATATGCTGCGGATGAAGATGTTTTCTTTGCTGATTATGCTGAAGCACATCTTAAGCTCTCTGAGCTTGGATTTGCTGAAGCCTAAGTCACAGTTGTTTGGTGTTTAGAGAGGAGCACTGTCCTGAATCTTACATAAATTTCATAGACGTTGCTTTTATTTTCAATGTGGATTCATCTTAGTTGGGTAGCATTTTGGATGTATTTTGGAAGTTTGATTGTTTTCTCTATTGTTGATCCTTGGTTAAATAACATTGTTAAGTGGTAATGCCCAGCTATTGCATTTTCCTGATAATTACTGGTTTTATTCTTATTTTGCGGGTGAAATTTCATCTAAAGTGAGCCATCTATTTAGTTTAGATTAAAATTTTAAACATCATCCGTTGATAAACTTCAAATGTATGATATTTCATTTCTTATCTCCCATGAAACTAAAAAAACCAA	*	AS:i:88	XS:i:0	XF:i:3	XE:i:1	XN:i:0
Ps_contig_mira-ass_15427	0	Ps_ApxI	2725	26	620S80M534S	*	0	0	AAGACAAGTAGGTAATACAACGCAGAGTACGCGGGGACGCTCTTCACTCTTGGCTTGTGCTCTCCTCGTGTCACTAGGGTTTAACTTCTTCGTTTTTGCTTCTTAGATTTCGAGAATCGTTTGCTATGGGAAAATCTTACCCAACTGTTAGTCCCGATTACCAGAAGGCCATTGAAAAGGCTAAGAGGAAGCTCAGAGGTTTTATCGCTGAGAAGAAATGCGCTCCTCTAATTCTCCGTTTGGCATGGCACTCTGCTGGTACTTTTGATTCCAAGACAAAGACTGGTGGTCCTTTCGGAACAATTAAGCACCAAGCTGAGCTTGCTCATGGTGCTAACAACGGTCTTGATATCGCGGTTAGGCTGTTGGAGCCTATTAAGGAGCAATTCCCTATTGTGAGCTATGCTGATTTCTACCAGTTGGCTGGTGTTGTTGCTGTTGAGATTACCGGTGGACCTGAAGTTCCTTTCCACCCTGGTAGGGAGGACAAGCCTGAGCCACCACCTGAGGGTCGCTTGCCTGATGCCACTAAGGGTTCTGACCATTTGAGGGATGTGTTTGGAAAGGCTATGGGGCTTAGTGATCAGGACATTGTTGCTCTATCTGGTGGTCACACCATTGGAGCTGCACACAAGGAGCGTTCTGGATTTGAGGGACCATGGACTTCTAATCCTCTCATTTTTGACAACTCATATTTCACTGAGTTGTTGACTGGTGAGAAGGATGGCCTTCTTCAGTTGCCAAGTGATAAGGCACTTTTGACTGACTCTGTATTCCGCCCTCTTGTTGAGAAATATGCTGCGGATGAAGATGTTTTCTTTGCTGATTATGCTGAAGCACATCTTAAGCTCTCTGAGCTTGGATTTGCTGAAGCCTAAGTCACAGTTGTTTGGTGTTTAGAGAGGAGCACTGTCCTGAATCTTACATAAATTTCATAGACGTTGCTTTTATTTTCAATGTGGATTCATCTTAGTTGGGTAGCATTTTGGATGTATTTTGGAAGTTTGATTGTTTTCTCTATTGTTGATCCTTGGTTAAATAACATTGTTAAGTGGTAATGCCCAGCTATTGCATTTTCCTGATAATTACTGGTTTTATTCTTATTTTGCGGGTGAAATTTCATCTAAAGTGAGCCATCTATTTAGTTTAGATTAAAATTTTAAACATCATCCGTTGATAAACTTCAAATGTATGATATTTCATTTCTTATCTCCCATGAAACTAAAAAAACCAA	*	AS:i:80	XS:i:0	XF:i:3	XE:i:1	XN:i:0
Ps_contig_mira-ass_15427	0	Ps_ApxI	897	25	36S78M1120S	*	0	0	AAGACAAGTAGGTAATACAACGCAGAGTACGCGGGGACGCTCTTCACTCTTGGCTTGTGCTCTCCTCGTGTCACTAGGGTTTAACTTCTTCGTTTTTGCTTCTTAGATTTCGAGAATCGTTTGCTATGGGAAAATCTTACCCAACTGTTAGTCCCGATTACCAGAAGGCCATTGAAAAGGCTAAGAGGAAGCTCAGAGGTTTTATCGCTGAGAAGAAATGCGCTCCTCTAATTCTCCGTTTGGCATGGCACTCTGCTGGTACTTTTGATTCCAAGACAAAGACTGGTGGTCCTTTCGGAACAATTAAGCACCAAGCTGAGCTTGCTCATGGTGCTAACAACGGTCTTGATATCGCGGTTAGGCTGTTGGAGCCTATTAAGGAGCAATTCCCTATTGTGAGCTATGCTGATTTCTACCAGTTGGCTGGTGTTGTTGCTGTTGAGATTACCGGTGGACCTGAAGTTCCTTTCCACCCTGGTAGGGAGGACAAGCCTGAGCCACCACCTGAGGGTCGCTTGCCTGATGCCACTAAGGGTTCTGACCATTTGAGGGATGTGTTTGGAAAGGCTATGGGGCTTAGTGATCAGGACATTGTTGCTCTATCTGGTGGTCACACCATTGGAGCTGCACACAAGGAGCGTTCTGGATTTGAGGGACCATGGACTTCTAATCCTCTCATTTTTGACAACTCATATTTCACTGAGTTGTTGACTGGTGAGAAGGATGGCCTTCTTCAGTTGCCAAGTGATAAGGCACTTTTGACTGACTCTGTATTCCGCCCTCTTGTTGAGAAATATGCTGCGGATGAAGATGTTTTCTTTGCTGATTATGCTGAAGCACATCTTAAGCTCTCTGAGCTTGGATTTGCTGAAGCCTAAGTCACAGTTGTTTGGTGTTTAGAGAGGAGCACTGTCCTGAATCTTACATAAATTTCATAGACGTTGCTTTTATTTTCAATGTGGATTCATCTTAGTTGGGTAGCATTTTGGATGTATTTTGGAAGTTTGATTGTTTTCTCTATTGTTGATCCTTGGTTAAATAACATTGTTAAGTGGTAATGCCCAGCTATTGCATTTTCCTGATAATTACTGGTTTTATTCTTATTTTGCGGGTGAAATTTCATCTAAAGTGAGCCATCTATTTAGTTTAGATTAAAATTTTAAACATCATCCGTTGATAAACTTCAAATGTATGATATTTCATTTCTTATCTCCCATGAAACTAAAAAAACCAA	*	AS:i:78	XS:i:0	XF:i:3	XE:i:1	XN:i:0
Ps_contig_mira-ass_15427	0	Ps_ApxI	1728	22	416S70M748S	*	0	0	AAGACAAGTAGGTAATACAACGCAGAGTACGCGGGGACGCTCTTCACTCTTGGCTTGTGCTCTCCTCGTGTCACTAGGGTTTAACTTCTTCGTTTTTGCTTCTTAGATTTCGAGAATCGTTTGCTATGGGAAAATCTTACCCAACTGTTAGTCCCGATTACCAGAAGGCCATTGAAAAGGCTAAGAGGAAGCTCAGAGGTTTTATCGCTGAGAAGAAATGCGCTCCTCTAATTCTCCGTTTGGCATGGCACTCTGCTGGTACTTTTGATTCCAAGACAAAGACTGGTGGTCCTTTCGGAACAATTAAGCACCAAGCTGAGCTTGCTCATGGTGCTAACAACGGTCTTGATATCGCGGTTAGGCTGTTGGAGCCTATTAAGGAGCAATTCCCTATTGTGAGCTATGCTGATTTCTACCAGTTGGCTGGTGTTGTTGCTGTTGAGATTACCGGTGGACCTGAAGTTCCTTTCCACCCTGGTAGGGAGGACAAGCCTGAGCCACCACCTGAGGGTCGCTTGCCTGATGCCACTAAGGGTTCTGACCATTTGAGGGATGTGTTTGGAAAGGCTATGGGGCTTAGTGATCAGGACATTGTTGCTCTATCTGGTGGTCACACCATTGGAGCTGCACACAAGGAGCGTTCTGGATTTGAGGGACCATGGACTTCTAATCCTCTCATTTTTGACAACTCATATTTCACTGAGTTGTTGACTGGTGAGAAGGATGGCCTTCTTCAGTTGCCAAGTGATAAGGCACTTTTGACTGACTCTGTATTCCGCCCTCTTGTTGAGAAATATGCTGCGGATGAAGATGTTTTCTTTGCTGATTATGCTGAAGCACATCTTAAGCTCTCTGAGCTTGGATTTGCTGAAGCCTAAGTCACAGTTGTTTGGTGTTTAGAGAGGAGCACTGTCCTGAATCTTACATAAATTTCATAGACGTTGCTTTTATTTTCAATGTGGATTCATCTTAGTTGGGTAGCATTTTGGATGTATTTTGGAAGTTTGATTGTTTTCTCTATTGTTGATCCTTGGTTAAATAACATTGTTAAGTGGTAATGCCCAGCTATTGCATTTTCCTGATAATTACTGGTTTTATTCTTATTTTGCGGGTGAAATTTCATCTAAAGTGAGCCATCTATTTAGTTTAGATTAAAATTTTAAACATCATCCGTTGATAAACTTCAAATGTATGATATTTCATTTCTTATCTCCCATGAAACTAAAAAAACCAA	*	AS:i:70	XS:i:0	XF:i:3	XE:i:1	XN:i:0
Ps_contig_mira-ass_15427	0	Ps_ApxI	3089	18	802S60M372S	*	0	0	AAGACAAGTAGGTAATACAACGCAGAGTACGCGGGGACGCTCTTCACTCTTGGCTTGTGCTCTCCTCGTGTCACTAGGGTTTAACTTCTTCGTTTTTGCTTCTTAGATTTCGAGAATCGTTTGCTATGGGAAAATCTTACCCAACTGTTAGTCCCGATTACCAGAAGGCCATTGAAAAGGCTAAGAGGAAGCTCAGAGGTTTTATCGCTGAGAAGAAATGCGCTCCTCTAATTCTCCGTTTGGCATGGCACTCTGCTGGTACTTTTGATTCCAAGACAAAGACTGGTGGTCCTTTCGGAACAATTAAGCACCAAGCTGAGCTTGCTCATGGTGCTAACAACGGTCTTGATATCGCGGTTAGGCTGTTGGAGCCTATTAAGGAGCAATTCCCTATTGTGAGCTATGCTGATTTCTACCAGTTGGCTGGTGTTGTTGCTGTTGAGATTACCGGTGGACCTGAAGTTCCTTTCCACCCTGGTAGGGAGGACAAGCCTGAGCCACCACCTGAGGGTCGCTTGCCTGATGCCACTAAGGGTTCTGACCATTTGAGGGATGTGTTTGGAAAGGCTATGGGGCTTAGTGATCAGGACATTGTTGCTCTATCTGGTGGTCACACCATTGGAGCTGCACACAAGGAGCGTTCTGGATTTGAGGGACCATGGACTTCTAATCCTCTCATTTTTGACAACTCATATTTCACTGAGTTGTTGACTGGTGAGAAGGATGGCCTTCTTCAGTTGCCAAGTGATAAGGCACTTTTGACTGACTCTGTATTCCGCCCTCTTGTTGAGAAATATGCTGCGGATGAAGATGTTTTCTTTGCTGATTATGCTGAAGCACATCTTAAGCTCTCTGAGCTTGGATTTGCTGAAGCCTAAGTCACAGTTGTTTGGTGTTTAGAGAGGAGCACTGTCCTGAATCTTACATAAATTTCATAGACGTTGCTTTTATTTTCAATGTGGATTCATCTTAGTTGGGTAGCATTTTGGATGTATTTTGGAAGTTTGATTGTTTTCTCTATTGTTGATCCTTGGTTAAATAACATTGTTAAGTGGTAATGCCCAGCTATTGCATTTTCCTGATAATTACTGGTTTTATTCTTATTTTGCGGGTGAAATTTCATCTAAAGTGAGCCATCTATTTAGTTTAGATTAAAATTTTAAACATCATCCGTTGATAAACTTCAAATGTATGATATTTCATTTCTTATCTCCCATGAAACTAAAAAAACCAA	*	AS:i:60	XS:i:0	XF:i:3	XE:i:1	XN:i:0
Ps_contig_mira-ass_15427	0	Ps_ApxI	2235	13	483S53M698S	*	0	0	AAGACAAGTAGGTAATACAACGCAGAGTACGCGGGGACGCTCTTCACTCTTGGCTTGTGCTCTCCTCGTGTCACTAGGGTTTAACTTCTTCGTTTTTGCTTCTTAGATTTCGAGAATCGTTTGCTATGGGAAAATCTTACCCAACTGTTAGTCCCGATTACCAGAAGGCCATTGAAAAGGCTAAGAGGAAGCTCAGAGGTTTTATCGCTGAGAAGAAATGCGCTCCTCTAATTCTCCGTTTGGCATGGCACTCTGCTGGTACTTTTGATTCCAAGACAAAGACTGGTGGTCCTTTCGGAACAATTAAGCACCAAGCTGAGCTTGCTCATGGTGCTAACAACGGTCTTGATATCGCGGTTAGGCTGTTGGAGCCTATTAAGGAGCAATTCCCTATTGTGAGCTATGCTGATTTCTACCAGTTGGCTGGTGTTGTTGCTGTTGAGATTACCGGTGGACCTGAAGTTCCTTTCCACCCTGGTAGGGAGGACAAGCCTGAGCCACCACCTGAGGGTCGCTTGCCTGATGCCACTAAGGGTTCTGACCATTTGAGGGATGTGTTTGGAAAGGCTATGGGGCTTAGTGATCAGGACATTGTTGCTCTATCTGGTGGTCACACCATTGGAGCTGCACACAAGGAGCGTTCTGGATTTGAGGGACCATGGACTTCTAATCCTCTCATTTTTGACAACTCATATTTCACTGAGTTGTTGACTGGTGAGAAGGATGGCCTTCTTCAGTTGCCAAGTGATAAGGCACTTTTGACTGACTCTGTATTCCGCCCTCTTGTTGAGAAATATGCTGCGGATGAAGATGTTTTCTTTGCTGATTATGCTGAAGCACATCTTAAGCTCTCTGAGCTTGGATTTGCTGAAGCCTAAGTCACAGTTGTTTGGTGTTTAGAGAGGAGCACTGTCCTGAATCTTACATAAATTTCATAGACGTTGCTTTTATTTTCAATGTGGATTCATCTTAGTTGGGTAGCATTTTGGATGTATTTTGGAAGTTTGATTGTTTTCTCTATTGTTGATCCTTGGTTAAATAACATTGTTAAGTGGTAATGCCCAGCTATTGCATTTTCCTGATAATTACTGGTTTTATTCTTATTTTGCGGGTGAAATTTCATCTAAAGTGAGCCATCTATTTAGTTTAGATTAAAATTTTAAACATCATCCGTTGATAAACTTCAAATGTATGATATTTCATTTCTTATCTCCCATGAAACTAAAAAAACCAA	*	AS:i:53	XS:i:0	XF:i:3	XE:i:1	XN:i:0
Ps_contig_mira-ass_15447	0	Ps_HMG1	1	250	170S798M89S	*	0	0	GAGTWCSCGGGATTTTCATTTCATTAGCAATTGAATTTCAATTTCCCTTTAAGGCCTTTAATATCCACCCGCATTTGTCCTAGCCTTATGTCATAGTCTCATTCACAACAAACGCATATCACAAACACCTTCTCTCTCTCCCTCTCTCCCAAACCCTAGTATCTATCTCTCTTCACCGTTCGGTTTCATCATGAAAGGAGGAAAGTCCAAGGGTGAATCGAAGAAAGCTGAAACGAAGCTTGCGGTGAATAAGAAGGGTGCTCCCGCCACAAAGGGCGGAAAGAAACCAGCCAAGGGAAAGGAACCAAAGGACCCTAACAAGCCGAAGAGACCTCCAAGTGCTTTCTTCGTTTTCATGGAGGACTTTAGGAAGCAGTTCAAAAAGGAAAACCCTGACAACAAAGCTGTGTCTGCAGTGGGCAAAGCTGCTGGGGCAAAATGGAAGTCAATGACTGAAGCTGAGAAAGCACCATATGCTGCTAAGGCAGAGAAAAGGAAGGCTGAATATGAGAAGAGCATGAAGTCCTATAACAAGAAACAAGCTGAAGGTCCAGCTGCTGTTGAAGAAGAAGAAGAATCCGAGAAATCAGAATCTGAGGTGCATGATGAGAATGATGATGAGGAAGAAAGTGAGGAGGAGGATGATGACGAGTAGAAAATTGGATGATGATAACATTTATGTAGGATGCTATGCTGATGATTTGATCATCTTATGTAGATGATTGTCATTTTATGATAAAAATGTCTTGCTACCCAAATATTTTGCTGCTCTTGGCTAATGTTTTGTCTGTTCAAAACGTGAATAGTTAAAAATGAGGGAGCAAACTTTTATTTGTACTTTAAGGCCAACTCTTTAGTTAAGAGATGTTTATCTTTTGTAGAGCTTTTAGATTTTCATGATGGAATCTCTTGATGTTTGTATTAACATAATTTCCTTATTAGCTTTTCATATCCTTTGTGCTGTATCATTGTTTGGTGTTGTCCATTATCTGATGATTTTGTTAACTTCTGTCAATGGTTTAATTCTAACTATAAAATTCTTTTAGTTAAAAACCTT	*	AS:i:779	XS:i:0	XF:i:0	XE:i:17	XN:i:0
Ps_contig_mira-ass_15480	0	Ps_Ran1	1	250	103S666M235S	*	0	0	AAAAAGAAACAAAGTAAGGTAATACAACGCAGAGTACGTCGGGGACACTGAAACACAACGCAACCTAGCTTTTCCTCCATAATCGATTATTCCATTCATTTCAATGGCCTTGCCTAATCAGCAAACAGTTGATTATCCTAGTTTCAAGCTTGTGATCGTCGGTGACGGTGGCACAGGAAAAACAACTTTCGTAAAGAGGCATCTTACTGGAGAATTTGAGAAGAAATATGAACCAACTATTGGTGTTGAAGTGCATCCATTGGATTTCTTCACAAACTGTGGTAAGATTCGTTTCTACTGCTGGGATACTGCTGGTCAAGAGAAGTTTGGTGGTCTCAGAGATGGATACTATATTCATGGACAGTGTGCTATTATAATGTTTGATGTTACTGCACGGCTGACATACAAGAATGTCCCTACTTGGCACCGTGATCTTTGCCGGGTCTGTGAAAACATCCCAATTGTTCTTTGTGGAAACAAGGTTGATGTGAAGAACAGGCAAGTGAAGGCAAAGCAGGTTACCTTCCACAGGAAGAAAAATTTGCAGTACTATGAAATATCAGCTAAGAGCAACTACAACTTTGAGAAGCCTTTCCTGTATCTTGCCAGGAAACTTGCAGGTGATCCTAATTTGCACTTTGTAGAATCTCCTGCACTGGCTCCACCAGAAGTTCAAATTGATATTGCTTTACAACAAAGGCATGAGAATGAGATTCTTGAGGCTGCTAATCAGCCCCTTCCTGATGATGATGACGATGCTTTTGAATAGGAAGGACCTTCGAGAGTGCTGGCCTATGTGTGTTGATTTGTGCCGTTATATGCTGTAATGTTATGTTGTTTTGTGGTTGAACCGTTGACTTTATTTTTKAKATAGATTTTATTGGTATTTTCAATCATCATGTGATTGAGTTGTTTTTACTTTTTATCCAAACCTCACTTAATGGCTGCTATGTATCTTTACTCTGCCGTGCCATTGAAAAGGTGTTATTAAGTTTAAAAAAAGT	*	AS:i:658	XS:i:0	XF:i:0	XE:i:14	XN:i:0
Ps_contig_mira-ass_15561	16	Ps_Lhcb1	145	223	249S657M43S	*	0	0	GGAAACCGCATATATAAATAACACTCATAACTCATMACAGTCGGAGAACCATCCTCAACATTGCCAATACAAATATTCATTTGTTAACTCAGTAACCACCAAAATACTACAATGGCCGCTTCCACAATGTCTCTCTCTTCTTCATCATTGGTTGGGAAGGCAATCAAGCTTTCCCCATCCACTCAGGACTTTGGTGTGGGAAGAGTCACAATGAGAAAGACAGTCACAAAGAAGGTTTCTTCTGCTAGTCCATGGTATGGACCGGATCGTGCCAAATACTTGGGTCCATTCTCCGGTGAAGCTCCATCCTACCTCACCGGTGAATTCCCCGGTGACTACGGTTGGGACACTGCTGGACTTTCCGCTGATCCGGAGACCTTTTCCAAAAACCGTGAACTAGAGGTCATCCACAGCAGGTGGGCTATGTTGGGAGCCTTGGGATGCGTCTTCCCGGAGCTCTTGGCTCGCAACGGTGTCAAATTTGGCGAGGCAGTGTGGTTCAAGGCAGGATCACAAATCTTCAGTGAGGGTGGACTAGACTACTTGGGTAACCCAAGCCTTGTCCACGCACAGAGCATTCTTGCGATATGGGCGACTCAGGTTATCTTAATGGGAGCAGTGGAAGGTTACCGCATTGCCGGTGGACCTCTTGGTGAGGTGGTTGATCCATTGTACCCGGGTGGTAGCTTTGATCCATTAGGCCTTGCCGAAGATCCAGAAGCATTTGCAGAGTTGAAGGTGAAAGAACTGAAGAATGGTAGGTTAGCGATGTTCTCAATGTTTGGATTCTTCGTTCAAGCTATTGTAACAGGAAAAGGACCTATAGAAAATCTTGCTGACCACCTGGCTGATCCAGTTAACAACAATGCATGGGCATATGCCACAAACTTTGCCCCTGGAAAGTGAGARGAAAATAAACAATGATAAGWGACTAASTKAAYTAWCKWAG	*	AS:i:277	XS:i:0	XF:i:3	XE:i:4	XN:i:0
Ps_contig_mira-ass_15672	16	Ps_Ran1	208	216	40S179M2I31M	*	0	0	TCCCCCGTGTGCCTTGCCTATCCCCTGTTGCGTGTCTCAGGCTGGTCAAGAGAAGTTTGGTGGTCTCAGAGATGGATACTATATTCATGGACAGTGTGCTATTATAATGTTTGATGTTACTGCACGGCTGACGTACAAGAATGTCCCTACTTGGCACCGTGATCTTTGCCGGGTCTGTGAAAACATCCCAATTGTTCTTTGTGGAAACAAGGTTGATGTAGAAAGAACAGGCAAGTGAAGGCAAAGCAGGTT	*	AS:i:193	XS:i:0	XF:i:0	XE:i:6	XN:i:0
Ps_contig_mira-ass_15728	0	Ps_RuBP	232	206	3S23M2I169M156S	*	0	0	TATTATGATGGAAGATACTGGACAATTGTTGGAAGCTTCCTATGTTTGGTACCACTGATGCTTCTCAAGTCTTGAAGGAGCTTGATGAAGTTGTTGCCGCTTACCCCCAAGCTTTCGTCCGTATCATCGGTTTCGACAACGTTCGTCAAGTTCAATGCATCAGTTTCATTGCCCACACACCAGAATCCTACTAAGTTTGAGTATTATGGCATTGGAAAAGCTGTTTTCTTCTATCATTTGTTCTGCTTGTAATTTACTGTGTTCTTTCAGTTTTTGTTTTCGGACATCAAAATGCAAATGGATGGATAAGAGTTAATAAATGATATGGTCCTTTTGTTCATTACTAAAACAAT	*	AS:i:167	XS:i:0	XF:i:3	XE:i:4	XN:i:0
Ps_contig_mira-ass_15862	16	Ps_Lhcb1	8	219	95S238M4I25M	*	0	0	AGTTGTCGGGGACCATTGATAAGAATACAATTATCAAAAGCATAACAATCTTTTCAATTTCATTGCAATATAATACACGATGGCCGCATCATCATCTTCATCAATGGCTCTCTCTTCTCCAACCTTGGCTGGCAAGCAACTCAAGCTGACCCCATCAAGCCAAGAATTGGGAGCTGCAAGGTTCACCATGAGGAAGTCTGCTACCACCAAGAAAGTAGCTTCCTCTGGAAGCCCATGGTACGGACCAGACCGTGTTAAGTACTTAGGCCCATTCTCCGGTGAGTCTCCATCCTACTTGACTGGAGAGTTCCCCGGTGACTACGGTTGGGACACAACTAGCCGGACTCTCTGCTGACCCAGAG	*	AS:i:218	XS:i:0	XF:i:0	XE:i:5	XN:i:0
Ps_contig_mira-ass_15863	16	Ps_RuBP	1	215	198S183M1I36M	*	0	0	AAAAAGAAACAAAAGTAWGGTAAGTAAACGCANRGAGTCGGAATTCAACCACAAGAACTAACAAAGTGAGACAAAATGGCTTCTATGATATCCTCTTCCGCTGTGACAACAGTCAGCCGTGCCTCTACGGTGCAATCCGCCCCAGTGGCTCCATTCGGCGGCCTCAAATCCATGACTGGATTCCCAGTGAAGAAGGTCAACACTGACATTACTTCCATTACAAGCAATGGTGGAAGAGTAAAGTGCATGCAGGTGTGGCCTCCAATTGGAAAGAAGAAGTTTGAGACTCTTTCCTATTTGCCACCATTGACGAGAGATCAATTGTTGAAAGAAGTTGAATACCTTCTGAGGAAGGGATGGGTTCCATGCTTGGAATTTGAGTTTGGAGAAAGGATTTGTGTACCGTGAGCACAACAAG	*	AS:i:204	XS:i:0	XF:i:0	XE:i:5	XN:i:0
Ps_contig_mira-ass_15947	16	Ps_RuBP	1	209	172S187M	*	0	0	TCAACGCAGTCGGGGAATTCAACCACAAGAACTAACAAAGTCAGAAAAATAGGCTTCTATGATATCCTCTTCCGCTGTGACAACAGTCAGCCGTGCTTCTAGGGTGCAATCCGCGGCAGTGGCTCCATTCGGCGGCCTGAAATCCATGACTGGATTCCCAGTGAAGAAGGTCAACACTGACATTACTTCCATTACAAGCAATGGTGGAAGAGTAAAGTGCATGCAGGTGTGGCCTCCAATTGGAAAGAAGAAGTTTGAGACTCTTTCCTATTTGCCACCATTGACGAGAGATCAGTTGTTGAAAGAAGTTGAATACCTTCTGAGGAAGGGATGGGTTCCATGCTTGGAATTTGAGTTGG	*	AS:i:175	XS:i:0	XF:i:3	XE:i:4	XN:i:0
Ps_contig_mira-ass_15985	0	Ps_RuBP	161	191	260M211S	*	0	0	GGGTTCCTTGCTTGGAATTTGAGTTGGAGAAAGGATTTGTGTACCGTGAGCACAACAATTCACCAGGATACTATGATGGACGTTATTGGACAATGTGGAAGCTACCTATGTTTGGCACCACTGATGCATCTCAAGTGTTGAAGGAGCTTGAAGAAGCTAAAACTGCATACCCTAATGCATTCATCAGAATCATTGGATTCGACAATGTTCGTCAAGTGCAATGCATTAGTTTCATTGCTCACACACCAGAAACCTACTAAATTTGATATTTGCATCACTCTTTATTACTACTTTCTTTGTATTATTTGACCATTTGTAAGAACTATATTTCCTACCATTTGTTTTTGTTATATGAATGTATCATCCTTTGTATTTTTTTTTATGTATTCGGATTTCCTTCGGAAATTATGAATGGATGAGAACTATCATTAATAAAATATATGTTGTTTGTTTCTAAATTAAAAWAAAAMA	*	AS:i:136	XS:i:0	XF:i:3	XE:i:4	XN:i:0
Ps_contig_mira-ass_16010	0	Ps_Lhcb1	607	190	3S191M160S	*	0	0	GATGATCCAGAAGCATTCGCAGAATTGAAGGTGAAGGAACTCAAGAACGGTAGATTAGCCATGTTCTCAATGTTTGGATTCTTCGTTCAAGCTATTGTAACTGGAAAGGGTCCTTTGGAAAACCTTGCTGATCATCTTGCAGACCCAGTCAACAACAATGCATGGTCCTATGCCACCAACTTTGTTCCCGGAAAATAAACACTCTTATATTTATATGTTTTTGTGATAGTAATGTTCTTCCCAATTCAATGTGAATTATTATCATTATAATTACCATGTGTGTATGCATAGGTTCACTAATACAAGATCATGGATGCTTTACTTTTACCTAAAATTTTAAATTTTAATTAGTTT	*	AS:i:127	XS:i:0	XF:i:3	XE:i:3	XN:i:0
Ps_contig_mira-ass_16012	0	Ps_Lhcb1	622	13	26S180M202S	*	0	0	CGTGTCTCAGAAGCAGTGGTATCAACGCAGAGTTGAAGGTGAAAGAACTGAAGAATGGCAGGTTAGCGATGTTCTCAATGTTTGGATTCTTCGTTCAAGCTATTGTAACAGGAAAAGGGCCAATAGAAAATCTTGCTGACCACCTGGCTGATCCAGTGAACAACAATGCATGGGCATATGCCACAAACTTTGCTCCTGGAAAGTGAGAGAAAAATACAATGATAAGTGACTAACTTTGTAAAATATATGGTGCATTAAGAGACTGAAATGAATGTTGTCATATCATGCAGGGTTGCATCTTTTCATTGCATATTCTAGTATTTTGTTAGTTTATTTGTTCTTAATTCTTGGTATTATTTTGGAGGGACAAAGTTATTTTGAAGATTTAACAAAATCGACGTTACCTTA	*	AS:i:68	XS:i:0	XF:i:1	XE:i:1	XN:i:0
Ps_contig_mira-ass_16053	16	Ps_RuBP	1	237	99S423M233S	*	0	0	ACAACAGTCAGCCGGYCGTGCCTCCTAGGGGGCGAATCCGCCGCAGTGGCTCCATTCGGCGGCCTCAAATCCATGACTGGATTCCCAGTGAAGAAGGTCAACACTGACATTACTTCCATTACAAGCAATGGTGGAAGAGTAAAGTGCATGCAGGTGTGGCCTCCAATTGGAAAGAAGAAGTTTGAGACTCTTTCCTATTTGCCACCATTGACCAGAGATCAGTTGTTGAAAGAAGTTGAATACCTTCTCAGAAAGGGATGGGTTCCTTGCTTGGAATTTGAGTTGGAGAAAGGATTTGTGTACCGTGAGCACAACAAGTCACCAGGATACTATGATGGAAGATACTGGACAATGTGGAAGCTTCCTATGTTTGGTACCACTGATGCTTCTCAAGTCTTGAAGGAGCTTGATGAAGTTGTTGCCGCTTACCCCCAAGCTTTCGTTCGTATCATCGGTTTCGACAACGTTCGTCAAGTTCAATGCATCAGTTTCATTGCGCACACACCAGAATCCTACTGAGTTTGAGTATTATGGCATTGGGAAAACTGTTTTTCTTGTACCATTTGTTGTGCTTGTAATTTACTGTGTTTTTTATTCGGTTTTCGCTATCGAACTGTGAAATGGAAATGGATGGAGAAGAGTTAATGAATGATATGGTCCTTTTGTTCATTCTCAAATTAATATTATTTGTTTTTTCTCTTAYTTGTTGTGTGTTGAATTTGAAAWTATAAGAGATAYGCAAACATTTTGTTTTG	*	AS:i:383	XS:i:0	XF:i:0	XE:i:9	XN:i:0
Ps_contig_mira-ass_16074	0	Ps_Lhcb2	534	223	265M333S	*	0	0	AGGACCCCTCGGCGAAGGACTAGACCCACTTTACCCTGGTGGTGCTTTTGACCCTCTTGGCCTTGCTGATGACCCTGATTCATTTGCAGAGTTGAAGGTCAAGGAACTCAAGAATGGTCGGCTGGCTATGTTCTCCATGTTTGGTTTCTTTGTTCAAGCCATTGTTACTGGCAAGGGCCCTATTCAGAACCTTTATGACCATGTTGCTGACCCTGTCGCGAACAACGCATGGGCTTTTGCTACTAACTTTGTCCCCGGACAATGAGAATGTTGTCTCTTCAGCTACAATCTTCTGCTCCCATTTTCATTTCTGTTGTGTTTAACTCCCATTTTCATCAATGTAAATTACTCTAGCAGAAGAACCTGTATGTGGCTGATTATATGTTAGAAATATGGATCCAAAGAAATATGTTTTTATCAAACTCTTGTGCATGAGTTTAACATGTTGATTGGACTGTGTTAATTTCCCATAACCTATACCACCCTTCCTTTTAGCACTATGCTTAGACAGAAACTCAGTTTCATGCAGAATTCAAACTTTCTATCATCTGTTTGACAAATCAAGGTTGGCAACCGAGTGTTCAACTGTGGGCTCTAA	*	AS:i:261	XS:i:0	XF:i:0	XE:i:6	XN:i:0
Ps_contig_mira-ass_16083	0	Ps_Lhcb1	511	208	287M160S	*	0	0	GCTGTCGAAGGTTACCGTATTGCCGGTGGGCCTCTCGGTGAGGTGGTTGATCCACTTTACCCAGGTGGAAGCTTTGATCCATTGGGCTTAGCTGATGATCCAGAAGCATTCGCAGAATTGAAGGTGAAGGAACTCAAGAACGGTAGATTAGCCATGTTCTCAATGTTTGGATTCTTCGTTCAAGCTATTGTAACTGGAAAGGGTCCTTTGGAAAACCTTGCTGATCATCTTGCAGACCCAGTCAACAACAATGCATGGTCCTATGCCACCAACTTTGTTCCCGGAAAATAAACACTCTTTTCTTTATGTTTTTGGTCAAGTATACTTTGTTGTAATGTTCTTCCCAATTCAATGTGAATTATTATCTTTATCATTATCATGTGTGTATGCATAGCTTAACTAATACAAGATGATGGATMGTTTWAAACTTTTTTTTWWWAAAAATTT	*	AS:i:183	XS:i:0	XF:i:3	XE:i:2	XN:i:0
Ps_contig_mira-ass_16110	0	Ps_Lhcb1	469	226	23M1I310M268S	*	0	0	AGCATCCTTGCCATATGGGCCACTTCAGGTTATCTTGATGGGAGCTGTTGAAGGTTACCGTATTGCCGGTGGCCCTCTTGGTGAGGTTGTTGACCCACTTTACCCAGGTGGTAGCTTTGACCCATTGGGCTTAGCTGACGACCCAGAAGCATTCGCAGAATTGAAGGTGAAGGAACTGAAGAACGGTAGATTAGCTATGTTCTCAATGTTTGGATTCTTTGTTCAAGCTATTGTGACCGGAAAGGGACCTTTGGAGAATCTTGCTGATCATCTTTCCGACCCAGTTAACAACAATGCATGGTCATATGCCACCAACTTTGTTCCCGGAAAGTGAGTCGTCGTATTGTGTTTTTGTGAAGAGGTCATTTTAATGTATTTCTCATTGTGAATTTATTATCATGTTTGTATGCAACTGAATGTTAGTGTTTTTTTTCTAGTGTTTATTTGTTCTCTATTCCAATTCCCAGCACTAGCTTTCATATAATAAATATGATGTATGCCACCAAAATTGAATTAATTTTAATTTTGTCGCATAAGTTTAGGGWAATAAATATATAAATATAAATAATAAATAAATATAATAATACTTCTATGTTCTAATT	*	AS:i:282	XS:i:0	XF:i:0	XE:i:6	XN:i:0
Ps_contig_mira-ass_16111	0	Ps_Lhcb1	574	196	7S224M226S	*	0	0	TTACCCAGGTGGAAGCTTTGATCCATTGGGCTTAGCTGATGATCCAGAAGCATTCGCAGAATTGAAGGTGAAGGAACTCAAGAACGGTAGATTAGCCATGTTCTCAATGTTTGGATTCTTCGTTCAAGCTATTGTAACTGGAAAGGGTCCTTTGGAAAACCTTGCTGATCATCTTGCAGACCCAGTCAACAACAATGCATGGTCCTATGCCACCAACTTTGTTCCCGGAAAATAAGCACTCTTATATTTATATGTTTTTGTGATAGTAATTTTCTTCCCAATTCAATGTGAATTATTATCATTATCATTATCATGTGTGTATGCATAGGTGGACTAACATGAGGAGCTATTCACTTTTTACTTAAGTTTGAAACTTATGCTTCAGGTTTGTTATCGGTAGACTATCATAACATGAGATTGAGCRAATGAATTTTAAAGACCGATAGCCTAACTAAGG	*	AS:i:148	XS:i:0	XF:i:3	XE:i:2	XN:i:0
Ps_contig_mira-ass_16118	0	Ps_ek-oxidase	1	250	25S2M1I1551M18D155M2I64M9S	*	0	0	CGGACGGGMKGATAAMAAAAAAAAAGTAGGTGAAGCAACTAGCAGTGGCAGCCATGGATACTCTCACACTTTCTTTGGGTTTTTTATCTCTCTTTTTGTTCATCTTCCTACTAAAGAGATCTACTCACAAACATTCCAAGCTTTCCCATGTACCAGTTGTTCCAGGTTTGCCAGTGATTGGGAATCTGCTGCAATTGAAAGAGAAGAAGCCTCACAAGACATTCACAAAGATGGCTCAGAAATATGGACCCATTTTCTCCATCAAAGCTGGTTCTTCCAAAATCATTGTTCTCAACACTGCTCATCTTGCTAAAGAGGCAATGGTGACTAGATATTCATCAATTTCAAAAAGGAAGCTATCAACTGCACTGACGATTCTAACTTCGGATAAATGTATGGTTGCTATGAGCGACTACAATGATTTTCACAAAATGGTTAAAAAACATATTCTTGCAAGTGTTCTTGGAGCCAATGCACAGAAGCGACTCCGTTTTCACAGAGAGGTTATGATGGAAAATATGTCCAGTAAGTTTAATGAACATGTGAAGACCCTCTCAGATTCTGCTGTTGATTTTAGGAAAATATTTGTGTCTGAACTTTTCGGATTAGCACTAAAGCAAGCTCTGGGAAATGATATTGAATCCATTTATGTGGAGGGTTTGACAGCTACATTATCAAGAGAGGACTTATATAACACTCTAGTGGTTGATTTTATGGAGGGTGCAATTGAGGTGGATTGGAGAGATTTCTTCCCGTACCTGAAATGGATTCCAAATAAGAGCTTCGAGAAGAAAATCCGTAGAGTGGATCGCCAAAGAAAAATTATCATGAAGGCACTGATTAATGAGCAAAAGAAGCGGTTGACATCAGGAAAAGAATTAGATTGTTATTATGACTACCTAGTATCAGAAGCTAAAGAAGTGACTGAAGAACAAATGATCATGCTGCTCTGGGAGCCAATTATTGAGACATCCGATACTACCTTAGTCACGACAGAATGGGCTATGTATGAACTTGCCAAAGACAAAAATCGTCAGGACCGTCTGTATGAGGAGCTCCTAAATGTATGTGGACATGAAAAGGTTACAGATGAGGAGTTATCTAAGTTACCTTACTTRGGGGCTGTATTCCATGAAACATTAAGGAAACATAGTCCTGTTCCGATTGTCCCGCTAAGATATGTTGACGAGGATACCGAATTGGGAGGATATTATATTCCTGCTGGAAGCGAGATTGCGATAAATATATATGGATGCAACATGGATAGCAACTTGTGGGAAAATCCAGACCAGTGGATCCCAGAGAGATTTCTTGATGAGAAATATGCCCAAGCGGATTTGTACAAGACTATGGCCTTTGGAGGAGGGAAGAGGGTATGTGCAGGGTCTCTTCAGGCCATGTTGATAGCTTGCACGGCTATCGGCAGATTGGTACAAGAATTTGAGTGGGAGCTGGGACATGGAGAGGAAGAGAATGTGGATACAATGGGCCTTACCACCCACAGGCTTCATCCCTTGCAAGTAAAACTCAAGCCAAGAAACCGTATTTACTAAGTGCACGTCATAGTATAGTTATCCCAAATCTCAAGAGACGACATAAACTAGTTTGATAAATAAAGTTCGGTATAACAAGAGTTTTGTTAAGTTTTTGCTGTATTGTCTGTAGTTTTTCAATCAGGTATGGAAAATCATAACCTTGTGTAAAACTATGATTCAATAACAGTGGATTGATCGTACAAAGAGAGGCTAGTTAGTTTTGTTTGTCTGCCGTCTCTCTTGTTTCCAAATAAGTTTCATTTCAAYKAAAACT	*	AS:i:1640	XS:i:0	XF:i:0	XE:i:32	XN:i:0
Ps_contig_mira-ass_16125	0	Ps_RuBP	1	28	557S81M	*	0	0	GATCCAAAAGCTTGGACAGGAACAAATGTTACCCATACATAAAAGATATTTGTGAAGTAACAGTCACAAAATTCCATGAGGCCAACATACTACAATTGAATTTTCATGGATACAATTCTTACAAAATAAAAATATCGACATAACCACCATCACACATTTACACTCTTCACATGAAAAGATAAGATCAGTGAGGTAATATCCACATGGCACTGTCCTATTGGTGGCTTATGATAAGGCTAGCACACAAAATTTCAAATCTTGTGTGGTTAATATGGCTGCAAACTTTATCATAYKTCGGGGATCTAACAAGATTGGTACTAGGCAGTAGCTAAGTACCACAATATTAAGACCATAATATTGGAAATAGATAAATAAAAACATTATATATAGCAAGTTTTAGCAGAAGCTTTGCAATTCATACAGAAGTGAGAAAAATGGCTTCTATGATATCCTCTTCAGCTGTGACTACAGTCAGCCGTGCTTCTACGGTGCAATCGGCCGCGGTGGCTCCATTCGGCGGCCTCAAATCCATGACTGGATTCCCAGTTAAGAAGGTCAACACTGACATTACTTCCATTACAAGCAATGGTGGAAGAGTAAAGTGCATGCAGGTGTGGCCTCCAATTGGAAAGAAGAAG	*	AS:i:81	XS:i:0	XF:i:3	XE:i:1	XN:i:0
Ps_contig_mira-ass_16129	16	Ps_Lhcb1	10	250	295S435M1I11M2I342M152S	*	0	0	AAATAATATTATGTTGAGTCATATATCCATAAGAATCCCCACAGTCACACATGGAAGAGCAGCATTGGATACAAATGATATGAAGATTTTGATCCATGAACGGATTCTAGAATTGCAAAGAAAAATCTCCAACTAGCCATAGCTTTAGATAACACACGATAAGAGCATCTGTATTATAAATACAGACTCATATTCATCTTACAAAATCACCATTGATAAGGATACAATTATCAAAAGCATAACAATCTTTTCAATTTCATTGCAATATACACACACGATGGCCGCATCATCATCATCATCCATGGCTCTCTCTTCTCCAACCTTGGCTGGCAAGCAACTCAAGCTGACCCCATCAAGCCAAGAATTGGGAGCTGCAAGGTTCACCATGAGGAAGTCTGCTACCACCAAGAAAGTAGCTTCCTCTGGAAGCCCATGGTACGGACCAGACCGTGTTAAGTACTTAGGCCCATTCTCCGGTGAGTCTCCATCCTACTTGACAGGAGAGTTCCCCGGTGACTACGGTTGGGACACTGCCGGACTCTCTGCTGACCCAGAGACATTCTCCAAGAACCGTGAGCTTGAAGTCATCCACTCCAGATGGGCTATGTTGGGAGCTTTGGGATGTGTCTTCCCAGAGCTTTTGTCTCGCAACGGTGTTAAATTCGGCGAAGCTGTGTGGTTCAAGGCAGGATCTCAAATCTTTAGTGAGGGTGGACTTGATTACTTGGGCAAACCCAAGCTTTCGGTCCATGMTCAAAGCATCCTTGCCATATGGGCCACTCAGGTTATCTTGATGGGAGCTGTCGAAGGTTACCGTATTGCCGGTGGGCCTCTCGGTGAGGTGGTTGATCCACTTTACCCAGGTGGAAGCTTTGATCCATTGGGCTTAGCTGATGATCCAGAAGCATTCGCAGAATTGAAGGTGAAGGAACTCAAGAACGGTAGATTAGCCATGTTCTCAATGTTTGGATTCTTCGTTCAAGCTATTGTAACTGGAAAGGGTCCTTTGGAGAACCTTGCTGATCATCTTGCAGACCCAGTCAACAACAATGCATGGTCATATGCCACCAACTTTGTTCCCGGAAAATAAACACTCTTATATTTATATGTTTTTGTGATAGTAATCTTCTTCCCAATTCAATGTGAATTATTATCATTATCATTATCATGTGGGTATGCATAGGTTCACTAATACAAGATCATGGATGTTTTCTTTTTAACTAAATTTTARATTTTAT	*	AS:i:612	XS:i:0	XF:i:0	XE:i:13	XN:i:0
Ps_contig_mira-ass_16156	0	Ps_Lhcb1	2	250	1S800M170S	*	0	0	ATGGCCGCTTCATCCATGGCTCTCTCTTCCCCAACCTTGACTGGCAAGCCAGTCAAGCTGAACCCATCAAGCCAAGAATTGGGAGGTGCAAGGTTCACCATGAGGAAGTCTGCTACCACCAAGAAAGTAGCCTCCTCTGGAAGCCCATGGTACGGACCAGACCGTGTTAAGTACTTAGGCCCATTCTCCGGTGAGTCTCCGTCCTACTTGACTGGAGAGTTCCCCGGTGACTACGGTTGGGACACTGCCGGACTCTCTGCTGACCCAGAGACATTCTCCAAGAACCGTGAGCTTGAAGTCATCCACTCCAGATGGGCTATGTTGGGTGCTTTGGGATGTGTCTTCCCAGAGCTTTTGTCTCGCAACGGTGTTAAATTCGGTGAAGCTGTGTGGTTCAAGGCAGGATCTCAAATCTTTAGCGAGGGTGGACTTGACTACTTGGGTAACCCAAGCTTGGTCCATGCACAAAGCATCCTTGCCATCTGGGCTACTCAAGTTATCTTGATGGGAGCTGTCGAAGGTTACCGTATTGCCGGTGGCCCTCTTGGTGAGGTGGTTGACCCACTTTACCCAGGTGGTAGCTTTGACCCATTGGGCTTAGCTGACGACCCAGAAGCATTCGCAGAATTGAAGGTGAAGGAACTCAAGAACGGTAGATTAGCTATGTTCTCTATGTTTGGATTCTTTGTTCAAGCTATTGTGACCGGAAAGGGACCTTTGGAGAATCTTGCTGATCATCTTTCCGACCCAGTTAACAACAATGCATGGTCATATGCCACCAACTTTGTTCCCGGAAAGTGAGTCGTCGTATTGTGTTTTTGTGAAGAGGTCATTTTAATGTATTTCTCATTGTGAATTTATTATCATGTTTGTATGCAACTGAATGTTAGTGTTTTTTTCAGTGTTTAATTTGTTCTCTATCACTWCCCAGCACTAGCTTTCANATAATAAATATGATGTATGCCAAAACC	*	AS:i:716	XS:i:0	XF:i:0	XE:i:13	XN:i:0
Ps_contig_mira-ass_16180	16	Ps_RuBP	1	216	165S58M1I154M2I28M	*	0	0	GTCGGGGAATTCAACCACAAGAACTAAGAAAGTCAGAAAAAATAGGCTTCTATGATATCCTCTTCCGCTGTGACAACAGTCAGCCGTGCCTCTAGGGGGCAATCCGCCGCAGTGGCTCCATTCGGCGGCCTCAAATCCATGACTGGATTCCCAGTGAAGAAGGTCAACACTGACATTACTTCCATTACAAGCAATGGTGGAAGAGTAAAGTGCATGCAGGTGTCGGCCTCCAATTGGAAAGAAGAAGTTTGAGACTCTTTCCTATTTGCCACCATTGACGAGAGATCAATTGTTGAAAGAAGTTGAATACCTTCTGAGGAAGGGATGGGTTCCATGCTTGGAATTTGAGTTGGAGAAAGGATTTGTGTACCGTGGGCAACAAACAAGTCACCAGGATACTATGATGGA	*	AS:i:208	XS:i:0	XF:i:3	XE:i:4	XN:i:0
Ps_contig_mira-ass_16194	0	Ps_Lhcb2	76	250	459M1I264M173S	*	0	0	AAAGCTGGAAACTTTGGCCAAGCTCGCTTTACCATGCGTCGTACTGTGAAGAGTGCTCCTGAAAGCATTTGGTATGGTCCTGACCGTCCCAAGTACTTGGGTCCATTCTCTGAACAAATTCCATCCTACCTGACTGGTGAATTTCCTGGTGACTATGGATGGGACACAGCTGGATTATCAGCTGACCCTGAAACATTTGCAAGGAACCGTGAGCTTGAAGTAATTCACAGCAGATGGGCTATGCTTGGTGCATTGGGATGTACCTTCCCCGAACTCCTTGAAAAGAATGGTGTTAAATTCGGCGAGGCAGTGTGGTTCAAAGCCGGTTCCCAGATCTTTGCGGAGGGTGGCCTTGACTATTTGGGCAACCCAAACCTGATTCATGCTCAGAGCATTCTTGCAATCTGGGCTACTCAGGTTGTGCTCATGGGATTTGTTGAAGGCTACAGAGTTGGAGGACGGACCCCTCGGCGAAGGACTAGACCCACTTTACCCTGGTGGTGCTTTTGACCCTCTTGGCCTTGCTGATGACCCTGATTCATTTGCAGAGTTGAAGGTCAAGGAACTCAAGAATGGTCGGCTGGCTATGTTCTCCATGTTTGGTTTCTTTGTTCAAGCCATTGTTACTGGCAAGGGCCCTATTCAGAACCTTTATGACCATGTTGCTGACCCTGTCGCGAACAACGCATGGGCTTTTGCTACTAACTTTGTCCCCGGACAATGAGAATGTTGTCTCTTCAGCTACAATCTTCTGCTCCCTATTTTCATTTCTGTTGTGTTTAACCTCCCTATTTTCATCAATGTAAATTACTCTAGCAGAAGAACCTGTATGTGGCTGATTATATGTTAAGAAATATGGATACCAAAAGAAATATTGTTTTTATAACAAAAAAAATA	*	AS:i:712	XS:i:0	XF:i:0	XE:i:15	XN:i:0
Ps_contig_mira-ass_16205	0	Ps_Lhcb1	654	27	148M182S	*	0	0	TAGATTAGCCATGTTCTCTATGTTTGGTTTCTTTGTTCAAGCTATTGTAACTGGAAAGGGTCCTTTGGAGAACCTTGCCGATCATCTTGCCGACCCAGTGAACAACAACGCATGGTCATATGCTACCAACTTTGTTCCCGGAAAGTGAACACTATTATGTTTATGTTATTGGTGAAGTATGTTATTGTTATTGTAATGTTCTTCCCAATTTAATGTGAATTGTTATGGTTATCGTGTGTGTATGCGTAGGTTAACTAATATGAACTGATTTCGTTTTTTTTTACCGTTATATAACTAATTATGTTTCATGTTTTGATTGGTAGACTAAGA	*	AS:i:101	XS:i:47	XF:i:3	XE:i:1	XN:i:0
Ps_contig_mira-ass_16226	16	Ps_HMG1	149	236	236S37M1I22M2D15M1I41M1I5M1I287M1I25M1D34M15S	*	0	0	AAAAAAAAAGGGGAAAACCCGTTTAGGGTAAAAAAACCCCGGGAAAAAAACGGGGAAACCCGTTTTAAGGTACCCGGGGGTTTCGGGGAAAAGGTTTAAAACGGAAAAAAGGGGGGTTAAGGGGACGGTTACCCCCCGGCCCCGACCCAAAAACGGGGACCGGGGAAAAGGGAAAAACCCCGAAAGGACCCCAAACGGGGGAAAAAGGGGAAAACCCGAAAAAGGGAACCCGTAACCAAGCCGAAGAGACCTCCAAGTGCTTTCTTCGTTTTCTATGGAGGACTTTAGGAAGCAGTCAAAAGGAAAACCCTAGACAACAAAGCTGTGTCTGCAGTGGGCAAAGCTGCGGGGTCGAAAATAGGAAGTCAATGACTGAAGCTGAGAAAGCACCATATGCTGCTAAGGCAGAGAAAAGGAAGGCTGAATATGCGAAGAGCATGAAGTCCTATAACAAGAAACAAGCTGAAGGTCCAGCTGCTGTTGAAGAAGAAGAAGAATCCGAGAAATCAGAATCTGAGGTGCATGATGAGAATGATGATGAGGAAGAAAGTGAGGAGGAGGATGATGACGAGTAGAAAATTGGATGATGATAACATTTATGTAGGATGCTATGCTGATGATTTGATCATCTTATGTAGATGATTGTCTATTTTATGAATAAAATGTCTTGCTACCAAATATTTTGCTGCTCTTGGCTAATGTTTTGTYTTGTTCTAAAACGG	*	AS:i:371	XS:i:0	XF:i:0	XE:i:6	XN:i:0
Ps_contig_mira-ass_16237	0	Ps_Lhcb1	350	236	35S23M1D13M1I415M238S	*	0	0	GTTGGGTTGGCCTTYGGGATGTGTCTTCCCTACGAAGCTTTTGTCTCGCAACGGTGTTAATTCGGTGAAGCTTGTGTGGTTCAAGGCAGGATCTCAAATCTTTAGCGAGGGTGGACTTGACTACTTGGGCAACCCAAGCTTGGCTCATGCACAAAGCATCCTTGCCATATGGGCCACTCAGGTTATCTTGATGGGAGCTGTTGAAGGTTACCGTATTGCCGGTGGCCCTCTTGGTGAGGTTGTTGACCCACTTTACCCAGGTGGTAGCTTTGACCCATTGGGCTTAGCTGACGACCCAGAAGCATTCGCAGAATTGAAGGTGAAGGAACTGAAGAACGGTAGATTAGCTATGTTCTCAATGTTTGGATTCTTTGTTCAAGCTATTGTGACCGGAAAGGGACCTTTGGAGAATCTTGCTGATCATCTTTCCGACCCAGTTAACAACAATGCATGGTCATATGCCACCAACTTTGTTCCCGGAAAGTGAGTCGTCGTATTGTGTTTTTGTGAAGAGGTCATTTTAATGTATTTCTCATTGTGAATTTATTATCATGTTTGTATGCAACTGAATGTTAGTGTTTTTTTCAGTGTTTATTTGTTCTCTATCACTATCCCAATTCCCAGCACTAGCTTTCATATAATAAATATAATGTATGCCACCAAAATTGAACTAATTTTAATTTTGTCGCAATAAGTTTAAAGATAATATAATAAATATAAATAGT	*	AS:i:377	XS:i:0	XF:i:0	XE:i:8	XN:i:0
Ps_contig_mira-ass_16239	16	Ps_Lhcb1	16	245	3S51M1I14M1I239M1I218M3S	*	0	0	TCCATGGCTCTCTCTTCCCCAACCTTGACTGGCAAGCCAGTCAAGCTGAACCMACTCAAGCCAAGAATTAGGGAGGTGCAAGGTTCACCATGAGGAAGTCTGCTACCACCAAGAAAGTAGCCTCCTCTGGAAGCCCATGGTACGGACCAGACCGTGTTAAGTACTTAGGCCCATTCTCCGGTGAGTCTCCATCCTACTTGACTGGAGAGTTCCCCGGTGACTACGGTTGGGACACTGCCGGACTCTCTGCTGACCCAGAGACATTCTCCAAGAACCGTGAGCTTGAAGTCATCCACTCCAGATGGGCTACTGTTGGGTGCCTTGGGATGTGTCTTCCCAGAGCTTTTGTCTCGCAACGGTGTTAAATTCGGTGAAGCTGTGTGGTTCAAGGCAGGATCTCAAATCTTTAGCGAGGGTGGACTTGACTACTTGGGCAACCCAAGCTTGGTTCATGCACAAAGCATCCTTGCCATATGGGCCACTCAGGTTATCTTGATGGGAGCTGTTGAAGGTTACCGTATTGCCGGTCGG	*	AS:i:477	XS:i:0	XF:i:0	XE:i:11	XN:i:0
Ps_contig_mira-ass_16251	16	Ps_Lhcb1	145	222	122S657M148S	*	0	0	TCTCTCTCTTCTTCATCATTGGTTGGGAAGGCAATCAAGCTTTCCCCATCCACTCAGGACTTTGGGGTGGGAAGAGTTCCAATGAGAAAAACAAGTCAAAAAGAAAGGTTTCTTCTGCTAGTCCATGGTATGGACCAGATCGTGCCAAATACTTGGGTCCATTCTCCGGTGAAGCTCCATCATACCTCACCGGTGAATTCCCCGGTGACTACGGTTGGGACACTGCTGGACTTTCCGCTGATCCGGAGACCTTTTCCAAAAACCGTGAACTAGAGGTCATCCACAGCAGGTGGGCTATGTTGGGAGCCTTGGGATGCGTCTTCCCGGAGCTCTTGGCTCGCAACGGTGTCAAATTCGGCGAGGCAGTGTGGTTCAAGGCAGGATCACAAATCTTCAGTGAGGGTGGACTTGACTACTTGGGTAACCCAAGCCTTGTCCACGCACAGAGCATTCTTGCGATATGGGCAACTCAAGTTATCTTAATGGGAGCAGTGGAAGGTTACCGCATTGCCGGTGGACCTCTTGGTGAGGTGGTTGATCCATTGTACCCGGGTGGTAGCTTTGATCCATTAGGCCTTGCCGAAGATCCAGAAGCATTTGCAGAGTTGAAGGTGAAAGAACTGAAGAATGGTAGGTTAGCGATGTTCTCAATGTTTGGATTCTTCGTTCAAGCTATTGTAACAGGAAAAGGACCAATAGAAAATCTTGCTGACCACCTGGCTGATCCAGTGAACAACAATGCATGGGCATATGCCACAAACTTTGCCCCTGGAAAGTGAGAGAAATAGACAATGATAAGTGACTAACTTGTATTATCGCCACAATGTGTAGAATATAATTTGTAAAATATATGGTGCATTAAGAGACTGAAATGAATGTGAATGATGATCATGAATGTTATCAGATCCATTGAAACGACAAAGCAAT	*	AS:i:273	XS:i:0	XF:i:3	XE:i:4	XN:i:0
Ps_contig_mira-ass_16267	0	Ps_RuBP	226	209	1S198M220S	*	0	0	CGGATATTATGATGGAAGATACTGGACAATGTGGAAGCTTCCTATGTTTGGTACCACTGATGCTTCTCAAGTCTTGAAGGAGCTTGATGAAGTTGTTGCCGCTTACCCCCAAGCTTTCGTCCGTATCATCGGTTTCGACAACGTTCGTCAAGTTCAATGCATCAGTTTCATTGCGCACACACCAGAATCCTACTAAGTTTGAGTATTATGGCATTGGAAAAACTGTTTCTCTTGTACCATTTGTTCTGCTTGTAATTTACTGTGTTTTTTTTATTCGGACTGTAAAATGCAAATGGATGGATAAGAGTTAATCAATGATATGGTCCTTTTGTTCATTCTCAACTTAGTGTTATCTTTTCTTCTTCTTCAYTWGTTTTGTGTTGAATTTGAAATTTGAGGTAAACAAAGGAAGTAACTGT	*	AS:i:182	XS:i:0	XF:i:3	XE:i:4	XN:i:0
Ps_contig_mira-ass_16300	16	Ps_Ran1	209	209	169M45S	*	0	0	CTGGTCAAGAGAAGTTTGGTGGTCTCAGAGATGGATACTATATTCATGGACAGTGTGCTATTATAATGTTTGATGTTACTGCACGGCTGACGTACAAGAATGTCCCTACTTGGCACCGTGATCTTTGCCGGGTCTGTGAAAACATCCCAATTGTTCTTTGTGGAAACAAAGGTTAGAATAGTAGAAAGAACAGGCAAGTGAAGGCAAAGCAGGT	*	AS:i:165	XS:i:0	XF:i:3	XE:i:4	XN:i:0
Ps_contig_mira-ass_16301	16	Ps_RuBP	1	214	297S213M	*	0	0	GATAGTGATGCATAATGTATGGCTAGTATACAATTTTCTTTTCAAACTCGTGTGGTTAATATGGTTCCATTGATGATCGTCGGGGAATCCAAAACCATTGGTATACTTGATCAGAAACCATTTCTGAAACATTATATATACCTATAGAAGCTTTGCAACCTAATTATAACAACAATGGCTTCTATGATATCCTCTTCCGCTGTGACAACAGTCAGCCGTGCCTCTAGGGGGCAATCCGCCGCAGTGGCTCCATTCGGCGGCCTCAAATCCATGACTGGATTCCCAGTGAAGAAGGTCAACACTGACATTACTTCCATTACAAGCAATGGTGGAAGAGTAAAGTGCATGCAGGTGTGGCCTCCAATTGGAAAGAAGAAGTTTGAGACTCTTTCCTATTTGCCACCATTGACGAGAGATCAATTGTTGAAAGAAGTTGAATACCTTCTGAGGAAGGGATGGGTTCCATGCTTGGAATTTGAGTTGGAGAAAGGATTTGTGTACCGTGAGCAC	*	AS:i:205	XS:i:0	XF:i:0	XE:i:5	XN:i:0
Ps_contig_mira-ass_16309	0	Ps_Lhcb1	1	99	77S123M1D4M1D13M1I43M	*	0	0	GTACGTCGGGGTACCATTCATAAGAATACAATTATCAAAAGCTTATCAATCTTTTCAATTTCATTGCAATACACACGATGGCCGCTTCATCCATGGCTCTCTCTTCCCCAACCTTGACTGGCAAGCCAGTCAAGCTGAACCCATCAAGCCAAGAATTGGGAGGTGCAAGGTTCACCATGAGGAAGTCTGCTACCACCAAGAAGTGCCTCCTCTGGAACGCCCCAGTTACGGGGCAGACCGTGTTAAGTACTTAGGCCCATT	*	AS:i:138	XS:i:0	XF:i:2	XE:i:3	XN:i:0
Ps_contig_mira-ass_16315	0	Ps_Lhcb1	622	30	19S180M145S	*	0	0	AAAGACAAGTGGTATCAACGCAGAGTTGAAGGTGAAAGAACTGAAGAATGGTAGGTTAGCGATGTTCTCAATGTTTGGATTCTTCGTTCAAGCTATTGTAACAGGAAAAGGACCTATAGAAAATCTTGCTGACCACCTGGCTGATCCAGTTAACAACAATGCTTGGGCATATGCCACAAACTTTGCTCCTGGAAAGTGAGAAGAAATAAACAATGATAAGTGACTTAACTTTAGTAAAATATATGGTGCATTAAGAGACTAGTAAAAGAATGTTGTCAYAWMATGCGAGGGTTGCATTCTTTTCATTGCATATTCTAGTATTTTTGTTTAATTTATTTGTAACT	*	AS:i:80	XS:i:0	XF:i:3	XE:i:1	XN:i:0
Ps_contig_mira-ass_16335	16	Ps_Ran1	209	213	175M4I34M	*	0	0	CTGGTCAAGAGAAGTTTGGTGGTCTCAGAGATGGATACTATATTCATGGACAGTGTGCTATTATAATGTTTGATGTTACTGCACGGCTGACGTACAAGAATGTCCCTACTTGGCACCGTGATCTTTGCCGGGTCTGTGAAAACATCCCAATTGTTCTTTGTGGAAACAAGGTTGAATAGTAGAAAGAACAGGCAAGTGAAGGCAAAGCAGGTT	*	AS:i:180	XS:i:0	XF:i:0	XE:i:5	XN:i:0
Ps_contig_mira-ass_16355	0	Ps_Lhcb1	674	75	128M225S	*	0	0	TGTTTGGTTTCTTTGTTCAAGCTATTGTAACTGGAAAGGGTCCTTTGGAGAACCTTGCCGATCATCTTGCCGACCCAGTGAACAACAACGCATGGTCATATGCTACCAACTTTGTTCCCGGAAAGTGAACACTATTATGTTTATGTTATTGGTGAAGTATGTTATTGTTATTGTAATGTTCTTCCCAATTTAATGTGAATTGTTATGGTTATCGTGTGTGTATGCGTAGGTTAACTAATATGAACTGATTCGTTTTTTTTTACCGTATATAACTAATTATGTTTCATGTTTTGATTGGTAGACTAAGATAACATGAGATTGAAAATATGGTTTCAATGCTTAAATCAAATTAG	*	AS:i:89	XS:i:36	XF:i:1	XE:i:2	XN:i:0
Ps_contig_mira-ass_16356	16	Ps_RuBP	126	224	83M1I215M256S	*	0	0	GTTGAAAGAAGTTGAATACCTTCTCAGGAAGGGATGGGTTCCTTGCTTGGAATTTGAGTTGGAGAAAGGATTTGTGTACCGTGTAGCACAACAAGTCACCAGGATACTATGATGGAAGATACTGGACAATGTGGAAGCTTCCTATGTTTGGTACCACTGATGCTTCTCAAGTCTTGAAGGAGCTTGATGAAGTTGTTGCCGCTTACCCCCAAGCTTTCGTCCGTATCATCGGTTTCGACAACGTTCGTCAAGTTCAATGCATCAGTTTCATTGCCCACACACCAGAATCCTACTAAGTTTGAGTATTATGGAATTTGAAAAACTGTTTCTCTTGTACCATTTGTTCTACTTGTAATTTACTGTGTTTTTTATTCGGACTGTAAAATACAAATGGATGGATAAGAGTTAATCAATGATATGGTCCTTCTGAACACAAGTATGTCCTCTTGTGCTTTAGACATTTATGAACTTTCCTTTATGTAATTTTCGTAATCATATTTGTAATTGACTTGATGAAGCTCTCTTATCATAAAAAATAAAACCTTTTTTACTTYG	*	AS:i:263	XS:i:0	XF:i:0	XE:i:6	XN:i:0
Ps_contig_mira-ass_16366	0	Ps_Lhcb1	10	217	85S143M1I147M3S	*	0	0	GGTCGGGGGACCATTCATAAGAGTACAATTATCAAAAGCATAACAAACCTTTTCAATTTCCTTGCAATAAACAATGGCCGCATCATCATCCATGGCTCTCTCTTCCCCAACCTTGGCTGGCAAGCCAGTCAAGCTGATCCCATCAAGCCAAGAATTGGGAGGTGCAAGGTTCACCATGAGGAAGTCTGCTACCACCAAGAAAGTAGCCTCCTCTAGTAGCCCATGGTACCGGCCCAGACCGTGTTAAGTACCTAGGCCCATTCTCCGGTGRGTCTCCATCATACTTGACCGGAGAGTTCCCAGGTGACTACGGTTGGGACACTGCTGGACTTTCTGCCGATCCAGAGACATTTGCCAAGAACCGTGAGCTTGAAGTTAT	*	AS:i:215	XS:i:0	XF:i:0	XE:i:5	XN:i:0
Ps_contig_mira-ass_16368	16	Ps_Lhcb1	622	186	176M180S	*	0	0	GCAGAATTGAAGGTGAAGGAACTCAAGAACGGTAGATTAGCCATGTTCTCAATGTTTGGATTCTTCGTTCAAGCTATTGTAACTGGAAAGGGTCCTTTGGAAAACCTTGCTGATCATCTTGCAGACCCAGTCAACAACAATGCATGGTCCTATGCCACCAACTTTGTTCCCGGAAAATAAACACTCTTTTCTTTATGTTTTTGGTCAAGTATACTTTGTTGTAATGTTCTTCCCAATTCAATGTGAATTATTATCATTATCATGTGTGTATGCATAGGTGGACTAATACAAGATCATGGATGTTTTCTTTTTTACCAAATTTTAAATTTATGTTTCATGCTTTAAAHHRCWAGAAC	*	AS:i:120	XS:i:0	XF:i:3	XE:i:3	XN:i:0
Ps_contig_mira-ass_16378	0	Ps_RuBP	340	149	23S84M176S	*	0	0	GAAGTTGTTGCGCTCCCCAASCYTTCGTCCGTATCATCGGTTTCGACAACGTTCGTCAAGTTCAATGCATCAGTTTCATTGCCCACACACCAGAATCCTACTAAGTTTGAGTATTATGGCATTGGAAAAGCTGTTTTCTTCTATCATTTGTTCTGCTTGTAATTTACTGTGTTCTTTCAGTTTTTGTTTTCGGACATCAAAATGCAAATGGATGGATAAGAGTTAATAAATGATATGGTCCTTTTGTTCATTCTCAAAATTAAAMTGAGACACGCAACAGGGG	*	AS:i:76	XS:i:0	XF:i:3	XE:i:2	XN:i:0
Ps_contig_mira-ass_16386	16	Ps_Ran1	209	218	208M	*	0	0	CTGGTCAAGAGAAGTTTGGTGGTCTCAGAGATGGATACTATATTCATGGACAGTGTGCTATTATAATGTTTGATGTTACTGCACGGCTGACGTACAAGAATGTCCCTACTTGGCACCGTGATCTTTGCCGGGTCTGCGAAAACATCCCAATTGTTCTTTGTGGAAACAAGGTTGATGTGAAGAACAGGCAAGTGAAGGCAAAGCAGGT	*	AS:i:200	XS:i:0	XF:i:0	XE:i:5	XN:i:0
Ps_contig_mira-ass_16401	0	Ps_Fed-1	674	250	9S18M1I654M1I11M49S	*	0	0	TACGCGSGGAAGCTCCTTATTTCATTCTATTCATTCATTCTATACGCGGGGATCATCAACACAAACACAAAACAGTGTTTGTTCCTTTGAAACCATAATAGTAATGGCAACCACACCAGCTTTGTATGGAACTGCTGTCAGCACTTCCTTCCTCAGGACTCAGCCAATGCCAATGTCAGTCACCACCACAAAAGCATTTTCCAATGGCTTTCTCGGTTTGAAAACCAGTCTCAAACGTGGAGATCTTGCAGTTGCTATGGCTTCTTACAAAGTGAAACTAGTTACACCAGATGGAACTCAAGAGTTTGAATGTCCAAGTGATGTTTACATTCTTGACCATGCTGAAGAAGTTGGAATTGATCTTCCTTACTCATGCAGAGCTGGCTCTTGTTCTTCATGTGCTGGTAAAGTTGTTGGCGGTGAAGTTGATCAATCTGATGGTTCTTTCCTTGATGATGAACAGATTGAAGCTGGTTTTGTTCTTACTTGTGTTGCTTATCCTACCTCTGATGTTGTTATTGAGACTCACAAGGAAGAAGATCTCACTGCTTAATTTTTCATTTCTGTTACTGCTATGCTATGATATGATATCATGTTATGTTTGTTTCTACAATGAGTAGTAACTCTATTAATTCCTTCACCTGTTTGTAGTAACATGTGAAGTTAATAATGTTATGTTATGTTTGTTTTTTTGTCTCAAAACTACTTTAAATTTTACCTTACTTCTTTTTACCTTTAAAAGT	*	AS:i:637	XS:i:0	XF:i:0	XE:i:15	XN:i:0
Ps_contig_mira-ass_16419	0	Ps_RuBP	6	13	159S85M1S	*	0	0	GGKSGGRGGAAGCAAAAGTTGAGAAGGAAAAATGGCCTTGATTTCCTCCGCCGCAATCACCACCGTTAATCGGGCCACCCGGGCACAAACCAACTTGGTTTCATCGATCACCGGTCTCAAATCGTCGGTCGGCTATCCGGTTACCAAGAAGGCCAGCGATGACATTACCTCCTATGCAAGCAATGGTTCAAGAGTGAATTGTATGCAGGTGTGGCCACCAATTGGCAAGAAGAAGTTTGAGACTA	*	AS:i:41	XS:i:0	XF:i:3	XE:i:1	XN:i:0
Ps_contig_mira-ass_16421	0	Ps_Lhcb1	631	28	2S171M51S	*	0	0	TGAAGGTGAAAGAACTGAAGAATGGTAGGTTAGCGATGTTCTCAATGTTTGGATTCTTCGTTCAAGCTATTGTAACAGGAAAAGGACCAATAGAAAATCTTGCTGACCACCTGGCTGATCCAGTGAACGACAATGCATGGGCATATGCCACAAACTTTGCCCCTGGAAAGTGAGAGAAATAGACAATGATAAGTGACTAACTTGATTATCGCCACAATGTGTAG	*	AS:i:67	XS:i:0	XF:i:3	XE:i:1	XN:i:0
Ps_contig_mira-ass_16435	16	Ps_Ran1	208	217	54S209M	*	0	0	CCCCCTTCCGTTGTGGCCTTCGTCCTATCCCCTCCGTTGGTCGTGGTCGTCTAGGCTGGTCAAGAGAAGTTTGGTGGTCTCAGAGATGGATACTATATTCATGGACAGTGTGCTATTATAATGTTTGATGTTACTGCACGGCTGACGTACAAGAATGTCCCTACTTGGCACCGTGATCTTTGCCGGGTCTGTGAAAACATCCCAATTGTTCTTTGTGGAAACAAGGTTGATGTGAAGAACAGGCAAGTGAAGGCAAAGCAGGT	*	AS:i:205	XS:i:0	XF:i:0	XE:i:5	XN:i:0
Ps_contig_mira-ass_16452	16	Ps_Ran1	209	218	208M	*	0	0	CTGGTCAAGAGAAGTTTGGTGGTCTCAGAGATGGATACTATATTCATGGACAATGTGCTATTATAATGTTTGATGTTACTGCACGGCTGACGTACAAGAATGTCCCTACTTGGCACCGTGATCTTTGCCGGGTCTGTGAAAACATCCCAATTGTTCTTTGTGGAAACAAGGTTGATGTGAAGAACAGGCAAGTGAAGGCAAAGCAGGT	*	AS:i:200	XS:i:0	XF:i:0	XE:i:6	XN:i:0
Ps_contig_mira-ass_16454	0	Ps_Lhcb1	358	230	4S15M1D243M1I80M60S	*	0	0	TTGTTCTCGCAACGGTGTTAATTCGGTGAAGCTGTATGGTTCAAGGCAGGATCTCAAATCTTTAGCGAGGGTGGACTTGACTACTTGGGCAACCCAAGCTTGGTCCATGCTCAAAGCATCCTTGCCATCTGGGCCACTCAGGTTATCTTGATGGGAGCTGTTGAAGGTTACCGTATTGCCGGTGGCCCTCTTGGTGAGGTTGTTGACCCACTTTATCCTGGTGGTAGCTTTGATCCATTAGGCTTAGCTGAAGATCCAGAAGTCTTTTGCAGAATTAAAGGTAAAGGAACTGAAGAACGGTAGATTAGCCATGTTCTCTATGTTTGGTTTCTTTGTTCAAGCTTATTGTAACGTAGGGAAAACGGGTTCCGTTTTAGGGWAASGTAAAACCCYTTCGGACCCG	*	AS:i:312	XS:i:35	XF:i:0	XE:i:6	XN:i:0
Ps_contig_mira-ass_16458	0	Ps_RuBP	1	142	147S69M4S	*	0	0	GACGGGGATACAGAAGTGAGAAAAATGGCTTCTATGATATCCTCTTCAGCTGTGACTACAGTCAGCCGTGCTTCTACGGTGCAATCGGCCGCGGTGGCTCCATTCGGCGGCCTCAAATCCATGACTGGATTCCCAGTTAAGAAGGTCAACACTGACATTACTTCCATTACAAGCAATGGTGGAAGAGTAAAGTGCATGCAGGTGTGGCCTCCAATTAGGG	*	AS:i:69	XS:i:0	XF:i:3	XE:i:2	XN:i:0
Ps_contig_mira-ass_16486	0	Ps_Lhcb2	482	220	56M1D19M1D8M1D155M41S	*	0	0	GGGCTACTCAGGTTGTGCTCATGGGATTTGTTGAAGGCTACAGAGTTGGAGGAGGACCCTCGGCGAAGGACTAGACCACTTTACCTGGTGGTGCTTTTGACCCTCTTGGCCTTGCTGATGACCCTGATTCATTTGCAGAGTTGAAGGTCAAGGAACTCAAGAATGGTCGGCTGGCTATGTTCTCCATGTTTGGTTTCTTTGTTCAAGCCATTGTTACTGGCAAGGGCCCTATTCAGAAACCTTTTAAATAAGACCNTTGTTGCTGACCCTGTCGCGTAA	*	AS:i:217	XS:i:0	XF:i:0	XE:i:5	XN:i:0
Ps_contig_mira-ass_16492	0	Ps_Lhcb1	399	221	275M1I8M1I14M1I7M2I3M1I8M1I8M1I17M30S	*	0	0	GGCAGGATCTCAAATCTTTAGCGAGGGTGGACTTGACTACTTGGGCAACCCAAGCTTGGTTCATGCACAAAGCATCCTTGCCATATGGGCCACTCAGGTTATCTTGATGGGAGCTGTTGAAGGTTACCGTATTGCCGGTGGCCCTCTTGGTGAGGTTGTTGACCCACTTTACCCAGGTGGTAGCTTTGACCCATTGGGCTTAGCTGACGACCCAGAAGCATTCGCAGAATTGAAGGTGAAGGAACTGAAGAACGGTAGATTAGCTATGTTCTCAATTGTTTGGATTTCTTTGTTCAAGCTTATTGTGGAACCGGGAAAGGGTACCTTTGGAAGAATCTTGCTGATCATTCCTTTCCCGACCCAAGTTAAACAACATGC	*	AS:i:237	XS:i:0	XF:i:0	XE:i:5	XN:i:0
Ps_contig_mira-ass_16495	16	Ps_Ran1	209	218	208M	*	0	0	CTGGTCAAGAGAAGTTTGGTGGTCTCAGAGATGGATACTATATTCATGGACAGTGTGCTATTATAATGTTTGATGTTACTGCACGGCTGACGTACAAGAATGTCCCTACTTGGCACCGTGATCTTTGCCGGGTCTGTGAAAACATCCCAATTGTTCTTTGTGGAAACAAAGTTGATGTGAAGAACAGGCAAGTGAAGGCAAAGCAGGT	*	AS:i:200	XS:i:0	XF:i:0	XE:i:5	XN:i:0
Ps_contig_mira-ass_16499	16	Ps_Ran1	209	218	208M	*	0	0	CTGGTCAAGAGAAGTTTGGTGGTCTCAGAAATGGATACTATATTCATGGACAGTGTGCTATTATAATGTTTGATGTTACTGCACGGCTGACGTACAAGAATGTCCCTACTTGGCACCGTGATCTTTGCCGGGTCTGTGAAAACATCCCAATTGTTCTTTGTGGAAACAAGGTTGATGTGAAGAACAGGCAAGTGAAGGCAAAGCAGGT	*	AS:i:200	XS:i:0	XF:i:0	XE:i:5	XN:i:0
Ps_contig_mira-ass_16507	16	Ps_Ran1	209	218	208M	*	0	0	CTGGTCAAGAGAAGTTTGGTGGTCTCAGAGATGGATACTATATTCATGGACAGTGTGCTATTATAATGTTTGATGTTACTGCACGGCTGACGTACAAGAATGTCCCTACTTGGCACCGTAATCTTTGCCGGGTCTGTGAAAACATCCCAATTGTTCTTTGTGGAAACAAGGTTGATGTGAAGAACAGGCAAGTGAAGGCAAAGCAGGT	*	AS:i:200	XS:i:0	XF:i:0	XE:i:5	XN:i:0
Ps_contig_mira-ass_16521	16	Ps_Ran1	208	207	42S170M46S	*	0	0	CCCTCGTGTGCCTTGTCCTATTCCCCTCGTTGCGTGTCCCAGGCTGGTCAAGAGAAGTTTGGTGGTCTCAGAGATGGATACTATATTCATGGACAGTGTGCTATTATAATGTTTGATGTTACTGCACGGCTGACGTACAAGAATGTCCCTACTTGGCACCGTGATCTTTGCCGGGTCTGTGAAAACATCCCAATTGTTCTTTGTGGAAACAAAGGTTAGAATAGTAGAAAAGAACAGGCAAGTGAAGGCAAAGCAGGT	*	AS:i:166	XS:i:0	XF:i:3	XE:i:4	XN:i:0
Ps_contig_mira-ass_16532	16	Ps_Lhcb1	2	222	73S244M	*	0	0	GTCGGGGACCATTCATAAGAATACAATTATCAAAAGCTTATCAATCTTTTCAATTTCATTGCAATACACACGATGGCCGCTTCATCCATGGCTCTCTCTTCCCCAACCTTGACCGGCAAGCCAGTCAAGCTGAACCCATCAAGCCAAGAATTGGGAGGTGCAAGGTTCACCATGAGGAAGTCTGCTACCACCAAGAAAGTAGCCTCCTCTGGAAGCCCATGGTACGGACCAGACCGTGTTAAGTACTTAGGCCCATTCTCCGGTGAGTCTCCGTCCTACTTGACTGGAGAGTTCCCCGGTGACTACGGTTGGGACAC	*	AS:i:232	XS:i:0	XF:i:0	XE:i:6	XN:i:0
Ps_contig_mira-ass_16541	0	Ps_Lhcb2	412	234	260M2I49M1I42M1I16M50S	*	0	0	TTTGCGGAGGGTGGCCTTGACTATTTGGGCAACCCAAACCTGATTCATGCTCAGAGCATTCTTGCAATCTGGGCTACTCAGGTTGTGCTCATGGGATTTGTTGAAGGCTACAGAGTTGGAGGAGGACCCCTCGGCGAAGGACTAGACCCACTTTACCCTGGTGGTGCTTTTGACCCTCTTGGCCTTGCTGATGACCCTGATTCATTTGCAGAGTTGAAGGTCAAGGAACTCAAGAATGGTCGGCTGGCTATGTTCTCCATTGTTTTGGTTTCTTTGTTCAAGCCATTGTTACTGGCAAGGGCCCTATTCAGTAACCTTTATGACCATGTTGCTGACCCTGTCGCGAACAACGCAGTGGGTCTTTGCTACTACTTCGCCCGAAATGAGAATGTTGTCTCTCGAGTACCTAACTAACTTCCTT	*	AS:i:332	XS:i:0	XF:i:0	XE:i:8	XN:i:0
Ps_contig_mira-ass_16545	16	Ps_Lhcb2	1	242	78S427M	*	0	0	ACTAGGGACGAACAAACAATTGCTAGTAGCATCGAAGARGAACAAACAATCAAAGTGCAAGGAGTCTCAACGCCCTCCATGGCCACCTCTGCTATCCAACAATCAGCTTTCACTGGTAAGACTGGTTTGAGGCAGGGAAATGAATTCATCAGGAAAGCTGGAAACTTTGGCCAAGCTCGCTTTACCATGCGTCGTACTGTGAAGAGTGCTCCTGAAAGCATTTGGTATGGTCCTGACCGTCCCAAGTACTTGGGTCCATTCTCTGAACAAATTCCATCCTACCTGACTGGTGAATTTCCTGGTGACTATGGATGGGACACAGCTGGATTATCAGCTGACCCTGAAACATTTGCAAGGAACCGTGAGCTTGAAGTAATTCACAGCAGATGGGCTATGCTTGGTGCATTGGGATGTACCTTCCCCGAACTCCTTGAAAAGAATGGTGTTAAATTCGGCGAGGCAGTGTGGTTCAAAGCCGGTTCCCAGATCTTTGCGGAGGGTGGCC	*	AS:i:423	XS:i:0	XF:i:0	XE:i:10	XN:i:0
Ps_contig_mira-ass_16576	0	Ps_RuBP	261	230	220M1D21M1I61M12S	*	0	0	GCTTCCTATGTTTGGTACCACTGATGCTTCTCAAGTCTTGAAGGAGCTTGATGAAGTTGTTGCCGCTTACCCTCAAGCTTTCGTTCGTATCATCGGTTTCGACAACGTTCGTCAAGTTCAATGCATCAGTTTCATTGCACACACACCAGAATCCTACTAAGTTCACTGCATTGGAGCTTCCTATTTATATGTTATGCTTTTAAGTTCCTTTTGTTGTGTATTTTATAATTTCTGTTTTTGGTATTTCAAATTGCAAATGGGATGTATAAGAGTTAATGAATGATATGGTTACTTTATTCCCAAAACGTTMAACTT	*	AS:i:288	XS:i:0	XF:i:0	XE:i:7	XN:i:0
Ps_contig_mira-ass_16604	16	Ps_Ccbp	678	219	31S48M2I194M142S	*	0	0	CCGGTACTTTCGTCCGAGCTTAAAGTAGAAGGAAGGARRTCAAGAATGGGAGATTGGCTATGTTCTCTATGTTTGGTTTTCTTTTGTTCAAGCTATTGTGACTGGTAAAGGACCTTTGGAGAATCTGTTGGATCACCTTGATAACCCTGTTGCTAACAATGCTTGGGTTTATGCTACAAAGTTTGTGCCTGGTGCTTAAACATTTGATGTTATCTATGATTGCATTTGTGTGAAGGATGAGACTTGGCATTATTGTATAAATTATGATGTTGATGGTTGTTGGATTAGTGCACTTGTTTGTTTCTTGGTTCTTAAGGACTAAGGTTCATTTTAAAGATGGGAGATCTTTTGTTAATATGTTTTGTTCAAACCAACCAATGAGAAAAGTTATGTCAACATGATTTAGTTTAAAAAACC	*	AS:i:225	XS:i:0	XF:i:0	XE:i:5	XN:i:0
Ps_contig_mira-ass_16628	16	Ps_Ran1	209	218	208M	*	0	0	CTGGTCAAGAGAAGTTTGGTGGTCTCAGAGATGGATACTATATTCATGGACAGTGTGCTATTATAATGTTTGATGTTACTGCACGGCTGACGTACAAGAATGTCCCTACTTGGCACCGTGATCTTTGCCGGGTCTGTGAAAACATCCCAATTGTTCTTTGTGGAAACAAGGTTGATATGAAGAACAGGCAAGTGAAGGCAAAGCAGGT	*	AS:i:200	XS:i:0	XF:i:0	XE:i:5	XN:i:0
Ps_contig_mira-ass_16675	16	Ps_Ran1	209	218	208M	*	0	0	CTGGTCAAGAGAAGTTTGGTGGTCTCAGAGATGGATACTATATTCATGGACAGTGTGCTATTATAATGTTTGATGTTACTACACGGCTGACGTACAAGAATGTCCCTACTTGGCACCGTGATCTTTGCCGGGTCTGTGAAAACATCCCAATTGTTCTTTGTGGAAACAAGGTTGATGTGAAGAACAGGCAAGTGAAGGCAAAGCAGGT	*	AS:i:200	XS:i:0	XF:i:0	XE:i:6	XN:i:0
Ps_contig_mira-ass_16682	16	Ps_Ran1	208	217	56S209M	*	0	0	CCCCTTCCCGTTCGGTTGGTCCGTTTCGTCCGTACTTGCCCTGTTGCGTGTCTCAGGCTGGTCAAGAGAAGTTTGGTGGTCTCAGAGATGGATACTATATTCATGGACAGTGTGCTATTATAATGTTTGATGTTACTGCACGGCTAACGTACAAGAATGTCCCTACTTGGCACCGTGATCTTTGCCGGGTCTGTGAAAACATCCCAATTGTTCTTTGTGGAAACAAGGTTGATGTGAAGAACAGGCAAGTGAAGGCAAAGCAGGT	*	AS:i:201	XS:i:0	XF:i:0	XE:i:5	XN:i:0
Ps_contig_mira-ass_16702	0	Ps_Lhcb2	55	226	1S126M1D137M	*	0	0	ACAGGGAAATGAATTCATCAGGAAAGCTGGAAACTTTGGCCAAGCTCGCTTTACCATGCGTCGTACTGTGAAGGGTGCTCCTGAAAGCATTTGGTATGGTCCTGACCGTCCCAAGTACTTGGGTCCATCTCTGAACAAATTCCATCCTACCTGACTGGTGAATTTCCTGGTGACTATGGATGGGACACAGCTGGATTATCAGCTGACCCTGAAACATTTGCAAGGAACCGTGAGCTTGAAGTAATTCACAGCAGATGGGCTATG	*	AS:i:252	XS:i:0	XF:i:0	XE:i:6	XN:i:0
Ps_contig_mira-ass_16707	0	Ps_Lhcb1	10	209	99S211M	*	0	0	AACGCAGAGTWCGCGGGGACCGATTCATAAGAGTACAATTATCAAAAGACATAACAAAACCTTTTCAATTTCCTTGCAATAAAACAAATGGCCGCATCATCATCCATGGCTCTCTCTTCCCCAACCTTGGCTGGCAAGCCAGTCAAGCTGATCCCATCAAGCCAAGAATTGGGAGGTGCAAGGTTCACCATGAGGAAGTCTGCTACCACCAAGAAAGTAGCCTCCTCTAGTAGCCCATGGTACGGCCCAGACCGTGTTAAGTACCTAGGCCCATTCTCCGGTGAGTCTCCATCATACTTGACCGGAGAGT	*	AS:i:175	XS:i:0	XF:i:3	XE:i:4	XN:i:0
Ps_contig_mira-ass_16759	0	Ps_Lhcb2	1	217	108S135M1I6M1I90M	*	0	0	AAAAGAACAAGTAGGTAATACAAACGACAGAGTACGTCGGGGGACAACAACATTTGCTAGTAGCATCGAAGAGAACAACATCAAAGTGCAAGGAGTCTCAACGCCCTCATGGCCACCTCTGCTATCCAACAATCAGCTTTCACTGGTAAGACTGGTTTGAGGCAGGGAAATGAATTCATCAGGAAAGCTGGAAACTTTGGCCAAGCTCGCTTTACCATGCGTCGTACTGTGAAGAGTGCTCCTAGAAAGCTATTTGGTATGGKCCTGACCGTCCCAAGTACTTGGGTCCATTCTCTGAACAAATTCCATCCTACCTGACTGGTGAATTTCCTGGTGACTAT	*	AS:i:209	XS:i:0	XF:i:0	XE:i:5	XN:i:0
Ps_contig_mira-ass_16804	0	Ps_RuBP	6	13	189S90M1S	*	0	0	AAGCAGTGTTATCAACGCTAGAGTAGGTCGGCGAGGAAGCAAAAGTTAGAGAAGGAAAAAATAGGCCTTGATTTCCTCCGCCGCAATCACCACCGTTAATCGGGCCACCCGGGCACAAACCAACTTGGTTTCATCGATCACCGGTCTCAAATCGTCGGTCGGCTATCCGGTTACCAAGAAGGCCAGCGATGACATTACCTCCTATGCAAGCAATGGTTCAAGAGTGAATTGTATGCAGGTGTGGCCACCAATTGGCAAGAAGAAGTTTGAGACACTTTCA	*	AS:i:42	XS:i:0	XF:i:3	XE:i:1	XN:i:0
Ps_contig_mira-ass_16806	0	Ps_Lhcb1	631	28	2S171M60S	*	0	0	TGAAGGTGAAAGAACTGAAGAATGGTAGGTTAGCGATGTTCTCAATGTTTGGGTTCTTCGTTCAAGCTATTGTAACAGGAAAAGGACCAATAGAAAATCTTGCTGACCACCTGGCTGATCCAGTGAACAACAATGCATGGGCATATGCCACAAACTTTGCCCCTGGAAAGTGAGAGAAATAGACAATGATAAGTGACTAACTTGATTATCGCCACAATGTGTGAATTTCTTTA	*	AS:i:67	XS:i:0	XF:i:3	XE:i:1	XN:i:0
Ps_contig_mira-ass_16819	16	Ps_Lhcb1	622	15	15S180M63S	*	0	0	AAGCAGGGTATCAACGCAGAGTTGAAGGTGAAAGAACTGAAGAATGGTAGGTTAGCGATGTTCTCAATGTTTGGATCCTTCGTTCAAGCTATTGTAACAGGAAAAGGACCTATAGAAAATCTTGCTGACCACCTGGCTGATCCAGTTAACAACAATGCTTGGGCATATGCCACAAACTTTGCTCCTGGAAAGTGAGAGAAATAAACAATGATAAGTGACTAACTTTGTAAAATATATGGTGCATTAAGAGACTAGAAA	*	AS:i:76	XS:i:0	XF:i:1	XE:i:1	XN:i:0
Ps_contig_mira-ass_16844	0	Ps_RuBP	106	240	232M1I15M1I35M1I108M1D38M1D15M7S	*	0	0	CCATTGACGAGAGATCAATTGTTGAAAGAAGTTGAATACCTTCTGAGGAAGGGATGGGTTCCATGCTTGGAATTTGAGTTGGAGAAAGGATTTGTGTACCGTGAGCACAACAAGTCACCAGGATACTATGATGGAAGATACTGGACAATGTGGAAGCTTCCTATGTTTGGTACCACTGATGCTTCTCAAGTCTTGAAGGAGCTTGATGAAGTTGTTGCCGCTTACCCTCAAGTCTTTCGTTCGTATCATTCGGTTTCGACAACGTTCGTCAAGTTCAATGCATCTAGTTTCATTGCACACACACCAGAATCCTACTAAGTTCACTGCATTGGAGCTTCCTATTTATATGTTATGCTTTTAAGTTCCTTTTGTTGTGTATTTTTATAATTTCTGTTTTGGATTTCAAATTGCAAATGGGATGTATAAGAGTTATGAATGATATGGTTTAACTTT	*	AS:i:400	XS:i:0	XF:i:0	XE:i:9	XN:i:0
Ps_contig_mira-ass_16872	16	Ps_Ran1	209	218	208M	*	0	0	CTGGTCAAGAGAAGTTTGGTGGTCTCAGAGATGGATACTATATTCATGGACAGTGTGCTATTATAATGTTTGATGTTACTGCACGACTGACGTACAAGAATGTCCCTACTTGGCACCGTGATCTTTGCCGGGTCTGTGAAAACATCCCAATTGTTCTTTGTGGAAACAAGGTTGATGTGAAGAACAGGCAAGTGAAGGCAAAGCAGGT	*	AS:i:200	XS:i:0	XF:i:0	XE:i:6	XN:i:0
Ps_contig_mira-ass_16980	0	Ps_RuBP	352	26	14S72M178S	*	0	0	CGGGGTATTTCTTTATCGGTTTCGACAACGTTCGTCAAGTTCAATGCATCAGTTTCATTGCGCACACACCAGAATCCTACTGAGTTTGAGTATTATGGCATTGGGAAAACTGTTTTTCTTGTACCATTTGTTGTGCTTGTAATTTACTGTGTTTTTATTCGGTTTTCGCTATCGAACTGTGAAATGGAAATGGATGGAGAAGAGTTAATGAATGATATGGTCCTTTTGTTCATTCTCAAATTTTCTAYAWTTGTTTTTTCACTT	*	AS:i:64	XS:i:0	XF:i:3	XE:i:1	XN:i:0
Ps_contig_mira-ass_17023	0	Ps_Lhcb1	631	29	2S171M54S	*	0	0	TGAAGGTGAAAGAACTGAAGAATGGTAGGTTAGCGATGTTCTCAATGTTTGGATTCTTCGTTCAAGCTATTGTAACGGGAAAAGGACCAATAGAAAATCTTGCTGACCACCTGGCTGATCCAGTGAACAACAATGCATGGGCATATGCCACAAACTTTGCCCCTGGAAAGTGAGAGAAATAGACAATGATAAGTGACTAACTTGATTATCGCCACAATGTGTGTAAA	*	AS:i:71	XS:i:0	XF:i:3	XE:i:1	XN:i:0
Ps_contig_mira-ass_17036	16	Ps_Ran1	209	218	208M	*	0	0	CTGGTCAAGAGAAGTTTGGTGGTCTCAAAGATGGATACTATATTCATGGACAGTGTGCTATTATAATGTTTGATGTTACTGCACGGCTGACGTACAAGAATGTCCCTACTTGGCACCGTGATCTTTGCCGGGTCTGTGAAAACATCCCAATTGTTCTTTGTGGAAACAAGGTTGATGTGAAGAACAGGCAAGTGAAGGCAAAGCAGGT	*	AS:i:200	XS:i:0	XF:i:0	XE:i:5	XN:i:0
Ps_contig_mira-ass_17050	0	Ps_Lhcb1	556	214	2S246M190S	*	0	0	TGGTTGACCCACTTTACCCAGGTGGTAGCTTTGACCCATTGGGCTTAGCTGACGACCCAGAAGCATTCGCAGAATTGAAGGTGAAGGAACTCAAGAACGGTAGATTAGCTATGTTCTCAATGTTTGGATTCTTTGTTCAAGCTATTGTGACCGGAAAGGGACCTTTGGAGAATCTTGCTGATCATCTTTCCGACCCAGTTAACAACAATGCATGGTCATATGCCACCAACTTTGTTCCCGGAAAGTGAGTCGTCGTATTGTGTTTTTGTGAAGAGGTCATTTTAATGTATTTCTCATTGTGAATTTATTATCATGTTTGTATGCAACTGAATGTTAGTTGTTTTTTTTCAGTTGTTTATTTGTTCTCTATTCCAATTCCCAGCACTAGCTTTCATATAATAATATGATGTATGCAAACCAAAAATTAAGAAAAAAATT	*	AS:i:202	XS:i:0	XF:i:0	XE:i:5	XN:i:0
Ps_contig_mira-ass_17127	16	Ps_Ran1	208	218	36S209M	*	0	0	CGTTGCCTTGCCTATCMCCTCCGTTGCGTGTCTCAGGCTGGTCAAGAGAAGTTTGGTGGTCTCAGAGATGGATACTATATTCATGGACAGTGTGCTATTATAATGTTTGATGTTACTGCACGGCTGACGTACAAGAATGTCCCTACTTGGCACCATGATCTTTGCCGGGTCTGTGAAAACATCCCAATTGTTCTTTGTGGAAACAAGGTTGATGTGAAGAACAGGCAAGTGAAGGCAAAGCAGGT	*	AS:i:201	XS:i:0	XF:i:0	XE:i:5	XN:i:0
Ps_contig_mira-ass_17196	16	Ps_Ran1	209	218	208M	*	0	0	CTGGTCAAGAGAAGTTTGGTAGTCTCAGAGATGGATACTATATTCATGGACAGTGTGCTATTATAATGTTTGATGTTACTGCACGGCTGACGTACAAGAATGTCCCTACTTGGCACCGTGATCTTTGCCGGGTCTGTGAAAACATCCCAATTGTTCTTTGTGGAAACAAGGTTGATGTGAAGAACAGGCAAGTGAAGGCAAAGCAGGT	*	AS:i:200	XS:i:0	XF:i:0	XE:i:5	XN:i:0
Ps_contig_mira-ass_17200	0	Ps_RuBP	244	209	8S180M238S	*	0	0	CGTGWMKMTACTGGACAATGTGGAAGCTTCCTATGTTTGGTACCACTGATGCTTCTCAAGTCTTGAAGGAGCTTGATGAAGTTGTTGCCGCTTACCCTCAAGCTTTCGTTCGTATCATCGGTTTCGACAACGTTCGTCAAGTTCAATGCATCAGTTTCATTGCACACACACCAGAATCCTACTAAGTTTGAGTATTATGGCATTGGAAAAGCTGTTTCTCTTGTACCATTTGTTGTGCTTGTAATTTACTGTGTTTTTTTTTCGGTTTTTGGTTTCGGACTGTAAAATGGAAATGGATGGAGAAGAGTTAATGAATGATATGGTCCTTTTGTTCATTCTCAAATTAGTATTATCTTTTCTTCTTCTTCATTGTTTTGTGTTGAATTTGAAATTTGAAGTAACAAAGGAACTAACAGTATGATAGAC	*	AS:i:180	XS:i:0	XF:i:3	XE:i:4	XN:i:0
Ps_contig_mira-ass_17218	16	Ps_Lhcb1	207	234	1S340M1I14M1I12M1I42M19S	*	0	0	CCTTGACTGGAGAGTTCCCCGGTGACTACGGTTGGGACACTGCCGGACTCTCTGCTGACCCAGAGACATTCTCCAAGAACCGTGAGCTTGAAGTCATCCACTCCAGATGGGCTATGTTGGGTGCCTTGAGATGTGTCTTCCCAGAGCTTTTGTCTCGCAACGGTGTTAAATTCGGTGAAGCTGTGTGGTTCAAGGCAGGATCTCAAATCTTTAGCGAGGGTGGACTTGACTACTTGGGCAACCCAAGCTTGGTTCATGCACAAAGCATCCTTGCCATATGGGCCACTCAGGTYATCTTGATGGGAGCTGTTGAAGGTTACCGTATTGCCGGTGGCCCTCTTGGGTGAGGTTGTTGACCCCACTTTACCCAGGGTGGTAGCTTTGACCCATTGGGCTTAGCTGACGACCCAGAGCATTCGCAGAATTGAAGG	*	AS:i:335	XS:i:0	XF:i:0	XE:i:8	XN:i:0
Ps_contig_mira-ass_17269	16	Ps_Lhcb2	1	209	74S185M	*	0	0	TACTCGGGGACAACAACATTTGCTAGTAGCATCGAAGAGAACAACATCAAAGTGCAAGGAGTCTCAACGCCCTCATGGCCACCTCTGCTATCCAACAATCAGCTTTCACTGGTAAGACTGGTTTGAGGCAGGGAAATGAATTCATCAGGAAAGCCGGAAACTTTGGCCAAGCTCGCTTTACCATGCGTCGTACTGTGAAGAGTGCTCCTGAAAGCATTTGGTATGGTCCTGACCGTCCCAAGTACYTGGGTCCATTCTC	*	AS:i:173	XS:i:0	XF:i:0	XE:i:5	XN:i:0
Ps_contig_mira-ass_17506	0	Ps_Lhcb1	176	216	2S243M	*	0	0	CCTAGGCCCATTCTCCGGTGAGTCTCCATCATACTTGACCGGAGAGTTCCCAGGTGACTACGGTTGGGACACTGCTGGACTTTCTGCCGATCCAGAGACATTTGCCAAGAACCGTGAGCTTGGAGTTATCCACTCCAGATGGGCTATGTTGGGAGCCTTGGGATGTGTCTTCCCAGAGCTTTTGTCTCGCAACGGTGTTAAATTCGGTGAAGCTGTATGGTTCAAGGCAGGATCTCAAATCTTTA	*	AS:i:191	XS:i:0	XF:i:3	XE:i:4	XN:i:0
Ps_contig_mira-ass_17564	0	Ps_pc	1130	237	352M8S	*	0	0	CAATGTTGTCTTTGATGAAGACGAGATTCCTGCTGGGGTTGATGCATCGAAAATTTCCATGCCTGAAGAAGATCTTCTCAATGCGCCTGGTGAGACTTACAGCGTCAAGTTGGATGCTAAGGGTACCTACAAATTCTACTGCTCACCTCACCAAGGAGCTGGTATGGTTGGACAAGTCACTGTTAATTAAATTATAATGCTTTGTCTCCTCTTTATAATATGGTTTGTTCATGTTAATTTTGTTCTTGTTGAAGAGCTTAATTAATCGTTGTTGTTATGGAATACTATTGTATGAGATGAACTTGTGTAATAATGTAATTCATTTACTTCAGTGGAGTCAGAATGTTTTCCGAAACCGTT	*	AS:i:352	XS:i:0	XF:i:0	XE:i:9	XN:i:0
Ps_contig_mira-ass_17583	0	Ps_Lhcb1	522	206	276M143S	*	0	0	TTACCGTATTGCCGGTGGGCCTCTCGGTGAGGTGGTTGATCCACTTTACCCAGGTGGAAGCTTTGATCCATTGGGCTTAGCTGATGATCCAGAAGCATTCGCAGAATTGAAGGTGAAGGAACTCAAGAACGGTAGATTAGCCATGTTCTCAATGTTTGGATTCTTCGTTCAAGCTATTGTAACTGGAAAGGGTCCTTTGGAAAACCTTGCTGATCATCTTGCAGACCCAGTCAATAACAATGCATGGTCCTATGCCACCAACTTTGTTCCCGGAAAATAAACACTCTTATATTTATATGTTTTTGTGATAGTAATGTTCTTCCCAATTCAATGTGAATTATTATCATTATAATTACCATGTGTGTATGCATAGGTTCACTAATACAAGATCATGGATGCTTTACTTCTAAAAAGTAAAA	*	AS:i:172	XS:i:0	XF:i:3	XE:i:3	XN:i:0
Ps_contig_mira-ass_17700	16	Ps_Ran1	209	218	209M	*	0	0	CTGGTCAAGAGAAGTTTGGTGGTCTCAGAGATGGATACTATATTCATGGACAGTGTGCTATTATAATGTTTGATGTTACTGCACGGCTGACGTACAAGAATGTCCCTACTTGGCACCGTGATCTTTGCCGGATCTGTGAAAACATCCCAATTGTTCTTTGTGGAAACAAGGTTGATGTGAAGAACAGGCAAGTGAAGGCAAAGCAGGTT	*	AS:i:201	XS:i:0	XF:i:0	XE:i:5	XN:i:0
Ps_contig_mira-ass_17755	16	Ps_Ran1	209	218	208M	*	0	0	CTGGTCAAGAGAAGTTTGGTGGTCTCAGAGATGGATACTATATTCATGGACAGTGTGCTATTATAATGTTTGATGTTACTGCACGGCTGACGTACAAGAATGTCCCTACTTGGCACCGTGATCTTTGCCGAGTCTGTGAAAACATCCCAATTGTTCTTTGTGGAAACAAGGTTGATGTGAAGAACAGGCAAGTGAAGGCAAAGCAGGT	*	AS:i:200	XS:i:0	XF:i:0	XE:i:5	XN:i:0
Ps_contig_mira-ass_17828	0	Ps_pc	1	250	180S718M1I4M3I255M2S	*	0	0	GAATTCCAAAAGTACTTTAAGAGTTGACTAAGGATGAAATACTTCATTTGACCTAGATAACATTGGTCCATTTTTTCCTCATAAAATGTCTTCTTTTATAGTTCTCGCTGTCTTAACTGAAAACTCTCCCTTTGGTTGTCCAAGACCATTAAGTTTCCCTTTTACGAGATCCACATTGTTCGTTCATACAATAGTGTAGAATTGGACATATGCAACTTACAACGTGCACTCGCGGAGGATTGGACGTGTGCAACTTACAACGTACGCATTGTTCGTTCATACAATAGTGTAGAATTGGAGATGTGCAACTTACAACATGTGCAACTTACAACGTGCGCTCGCGGAGGAATGTGAAGTTGAACACGTACAAACTTACGTCATTTGTGCATGCAGAAGCATAGAGCTGAGCACACAATTCATAATTTGAAGGACACATGATTTGCTATAAAGAACTCTTTAGAAGTACCACAACTTTGACTGAGTTTGATATAGCTAATAAAGATGGAGCTCATTATAATTTGAATGGCATAATGCAAGCTAAACGAACAAGCTTAGTTAATCATGTTAAACAACAATTCTTTGTAATAATAAAATTGTCTTTCAACTAGTCCAAGTTTATGAGTTGATTCTTCGGAATAAATTAGAAAATATCTTAGATTTTATACTTCATTGATTATTTCATAGAGCAAGTAGGAGAAATAAAAATATACTAGTATTATTTACTAAAAAAAATCTAAGCCACGTCGGAGGATAACATCCAACCCAGCCAATCACAGCAATGTTCATCAGATAACCCACTTTAAGCCCACGCACTCTGTGGCACATCTACATTATCTAAATCACATATTCTTCCACACATCTTAGCCACACAAAAACCCAATCCACATCTTTATCATCCTATTCTAATAAAAAATCACCYTCGGTGTGTCTCTCTTTCGATTCCCTTCAAACACATACAAATTCAGTAGAGAAGAAACTCATTACTCTTGAGAAAAAATGGCCACAGTCACTTCCACCACCGTTGCTATTCCATCATTCTCAGGCCTTAAGACAAACGCAGCAACTAAAGTTAGTGCCATGGCTAAGATTCCAACTTCAACTTCCCAATCGCCAAGGCTTTGTGTGAGAGCTTCACTCAAAGACTTTGGAGTTGCTCTTGTTCG	*	AS:i:947	XS:i:0	XF:i:0	XE:i:22	XN:i:0
Ps_contig_mira-ass_17949	0	Ps_Lhcb1	631	30	2S171M60S	*	0	0	TGAAGGTGAAAGAACTGAAGAATGGTAGGTTAGCGATGTTCTCAATGTTTGGATTCTTCGTTCAAGCTATCGTAACAGGAAAAGGACCTATAGAAAATCTTGCTGACCACCTGGCTGATCCAGTTAACAACAATGCTTGGGCATATGCCACAAACTTTGCTCCTGGAAAGTGAGAGAAATAAACAATGATAAGTGACTAACTTTGTAAAATATATGGTGCATTAAGAGACTAG	*	AS:i:75	XS:i:0	XF:i:3	XE:i:1	XN:i:0
Ps_contig_mira-ass_17957	0	Ps_Lhcb1	2	221	72S286M	*	0	0	TCGGGGACCATTCATAAGAATACAATTATCAAAAGCTTATCAATCTTTTCAATTTCATTGCAATACACACGATGGCCGCTTCATCCATGGCTCTCTCTTCCCCAACCTTGACTGGCAAGCCAGTCAAGCTGAACCCATCAAGCCAAGAATTGGGAGGTGCGAGGTTCACCATGAGGAAGTCTGCTACCACCAAGAAAGTAGCCTCCTCTGGAAGCCCATGGTACGGACCAGACCGTGTTAAGTACTTAGGCCCATTCTCCGGTGAGTCTCCATCCTACTTGACTGGAGAGTTCCCCGGTGACTACGGTTGGGACACTGCYGGACTTTCTGCCGATCCAGAGACATTTGCCAAGAACCG	*	AS:i:254	XS:i:36	XF:i:0	XE:i:5	XN:i:0
Ps_contig_mira-ass_17987	0	Ps_SGR-2	1	250	36S388M1I176M6D138M3I84M176S	*	0	0	CGGGAGGTCCGCAAAAATTGGATCTAGCTCAGGAACATGGATACTCTAACGAGTGCTCCTTTACTCACTACTAAGTTCAAACCTTCGTTTTCTCCTCAACAGAAACCATGTTTTCCGCATAGAAGACGGTTTGAGAATGGGAAGAAGAATCAATCAATTGTTCCTGTAGCTAGGTTATTTGGACCAGCTATATTTGAAGCTTCGAAACTTAAGGTTTTGTTCTTAGGAATTGACGAAAACAAACACCCAGGAAATCTTCCGAGGACTTATACGTTAACACATAGTGATGTTACCTCAAAACTCACTTTGGCAATTTCTCAAACCATAAACAACTCTCAGTTGCAGGGATGGTACAATAGATTGCAAAGAGATGAAGTGGTTGCGCAATGGAAGAAGGTGAAGGGAAAGATGTCTCTACATGTTCTACTGTCACATTAGTGGAGGCCATTTTCTTTTGGATATCTTTGCTAGGCTTAGATACTTCATCTTCTGCAAAGAGTTACCTGTGGTGTTGAAGGCTTTTGTTCACGGTGACGGCAATTTATTCAACAATTATCCGGAATTAGAGGAATCATTAGTTTGGGTATTTTTTCATTCAAAGATTCGAGAATTCAACAAGGTAGAATGTTGGGGTCCACTAAAGGAGGCTTCACAACCTACTAGTGGGACCCACTCTGATTTGAAACTGCCCCAATCTTGTGAAGAGGATTGTGAGTGTTGTTTTCCACCGTTGAATTTAAAGACCCAAATTCCGTGCTCTAATGAAGTTATTAATAATACTTATGAACCTATTGATGGAATTGGAACCCAACATGGTAACTTGTAAACACACGATACCCTTATTGCTTCTTCTATACGCGACTTTATTGTGGGGAAGATCCAAAACCCTTTTCAATGTAAATAACTAGATATAAGAAAATGCATGTTTGTGATTTTTGTATGATTTTTTATTCATCAAAGTTAGGTCTTATATTTTATGTAGGAATTGAAAAGACATTTGTA	*	AS:i:735	XS:i:0	XF:i:0	XE:i:15	XN:i:0
Ps_contig_mira-ass_18026	16	Ps_Lhcb2	188	240	113M1I278M1I15M1I4M1I24M	*	0	0	AACAAATTCCATCCTACCTGACTGGTGAATTTCCTGGTGACTATGGATGGGACACAGCTGGATTATCAGCTGACCCTGAAACATTTGCAAGGAACCGTGAGCTTGAAGTAATTACACAGCAGATGGGCTATGCTTGGTGCATTGGGATGTACCTTCCCCGAACTCCTTGAAAAGAATGGTGTTAAATTCGGCGAGGCAGTGTGGTTCAAAGCCGGTTCCCAGATCTTTGCGGAGGGCGGCCTTGACTATTTGGGCAACCCAAACCTGATTCATGCTCAGAGCATTCTTGCAATCTGGGCTACTCAGGTTGTGCTCATGGGATTTGTTGAAGGCTACAGAGTTGGAGGAGGACCCCTCGGCGAAGGACTAGACCCACTTTACCCTGGTGGTGCTTTTTGACCCTCTTGGACCTTAGCTGATGACCCTGATTMATTTGCA	*	AS:i:398	XS:i:0	XF:i:0	XE:i:10	XN:i:0
Ps_contig_mira-ass_18127	16	Ps_Lhcb1	153	236	34M1I42M1I309M3S	*	0	0	CGGACCAGACCGTGTTAAGTACTTAGGCCCATTCTTCCGGTGAGTCTCCATCCTACTTGACTGGAGAGTTCCCCGGTCGACTACGGTTGGGACACTGCCGGACTCTCTGCTGACCCAGAGACATTCTCCAAGAACCGTGAGCTTGAAGTCATCCACTCCAGATGGGCTATGTTGGGTGCCTTGGGATGTGTCTTCCCGGAGCTTTTGTCTCGCAACGGTGTTAAATTCGGTGAAGCTGTGTGGTTCAAGGCAGGATCTCAAATCTTTAGCGAGGGTGGACTTGACTACTTGGGCAACCCAAGCTTGGTTCATGCACAAAGCATCCTTGCCATATGGGCCACTCAGGTTATCTTGATGGGAGCTGTTGAAGGTTACCGTATTGCCGGTCGG	*	AS:i:347	XS:i:0	XF:i:0	XE:i:9	XN:i:0
Ps_contig_mira-ass_18147	16	Ps_Lhcb1	595	209	3S207M125S	*	0	0	TTGGGCTTAGCTGACGACCCAGAAGCATTCGCAGAATTGAAGGTGAAGGAACTCAAGAACGGTAGATTAGCTATGTTCTCTATGTTTGGATTCTTTGTTCAAGCTATTGTGACCGGAAAGGGACCTTTGGAGAATCTTGCTGATCATCTTTCCGACCCAGTTAACAACAATGCATGGTCATATGCCACCAACTTTGTTCCCGGAAAGTGAGTCGTCGTATTGTGTTTTTGTGAAGAGGTCATTTTAATGTATTTCTCATTGTGTAATTTTATTATCATTGTTTGTATGCAACTGAATTGTTAGTTTGTTTTTTTAACTAATTAACAAAAAAGTTT	*	AS:i:175	XS:i:0	XF:i:3	XE:i:4	XN:i:0
Ps_contig_mira-ass_18196	16	Ps_Lhcb1	631	30	28S171M155S	*	0	0	AAAGACAAGYAGGTATCAACGCAGAGTGAAGGTGAAAGAACTGAAGAATGGTAGGTTAGCGATGTTCTCAATGTTTGGATTCTTCGTTCAAGCTATTGTAACAGGAAAAGGACCTATAGAAAATCTTGCTGACCACCTGGCTGATCCAGTTAACAACAATGCATGGGCATATGCCACAAACTTTGCCCCTGGAAAGTGAGAAGGAAAATAAACAATGATAAGTGACTAACTTGATTATCGCCACAATGTGTGTAATTTTATTAAATATACTTTGTAAAATATATGGATGGTGTATTTAGAGACTGAAATGAATGTGAATGATGATCATGAATGTTATCATAKMCAAAAAAAAAT	*	AS:i:79	XS:i:0	XF:i:3	XE:i:1	XN:i:0
Ps_contig_mira-ass_18201	16	Ps_Lhcb1	160	225	1S24M1I41M1I19M1I238M	*	0	0	CGACCGCGTTAAGTACCTAAGCCCACTTCTCCGGTGAGTCTCCATCATACTTGACCGGAGAGTTCCCACGGTGACTACGGTTGGGACGACTGCTGGACTTTCTGCCGATCCAGAGACATTTGCCAAGAACCGTGAGCTTGAAGTTATCCACTCCAGATGGGCTATGTTGGGTGCTTTGGGATGTGTCTTCCCAGAGCTTTTGTCTCGCAACGGTGTTAAATTCGGTGAAGCTGTATGGTTCAAGGCAGGATCTCAAATCTTTAGCGAGGGTGGACTTGACTACTTGGGCAACCCAAGCTTGGTCCATGCTCAAAGCATCCTTGCCA	*	AS:i:253	XS:i:0	XF:i:0	XE:i:5	XN:i:0
Ps_contig_mira-ass_18215	16	Ps_RuBP	183	212	244S210M	*	0	0	TTTGTTAACCCTTTTGTTGAATATTTAGGTGTGGCCTCCAATTGGAAAGAAGAAGTTTGAGACTCTTTCCTATTTGCCACCATTGACCAGAGATCAGTTGTTGAAAGAAGTTGAATACCTTCTSAGGAAGGGATGGGTTCCWTTGCTTGGAATTTGAGTTGTAGGTTTCATATTCATTCCTTTTCTCAATGATTCTATAAATACTATTTGTTTGAAACCCTAATGAGTTGATTTTGACAACTTGGTTGCAGAAAGGATTTGTGTACCGTGAGCACAACAAGTCACCAGGATACTATGATGGAAGATACTGGACAATGTGGAAGCTTCCTATGTTTGGTACCACTGATGCTTCTCAAGTCTTGAAGGAGCTTGATGAAGTTGTTGCCGCTTACCCCCAAGCTTTCGTCCGTATCATCGGTTTCGACAACGTTCGTCAAGTTCAATGCATCAGTTT	*	AS:i:198	XS:i:0	XF:i:3	XE:i:4	XN:i:0
Ps_contig_mira-ass_18215	16	Ps_RuBP	53	173	26S116M1I18M293S	*	0	0	TTTGTTAACCCTTTTGTTGAATATTTAGGTGTGGCCTCCAATTGGAAAGAAGAAGTTTGAGACTCTTTCCTATTTGCCACCATTGACCAGAGATCAGTTGTTGAAAGAAGTTGAATACCTTCTSAGGAAGGGATGGGTTCCWTTGCTTGGAATTTGAGTTGTAGGTTTCATATTCATTCCTTTTCTCAATGATTCTATAAATACTATTTGTTTGAAACCCTAATGAGTTGATTTTGACAACTTGGTTGCAGAAAGGATTTGTGTACCGTGAGCACAACAAGTCACCAGGATACTATGATGGAAGATACTGGACAATGTGGAAGCTTCCTATGTTTGGTACCACTGATGCTTCTCAAGTCTTGAAGGAGCTTGATGAAGTTGTTGCCGCTTACCCCCAAGCTTTCGTCCGTATCATCGGTTTCGACAACGTTCGTCAAGTTCAATGCATCAGTTT	*	AS:i:107	XS:i:0	XF:i:3	XE:i:2	XN:i:0
Ps_contig_mira-ass_18223	16	Ps_Lhcb2	187	240	12S9M1I11M1I13M2I6M1I15M1I206M1I6M1I113M1I13M1I83M	*	0	0	CCGACTTCTCTYGAACAAATTACCATCCTACCTCGACTGGTGAATTTACCTTGGTGGACTATGGATGGGACGACAGCTGGATTATCAGCTGACCCTGAAACATTTGCAAGGAACCGTGAGCTTGAAGTAATTCACAGCAGATGGGCTATGCTTGGTGCATTGGGATGTACCTTCCCCGAACTCCTTGAAAAGAATGGTGTTAAATTCGGCGAGGCAGTGTGGTTCAAAGCCGGTTCCCAGATCTTTGCGGAGGGTGGCCTTGACTATTTGGGCAACCCAAAACCTAGATTCATGCTCAGAGCATTCTTGCAATCTGGGCTACTCAGGTTGTGCTCATGGGATTTGTTGAAGGCTACAGAGTTGGAGGAGGACCCCTCGGCGAAGGACTAGACCCACTTTAACCCTGGTGGTGCTTTTTGACCCTCTTGGCCTTGCTGATGACCCTGATTCATTTGCAGAGTTGAAGGTCAAGGAACTCAAGAATGGTCGGCTGGCTA	*	AS:i:406	XS:i:0	XF:i:0	XE:i:10	XN:i:0
Ps_contig_mira-ass_18227	16	Ps_Lhcb1	1	101	79S136M1I2M2I33M	*	0	0	AGTACGCGGGGACCATTGATAAGGATACAATTATCAAAAGCATAACAATCTTTTCAATTTCATTGCAATATAATACACGATGGCCGCTTCATCCATGGCTCTCTCTTCCCCAACCTTGACTGGCAAGCCAGTCAAGCTGAACCCATCAAGCCAAGAATTGGGAGGTGCAAGGTTCGCCATGAGGAAGTCTGCTACCACCAAGAAAGTAGCCTCCTACTAAGGAAGCCCATGGTACGGACCAGACCGTGTTAAG	*	AS:i:147	XS:i:0	XF:i:2	XE:i:4	XN:i:0
Ps_contig_mira-ass_18228	0	Ps_RuBP	1	215	139S78M1I146M	*	0	0	GTCGGGGATAACAACAATGGCTTCTATGATATCCTCTTCCGCTGTGACAACAGTCAGCCGTGCCTCTAGGGGGCAATCCGCCGCAGTGGCTCCATTCGGCGGCCTCAAATCCATGACTGGATTCCCAGTGAAGAAGGTCAACACTGACATTACTTCCATTACAAGCAATGGTGGAAGAGTAAAGTGCATGCAGGTGTGGCCTCCAATTGGAAAGAAGTAAGTTTGAGACTCTTTCCTATTTGCCACTATTGACGAGAGATCAATTGTTGAAAGAAGTTGAATACCTTCTGAGGAAGGGATGGGTTCCATGCTTGGAATTTGAGTTGGAGAAAGGATTTGTGTACCGTGAGCACAACAGGTCACC	*	AS:i:201	XS:i:0	XF:i:0	XE:i:5	XN:i:0
Ps_contig_mira-ass_18238	0	Ps_Lhcb1	1	100	72S148M5S	*	0	0	TCGGGGGACCATTCATAAGAATACAATTATCAAAAGCTTATCAATCTTTTCAATTTCATTGCAATACACACGATGGCCGCTTCATCCATGGCTCTCTCTTCCCCAACCTTGACTGGCGAGCCAGTCAAGCTGAACCCATCAAGCCAAGAATTGGGAGGTGCAAGGTTCACCATGAGGAAGTCTGCTACCACCAAGAAAGTAGCCTCCTCTGGAAGCCCATACGGG	*	AS:i:140	XS:i:0	XF:i:2	XE:i:3	XN:i:0
Ps_contig_mira-ass_18253	16	Ps_Lhcb1	723	14	43S8M1I45M1D9M221S	*	0	0	TACTTTGTTGACCCGGGAAAACGGGGAACCCGTTTTCGGGAAGGAATCTTGTCTGATCATCTTTCCGACCCAGTTARCAACAATGCATGGTCATATGCACCAACTTGTTCCGGAAGTGAGTCGTCGTATGTGTTTTGTGAAGAGGCATTTAATGTATTTCTCATTGTGAATTATTATCATGTTTGTATGCAACTGAATGTTAGTGTTTTTTTCAGTGTTTATTTGTTCTCTATTCCAATTCCCAGCACTAGCTTTCATATAATAAATATGATGTATGCCACCAAAATTGAATTAATTTTAATTTTGTCGCATAAGTTTAGACAAACC	*	AS:i:44	XS:i:0	XF:i:3	XE:i:1	XN:i:0
Ps_contig_mira-ass_18259	16	Ps_Ran1	209	218	208M	*	0	0	CTGGTCAAGAGAAGTTTGGTGGTCTCAGAGATGGATACTATATTCATGGACAGTGTGCTATTATAATGTTTGATGTTACTGCACGGCTGACGTACAAAAATGTCCCTACTTGGCACCGTGATCTTTGCCGGGTCTGTGAAAACATCCCAATTGTTCTTTGTGGAAACAAGGTTGATGTGAAGAACAGGCAAGTGAAGGCAAAGCAGGT	*	AS:i:200	XS:i:0	XF:i:0	XE:i:5	XN:i:0
Ps_contig_mira-ass_18309	16	Ps_Ran1	209	218	208M	*	0	0	CTGGTCAAGAGAAGTTTGGTGGTCTCAGAGATGGATACTATATTCATGGACAGTGTGCTATTATAATGTTTGATGTTACTGAACGGCTGACGTACAAGAATGTCCCTACTTGGCACCGTGATCTTTGCCGGGTCTGTGAAAACATCCCAATTGTTCTTTGTGGAAACAAGGTTGATGTGAAGAACAGGCAAGTGAAGGCAAAGCAGGT	*	AS:i:200	XS:i:0	XF:i:0	XE:i:6	XN:i:0
Ps_contig_mira-ass_18349	0	Ps_Lhcb1	631	30	2S170M146S	*	0	0	TGAAGGTGAAAGAACTGAAGAATGGTAGGTTAGCGATGTTCTCAATGTTTGGATTCTTCGTTCAAGCTATTGTAACAGGAAAAGGACCTATAGAAAATCTTGCTGACCACCTGGCTGATCCAGTTAACAACAATGCATGGGCATATGCCACAAACTTTGCCCCTGGAAAGTGGGAGGAAAATAAACAATGATAAGTGACTAACTTGATTATCGCCACAATGTGTGAATTTCTTATACAATATACTTTGTAAAATAATATGGATGGTGTATTTAGAGACTGAAATGAATGTGAATGATGATCATGAATGTTATCATATC	*	AS:i:78	XS:i:0	XF:i:3	XE:i:1	XN:i:0
Ps_contig_mira-ass_18434	16	Ps_Ran1	209	218	208M	*	0	0	CTGGTCAAGAGAAGTTTGGTGGTCTCAGAGATGGATACTATATTCATGGACAGTGTGCTATTATAATGTTTGATGTTACTGCACGGCTGACGTACAAGAATGTCCCTACTTGGCACCGTGATCTTTGCCGGGTCTGTGAAAACATCCCAATTGTTCTTTGTGGAAACAGGGTTGATGTGAAGAACAGGCAAGTGAAGGCAAAGCAGGT	*	AS:i:200	XS:i:0	XF:i:0	XE:i:6	XN:i:0
Ps_contig_mira-ass_18651	0	Ps_RuBP	198	237	283M1D14M1D70M1I14M2S	*	0	0	TGTGTACCGTGAGCACAACAAGTCACCAGGATACTATGATGGAAGATACTGGACAATGTGGAAGCTTCCTATGTTTGGTACCACTGATGCTTCTCAAGTCTTGAAGGAGCTTGATGAAGTTGTTGCCGCTTACCCTCAAGCTTTCGTTCGTATCATCGGTTTCGACAACGTTCGTCAAGTTCAATGCATCAGTTTCATTGCACACACACCAGAATCCTACTAAGTTCACTGCATTGGAGCTTCCTATTTATATGTTATGCTTTTAAGTTCCTTTTGTTGTGTATTTTATAATTTCTGTTTTGGATTTCAAATTGCAAATGGGATGTATAAGAGTTAATGAATGATATGGTTACTTTATTCCCAAGTTAACTTAAGAATTTGTTA	*	AS:i:360	XS:i:0	XF:i:0	XE:i:9	XN:i:0
Ps_contig_mira-ass_18746	0	Ps_Lhcb1	622	12	11S166M69S	*	0	0	GTGGTATCAACGCAGAGTTGAAGGTGAAAGAACTGAAGAATGGTAGGTTAGCGATGTTCTCAATGTTTGGATTCTTCGTTCAAGCTATTGTAACAGGAAAAGGACCAATAGAAAATCTTGCTGACCACCTGGCTGATCCAGTGAACAACAATGCATGGGCATATGCCACAAACTTTGCCCCTGGACAGTGAGAGAAATAGACAATGATAAGTGACTAACTTGATTATCGCCACAATGTGTGAATAA	*	AS:i:70	XS:i:36	XF:i:1	XE:i:1	XN:i:0
Ps_contig_mira-ass_18754	0	Ps_pc	911	216	135M2I11M2I61M1I28M1I9M39S	*	0	0	TTCAACTTCCCAATCGCCAAGGCTTTGTGTGAGAGCTTCACTCAAAGACTTTGGAGTTGCTCTTGTTGCCACTGCTGCAAGTGCAGTGCTAGCTAGCAATGCCTTGGCTGTTGAGGTTTTGCTTGGTGCCAGTGAGTGGGGGGTTTGGTCTTTTTGTTCCAAGCAGTTTGGAAGTGAGCGCTGGAGACACCATTGTATTCAAGAACAATGCTTGGTTTTCCTCACAATGTTGTCTTTGATAGAAGACGAGTATTCCTGTCGTTGGGGTTGTATGCATACGTAAATTTCC	*	AS:i:200	XS:i:0	XF:i:3	XE:i:4	XN:i:0
Ps_contig_mira-ass_18804	16	Ps_Lhcb1	631	27	27S156M92S	*	0	0	AAGCAGTGGTATTCAACGCAGAGTTGTAAGGTGAAAGAACTGAAGAATGGTAGGTTAGCGATGTTCTCAATGTTTGGATTCTTCGTTCAAGCTATTGTAACAGGAAAAGGACCAATAGAAAATCTTGCTGACCACCTGGCTGATCCAGTGAACAACAATGCATGGGCATATGCCACAAACTTTCGCCCCTGGAAAGTGAGAGAAATAGACAATGATAAGTGACTAACTTGATTATCGCCACAATGTGTAGAWATAGAAGGAGGAAAAACAAAAAC	*	AS:i:68	XS:i:0	XF:i:3	XE:i:1	XN:i:0
Ps_contig_mira-ass_18827	0	Ps_Lhcb1	485	220	223M1D8M1D21M2I36M54S	*	0	0	GGGCCACTCAGGTTATCTTGATGGGAGCTGTTGAAGGTTACCGTATTGCCGGTGGCCCTCTTGGTGAGGTTGTTGACCCACTTTACCCAGGTGGTAGCTTTGACCCATTGGGCTTAGCTGACGACCCAGAAGCATTCGCAGAATTGAAGGTGAAGGAACTGAAGAACGGTAGATTAGCTATGTTCTCAATGTTTGGATTCTTTGTTCAAGCTATTGTGACCGGAAGGGACCTTGGAGAATCTTGCTGATCATTCCTTTCCGACCCAGTTAACAACAATGCATGGTCATATCGCCACCTAACTTTCGTTACCGGAAGTGAGTCGTCGTTATTGTTGTTTTGTGAG	*	AS:i:225	XS:i:0	XF:i:0	XE:i:6	XN:i:0
Ps_contig_mira-ass_18933	0	Ps_Lhcb1	631	28	2S171M48S	*	0	0	TGAAGGTGAAAGAACTGAAGAATGGTAGGTTAGCGATGTTCTCAATGTTTGGATTCTTCGTTCAAGCTATTGTAACAGGAAGAGGACCAATAGAAAATCTTGCTGACCACCTGGCTGATCCAGTGAACAACAATGCATGGGCATATGCCACAAACTTTGCCCCTGGAAAGTGAGAGAAATAGACAATGATAAGTGACTAACTTGATTATCGCCACAATGTG	*	AS:i:67	XS:i:0	XF:i:3	XE:i:1	XN:i:0
Ps_contig_mira-ass_18973	0	Ps_Lhcb1	2	226	119S151M1I127M	*	0	0	TCCCTGTTGCGTGTCTCAGAAGCAGTTGGTTATTCAACGCAGAGTACGCGGGGACCATTCATAAGAATACAATTATCAAAAGCTTATCAATCTTTTCAATTTCATTGCAATACACACGATGGCCGCTTCATCCATGGCTCTCTCTTCCCCAACCTTGACTGGCAAGCCAGTCAAGCTGAACCCATCGAGCCAAGAATTGGGAGGTGCAAGGTTCACCATGAGGAAGTCTGCTACCACCAAGAAAGTAGCCTCCTCTGGAAGCCCATGGTACCGGACCAGACCGTGTTAAGTACTTAGGCCCATTCTCCGGTGAGTCTCCRTCCTACTTGACTGGAGAGTTCCCCGGTGACTACGGTTGGGACACTGCCGGACTCTCTGCTGACCCAGAGACATTCTCC	*	AS:i:263	XS:i:0	XF:i:0	XE:i:6	XN:i:0
Ps_contig_mira-ass_18980	0	Ps_Lhcb1	634	26	11S45M2I123M59S	*	0	0	TGTTTAAGGTTGTAAAGTAACTGAAGAATGGTAGGTTAGCGATGTTCTCAATGTTTTGGTATTCTTCGTTCAAGCTATTGTAACAGGAAAAGGACCTATAGAAAATCTTGCTGGCCACCTGGCTGATCCAGTTAACAACAATGCATGGGCATATGCCACAAACTTTGCCCCTGGAAAGTGAGAGGAAAATAAACAATGATAAGTGACCAACTTGATTATCGCCACAATGTGTGAATTTTA	*	AS:i:63	XS:i:0	XF:i:3	XE:i:1	XN:i:0
Ps_contig_mira-ass_19066	0	Ps_Lhcb1	1	101	76S148M15S	*	0	0	GGTCGGGGTACCTATTTCATAAGAATACAATTATCAAAAGCTTATCAATCTTTTCAATTTCATTGCAATACACACGATGGCCGCTTCATCCATGGCTCTCTCTTCCCCAACCTTGACTGGCAAGCCAGTCAAGCTGAACCCATCAAGCCAAGAATTGGGAGGTGCAAGGTTCACCATGAGGAAGTCTGCTACCACCAAGAAAGTAGCCTCCTCTGGAAGCCCATCGGGTACCGGACCAA	*	AS:i:144	XS:i:0	XF:i:2	XE:i:4	XN:i:0
Ps_contig_mira-ass_19180	0	Ps_Lhcb1	496	207	37M1I248M1I21M96S	*	0	0	GTTATCTTGATGGGAGCTGTTGAAGGTTACCGTATTGTCCGGTGGCCCTCTTGGTGAGGTTGTTGACCCACTTTATCCTGGTGGTAGCTTTGATCCATTAGGCTTAGCTGAAGATCCAGAAGCTTTTGCAGAATTAAAGGTAAAGGAACTGAAGAACGGTAGATTAGCCATGTTCTCTATGTTTGGTTTCTTTGTTCAAGCTATTGTAACTGGAAAGGGTCCTTTGGAGAACCTTGCCGATCATCTTGCCGACCCAGTGAACAACAACGCATGGTCATATGCTACCTAACTTTGTTCCCGGAAAGTGAACACTATTATTGTTTATGTTATTGGTGAAGTATGTTATTGTTATTGTAAATGTTCTTCCCAATTTAATGTGAATTGTTATGGTTATMGTGTGTGTA	*	AS:i:245	XS:i:48	XF:i:0	XE:i:5	XN:i:0
Ps_contig_mira-ass_19245	16	Ps_Ran1	209	218	208M	*	0	0	CTGGTCAAGAGAAGTTTGGTGGTCTCAGAGATGGATACTATATTCATGGACAGTGTGCTATTATAATGTTTGATGTTACTGCACGGCTGACGTACAAGAATGTCCCTACTTGGCACCGTGATCTTTGCCAGGTCTGTGAAAACATCCCAATTGTTCTTTGTGGAAACAAGGTTGATGTGAAGAACAGGCAAGTGAAGGCAAAGCAGGT	*	AS:i:200	XS:i:0	XF:i:0	XE:i:5	XN:i:0
Ps_contig_mira-ass_19268	0	Ps_Lhcb1	1	100	100S147M1S	*	0	0	AAGCTAGTTGGTTATTCAACGCAGAGTACGCGGGGACCATTCATAAGAATACAATTATCAAAAGCTTATCAATCTTTTCAATTTCATTGCAATACACACGATGGCCGCTTCATCCATGGCTCTCTCTTCCCCAACCTTGACTGGCAAGCCAGTCAAGCTGAGCCCATCAAGCCAAGAATTGGGAGGTGCAAGGTTCACCATGAGGAAGTCTGCTACCACCAAGAAAGTAGCCTCCTCTGGAAGCCCAG	*	AS:i:139	XS:i:0	XF:i:2	XE:i:3	XN:i:0
Ps_contig_mira-ass_19287	16	Ps_Ran1	209	218	208M	*	0	0	CTGGTCAAGAGAAGTTTGGTGATCTCAGAGATGGATACTATATTCATGGACAGTGTGCTATTATAATGTTTGATGTTACTGCACGGCTGACGTACAAGAATGTCCCTACTTGGCACCGTGATCTTTGCCGGGTCTGTGAAAACATCCCAATTGTTCTTTGTGGAAACAAGGTTGATGTGAAGAACAGGCAAGTGAAGGCAAAGCAGGT	*	AS:i:200	XS:i:0	XF:i:0	XE:i:5	XN:i:0
Ps_contig_mira-ass_19299	0	Ps_Lhcb1	166	225	260M1S	*	0	0	GTTAAGTACTTAGGCCCATTCTCCGGTGAGTCTCCATCCTACTTGACTGGAGAGTTCCCCGGTGACTACGGTTGGGACACTGCCGGACTCTCTGCTGACCCAGAGACATTCTCCAAGAACCGTGAGCTTGAAGTCATCCACTCCAGATGGGCTATGTTGGGTGCCTTGGGATGTGTCTTCCCAGAGCTTTTGTCTCGCAATGGTGTTAAATTCGGTGAAGCTGTGTGGTTCAAGGCAGGATCTCAAATCTTTAGCGAGGGG	*	AS:i:248	XS:i:0	XF:i:0	XE:i:7	XN:i:0
Ps_contig_mira-ass_19304	0	Ps_Lhcb1	359	196	3S304M58S	*	0	0	TGGCTCGCAACGGTGTCAAATTCGGCGAGGCAGTGTGGTTCAAGGCAGGATCACAAATCTTCAGTGAGGGTGGACTAGACTACTTGGGTAACCCAMGCCTTGTCCACGCACAGAGCATTCTTGCGATATGGGCGACTCAGGTTATCTTAATGGGAGCAGTGGAAGGTTACCGCATTGCCGGTGGACCTCTTGGTGAGGTGGTTGATCCATTGTACCCGGGTGGTAGCTTTGATCCATTAGGCCTTGCCGAAGATCCAGAAGCATTTGCAGAGTTGAAGGTGAAAGAACTGAAGAATGGTAGGTTAGCGATRGTTAAACTAAAACAAAAATAAAAGTTTGGATTCTTCGTTCAAGCTATTGTAACA	*	AS:i:140	XS:i:0	XF:i:3	XE:i:3	XN:i:0
Ps_contig_mira-ass_19318	16	Ps_Ran1	209	218	208M	*	0	0	CTGGTCAAGAGAAGTTTGGTGGTCTCAGAGATGGATACTATATTCATGGACAGTGTGCTATTATAATGTTTGATGTTACTGCACGGCCGACGTACAAGAATGTCCCTACTTGGCACCGTGATCTTTGCCGGGTCTGTGAAAACATCCCAATTGTTCTTTGTGGAAACAAGGTTGATGTGAAGAACAGGCAAGTGAAGGCAAAGCAGGT	*	AS:i:200	XS:i:0	XF:i:0	XE:i:6	XN:i:0
Ps_contig_mira-ass_19337	0	Ps_Lhcb1	640	30	32S162M100S	*	0	0	AAGAGTGGTATCAACGCAGAGTTGAAGGTGAAGAACTGAAGAATGGTAGGTTAGCGATGTTCTCAATGTTTGGATTCTTCGTTCAAGCTATTGTAACAGGAAAAGGACCTATAGAAAATCTTGCTGACCACCTGGCTGATCCAGTTAACAACAATGCTTGGGCATATGCCACAAACTTTGCTCCTGGAAAGTGAGAGAAATAAACAATGATAAGTGACTAACTTTGTAAAATATATGGTGCATTAAGAGACTAGAAATGAATGTTGTCATATCATGCAGGGTTGCATCTTTTCA	*	AS:i:78	XS:i:0	XF:i:3	XE:i:1	XN:i:0
Ps_contig_mira-ass_19347	0	Ps_Lhcb1	622	24	15S86M1I19M1I75M311S	*	0	0	AAGAGTGGTATCAACGCAGAGTTGAAGGTGAAAGAACTGAAGAATGGTAGGTTAGCGATGTTCTCAATGTTTGGATTCTTCGTTCAAGCTATTGTAACAGGAAAAGGAACCTATAGAAAATACTTGCTGACCACCTGGCTGATCCAGTTAACAACAATGCTTGGGCATATGCCACAAACTTTGCTCCTGGAAAGTGAGAGAAATAAACAATGATAAGTGACTAACTTTGTAAAATATATGGTGCATTAAGAGACTGAAATGAATGTTGTCATATCATGCAGGGTTGCATCTTTTCATTGCATATTCTAGATTTTGTTAATTATTTGTCTTAATCTTGGATATTTGAGGCAAGTATTTGACATTTACGAAATTGAGTACCTATTCCAATATAAAATTCAGAGCTTCATACCAGTGGTATTGGCACAGTGAATGAAGTCCAAACTTGTAATATCTACTTCCTTAGTAACTATTCTAATTAACTAATTAAGTAAAATTTGCATAGAAATAA	*	AS:i:66	XS:i:0	XF:i:3	XE:i:1	XN:i:0
Ps_contig_mira-ass_19360	16	Ps_Lhcb1	2	234	67S346M8S	*	0	0	GACCATTCATAAGAATACAATTATCAAAAGCTTATCAATCTTTTCAATTTCATTGCAATACACACGATGGCCGCTTCATCCATGGCTCTCTCTTCCCCAACCTTGACTGGCAAGCCAGTCAAGCTGAACCCATCAAGCCAAGAATTGGGAGGTGCAAGGTTCACCATGAGGAAGTCCGCTACCACCAAGAAAGTAGCCTCCTCTGGAAGCCCATGGTACGGACCAGACCGTGTTAAGTACTTAGGCCCATTCTCCGGTGAGTCTCCATCCTACTTGACTGGAGAGTTCCCCGGTGACTACGGTTGGGACACTGCCGGACTCTCTGCTGACCCAGAGACATTCTCCAAGAACCGTGAGCTTGAAGTCATCCACTCCAGATGGGCTATGTCGGGTGCTTTGGGATGCGTCTTCCCTAGAGTCT	*	AS:i:330	XS:i:0	XF:i:0	XE:i:8	XN:i:0
Ps_contig_mira-ass_19395	16	Ps_Lhcb1	17	225	46S18M1I208M2I44M	*	0	0	CTAANCTTTCAATTCATTGMATACACACGATGGCCGYTCCATCCACTGGCTCTCTCTTCCCCAACCCTTGACTGGCAAGCCAGTCAAGCTGAACCCATCAAGCCAAGAATTGGGAGGTGCAAGGTTCACCATGAGGAAGTCTGCTACCACCAAGAAAGTAGCCTCCTCTGGAAGCCCATGGTACGGACCAGACCGTGTTAAGTACTTAGGCCCATTCTCCGGTGAGTCTCCATCCTACTTGACTGGAGAGTTCCCCGGTGACTACGGTTGGGAACAACTGCCGGACTCTCTGCTGACCCAGAGACATTCTCCAAGAACC	*	AS:i:250	XS:i:0	XF:i:0	XE:i:6	XN:i:0
Ps_contig_mira-ass_19461	0	Ps_Lhcb1	2	225	73S261M	*	0	0	TCGGGGGACCATTCATAAGAATACAATTATCAAAAGCTTATCAATCTTTTCAATTTCATTGCAATACACACGATGGCCGCTTCATCCATGGCTCTCTCTTCCCCAACCTTGACTGGCAAGCCAGTCAAGCTGAACCCATCAAGCCGAGAATTGGGAGGTGCAAGGTTCACCATGAGGAAGTCTGCTACCACCAAGAAAGTAGCCTCCTCTGGAAGCCCATGGTACGGACCAGACCGTGTTAAGTACTTAGGCCCATTCTCCGGTGAGTCTCCATCCTACTTGACTGGAGAGTTCCCCGGTGACTACGGTTGGGACACTGCCGGACTCTCTGCTG	*	AS:i:253	XS:i:0	XF:i:0	XE:i:6	XN:i:0
Ps_contig_mira-ass_19511	0	Ps_Lhcb1	631	30	3S171M62S	*	0	0	TGTAAGGTGAAAGAACTGAAGAATGGTAGGTTAGCGATGTTCTCAATGTTTGGATTCTTCGTTCAAGCTATTGTAACAGGAAAAGGACCTATAGAAAATCTTGCTGACCACCTGGCTGATCCAGTTAACAACAATGCATGGGCACATGCCACAAACTTTGCCCCTGGAAAGTGAGAGGAAAATAAACAATGATAAGTGACTAACTTGATTATCGCCACAATGTGTGTAATTTCTTA	*	AS:i:75	XS:i:0	XF:i:3	XE:i:1	XN:i:0
Ps_contig_mira-ass_19521	0	Ps_Lhcb1	622	144	16S180M63S	*	0	0	AAGCAGTGGTATCAACGCAGAGTTGAAGGTGAAAGAACTGAAGAATGGTAGGTTAGCGATGTTCTCAATGTTTGGATCCTTCGTTCAAGCTATTGTAACAGGAAAAGGACCAATAGAAAATCTTGCTGACCACCTGGCTGATCCAGTTAACAACAATGCATGGGCATATGCCACAAACTTTGCCCCTGGAAAGTGAGAGGAAAATAAACAATGATAAGTGACTAACTTGATTATCGCCACAATGTGTGAATTTCTTATA	*	AS:i:72	XS:i:0	XF:i:3	XE:i:2	XN:i:0
Ps_contig_mira-ass_19535	16	Ps_Ran1	209	211	174M6I34M	*	0	0	CTGGTCAAGAGAAGTTTGGTGGTCTCAGAGATGGATACTATATTCATGGACAGTGTGCTATTATAATGTTTGATGTTACTGCACGGCTGACGTACAAGAATGTCCCTACTTGGCACCGTGATCTTTGCCGGGTCTGTGAAAACATCCCAATTGTTCTTTGTGGAAACAAGGTTGAATAGTAAGAAAAGAACAGGCAAGTGAAGGCAAAGCAGGT	*	AS:i:175	XS:i:0	XF:i:3	XE:i:4	XN:i:0
Ps_contig_mira-ass_19622	0	Ps_Lhcb1	1	97	76S128M1D9M30S	*	0	0	CTACGTCGGGGACCATTCATAAGAATACAATTATCAAAAGCTTATCAATCTTTTCAATTTCATTGCAATACACACGATGGCCGCTTCATCCATGGCTCTCTCTTCCCCAACCTTGACTGGCAAGCCAGTCAAGCTGAACCCATCAAGCCAAGAATTGGGAGGTGCAAGGTTCACCATGAGGAAGTCTGCTACCACCAAGAAAGTGCCTCCTCTAGGAACGCCCAGTACGGGTAACCGGAACCG	*	AS:i:126	XS:i:0	XF:i:2	XE:i:3	XN:i:0
Ps_contig_mira-ass_19751	16	Ps_Lhcb1	236	228	8S8M1I12M1D11M1I12M1D37M1I10M2I257M	*	0	0	CCGGACACGTTGGGACGACTNCCGGACTCCTGCTGACCCACGAGACATTCTCCAGAACCGTGAGCTTGAAGTCATCCACTCCAGATGGGCGTATGTTGGGTTGGCCTTGGGATGTGTCTTCCCAGAGCTTTTGTCTCGCAACGGTGTTAAATTCGGTGAAGCTGTGTGGTTCAAGGCAGGATCTCAAATCTTTAGCGAGGGTGGACTTGACTACTTGGGCAACCCAAGCTTGGTTCATGCACAAAGCATCCTTGCCATATGGGCCACTCAGGTTATCTTGATGGGAGCTGTTGAAGGTTACCGTATTGCCGGTGGCCCTCTTGGTGAGGTTGTTGACCCACTTTACCCAGGTGGTAGCTT	*	AS:i:271	XS:i:0	XF:i:0	XE:i:7	XN:i:0
Ps_contig_mira-ass_19754	16	Ps_Lhcb1	6	221	72S231M	*	0	0	AGACCATTCATAAGAATACAATTATCAAAAGCTTATCAATCTTTTCAATTTCATTGCAATACACACGATGGTCGCTTCATCCATGGCTCTCTCTTCCCCAACCTTGACTGGCAAGCCAGTCAAGCTGAACCCATCAAGCCAAGAATTGGGAGGTGCAAGGTTCACCATGAGGAAGTCTGCTACCACCAAGAAAGTAGCCTCCTCTGGAAGCCCATGGTACGGACCAGACCGTGTTAAGTACTTAGGCCCATTCTCCGGTGAGTCTCCGTCCTACTTGACTGGAGAGTTCCCCGGTGACTACGG	*	AS:i:223	XS:i:0	XF:i:0	XE:i:6	XN:i:0
Ps_contig_mira-ass_19958	16	Ps_Lhcb1	41	231	35S306M	*	0	0	CCGTCCTTCTCCCTCYTCCCCAACCCCTTACGTACCTGGCAAGCCAGTCAAGCTGAACCCATCAAGCCAAGAATTGGGAGGTGCAAGGTTCACCATGAGGAAGTCTGCTACCACCAAGAAAGTAGCCTCCTCTGGAGGCCCATGGTACGGACCAGACCGTGTTAAGTACTTAGGCCCATTCTCCGGTGAGTCTCCATCCTACTTGACTGGAGAGTTCCCCGGTGACTACGGTTGGGACACTGCCGGACTCTCTGCTGACCCAGAGACATTCTCCAAGAACCGTGAGCTTGAAGTCATCCACTCCAGATGGGCTATGTTGGGTGCCTTGGGATGTGTCTTCC	*	AS:i:298	XS:i:0	XF:i:0	XE:i:8	XN:i:0
Ps_contig_mira-ass_19972	0	Ps_Ccbp	440	236	46S17M1I35M2I315M2I14M97S	*	0	0	AGGTAGGTAGTTGACTTCAAAGAAACCAAGTTTGGTTTCGTAAAGACAGGATCACAGATTTTCTTCAGAAGGTGGACTAGACTATTTAGGAAACCCTAAWCCCTTGTTCATGCACAAAGTATCTTAGCAGTACTAGGTTTCCAAATTGTTCTAATGGGACTCGTCGAAGGTTTTCGCATCAACGGACTTCCCGATGTCGGAGAAGGCAATGATCTTTACCCTGGTGGGCAATACTTTGATCCTCTTGGTCTTGCCGACGATCCGGTTACTTTCGCCGAGCTTAAAGTGAAGGAGATCAAGAATGGGAGATTGGCTATGTTCTCTATGTTTGGTTTCTTTGTTCAAGCTATTGTGACTGGTAAAGGACCTTTGGAGAATCTGTTGGATCACCTTGATAACCCTGTTGCTAACAATGCGTTTGGGTTTATGCTAACTAAAGTTTGTGCCGTGGTGTACCTTAAACTAGTTTYGRTTGTTTAWCTATGATTGCTATTTGTGGTAGGAAAAGGGATGGAAGGTACGTTTCGGG	*	AS:i:356	XS:i:0	XF:i:0	XE:i:7	XN:i:0
Ps_contig_mira-ass_19975	0	Ps_Lhcb1	546	218	41M1I215M41S	*	0	0	TGGTGAGGTTGTTGACCCACTTTACCCAGGTGGTAGCTTTGTACCCATTGGGCTTAGCTGACGACCCAGAAGCATTCGCAGAATTGAAGGTGAAGGAACTGAAGAACGGTAGATTAGCTATGTTCTCAATGTTTGGATTCTTTGTTCAAGCTATTGTGACCGGAAAGGGACCTTTGGAGAATCTTGCTGATCATCTTTCCGACCCAGTTAACAACAATGCATGGTCATATGCCACCAACTTTGTTCCCGGAAAGTGAGTCGTCGTATTGTTGTTTTTGTAGAAGAGGTCTATTTTAAG	*	AS:i:209	XS:i:0	XF:i:0	XE:i:5	XN:i:0
Ps_contig_mira-ass_20136	16	Ps_Lhcb1	730	20	49S68M158S	*	0	0	CGTTCAAGCTATTGTWASTGRAAAGGGGTACCGTTTTGGTAAAACCTTAGCTGATCATCTTGCAGACCCAGTCAACAACAATGCATGGTCCTATGCCACCAACTTTGTTCCCGGAAAATAAACACTCTTTTCTTTATGTTTTTGGTCAAGTATACTTTGTTGTAATGTTCTTCCCAATTCAATGTGAATTATTATCTTTATCATTATCATGTGTGTATGCATAGCTTAACTAATACAAGATGATGGATGTCTTTTTTTTTAACATACTTAAAAAA	*	AS:i:52	XS:i:0	XF:i:3	XE:i:1	XN:i:0
Ps_contig_mira-ass_20175	0	Ps_Lhcb1	53	237	369M1S	*	0	0	TCAAGCTGAACCCATCAAGCCAAGAATTGGGAGGTGCAAGGTTCACCATGAGGAAGTCTGCTACCACCAAGAAAGTAGCCTCCTCTGGAAGCCCATGGTACGGACCAGACCGTGTTAAGTACTTAGGCCCATTCTCCGGTGAGTCTCCATCCTACTTGACTGGAGAGTTCCCCGGTGACTACGGTTGGGACACTGCCGGACTCTCTGCTGACTCAGAGACATTCTCCAAGAACCGTGAGCTTGAAGTCATCCACTCCAGATGGGCTATGTTGGGTGCCTTGGGATGTGTCTTCCCAGAGCTTTTGTCTCGCAACGGTGTTAAATTCGGTGAAGCTGTGTGGTTCAAGGCAGGATCTCAAATCTTTAGCGG	*	AS:i:357	XS:i:0	XF:i:0	XE:i:9	XN:i:0
Ps_contig_mira-ass_20237	0	Ps_Lhcb1	131	226	1S230M1I2M1I42M	*	0	0	ACCTCCTCTGGAAGCCCATGGTACGGACCAGACCGTGTTAAGTACTTAGGCCCATTCTCCGGTGAGTCTCCATCCTACTTGACTGGAGAGTTCCCCGGTGACTACGGTTGGGACACTGCCGGACTCTCTGCTGACCCAGAGACATTCTCCAAGAACCGTGAGCTTGAAGTCATCCACTCCAGATGGGCTATGTTGGGTGCTTTGGGATGTGTCTTCCCAGAGCTTTTGTCTACGACAACGGTGTTAAATTCGGTGAAGCTGTGTGGTTCAAGGCAGG	*	AS:i:256	XS:i:0	XF:i:0	XE:i:7	XN:i:0
Ps_contig_mira-ass_20293	16	Ps_Lhcb1	2	222	75S244M	*	0	0	TACTCGGGGACCATTCATAAGAATACAATTATCAAAAGCTTATCAATCTTTTCAATTTCATTGCAATACACACGATGGCCGCTTCATCCATGGCTCTCTCTTCCCCAACCTTGACTGGCAAGCCAGTCAAGCTGAACCCATCAAGCCAAGAATTGGGAGGTGCAAGGTTCGCCATGAGGAAGTCTGCTACCACCAAGAAAGTAGCCTCCTCTGGAAGCCCATGGTACGGACCAGACCGTGTTAAGTACTTAGGCCCATTCTCCGGTGAGTCTCCATCCTACTTGACTGGAGAGTTCCCCGGTGACTACGGTTGGGACAC	*	AS:i:236	XS:i:0	XF:i:0	XE:i:6	XN:i:0
Ps_contig_mira-ass_20360	16	Ps_Lhcb1	113	241	438M25S	*	0	0	CTACCACCAAGAAAGTAGCCTCCTCTGGAAGCCCATGGTACGGACCAGACCGTGTTAAGTACTTAGGCCCATTCTCCGGTGAGTCTCCATCCTACTTGACTGGAGAGTTCCCCGGTGACTACGGTTGGGACACTGCCGGACTCTCTGCTGACCCAGAGACATTCTCCAAGAACCGTGAGCTTGAAGTCATCCACTCCAGATGGGCTATGTTGGGTGCCTTGGGATGTGTCTTCCCAGAGCTTTTGCCTCGCAACGGTGTTAAATTCGGTGAAGCTGTGTGGTTCAAGGCAGGATCTCAAATCTTTAGCGAGGGTGGACTTGACTACTTGGGCAACCCAAGCTTGGTCCATGCWCAAAGCATCCTTGCCATATGGGCCACTCAGGTTATCTTGATGGGAGCTGTYGAAGGTTACCGTATTGCCGGTGGCCCTCTTGGTGGAGGTKGTTCGACCCTACTTTACCC	*	AS:i:414	XS:i:0	XF:i:0	XE:i:10	XN:i:0
Ps_contig_mira-ass_20362	0	Ps_Lhcb2	526	223	152M1I7M2I114M104S	*	0	0	GTTGGAGGAGGACCCCTCGGCGAAGGACTAGACCCACTTTACCCTGGTGGTGCTTTTGACCCTCTTGGCCTTGCTGATGACCCTGATTCATTTGCAGAGTTGAAGGTCAAGGAACTCAAGAATGGTCGGCTGGCTATGTTCTCCATGTTTGGTTTTCTTTTGTTTCAAGCCATTGTTACTGGCAAGGGCCCTATTCAGAACCTTTATGACCATGTTGCTGACCCTGTCGCGAACAACGCATGGGCTTTTGCTACTAACTTTGTCCCCGGACAATGAGAATGTTGTCTCTTCAGCTACAATCTTCTGCCTCCCTATTTTCTATTTCTTGTTGTTCGTTTAACCYCCCTTATTTTCATCTAATTAGTTAAAATTACCTCTAG	*	AS:i:249	XS:i:0	XF:i:0	XE:i:6	XN:i:0
Ps_contig_mira-ass_20379	0	Ps_Lhcb1	2	231	73S339M	*	0	0	GTCGGGGACCATTCATAAGAATACAATTATCAAAAGCTTATCAATCTTTTCAATTTCATTGCAATACACACGATGGCCGCTTCATCCATGGCTCTCTCTTCCCCAACCTTGACTGGCAAGCCAGTCAAGCTGAACCCATCAAGCCAAGAATTGGGAGGTGCAAGGTTCACCACGAGGAAGTCTGCTACCACCAAGAAAGTAGCCTCCTCTGGAAGCCCATGGTACGGACCAGACCGTGTTAAGTACTTAGGCCCATTCTCCGGTGAGTCTCCATCATACTTGACCGGAGAGTTCCCAGGTGACTACGGTTGGGACACTGCTGGACTTTCTGCCGAYCCAGAGACATTYKCCAAGAACCGTGAGCTTGAAGTCATCCACTCCAGATGGGCTATGTTGGGTGCTTTGGGATGTG	*	AS:i:303	XS:i:0	XF:i:0	XE:i:5	XN:i:0
Ps_contig_mira-ass_20391	0	Ps_Lhcb1	436	226	130M1D56M1I7M1I6M1I52M2I114M116S	*	0	0	TACTTGGGCAACCCAAGCTTGGTCCATGCYCAAAGCATCCTTGCCATCTGGGCCACTCAGGTTATCTTGATGGGAGCTGTTGAAGGTTACCGTATTGCCGGTGGCCCTCTTGGTGAGGTTGTTGACCCACTTATCCTGGTGGTAGCTTTGATCCATTAGGCTTAGCTGAAGATCCAGAAGCTTTTGTCAGAATTAAAAGGTAAAAGGAACTGAAGAACGGTAGATTAGCCATGTTCTCTATGTTTGGTTTCTTTTGTTTCAAGCTATTGTAACTGGAAAGGGTCCTTTGGAGAACCTTGCCGATCATCTTGCCGACCCAGTGAACAACAACGCATGGTCATATGCTACCAACTTTGTTCCCGGAAAGTGAACACTATTATGTTTATGTTATTGGTGAAGTATGTTATTGTTATTGTAATGTTCTTCCCAATTTAATGTGAATTGTTATGGTTATCGTGTGTGTATGCGTAGGTTAAMTAATATGAA	*	AS:i:273	XS:i:0	XF:i:0	XE:i:5	XN:i:0
Ps_contig_mira-ass_20403	16	Ps_Lhcb1	358	237	423M1I9M7S	*	0	0	TCTCGCAACGGTGTTAAATTCGGTGAAGCTGTGTGGTTCAAGGCAGGATCTCAAATCTTTAGCGAGGGTGGACTTGACTACTTGGGCAACCCAAGCTTGGTTCATGCACAAAGCATCCTTGCCATATGGGCCACTCAGGTTATCTTGATGGGAGCTGTTGAAGGTTACCGTATTGCCGGTGGCCCTCTTGGTGAGGTTGTTGACCCACTTTACCCAGGTGGTAGCTTTGACCCATCGGGCTTAGCTGACGACCCAGAAGCATTCGCAGAATTGAAGGTGAAGGAACTGAAGAACGGTAGATTAGCTATGTTCTCAATGTTTGGATTCTTTGTTCAAGCTATTGTGACCGGAAAGGGACCTTTGGAGAATCTTGCTGATCATCTTTCCGACCCAGTTAACAACAATGCATGGTCATATGCCACCTAACTTTGTTACCCGGG	*	AS:i:365	XS:i:0	XF:i:0	XE:i:9	XN:i:0
Ps_contig_mira-ass_20424	16	Ps_Ran1	209	218	208M	*	0	0	CTGGTCAAGAGAAGTTTGGTGGTCTCAGAGATAGATACTATATTCATGGACAGTGTGCTATTATAATGTTTGATGTTACTGCACGGCTGACGTACAAGAATGTCCCTACTTGGCACCGTGATCTTTGCCGGGTCTGTGAAAACATCCCAATTGTTCTTTGTGGAAACAAGGTTGATGTGAAGAACAGGCAAGTGAAGGCAAAGCAGGT	*	AS:i:200	XS:i:0	XF:i:0	XE:i:6	XN:i:0
Ps_contig_mira-ass_20434	0	Ps_Lhcb2	626	207	173M129S	*	0	0	TGAAGGTCAAGGAACTCAAGAATGGTCGGCTGGCTATGTTCTCCATGTTTGGTTTCTTTGTTCAAGCCATTGTTACTGGCAAGGGCCCTATTCAGAACCTTTATGACCATGTTGCTGACCCTGTCGCGAACAACGCACGGGCTTTTGCTACTAACTTTGTCCCCGGACAATGAGAATGTTGTCTCTTCAGCTACAATCTTCTGCTCCCATTTTCATTTCTGTTGTGTTTAACTCCCTATTTTCATCAATGTAAATTACTCTAGCAGAAGAACCTGTATGTGGCTGATTATATGTTAGAAATA	*	AS:i:165	XS:i:0	XF:i:3	XE:i:4	XN:i:0
Ps_contig_mira-ass_20465	16	Ps_Ran1	209	218	208M	*	0	0	CTGGTCAAGAGAAGTTTGGTGGTCTCAGAGATGGATACTATATTCATGGACAGTGTGCTATTATAATGTTTGATGTTACTGCACGGCTGACGTACAAGAATGTCCCTACTTGGCACCGTGATCTTTGCCGGGTCTGTGAAAACATCCCAATTATTCTTTGTGGAAACAAGGTTGATGTGAAGAACAGGCAAGTGAAGGCAAAGCAGGT	*	AS:i:200	XS:i:0	XF:i:0	XE:i:6	XN:i:0
Ps_contig_mira-ass_20475	0	Ps_Lhcb1	1	101	75S153M3S	*	0	0	KTCGGGGGTACCTATTCATAAGAATACAATTATCAAAAGCTTATCAATCTTTTCAATTTCATTGCAATACACACGATGGCCGCTTCATCCATGGCTCTCTCTTCCCCAACCTTGACTGGCAAGCCAGTCAAGCTGAACCCATCAAGCCAAGAATTGGGAGGTACAAGGTTCACCATGAGGAAGTCTGCTACCACCAAGAAAGTAGCCTCCTCTGGAAGCCCATGGTACCGG	*	AS:i:145	XS:i:0	XF:i:2	XE:i:3	XN:i:0
Ps_contig_mira-ass_20563	16	Ps_Ran1	209	218	208M	*	0	0	CTGGTCAAGAGAAGTTTGGTGGTCTCAGAGATGGATACTATATTCATGGACAGTATGCTATTATAATGTTTGATGTTACTGCACGGCTGACGTACAAGAATGTCCCTACTTGGCACCGTGATCTTTGCCGGGTCTGTGAAAACATCCCAATTGTTCTTTGTGGAAACAAGGTTGATGTGAAGAACAGGCAAGTGAAGGCAAAGCAGGT	*	AS:i:200	XS:i:0	XF:i:0	XE:i:6	XN:i:0
Ps_contig_mira-ass_20695	16	Ps_Ran1	209	218	208M	*	0	0	CTGGTCAAGAGAAGTTTGGTGGTCTCAGAGATGGATACTATATTCATGGACAGTGTACTATTATAATGTTTGATGTTACTGCACGGCTGACGTACAAGAATGTCCCTACTTGGCACCGTGATCTTTGCCGGGTCTGTGAAAACATCCCAATTGTTCTTTGTGGAAACAAGGTTGATGTGAAGAACAGGCAAGTGAAGGCAAAGCAGGT	*	AS:i:200	XS:i:0	XF:i:0	XE:i:5	XN:i:0
Ps_contig_mira-ass_20740	16	Ps_Ran1	209	216	179M1I29M	*	0	0	CTGGTCAAGAGAAGTTTGGTGGTCTCAGAGATGGATACTATATTCATGGACAGTGTGCTATTATAATGTTTGATGTTACTGCACGGCTGACGTACAAGAATATCCCTACTTGGCACCGTGATCTTTGCCGGGTCTGTGAAAACATCCCAATTGTTCTTTGTGGAAACAAGGTTGATGTGAAAGAACAGGCAAGTGAAGGCAAAGCAGGT	*	AS:i:193	XS:i:0	XF:i:3	XE:i:4	XN:i:0
Ps_contig_mira-ass_20756	16	Ps_Ran1	209	218	208M	*	0	0	CTGGTCAAGAGAAGTTTGGTGGTCTCAGAGATGGATACTATATTCATGGACAGTGTGCTATTATAATGTTTGATGTTACTGCACGGCTGACGTACAAGAATGTCCCTACTTGGCACCGTGATCTTTGCCGGGTCTGTGAAAACATCCCAATTGTTATTTGTGGAAACAAGGTTGATGTGAAGAACAGGCAAGTGAAGGCAAAGCAGGT	*	AS:i:200	XS:i:0	XF:i:0	XE:i:6	XN:i:0
Ps_contig_mira-ass_20805	16	Ps_Ran1	209	218	208M	*	0	0	CTGGTCAAGAGAAGTTTGGTGGTCTCAGAGATGGATACTATATTCATGGACAGTGTGCTATTATAATGTTTAATGTTACTGCACGGCTGACGTACAAGAATGTCCCTACTTGGCACCGTGATCTTTGCCGGGTCTGTGAAAACATCCCAATTGTTCTTTGTGGAAACAAGGTTGATGTGAAGAACAGGCAAGTGAAGGCAAAGCAGGT	*	AS:i:200	XS:i:0	XF:i:0	XE:i:5	XN:i:0
Ps_contig_mira-ass_20866	0	Ps_Lhcb1	10	159	94S109M1S	*	0	0	GTCGGGGACCATTGATAAGAATACAATTATCAAAAGCATAACAATCTTTTCAATTTCATTGCAATATACACACACGATGGCCGCATCATCATCATCATCCATGGCTCTCTCTTCTCCAACCTTGGCTGGCAAGCAACTCAAGCTGACCCCATCAAGCCAAGAATTGGGAGCTGCAAGGTTCACCATGAGGAAGTCTGCTACCAA	*	AS:i:81	XS:i:0	XF:i:3	XE:i:2	XN:i:0
Ps_contig_mira-ass_20875	16	Ps_Lhcb2	1	228	80S135M1I146M	*	0	0	CAGAGTACGTCGGGGACAACAACATTTGCTAGTAGCATCGAAGAGAACAACATCAAAGTGCAAGGAGTCTCAACGCCCTCATGGCCACCTCTGCTATCCAACAATCAGCTTTCACTGGTAAGACTGGTTTGAGGCAGGGAAATGAATTCATCAGGAAAGCTGGAAACTTTGGCCAAGCTCGCTTTACCATGCGTCGTACTGTGAAGAGTGCTCCTAGAAAGCATTTGGTATGGTCCTGACCGTCCCAAGTACTTGGGTCCATTCTCTGAACAAATTCCATCCTACCTGACTGGTGAATTTCCTGGTGACTATGGATGGGACACAGCTGGATTATCAGCTGACCCTGAAACATTTGCAAGGAA	*	AS:i:270	XS:i:0	XF:i:0	XE:i:7	XN:i:0
Ps_contig_mira-ass_20985	16	Ps_Lhcb1	94	235	315M2I45M	*	0	0	TTCACCATGAGGAAGTCTGCTACCACCAAGAAAGTAGCCTCCTCTGGAAGCCCATGGTACGGACCAGACCGTGTTAAGTACTTAGGCCCATTCTCCGGTGAGTCTCCATCCTACTTGACTGGAGAGTTCCCCGGTGACTACGGTTGGGACACTGCCGGACTCTCTGCTGACCCAGAGACATTCTCCAAGAACCGTGAGCTTGAAGTCATCCACTCCAGGTGGGCTATGTTGGGTGCCTTGGGATGTGTCTTCCCAGAGCTTTTGTCTCGCAACGGTGTTAAATTCGGTGAAGCTGTGTGGTTCAAGGCAGGATCTACAAAATCTTTAGCGAGGGTGGACTTGACTACTTGGGTAACCCAAGC	*	AS:i:331	XS:i:0	XF:i:0	XE:i:9	XN:i:0
Ps_contig_mira-ass_21013	16	Ps_Lhcb1	17	224	66S20M2I241M	*	0	0	AACTAATCAANATTCTATTACTATTGTCAATAMCTAACAACGAACTRGSCCGGCCGTTCCATCCACTGGCTCTCTCTTCCCCAACCCTTCGACTGGCAAGCCAGTCAAGCTGAACCCATCAAGCCAAGAATTGGGAGGTGCAAGGTTCACCATGAGGAAGTCTGCTACCACCAAGAAAGTAGCCTCCTCTGGAAGCCCATGGTACGGACCAGACCGTGTTAAGTACTTAGGCCCATTCTCCGGTGAGTCTCCATCCTACTTGACTGGAGAGTTCCCCGGTGACTACGGTTGGGACACTGCCGGACTCTCTGCTGACCCAGAGACATTCT	*	AS:i:248	XS:i:0	XF:i:0	XE:i:6	XN:i:0
Ps_contig_mira-ass_21038	0	Ps_Lhcb1	1	100	71S153M3S	*	0	0	GTCGGGACCATTCATAAGAATACAATTATCAAAAGCTTATCAATCTTTTCAATTTCATTGCAATACACACGATGGCCGCTTCATCCGTGGCTCTCTCTTCCCCAACCTTGACTGGCAGGCCAGTCAAGCTGAACCCATCAAGCCAAGAATTGGGAGGTGCAAGGTTCACCATGAGGAAGTCTGCTACCACCAAGAAAGTAGCCTCCTCTGGAAGCCCATGGTACCGG	*	AS:i:141	XS:i:0	XF:i:2	XE:i:4	XN:i:0
Ps_contig_mira-ass_21053	16	Ps_Lhcb1	2	244	72S486M	*	0	0	ACGGGGACCATTCATAAGAATACAATTATCAAAAGCTTATCAATCTTTTCAATTTCATTGCAATACACACGATGGCCGCTTCATCCATGGCTCTCTCTTCCCCAACCTTGACTGGCAAGCCAGTCAAGCTGAACCCATCAAGCCAAGGATTGGGAGGTGCAAGGTTCACCATGAGGAAGTCTGCTACCACCAAGAAAGTAGCCTCCTCTGGAAGCCCATGGTACGGACCAGACCGTGTTAAGTACTTAGGCCCATTCTCCGGTGAGTCTCCATCCTACTTGACTGGAGAGTTCCCCGGTGACTACGGTTGGGACACTGCCGGACTCTCTACTGACCCAGAGACATTCTCCAAGAACCGTGAGCTTGAAGTCATCCACTCCAGATGGGCTATGTTGGGTGCCTTGGGATGTGTCTTCCCAGAGCTTTTGTCTCGCAACGGTGTTAAATTCGGTGAAGCTGTGTGGTTCAAGGCAGGATCTCAAATCTTTAGCGAGGGTGGACTTGACTACTTGGGYAACCCAAGCTTGGTYCATGCACAAAGCATCCTTGCCATCTGGG	*	AS:i:458	XS:i:0	XF:i:0	XE:i:10	XN:i:0
Ps_contig_mira-ass_21070	16	Ps_RuBP	27	225	1S254M	*	0	0	ACAATGGTGGAAGAGTAAAGTGCATGCAGGTGTGGCCTCCAATTGGAAAGAAGAAGTTTGAGACTCTTTCCTATTTGCCACCATTGACGAGAGATGAGTTGTTGAAAGAAGTTGAATACCTTCTGAGGAAGGGATGGGTTCCATGCTTGGAATTTGAGTTGGAGAAAGGATTTGTGTACCGTGAGCACAACAAGTCACCAGGATACTATGATGGAAGATACTGGACAATGTGGAAGCTTCCTATGTTTGGTACCA	*	AS:i:238	XS:i:0	XF:i:0	XE:i:7	XN:i:0
Ps_contig_mira-ass_21074	0	Ps_Lhcb1	631	31	2S171M64S	*	0	0	TGAAGGTGAAAGAACTGAAGAATGGTAGGTTAGCAATGTTCTCAATGTTTGGATTCTTCGTTCAAGCTATTGTAACAGGAAAAGGACCTATAGAAAATCTTGCTGACCACCTGGCTGATCCAGTTAACAACAATGCTTGGGCATATGCCACAAACTTTGCTCCTGGAAAGTGAGAGAAATAAACAATGATAAGTGACTAACTTTGTAAAATATATGGTGCATTAAGAGACTAGTAAA	*	AS:i:79	XS:i:0	XF:i:3	XE:i:1	XN:i:0
Ps_contig_mira-ass_21088	16	Ps_Lhcb2	181	225	261M	*	0	0	TTCTCTGAACAAATTCCATCCTACCTGACTGGTGAATTTCCTGGTGACTATGGATGGGACACAGCTGGATTATCAGCCGACCCTGAAACATCTGCAAGGAACCGTGAGCTTGAAGTAATTCACAGCAGATGGGCTATGCTTGGTGCATTGGGATGTACCTTCCCCGAACTCCTTGAAAAGAATGGTGTTAAATTCGGCGAGGCAGTGTGGTTCAAAGCCGGTTCCCAGGTCTTTGCGGAGGGTGGCCTTGACTATTTGGGC	*	AS:i:249	XS:i:0	XF:i:0	XE:i:7	XN:i:0
Ps_contig_mira-ass_21101	0	Ps_Lhcb1	611	208	191M100S	*	0	0	CAGAAGCATTCGCAGAATTGAAGGTGAAGGAACTCAAGAACGGTAGATTAGCTATGTTCTCTATGTTTGGATTCTTTGTTCAAGCTATTGTGACCGGAAAGGGACCTTTGGAGAATCTTGCTGATCATCTTTCCGACCCAGTTAACAACAATGCATGGTCATATGCCACCAACTTTGTTCCCGGAAAGTGAGTCGTCGTATTGTGTTTTTGCGAAGAGGTCATTTTAATGTATTTCTCATTGTGAATTTATTATCATGTTTGTATGCAACTGAATGTTAGTGTTTTTTACC	*	AS:i:167	XS:i:0	XF:i:0	XE:i:5	XN:i:0
Ps_contig_mira-ass_21143	0	Ps_Lhcb1	1	100	69S148M5S	*	0	0	GGGGACCATTCATAAGAATACAATTATCAAAAGCTTATCAATCTTTTCAATTTCATTGCAATACACACGATGGCCGCTCCATCCATGGCTCTCTCTTCCCCAACCTTGACTGGCAAGCCAGTCAAGCTGAACCCATCAAGCCAAGAATTGGGAGGTGCAAGGTTCACCATGAGGAAGTCTGCTACCACCAAGAAAGTAGCCTCCTCTGGAAGCCCATACGGG	*	AS:i:140	XS:i:0	XF:i:2	XE:i:3	XN:i:0
Ps_contig_mira-ass_21232	16	Ps_Ran1	209	218	208M	*	0	0	CTGGTCAAGAGAAGTTTGGTGGTCTCAGAGATGGATACTATATTCATGGACAGTGTGCTATTATAATGTTTGATGTTACTGCACGGCTGACGTACAAGAATGTCCCTACTTGGCACTGTGATCTTTGCCGGGTCTGTGAAAACATCCCAATTGTTCTTTGTGGAAACAAGGTTGATGTGAAGAACAGGCAAGTGAAGGCAAAGCAGGT	*	AS:i:200	XS:i:0	XF:i:0	XE:i:5	XN:i:0
Ps_contig_mira-ass_21240	0	Ps_Lhcb1	145	224	64S566M1D90M75S	*	0	0	TTGGTGTGGGAAGAGTCACAATGAGAAAGTTTTACTAGTCACAAAGAAGGTTTCTTCTGCTAGTCCATGGTATGGACCGGATCGTGCCAAATACTTGGGTCCATTCTCCGGCGAAGCTCCATCCTACCTCACTGGTGAATTCCCCGGTGACTACGGTTGGGACACTGCTGGACTTTCCGCTGATCCGGAGACCTTTTCCAAAAACCGTGAACTAGAGGTCATCCACAGCAGGTGGGCTATGTTGGGAGCCTTGGGATGCGTCTTCCCGGAGCTCTTGGCTCGCAACGGTGTCAAATTTGGCGAGGCAGTGTGGTTCAAGGCAGGATCACAAATCTTCAGTGAGGGTGGACTTGACTACTTGGGTAACCCAAGCCTTGTCCAYGCACAGAGCATTCTTGCCATATGGGCGACTCAGGTTATCTTAATGGGAGCAGTGGAAGGTTACCGCATTGCYGGTGGACCTCTTGGTGAGGTGGTTGATCCATTGTACCCGGGTGGTAGCTTTGATCCATTAGGCCTTGCCGAAGATCCAGAAGCATTTGCAGAGTTGAAGGTGAAAGAACTGAAGAATGGTAGGTTAGCGATGTTCTCAATGTTTGGATTCTTCGCTCAAGCTATTGTAACAGGAAAGGACCTATAGAAAATCTTGCTGACCACCTGGCTGATCCAGTTAACAACAATGCTTGGGCATATGCCACAAACTTTGCTCCTGGAAAGTGAGAGAAATAAACAATGATAAGTGACTAACTTTGTAAAATATATGGTGCATTAAGAGAMTGAAATGAATGTTGTCAT	*	AS:i:277	XS:i:0	XF:i:3	XE:i:4	XN:i:0
Ps_contig_mira-ass_21257	0	Ps_Lhcb2	492	231	297M3S	*	0	0	GGTTGTGCTCATGGGATTTGTTGAAGGCTACAGAGTTGGAGGAGGACCCCTCGGCGAAGGACTAGACCCACTTTACCCTGGTGGTGCTTTTGACCCTCTTGGCCTTGCTGATGACCCTGATTCATTTGCAGAGTTGAAGGTCAAGGAACTCAAGAATGGTCGGCTGGCTATGTTCTCCATGTTTGGTTTCTTTGTTCAAGCCGTTGTTACTGGCAAGGGCCCTATTCAGAACCTTTATGACCATGTTGCTGACCCTGTCGCGAACAACGCATGGGCTTTTGCTACTAACTTTGTCCCCGG	*	AS:i:293	XS:i:0	XF:i:0	XE:i:8	XN:i:0
Ps_contig_mira-ass_21300	16	Ps_Lhcb1	2	220	90S141M1I5M1D113M	*	0	0	GGTATCGACGCAGAGTASTCGGGGACCATTCATAAGAATACAATTATCAAAAGCTTATCAATCTTTTCAATTTCATTGCAATACACACGATGGCCGCTTCATCCATGGCTCTCTCTTCCCCAACCTTGACTGGCAAGCCAGTCAAGCTGAACCCATCAAGCCAAGAATTGGGAGGCGCAAGGTTCACCATGAGGAAGTCTGCTACCACCAAGAAAGTAGCCTCCTCTGGAACGCCCAGTTACGGGSCAGACCGTGTTAAGTACTTAGGCCCATTCTCCGGTGAGTCTCCATCCTACTTGACTGGAGAGTTCCCCGGTGACTACGGTTGGGACACTGCCAGACTCTCTGCT	*	AS:i:225	XS:i:0	XF:i:0	XE:i:6	XN:i:0
Ps_contig_mira-ass_21342	0	Ps_Lhcb1	448	207	190M2D102M21S	*	0	0	CCAAGCTTGGTCCATGCTCAAAGCATCCTTGCCATCTGGGCCACTCAGGTTATCTTGATGGGAGCTGTTGAAGGTTACCGTATTGCCGGTGGCCCTCTTGGTGAGGTTGTTGACCCACTTTATCCTGGTGGTAGCTTTGATCCATTAGGCTTAGCTGAAGATCCAGAAGCTTTTGCAGAATTAAAGGTAAGGACTGAAGAACGGTAGATTAGCCATGTTCTCTATGTTTGGTTTCTTTGTTCAAGCTATTGTAACTGGAAAGGGTCCTTTGGAGAACCTTGCCGATCATCTTGCCCGACCAGTGAACAACACG	*	AS:i:247	XS:i:48	XF:i:0	XE:i:5	XN:i:0
Ps_contig_mira-ass_21471	16	Ps_Lhcb1	331	240	4S70M1I401M10S	*	0	0	TGCCTTGGGATGTGTCTTCCCAGAGCTTTTGTCTCGCAACGGTGTTAAATTCGGTGAAGCTGTGTGGTTCAAGGTCAGGATCTCAAATCTTTAGCGAGGGTGGACTTGACTACTTGGGCAACCCAAGCTTGGTTCATGCACAAAGCATCCTTGCCATATGGGCCACTCAGGTTATCTTGATGGGAGCTGTTGAAGGTTACCGTATTGCCGGTGGCCCTCTTGGTGAGGTTGTTGACCCACTTTACCCAGGTGGTAGCTTTGACCCATTGGGCTTAGCTGACGACCCAGAAGCATTCGCAGGATTGAAGGTGAAGGAACTGAAGAACGGTAGATTAGCTATGTTCTCAATGTTTGGATTCTTTGTTCAAGCTATTGTGACCGGAAAGGGACCTTTGGAGAATCTTGCTGATCATCTTTCCGACCCAGTTAACAACAATGCATGGTCATATGCCACCAACTTTGTTCCCGGAAAGTGARTCGTCGTTA	*	AS:i:404	XS:i:0	XF:i:0	XE:i:9	XN:i:0
Ps_contig_mira-ass_21488	16	Ps_Ran1	209	211	179M9I29M	*	0	0	CTGGTCAAGAGAAGTTTGGTGGTCTCAGAGATGGATACTATATTCATGGACAGTGTGCTATTATAATGTTTGATGTTACTGCACGGCTGACGTACAAGAATGTCCCTACTTGGCACCGTGATCTTTGCCGGGTCTGTGAAAACATCCCAATTGTTCTTTGTGGAAACAAGGTTGATAAGTAAAGAAAAAAGAACAGGCAAGTGAAGGCAAAGCAGGT	*	AS:i:173	XS:i:0	XF:i:3	XE:i:4	XN:i:0
Ps_contig_mira-ass_21515	0	Ps_Lhcb2	1	204	550S157M1I5M1I34M	*	0	0	AAGCTTTTATGAAAATTTTCTTGATAAATTTTTTTACACTAAAATATATAACACTACAAAAATCATTTTTAAAAAAAGCCAAAACAAACGGACCCCTAATCTATTAACTATTTTGAACAATAAATAGATTTGATAGATAATTTAATAGATGACTCATATGAACTTTAGCTTCGTGGATTTAATTGTCACCCTTAATACAAACTTCTTCCAAATTTCATTTTTCTCTATCAAATTTGGTGGACCTAATTTCCTTGGCTCACATTCATCCTCTTCAAAAACATCTAAGCCACCAGATGACTGCATCCACATGGCACAAAGAGAGCCACAATATGAATACAATATATCACCTTGGAAATCCATGTAGAAATTCACAACCAATAAGATGTTGCTGACTTGTGCATATCCTAATCCACAATATCTAATATTTCCACACTGGCCACTCCCTGCWCKKSGATAAACCTTTGTAGCATATCTTCACTCTTCACAACAACATTTGCTAGTAGCATCGAAGAGAACAACATCAAAGTAGCAAGGAGTCTCAACGCCCTCCATGGCCACCTCTGCTATCCAACAATCAGCTTTCACTGGTAAGACTGGTTTGAGGCAGGGAAATGAATTCATCAGGAAAGCTGGAAACTTTGGCCAAGCTCGCTTTACCATGCGTCGTACTGTGAAGAGTGCTCCTGAAAGCATTTGGTATGGTCCTGAACCGTACCCAAGTACTTGGGTCCATTCTCTGAACAAATTC	*	AS:i:178	XS:i:0	XF:i:3	XE:i:3	XN:i:0
Ps_contig_mira-ass_21523	16	Ps_Ran1	220	213	79S167M1I30M	*	0	0	CCCCTTCCGTCGTGCCTTCGTCCGTATTACCCCTCCCGTTTGGTCGGTCGGTCGTTCCTACGGACGTCGGTCGAAGAGAAAGTTTGGTGGTCTCAGAGATGGATACTATATTCATGGACAGTGTGCTATTATAATGTTTGATGTTACTGCACGGCTGACGTACAAGAATGTCCCTACTTGGCACCGTGATCTTTGCCGGGTCTGTGAAAACATCCCAATTGTTCTTTGTGGAAACAAGGTTGATGTCGAAGAACAGGCAAGTGAAGGCAAAGCAGGT	*	AS:i:186	XS:i:0	XF:i:3	XE:i:4	XN:i:0
Ps_contig_mira-ass_21565	0	Ps_Lhcb1	622	13	11S180M62S	*	0	0	GTGGTATCAACGCAGAGTTGAAGGTGAAAGAACTGAAGAATGGTAGGTTAGCGATGTTCTCAATGTTTGGATTCTTCGTTCAAGCTATTGTAACAGGAAAAGGACCTATAGAAAATCTTGCTGACCACCTGGCTGATCCAGTTAACAACAATGCTTGGGCATATGCCTCAAACTTTGCTCCTGGAAAGTGAGAGAAATAAACAATGATAAGTGACTAACTTTGTAAAATATATGGTGCATTAAGAGACTGAAA	*	AS:i:76	XS:i:36	XF:i:1	XE:i:1	XN:i:0
Ps_contig_mira-ass_21577	0	Ps_RuBP	1	155	141S78M4S	*	0	0	GGTCGGGGTATAACAACAATGGCTTCTATGATATCCTCTTCCGCTGTGACAACAGTCAGCCGTGCCTCTAGGGGGCAATCCGCCGCAGTGGCTCCATTCGGCGGCCTCAAATCCATGACTGGATTCCCAGTGAAGAAGGTCAACACTGACATTACTTCCATTACAAGCAATGGTGGAAGAGTAAAGTGCATGCAGGTGTGGCCTCCAATTGGAAAGAAGTAAG	*	AS:i:78	XS:i:0	XF:i:3	XE:i:2	XN:i:0
Ps_contig_mira-ass_21582	0	Ps_Lhcb1	1	111	73S147M1I128M2S	*	0	0	GTCGGGGGACCATTCATAAGAATACAATTATCAGAAGCTTATCAATCTTTTCAATTTCATTGCAATACACACGATGGCCGCTTCATCCATGGCTCTCTCTTCCCCAACCTTGACTGGCAAGCCAGTCAAGCTGAACCCATCAAGCCAAGAATTGGGAGGTGCAAGGTTCACCATGAGGAAGTCTGCTACCACCAAGAAAGTAGCCTCCTCTGGAAGCCCAGTGGTACGGACCAGACCGTGTTAAGTACYTAGGCCCATTCTCCGGTGAGTCTCCATCMTACTTGACYGGAGAGTTCCCMGGTGACTACGGTTGGGACACTGCTGGACTTTCTGCCGATCCAGAGACATTTG	*	AS:i:240	XS:i:0	XF:i:2	XE:i:5	XN:i:0
Ps_contig_mira-ass_21644	16	Ps_Lhcb1	2	227	72S151M1I142M	*	0	0	TCGGGGACCATTCATAAGAATACAATTATCAAAAGCTTATCAATCTTTTCAATTTCATTGCAATACACACGATGGCCGCTTCATCCATGGCTCTCTCTTCCCCAACCTTGACTGGCAAGCCAGTCAAGCTGAACCCATCAAGCCAAGAATTGGGAGGTGCAAGGTTCACCGTGAGGAAGTCTGCTACCACCAAGAAAGTAGCCTCCTCTGGAAGCCCATGGTACCGGACCAGACCGTGTTAAGTACTTAGGCCCATTCTCCGGTGAGTCTCCGTCCTACTTGACTGGAGAGTTCCCCGGTGACTACGGTTGGGACACTGCCGGACTCTCTGCTGACCCAGAGACATTYKCCAAGAACCGTGAGCTT	*	AS:i:266	XS:i:0	XF:i:0	XE:i:7	XN:i:0
Ps_contig_mira-ass_21687	0	Ps_RuBP	1	192	146S78M1D53M2I24M5S	*	0	0	GAATTCAGTCGGGGATAACAACAATGGCTTCTATGATATCCTCTTCCGCTGTGACAACAGTCAGCCGTGCCTCTAGGGGGCAATCCGCCGCAGTGGCTCCATTCGGCGGCCTCAAATCCATGACTGGATTCCCAGTGAAGAAGGTCAACACTGACATTACTTCCATTACAAGCAATGGTGGAAGAGTAAAGTGCATGCAGGTGTGGCCTCCAATTGGAAAGAAGAGTTTGAGACTCTTTCCTATTTGCCACCATTGACGAGAGATCAATTGTTGAAAAGAAAGTTGAATGCCTTCTGAGGAAGGGATG	*	AS:i:131	XS:i:0	XF:i:3	XE:i:3	XN:i:0
Ps_contig_mira-ass_21707	0	Ps_Lhcb1	548	35	20S82M1I172M136S	*	0	0	CGACTGTTTGTTTTGTAGCAGTGAGGTGGTTGATCCATTGTACCCGGGTGGTAGCTTTGATCCATTAGGCCTTGCCGAAGATCCAGAAGCATTTGCAGAGTTGTAAGGTGAAAGAACTGAAGAATGGTAGGTTAGCGATGTTCTCAATGTTTGGATTCTTCGTTCAAGCTATTGTAACAGGAAAAGGACCTATAGAAAATCTTGCTGACCACCTGGCTGATCCAGTTAACAACAATGCTTGGGCATATGCCACAAACTTTGCTCCTGGAAAGTGAGAGAAATAAACAATGATAAGTGACTAACTTTAGTAAATATATGGTGCATTAAGAGACTAGATGAATGTTGTCATATCATGCAGGGTTGCATCTTTTCATTGCATATTCTAGATTTTGTTAATTATTTGTCTTAATT	*	AS:i:107	XS:i:0	XF:i:3	XE:i:1	XN:i:0
Ps_contig_mira-ass_21772	16	Ps_Lhcb1	45	227	246M2I28M	*	0	0	CAAGCCAGTCAAACTGAACCCATCAAGCCAAGAATTGGGAGGTGCAAGGTTCACCATGAGGAAGTCTGCTACCACCAAGAAAGTAGCCTCCTCTGGAAGCCCATGGTACGGACCAGACCGTGTTAAGTACTTAGGCCCATTCTCCGGTGAGTCTCCATCCTACTTGACTGGAGAGTTCCCCGGTGACTACGGTTGGGACACTGCCGGACTCTCTGCTGACCCAGAGACATTCTCCAAGAACCGTGAAGACTTGAAGTCATCCACTCCAGATGGGCT	*	AS:i:257	XS:i:0	XF:i:0	XE:i:6	XN:i:0
Ps_contig_mira-ass_21927	0	Ps_Lhcb1	631	31	2S171M65S	*	0	0	TGAAGGTGAAAGAACTGAAGAATGGTAGGTTAGCGATGTTCTCAATGTTTGGATTCTTCGTTCAAGCTATTGTAACAGGAAAAGGACCTATAGAAAATCTTGCTGACCACCTGGCTGATCCAGTTAACAACAATGCTTGGGCATATGCCACAAACTTTGCTCCTGGAAAGTGAGAGAAATAAACAATGATAAGTGACTAACTTTAGTTAAATAATATGGTGCATTAAGAGACTGAAAG	*	AS:i:79	XS:i:0	XF:i:3	XE:i:1	XN:i:0
Ps_contig_mira-ass_21955	0	Ps_Lhcb1	631	30	2S171M64S	*	0	0	TGAAGGTGAAAGAACTGAAGAATGGTAGGTTAGCGATGTTCTCAATGTTTGGATTCTTCGTTCAAGCTATTGTAACAGGAAAAGGACCTATAGAAAATCTTGCTGACCACCTGGCTGATCCAGTTAACAAYAATGCTTGGGCATATGCCACAAACTTTGCTCCTGGAAAGTGAGAGAGATAAACAATGATAAGTGACTAACTTTAGTAAAATATATGGTGCATTAAGAGAACTAAAA	*	AS:i:75	XS:i:0	XF:i:3	XE:i:1	XN:i:0
Ps_contig_mira-ass_21987	0	Ps_Lhcb1	1	98	73S129M1I13M13S	*	0	0	GTCGGGGGACCATTCATAAGAATACAATTATCAAAAGCTTATCAATCTTTTCAATTTCATTGCAATACACACGATGGCCGCTTCATCCATGGCTCTCTCTTCCCCAACCTTGACTGGCAAGCCAGTCAAGCTGAACCCATCAAGCCAAGAATTGGGAGGTGCAAGGTTCACCATGAGGAAGTCTGCTACCACCAAGAAAGTACGCCTCCTCTGGAACGCCCAGTACGGG	*	AS:i:131	XS:i:0	XF:i:2	XE:i:3	XN:i:0
Ps_contig_mira-ass_21999	16	Ps_Ran1	209	218	1S208M	*	0	0	TCTGGTCAAGAGAAGTTTGGTGGTCTCAGAGATGGATACTATATTCATGGACAGTGTGCTATTATAATGTTTGATGTTACTGCACGGCTGACGTACAAGAATGTCCCTACTTGACACCGTGATCTTTGCCGGGTCTGTGAAAACATCCCAATTGTTCTTTGTGGAAACAAGGTTGATGTGAAGAACAGGCAAGTGAAGGCAAAGCAGGT	*	AS:i:200	XS:i:0	XF:i:0	XE:i:5	XN:i:0
Ps_contig_mira-ass_22000	16	Ps_Ran1	209	218	208M	*	0	0	CTGGTCAAGAGAAGTTTGGTGGTCTCAGAGATGGATACTATATTCATGGACAGTGTGCTATTATAATGTTTGATATTACTGCACGGCTGACGTACAAGAATGTCCCTACTTGGCACCGTGATCTTTGCCGGGTCTGTGAAAACATCCCAATTGTTCTTTGTGGAAACAAGGTTGATGTGAAGAACAGGCAAGTGAAGGCAAAGCAGGT	*	AS:i:200	XS:i:0	XF:i:0	XE:i:5	XN:i:0
Ps_contig_mira-ass_22006	0	Ps_Lhcb1	1	99	72S142M12S	*	0	0	GTCGGGGACCATTCATAAGAATACAATTATCAAAAGCTTATCAATCTTTTCAATTTCATTGCAATACACACGATGGCCGCTTCATCCATGGCTCTCTCTTCCCCAACCTTGACTGGCAAGCCAGTCAAGCTGAACCCATCAAGCCAAGAATTGGGAGGTGCAAGGTTCACCATGAGGAAGTCTGCTACCACCAAGAAAGTAGCCTCCTCTGGAACGCCCATACGGG	*	AS:i:138	XS:i:0	XF:i:2	XE:i:3	XN:i:0
Ps_contig_mira-ass_22008	0	Ps_Lhcb1	589	211	1S213M148S	*	0	0	CCCATTGGGCTTAGCTGACGACCCAGAAGCATTCGCAGAATTGAAGGTGAAGGAACTGAAGAACGGTAGATTAGCTATGTTCTCAATGTTTGGATTCTTTGTTCAAGCTATTGTGACCGGAAAGGGACCTTTGGAGAATCTTGCTGATCATCTTTCCGACCCAGTTAACAACAATGCATGGTCATATGCCACCAACTTTGTTCCCGGAAAGTGAGTCGTCGTATTGTTGTTTTGTGAAGAGGTCTATTTTAATGTTATTTCTCATTGTGTAATTTATTATCATTGTTTGTATGCAACTGAATTGTTTAGTTTGTTTTTTTWCTAGTTAATTTADTTTGTTCTTCTTATTCCTAATTCTCACG	*	AS:i:185	XS:i:0	XF:i:0	XE:i:5	XN:i:0
Ps_contig_mira-ass_22040	0	Ps_Lhcb2	461	233	338M156S	*	0	0	CTCAGAGCATTCTTGCAATCTGGGCTACTCAGGTTGTGCTCATGGGATTTGTTGAAGGCTACAGAGTTGGAGGAGGACCCCTCGGCGAAGGACTAGACCCACTTTACCCTGGTGGTGCTTTTGACCCTCTTGGCCTTGCTGATGACCCTGATTCATTTGCAGAGTTGAAGGTCAAGGAACTCAAGAATGGTCGGCTGGCTATGTTCTCCATGCTTGGTTTCTTTGTTCAAGCCATTGTTACTGGCAAGGGCCCTATTCAGAACCTTTATGACCATGTTGCTGACCCTGTCGCGAACAACGCATGGGCTTTTGCTACTAACTTTGTCCCCGGGCAATGAGAATGTTGTCTCTTCAGCTACAATCTTCTGCTCCCATTTTCATTTCTGTTGTGTTTAACTCCCATTTTCATCAATGTAAATTACTCTAGCAGAAGAACCTGTATGTGGCTGATTATATGTTAGAAATATGGATCCAAAGAAATATTGTTTTTAWAY	*	AS:i:326	XS:i:0	XF:i:0	XE:i:8	XN:i:0
Ps_contig_mira-ass_22102	0	Ps_Lhcb2	1	198	100S141M3S	*	0	0	GGGATTATGAACTTAGGGACTGCTTGTAACATGTACAAATTTAATTTGGTAGTAGCATCGAAGAGAACAACATCAAAGTGCAAGGAGTCTCAGCGCCCTCATGGCCACCTCTGCTATCCAACAATCAGCTTTCACTGGTAAGACTGGTTTGAGGCAGGGAAATGAATTCATCAGGAAAGCTGGAAACTTTGGCCAAGCTCGCTTTACCATGCGTCGTACTGTGAAGAGTGCTCCTGAAAGCTAG	*	AS:i:137	XS:i:0	XF:i:3	XE:i:3	XN:i:0
Ps_contig_mira-ass_22103	16	Ps_Ran1	209	218	208M	*	0	0	CTGGTCAAGAGAAGTTTGGTGGTCTCAGAGATGGATACTATATTCATGGACAGTGTGCTATTATAATGTTTGATGCTACTGCACGGCTGACGTACAAGAATGTCCCTACTTGGCACCGTGATCTTTGCCGGGTCTGTGAAAACATCCCAATTGTTCTTTGTGGAAACAAGGTTGATGTGAAGAACAGGCAAGTGAAGGCAAAGCAGGT	*	AS:i:200	XS:i:0	XF:i:0	XE:i:6	XN:i:0
Ps_contig_mira-ass_22104	16	Ps_Ran1	209	218	208M	*	0	0	CTGGTCAAGAGAAGTTTGGTGGTCTCAGAGATGGATACTATATTCATGAACAGTGTGCTATTATAATGTTTGATGTTACTGCACGGCTGACGTACAAGAATGTCCCTACTTGGCACCGTGATCTTTGCCGGGTCTGTGAAAACATCCCAATTGTTCTTTGTGGAAACAAGGTTGATGTGAAGAACAGGCAAGTGAAGGCAAAGCAGGT	*	AS:i:200	XS:i:0	XF:i:0	XE:i:6	XN:i:0
Ps_contig_mira-ass_22105	16	Ps_Ran1	209	218	208M	*	0	0	CTGGTCAAGAGAAGTTTGGTGGTCTCAGAGATGGATACTATATTCATGGACAGTGTGCTATTATAATGTTTGATGTTACTGCACGGCTGACGTACAAGAATGTCCCTACTTAGCACCGTGATCTTTGCCGGGTCTGTGAAAACATCCCAATTGTTCTTTGTGGAAACAAGGTTGATGTGAAGAACAGGCAAGTGAAGGCAAAGCAGGT	*	AS:i:200	XS:i:0	XF:i:0	XE:i:5	XN:i:0
Ps_contig_mira-ass_22106	16	Ps_Lhcb2	275	234	33S74M1I12M1I89M2I161M1I27M	*	0	0	TTACAGACTCGACCCTCGAAAACCAACTTTAGTCAAGGAACCGTGAGCTTGAAGTAATTCACAGCAGATGGGCTATGCTTGGTGCATTGGGATGTACCTTCCCCGAACCTCCTTGAAAAGAAATGGTGTTAAATTCGGCGAGGCAGTGTGGTTCAAAGCCGGTTCCCAGATCTTTGCGGAGGGTGGCCTTGACTATTTGGGCAACCCAAAACCCTGATTCATGCTCAGAGCATTCTTGCAATCTGGGCTACTCAGGTTGTGCTCATGGGATTTGTTGAAGGCTACAGAGTTGGAGGAGGACCCCTCGGCGAAGGACTAGACCCACTTTACCCTGGTGGTGCTTTTGACCCTCTTGGCCTTGCTGATGACCCTGAATTCATTTGCAGAGTTGAAGGTCAAGG	*	AS:i:333	XS:i:0	XF:i:0	XE:i:8	XN:i:0
Ps_contig_mira-ass_22295	0	Ps_Lhcb2	153	222	49M1I157M2D33M1D15M1I6M2I18M2I8M3I21M3S	*	0	0	TCCTGACCGTCCCAAGTACTTGGGTCCATTCTCTGAACAAATTCCATCCTTACCTGACTGGTGAATTTCCTGGTGACTATGGATGGGACACAGCTGGATTATCAGCTGACCCTGAAACATTTGCAAGGAACCGTGAGCTTGAAGTAATTCACAGCAGATGGGCTATGCTTGGTGCATTGGGATGTACCTTCCCCGAACTCCTTGAAAGATGGTGTTAAATTCGGCGAGGCAGTGTGGTTCAAGCCGGTTCCCAGATTCTTTGGCGGGAGGGTGGCCTTGACTTAGTTTGGGCCAAACCCCAAACCTGATTCATGCTACG	*	AS:i:232	XS:i:0	XF:i:0	XE:i:5	XN:i:0
Ps_contig_mira-ass_22407	0	Ps_Lhcb1	10	159	122S109M4S	*	0	0	AAGCAGTGGTATCAAACGACAGAGTACGTCGGGGTACCATTGATAAGAATACAATTATCAAAAGCATAACAATCTTTTCAATTTCATTGCAATATACACACACGATGGCCGCATCATCATCATCATCCATGGCTCTCTCTTCTCCAACCTTGGCTGGCAAGCAACTCAAGCTGACCCCATCAAGCCAAGAATTGGGAGCTGCAAGGTTCACCATGAGGAAGTCTGCTACCAACCG	*	AS:i:81	XS:i:0	XF:i:3	XE:i:2	XN:i:0
Ps_contig_mira-ass_22440	0	Ps_RuBP	271	187	66M1I68M	*	0	0	TTTGGTACCACTGATGCTTCTCAAGTCTTGAAGGAGCTTGATGAAGTTGTTGCCGCTTACCCCCAACGCTTTCGTCCGTATCATCGGTTTCGACAACGTTCGTCAAGTTCAATGCATCAGTTTCATTGCCCACAC	*	AS:i:115	XS:i:0	XF:i:3	XE:i:2	XN:i:0
Ps_contig_mira-ass_22448	0	Ps_Lhcb1	631	29	2S171M52S	*	0	0	TGAAGGTGAAAGAACTGAAGAATGGTAGGTTAGCGATGTTCTCAATGTTTGGATTCTTCGTTCAAGCTATTGTAACAGGAAAAGGACCAATAGAAAATCTTGCTGACCACCTGGCTGATCCAGTGAACAACAATGCATGGGCATATGCCACAAACTTTGCCCCTGGAAAGTGAGAGAAATAGACAATGATAAGTAGACTAACTTGATTATCGCCACAATGTGTAG	*	AS:i:71	XS:i:0	XF:i:3	XE:i:1	XN:i:0
Ps_contig_mira-ass_22461	16	Ps_Lhcb1	2	230	67S304M	*	0	0	GACCATTCATAAGAATACAATTATCAAAAGCTTATCAATCTTTTCAATTTCATTGCAATACACACGATGGCCGCTTCATCCATGGCTCTCTCTTCCCCAACCTTGACTGGCAAGCCAGTCAAGCTGAACCCATCAAGCCAAGAATTGGGAGGTGCAAGGTTCACCATGAGGAAGTCTGCTACCACCAAGAAGGTAGCCTCCTCTGGAAGCCCATGGTACGGACCAGACCGTGTTAAGTACTTAGGCCCATTCTCCGGTGAGTCTCCGTCCTACTTGACTGGAGAGTTCCCCGGTGACTACGGTTGGGACACTGCCGGACTCTCTGCTGACCCAGAGACATTCTCCAAGAACCGTGAGCTTGAAGTCATCCA	*	AS:i:292	XS:i:0	XF:i:0	XE:i:7	XN:i:0
Ps_contig_mira-ass_22467	0	Ps_Lhcb1	1	105	89S128M1D23M1I39M	*	0	0	CGGGGTTTACCTTTTATTTTTTCGACCATTCATAAGAATACAATTATCAAAAGCTTATCAATCTTTTCAATTTCATTGCAATACACACGATGGCCGCTTCATCCATGGCTCTCTCTTCCCCAACCTTGACTGGCAAGCCAGTCAAGCTGAACCCATCAAGCCAAGAATTGGGAGGTGCAAGGTTCACCATGAGGAAGTCTGCTACCACCAAGAAAGTGCCTCCTCTGGAAGCCCATGGTACCGGACCAGACCGTGTTAAGTACTTAGGCCCATTCTCCGG	*	AS:i:172	XS:i:0	XF:i:2	XE:i:4	XN:i:0
Ps_contig_mira-ass_22542	0	Ps_ApxI	3241	185	128S83M1I23M1I5M1I10M1I9M2I17M1I20M41S	*	0	0	CCGTTCGCCTACCCCCTCGTTGCGTGTCTSAGCTCTGTATTCCGCCCTCTTGTTGAGAAATATGCTGCGGATGAAGATGTTTTCTTTTGCTGATTATGCTGAAGCACATCTTAAGCTCTCTGAGCTTGGATTTGCTGAAGCCTAAGTCACAGTTGTTTGGTGTTTAGAGAGGAGCACTGTCCTGAATCTTACATAAATTTCATAGACGTTGTCTTTTATTTTCAATGTGGATTCATTCTTAGGTTGGGTAGCTATTTTGGATTGTTATTTTGGAAGTTTGATTTGTTTTCTCTATTGTTGATTCCTTTAGGTTAAAATTAACTATTTGGTTAAGTGGTAATCG	*	AS:i:119	XS:i:0	XF:i:3	XE:i:2	XN:i:0
Ps_contig_mira-ass_22542	0	Ps_ApxI	3089	20	68S16M1I44M214S	*	0	0	CCGTTCGCCTACCCCCTCGTTGCGTGTCTSAGCTCTGTATTCCGCCCTCTTGTTGAGAAATATGCTGCGGATGAAGATGTTTTCTTTTGCTGATTATGCTGAAGCACATCTTAAGCTCTCTGAGCTTGGATTTGCTGAAGCCTAAGTCACAGTTGTTTGGTGTTTAGAGAGGAGCACTGTCCTGAATCTTACATAAATTTCATAGACGTTGTCTTTTATTTTCAATGTGGATTCATTCTTAGGTTGGGTAGCTATTTTGGATTGTTATTTTGGAAGTTTGATTTGTTTTCTCTATTGTTGATTCCTTTAGGTTAAAATTAACTATTTGGTTAAGTGGTAATCG	*	AS:i:53	XS:i:0	XF:i:3	XE:i:1	XN:i:0
Ps_contig_mira-ass_22542	0	Ps_ApxI	2962	8	32S38M273S	*	0	0	CCGTTCGCCTACCCCCTCGTTGCGTGTCTSAGCTCTGTATTCCGCCCTCTTGTTGAGAAATATGCTGCGGATGAAGATGTTTTCTTTTGCTGATTATGCTGAAGCACATCTTAAGCTCTCTGAGCTTGGATTTGCTGAAGCCTAAGTCACAGTTGTTTGGTGTTTAGAGAGGAGCACTGTCCTGAATCTTACATAAATTTCATAGACGTTGTCTTTTATTTTCAATGTGGATTCATTCTTAGGTTGGGTAGCTATTTTGGATTGTTATTTTGGAAGTTTGATTTGTTTTCTCTATTGTTGATTCCTTTAGGTTAAAATTAACTATTTGGTTAAGTGGTAATCG	*	AS:i:38	XS:i:0	XF:i:3	XE:i:1	XN:i:0
Ps_contig_mira-ass_22584	0	Ps_Lhcb1	355	232	206M1I5M1I108M1I10M2I33M1I46M	*	0	0	TTGTCTCGCAACGGTGTTAAATTCGGTGAAGCTGTGTGGTTCAAGGCAGGATCTCAAATCTTTAGCGAGGGTGGACTTGACTACTTGGGCAACCCAAGCTTGGTTCATGCACAAAGCATCCTTGCCATATGGGCCACTCAGGTTATCTTGATGGGAGCTGTTGAAGGTTACCGTATTGCCGGTGGCCCTCTTGGTGAGGTTGTTGACCCCACTTTTACCCAGGTGGTAGCTTTGACCCATTGGGCTTAGCTGACGACCCAGAAGCATTCGCAGAATTGAAGGTGAAGGAACTGAAGAACGGTAGATTAGCTATGTTCTCAATTGTTTGGATTTCTTTTGTTCAAGCTATTGTGACCGGAAAGGGACCTTTTGGAGAATCTTGCTGATCATCTTTCCGACCCAGTTAACAACAAT	*	AS:i:311	XS:i:0	XF:i:0	XE:i:8	XN:i:0
Ps_contig_mira-ass_22627	16	Ps_Lhcb1	2	233	38S328M3S	*	0	0	ACTTATCAATCTTTTCAATTTCATTGCAATACACACGATGGCCGCTTCATCCATGGCTCTCTCTTCCCCAACCTTGACTGGCAAGCCAGTCAAGCTGAACCCATCAAGCCAAGAATTGGGAGGTGCAAGGTTCACCATGAGGAAGTCTGCTACCACCAAGAAAGTAGCCTCCTCTGGAAGCCCATGGTACGGACCGGACCGTGTTAAGTACTTAGGCCCATTCTCCGGTGAGTCTCCATCCTACTTGACTGGAGAGTTCCCCGGTGACTACGGTTGGGACACTGCCGGACTCTCTGCTGACCCAGAGACATTCTCCAAGAACCGTGAGCTTGAAGTCATCCACTCCAGATGGGCTATGTTGGGTGCCTT	*	AS:i:320	XS:i:0	XF:i:0	XE:i:8	XN:i:0
Ps_contig_mira-ass_22692	0	Ps_Lhcb1	517	221	2S285M70S	*	0	0	TCGAAGGTTACCGTATTGCCGGTGGCCCTCTTGGTGAGGTGGTTGACCCACTTTACCCAGGTGGTAGCTTTGACCCATTGGGCTTAGCTGACGACCCAGAAGCATTCGCAGAATTGAAGGTGAAGGAACTCAAGAACGGTAGATTAGCTATGTTCTCTATGTTTGGATTCTTTGTTCAAGCTATTGTGACCGGAAAGGGACCTTTGGAGAATCTTGCTGATCATCTTTCCGACCCAGTTAACAACAATGCACGGTCATATGCCACCAACTTTGTTCCCGGAAAGTGAGTCGTCGTATTGTGTTTTGTGAAGAGGTCATTTTAATGTATTTCTCATTGTGAATTTATTATCATGTTTG	*	AS:i:229	XS:i:0	XF:i:0	XE:i:5	XN:i:0
Ps_contig_mira-ass_22696	0	Ps_Lhcb1	631	28	27S170M63S	*	0	0	AAGCAGTGGTATCAACGCCAGAGTTGTAAGGTGAAAGAACTGAAGAATGGTAGGTTAGCGATGTTCTCAATGTTTGGATTCTTCGTTCAAGCTATTGTAACAGGAAAAGGACCAATAGAAAATCTTGCTGACCACCTGGCTGATCCAGTGAACAACAATGCATGGGCATATGCCACAAACTTTGCCCCTGGAAAGTGGGAGAAATAGACAATGATAAGTGACTAACTTGATTATCGCCACAATGTGTGTAATAATTTAAG	*	AS:i:70	XS:i:0	XF:i:3	XE:i:1	XN:i:0
Ps_contig_mira-ass_22763	0	Ps_Lhcb2	1	211	77S184M	*	0	0	TAACTGGGGACGAACAACATTTGCTAGTAGCATCGAAGAGAACAACATCAAAGTAGCAAGGAGTCTCAACGCCCTCCATGGCCACCTCTGCTATCCAACAATCAGCTTTCACTGGTAAGACTGGTTTGAGGCAGGGAAATGAATTCATCAGGAAAGCTGGAAACTTTGGCCAAGCTCGCTTTACCATGCGTCGTACTGTGAAGAGTGCTCCTGAAAGCATTTGGTATGGTCCTGACCGTCCCAAGTACTTGGGTCCATTCT	*	AS:i:180	XS:i:0	XF:i:0	XE:i:5	XN:i:0
Ps_contig_mira-ass_22810	16	Ps_Lhcb1	329	223	241M1D84M22S	*	0	0	CTTTGGGATGTGTCTTCCCAGAGCTTTTGTCTCGCAACGGTGTTAAATTCGGCGAAGCTGTGTGGTTCAAGGCAGGATCTCAAATCTTTAGTGAGGGTGGACTTGATTACTTGGGCAACCCAAGCTTGGTCCATGCTCAAAGCATCCTTGCCATATGGGCCACTCAGGTTATCTTGATGGGAGCTGTCGGAGGTTACCGTATTGCCGGTGGGCCTCTCGGTGAGGTGGTTGATCCACTTTACCAGGTGGAAGCTTTGATCCATTGGGCTTAGCTGATGATCCAGAAGCATTCGCAGAATTGAAGGTGAAGGAACTCAAGAACGGTNATGCCATGTTCTACAATTTGG	*	AS:i:238	XS:i:0	XF:i:0	XE:i:5	XN:i:0
Ps_contig_mira-ass_22915	0	Ps_Lhcb1	622	30	16S180M177S	*	0	0	AAGCAGTGGTATCAACGCAGAGTTGAAGGTGAAAGAACTGAAGAATGGTAGGTTAGCGATGTTCTCAATGTTTGGATTCTTCGTTCAAGCTATTGTAACAGGAAAAGGACCTATAGAAAATCTTGCTGACCACCTGGCTGATCCAGTTAACAACAATGCTTGGGCATATGCCACAAACTTTGCTCCTGGAAAGTGAGAGAAATAAAACAATGATAAGTGACTAACTTTGTTAAAATAATATGGTGCATTAAGAAGACTGAAATGAATGTTGTCATATCATNCAGGGTTGCATCTTTTCATTGCATATTCTAGATTTTGTTAATTATTTGTCTTAATCTTGGATATTTGAGGCAAGTATTTGACATTTACGAAG	*	AS:i:80	XS:i:0	XF:i:3	XE:i:1	XN:i:0
Ps_contig_mira-ass_22916	0	Ps_Lhcb1	1	100	109S147M1S	*	0	0	AAAAGAACAAAGTAGGTAATCAACGCAGAGTACGCGGGGAAATGACCATTCATAAGAATACAATTATCAAAAGCTTATCAATCTTCTCAATTTCATTGCAATACACACGATGGCCGCTTCATCCATGGCTCTCTCTTCCCCAACCTTGACTGGCAAGCCAGTCAAGCTGAACCCATCAAGCCAAGAATTGGGAGGTGCAAGGTTCACCATGAGGAAGTCTGCTACCACCAAGAAAGTAGCCTCCTCTGGAAGCCCAG	*	AS:i:143	XS:i:0	XF:i:2	XE:i:3	XN:i:0
Ps_contig_mira-ass_22925	0	Ps_Lhcb1	10	163	94S113M3S	*	0	0	GTCGGGGTACCATTGATAAGGATACAATTATCAAAAGCATAACAATCTTTTCAATTTCATTGCAAYATAATACACGATGGCCGCATCATCATCATCATCCATGGCTCTCTCTTCTCCAACCTTGGCTGGCAAGCAACTCAAGCTGACCCCATCAAGCCAAGAATTGGGAGCTGCAAGGTTCACCATGAGGAAGTCTGCTACCACCAAAGG	*	AS:i:85	XS:i:0	XF:i:3	XE:i:2	XN:i:0
Ps_contig_mira-ass_22943	0	Ps_pc	743	235	1S215M1D14M2I143M	*	0	0	GGTCTCTCTTTCGATTCCCTTCAAACACGTACAAATTCAGTAGAGAAGAAACTCATTACTCTTGAGAAAAAATGGCCACAGTCACTTCCACCACCGTTGCTATTCCATCATTCTCAGGCCTTAAGACAAACGCAGCAACTAAAGTTAGTGCCGTGGCTAAGATTCCAACTTCAACTTCCCAATCGCCAAGGCTTTGTGTGAGAGCTTCACTCAAAGCTTTGGAGTTGCTCTYTKGTTGCCACTGCTGCAAGTGCAGTGCTAGCTAGCAATGCCTTGGCTGTTGAGGTTTTGCTTGGTGCCAGTGATGGGGGTTTGGCTTTTGTTCCAAGCAGTTTGGAAGTGAGCGCTGGAGACACCATTGTATTCAAGAACAAT	*	AS:i:340	XS:i:0	XF:i:0	XE:i:8	XN:i:0
Ps_contig_mira-ass_22974	0	Ps_Lhcb1	631	30	2S171M58S	*	0	0	TGAAGGTGAAAGAACTGAAGAATGGTAGGTTAGCGATGTTCTCGATGTTTGGATTCTTCGTTCAAGCTATTGTAACAGGAAAAGGACCTATAGAAAATCTTGCTGACCACCTGGCTGATCCAGTTAACAACAATGCATGGGCATATGCCACAAACTTTGCCCCTGGAAAGTGAGAGGAAAATAAACAATGATAAGTGACTAACTTGATTATCGCCACAATGTGTGAATTTT	*	AS:i:75	XS:i:0	XF:i:3	XE:i:1	XN:i:0
Ps_contig_mira-ass_23031	0	Ps_Lhcb1	622	31	9S179M72S	*	0	0	GGTATCAACGCAGAGTTGAAGGTGAAAGAACTGAAGAATGGTAGGTTAGCGATGTTCTCAATGTTTGGATTCTTCGTTCAAGCTATTGTAACAGGAAAAGGACCTATAGAAAATCTTGCTGACCACCTGGCTGATCCAGTTAACAACAATGCTTGGGCATATGCCACAAACTTTGCTCCTGGAAAGTGGGAGAAATAAACAATGATAAGTGACTAACTTTGTAAAATATATGGTGCATTAAGAGACTGAAATGAATGTTG	*	AS:i:79	XS:i:0	XF:i:3	XE:i:1	XN:i:0
Ps_contig_mira-ass_23050	0	Ps_Lhcb1	622	30	15S180M71S	*	0	0	AAGCAGTGGTATCACGCAGAGTTGAAGGTGAAAGAACTGAAGAATGGTAGGTTAGCGATGTTCTCAATGTTTGGATTCCTCGTTCAAGCTATTGTAACAGGAAAAGGACCTATAGAAAATCTTGCTGACCACCTGGCTGATCCAGTTAACAACAATGCTTGGGCATATGCCACAAACTTTGCTCCTGGAAAGTGAGAGAAATAAACAATGATAAGTGACTAACTTTGTAAAATATATGGTGCATTAAGAGACTGWRAAATAGTAAG	*	AS:i:76	XS:i:0	XF:i:3	XE:i:1	XN:i:0
Ps_contig_mira-ass_23055	16	Ps_Lhcb2	1	214	72S150M1I54M	*	0	0	GTCGGGGACAACAACATTTGCTAGTAGCATCGAAGAGAACAACATCAAAGTGCAAGGAGTCTCAACGCCCTCATGGCCACCTCTGCTATCCAACAATCAGCTTTCACTGGTAAGACTGGTTTGAGGTAGGGAAATGAATTCATCAGGAAAGCTGGAAACTTTGGCCAAGCTCGCTTTACCATGCGTCGTACTGTGAAGAGTGCTCCTGAAAGCATTTGGTATCGGTCCTGACCGTCCCAAGTACTTGGGTCCATTCTCTGAACAAATTCCATCCTAC	*	AS:i:189	XS:i:0	XF:i:0	XE:i:5	XN:i:0
Ps_contig_mira-ass_23108	16	Ps_Lhcb1	1	102	85S136M1I2M1I37M	*	0	0	AMCGACAGAGTACGCGGGGACCGATTCATAAGAATACAATTATCAAAAGCTTATCAATCTTTTCAATTTCATTGCAATACACACGATGGCCGCTTCATCCATGGCTCTCTCTTCCCCAACCTTGACTGGCAAGCCAGTCAAGCTGAACCCATCAAGCCAAGAATTGGGAGGTGCAAGGTTCACCATGAGGAAGTCTGCTACCACCAAGAAAGTAGCCTCCTACTAGGAAGCCCATGGTACGGACCAGACCGTGTTAAGTACT	*	AS:i:157	XS:i:0	XF:i:2	XE:i:4	XN:i:0
Ps_contig_mira-ass_23243	16	Ps_Lhcb1	87	236	2S230M1I127M1S	*	0	0	TATGCAAGGTTCACCATGAGGAAGTCTGCTACCACCAAGAAAGTAGCCTCCTCTGGAAGCCCATGGTACGGACCAGACCGTGTTAAGTACTTAGGCCCATTCTCCGGTGAGTCTCCATCCTACTTGACTGGAGAGTTCCCCGGTGACTACGGTTGGGACACTGCCGGACTCTCTGCTGACCCAGAGACATTCTCCAAGAACCGTGAGCTTGAAGTCATCCACTCCAGATGGGACTATGTTGGGTGCCTTGGGATGTGTCTTCCCAGAGCTTTTGTCTCGCAACGGTGTTAAATTCGGTGAAGCTGTGTGGTTCAAGGCAGGATCTCAAATCTTTAGCGAGGGTGGACTTGACTACTTGGGA	*	AS:i:342	XS:i:0	XF:i:0	XE:i:9	XN:i:0
Ps_contig_mira-ass_23303	0	Ps_Lhcb1	631	13	21S44M1I127M59S	*	0	0	GTGGTATCAACGCAGWGTTGTAAGGTGAAAGAACTGAAGAATGGTAGGTTAGCGATGTTCTCAATAGTTTGGATTCTTCGTTCAAGCTATTGTAACAGGAAAAGGACCAATAGAAAATCTTGCTGACCACCTGGCTGATCCAGTGAACAACAATGCATGGGCATATGCCACAAACTTTGCCCCTGGAAAGTGAGAGAAATAGACAATGATAAGTGACTAACTTGATTATCGCCACAATGTGTGAATTTCTTA	*	AS:i:64	XS:i:0	XF:i:1	XE:i:1	XN:i:0
Ps_contig_mira-ass_23362	16	Ps_Lhcb1	16	228	203M1I70M	*	0	0	ATGGCTCTCTCTTCCCCAACCTTGACTGGCAAGCCAGTCAAGCTGAACCCATCAAGCCAAGAATTGGGAGGTGCAAGGTTCACCATGAGGAAGTCTGCTACCACCAAGAAAGTAGCCTCCTCTGGAAGCCCATGGTACGGACCAGACCGTGTTAAGTACTTAGGCCCATTCTCCGGTGAGTCTCCATCCTACTTGACTGGAGACGTTCCCCGGTGACTACGGTTGGGACACTGCCGGACTCTCTGCTGACCCAGAGACATTCTCCAAGAACCGT	*	AS:i:266	XS:i:0	XF:i:0	XE:i:7	XN:i:0
Ps_contig_mira-ass_23388	0	Ps_Lhcb1	604	28	8S19M2I179M53S	*	0	0	GCCCTGCCGAAGATCCAGAAGCATTTGTCTAGAGTTGAAGGTGAAAGAACTGAAGAATGGTAGGTTAGCGATGTTCTCAATGTTTGGATTCTTCGTTCAAGCTATTGTAACAGGAAAAGGACCAATAGAAAATCTTGCTGACCACCTGGCTGATCCAGTGAACAACAATGCATGGGCATATGCCACAAGCTTTGCCCCTGGAAAGTGAGAGAAATAGACAATGATAAGTGACTAACTTGATTATCGCCACAATGTGTGTAA	*	AS:i:69	XS:i:0	XF:i:3	XE:i:1	XN:i:0
Ps_contig_mira-ass_23407	16	Ps_Lhcb1	2	235	15S357M2S	*	0	0	TTGCAATACACACGGTGGCCGCTTCATCCATGGCTCTCTCTTCCCCAACCTTGACTGGCAAGCCAGTCAAGCTGAACCCATCAAGCCAAGAATTGGGAGGTGCAAGGTTCACCATGAGGAAGTCTGCTACCACCAAGAAAGTAGCCTCCTCCGGAAGCCCATGGTACGGACCAGACCGTGTTAAGTACTTAGGCCCATTCTCCGGTGAGTCCCCATCCTACTTGACTGGAGAGTTCCCCGGTGACTACGGTTGGGACACTGMCGGACTCTCTGCTGACCCAGAGACATTCTCCAAGAACCGTGAGCTTGAAGTCATCCACTCCAGATGGGCTATGTTGGGTGCCTTGGGATGTGTCTTCCCAGAGCTTTTGTTC	*	AS:i:337	XS:i:0	XF:i:0	XE:i:8	XN:i:0
Ps_contig_mira-ass_23417	0	Ps_Lhcb2	387	231	1S47M2I263M2S	*	0	0	GGTGGTTCAAAGCCGGTTCCCAGATCTTTGCGGAGGGTGGCCTTGACTTATTTTGGGCAACCCAAACCTGATTCATGCTCAGAGCATTCTTGCAATCTGGGCTACTCAGGTTGTGCTCATGGGATTTGTTGAAGGCTACAGGGTTGGAGGAGGACCCCTCGGCGAAGGACTAGACCCACTTTACCCTGGTGGTGCTTTTGACCCTCTTGGCCTTGCTGATGACCCTGATTCATTTGCAGAGTTGAAGGTCAAGGAACTCAAGAATGGTCGGCTGGCTATGTTCTCCATGTTTGGTTTCTTTGTTCAAGCCATTTG	*	AS:i:293	XS:i:0	XF:i:0	XE:i:8	XN:i:0
Ps_contig_mira-ass_23464	0	Ps_Lhcb1	10	30	105S76M1I34M1S	*	0	0	TAGTTACGTCGGGGACCGATTGATAAGAATACAATTATCAAAAAGACATAACAAATCTTTTCAATTTCATTGCAATATACACACACGATGGCCGCATCATCATCATCATCCATGGCTCTCTCTTCTCCAACCTTGGCTGGCAAGCAACTCAAGCTGACCCCATCAAGCCAAGAATTGGGAGCTTGCAAGGTTCACCATGAGGAAGTCTGCTACCACG	*	AS:i:75	XS:i:0	XF:i:3	XE:i:1	XN:i:0
Ps_contig_mira-ass_23478	0	Ps_Lhcb1	631	151	3S171M58S	*	0	0	TTGAAGGTGAAAGAACTGAAGAATGGTAGGTTAGCGATGTTCTCAATGTTTGGATTCTTCGTTCAAGCTATTGTAACAGGAAGAGGACCTATAGAAAATCTTGCTGACCACCTGGCTGATCCAGTTAACAACAATGCATGGGCATATGCCACAAACTTTGCCCCTGGAAAGTGAGAGGAAAATAAACAATGATAAGTGACTAACTTGATTATCGCCACAATGTGTGTAATTT	*	AS:i:75	XS:i:0	XF:i:3	XE:i:2	XN:i:0
Ps_contig_mira-ass_23491	16	Ps_Lhcb1	77	242	454M	*	0	0	AATTGGGAGGTGCAAGGTTCACCATGAGGAAGTCTGCTACCACCAAGAAAGTAGCCTCCTCTGGAAGCCCATGGTACGGACCAGACCGTGTTAAGTACTTAGGCCCATTCTCCGGTGAGTCTCCATCCTACTTGACTGGAGAKTTCCCCGGTGACTACGGTTGGGACACTGCCGGACTCTCTGCTGACCCAGAGACATTCTCCAAGAACCGTGAGCCTGAAGTCATCCACTCCAGATGGGCTATGTTGGGTGCCTTGGGATGTGTCTTCCCAGAGCTTTTGTCTCGCAACGGTGTTAAATTCGGTGAAGCTGTGTGGTTCAAGGCAGGATCTCAAATCTTTAGCGAGGGTGGACTTGACTACTTGGGCAACCCAAGCTTGGTTCATGCACAAAGCATCCTTGCCATATGGGCCACTCAGGTTATCTTGATGGGAGCTGTTGAAGGTTACCGTAT	*	AS:i:426	XS:i:0	XF:i:0	XE:i:10	XN:i:0
Ps_contig_mira-ass_23496	16	Ps_Lhcb1	2	234	73S347M	*	0	0	GTCGGGGACCATTCATAAGAATACAATTATCAAAAGCTTATCAATCTTTTCAATTTCATTGCAATACACACGATGGCCGCTTCATCCATGGCTCTCTCTTCCCCAACCTTGACTGGCAAGCCAGTCAAGCTGAACCCATCAAGCCAAGAATTGGGAGGTGCAAGGTTCACCATGAGGAAGTCTGCTACCGCCAAGAAAGTAGCCTCCTCTGGAAGCCCATGGTACGGACCAGACCGTGTTAAGTACTTAGGCCCATTCTCCGGTGAGTCTCCRTCCTACTTGACTGGAGAGTTCCCCGGTGACTACGGTTGGGACACTGCCGGACTCTCTGCTGACCCAGAGACATTCTCCAAGAACCGTGAGCTTGAAGTCATCCACTCCAGATGGGCTATGTTGGGTGCTTTGGGATGTGTCTTCCCA	*	AS:i:335	XS:i:0	XF:i:0	XE:i:8	XN:i:0
Ps_contig_mira-ass_23521	16	Ps_Lhcb2	1	214	84S132M1I52M1I29M	*	0	0	CAACGCAGAGTACGCGGGGACAACAACATTTGCTAGTAGCATCGAAGAGAACAACATCAAAGTGCAAGGAGTCTCAACGCCCTCATGGCCACCTCTGCTATCCAACAATCAGCTTCCACTGGTAAGACTGGTTTGAGGCAGGGAAATGAATTCATCAGGAAAGCTGGAAACTTTGGCCAAGCTCGCTTTACCATGCGTCGTACTGTGAAGAGTGCTACCTGAAAGCATTTGGTATGGTCCTGACCGTCCCAAGTACTTGGGTCCATTCTACTGAACAAATTCCATCCTACCTGACTGGT	*	AS:i:191	XS:i:0	XF:i:3	XE:i:4	XN:i:0
Ps_contig_mira-ass_23562	0	Ps_Lhcb1	556	210	1S46M2I200M160S	*	0	0	GGTTGACCCACTTTACCCAGGTGGTAGCTTTGACCCATTGGGCTTAGTCTTGACGACCCAGAAGCATTCGCAGAATTGAAGGTGAAGGAACTCAAGAACGGTAGATTAGCTATGTTCTCTATGTTTGGATTCTTTGTTCAAGCTATTGTGACCGGAAAGGGACCTTTGGAGAATCTTGCTGATCATCTTTCCGACCCAGTTAACAACAATGCATGGTCATATGCCACCAACTTTGTTCCCGGAAAGTGAGTCGTCGTATTGTTGTTTTGTGAAGAGGTCTATTTTAATGTTATTTCTCATTGTGTAATTTTATTATCATTGTTTGTATGACTAACYGTAATTGGTTTTAGTTTTGTTTTTTTCAGTTTGTTTTTATTTTCGTTCCTTCCTTAACTTACCCTAACTTCCC	*	AS:i:185	XS:i:0	XF:i:3	XE:i:3	XN:i:0
Ps_contig_mira-ass_23577	16	Ps_Lhcb1	1	105	86S184M	*	0	0	ATCAACGCAGAGTACGCGGGGACCATTCATAAGAATACAATTATCAAAAGCTTATCAATCTTTTCAATTTCATTGCAATACACACGATGGCCGCTTCATCCATGGCCCTCTCTTCCCCAACCTTGACTGGCAAGCCAGTCAAGCTGAACCCATCAAGCCAAGAATTGGGAGGTGCAAGGTTCACCATGAGGAAGTCTGCTACCACCAAGAAAGTAGCCTCCTCTGGAAGCCCATGGTACGGACCAGACCGTGTTAAGTACTTAGGCCCAT	*	AS:i:176	XS:i:0	XF:i:2	XE:i:4	XN:i:0
Ps_contig_mira-ass_23670	16	Ps_Lhcb2	159	240	17S9M1I405M	*	0	0	ATTTGGTTATGTCCTCGCCGTCCCAACGTACTTGGGTCCATTCTCTGAACAAATTCCATCCTACCTGACTGGTGAATTTCCTGGTGACTATGGATGGGACACAGCTGGATTATCAGCTGACCCTGAAACATTTGCAAGGAACCGTGAGCTTGAAGTAATTCACGGCAGATGGGCTATGCTTGGTGCATTGGGATGTACCTTCCCCGAACTCCTTGAAAAGAATGGTGTTAAATTCGGCGAGGCAGTGTGGTTCAAAGCCGGTTCCCAGATCTTTGCGGAGGGTGGCCTTGACTATTTGGGCAACCCAAACCTGATTCATACTCAGAGCATTCTTGCAATCTGGGCTACTCAGGTTGTGCTCATGGGATTTGTTGAAGGCTACAGAGTTGGAGGAGGACCCCTCGGCGAAGGACTAGACCCACTTTACCCTGG	*	AS:i:399	XS:i:0	XF:i:0	XE:i:9	XN:i:0
Ps_contig_mira-ass_23673	16	Ps_RuBP	349	14	77S72M206S	*	0	0	CATACCTCCAAACGTAGTTTGGTAAGGGAAGGCTTGTAAGAAGGACTAAAACTGCATACCCTAATGCATTCATCAGAATCATTGGATTCGACAATGTTCGTCAAGTGCAATGCATTAGTTTCATTGCTCACACACCAGAAACCTACTAAATTTGATATTTGCATCACTCTTTATTACTACTTTCTTTGTATTATTTGACCATTTGTAAGAACTATATTTCCTACCATTTGTTTTGTTATATGAATGTATCATCCTTTGTATTTTTTTTTATTGTATTCGGATTTCCTTCGGAAATTATGAATGGATGAGAACTATCATTAATAAAATATATGTTGTTTGTTTCTAAAAAAAAARA	*	AS:i:44	XS:i:0	XF:i:3	XE:i:1	XN:i:0
Ps_contig_mira-ass_23680	0	Ps_Lhcb1	10	190	84S139M4S	*	0	0	GTCGGGGTACCATTCATAAGAGTACAATTATCAAAAGCATAACAAACCTTTTCAATTTCCTTGCAATAAACAATGGCCGCATCATCATCCATGGCTCTCTCTTCCCCAACCTTGGCTGGCAAGCCAGTCAAGCTGATCCCATCAAGCCAAGAATTGGGAGGTGCAAGGTTCACCATGAGGAAGTCTGCTACCACCAAGAAAGTAGCCTCCTCTAGTAGCCCATCGGG	*	AS:i:119	XS:i:0	XF:i:3	XE:i:3	XN:i:0
Ps_contig_mira-ass_23699	16	Ps_Lhcb2	689	174	72S110M212S	*	0	0	GGTCAAGGAACTCAAGAATGGTCGGCTGGCTTTATTTGTTTCTTCCTATGTTTTGGTTTTTCTTTTGTTTCTAAGCCATTGTTACTGGCAAGGGCCCTATTCAGAACCTTTATGACCATGTTGCTGACCCTGTCGCGAACAACGCATGGGCTTTTGCTACTAACTTTGTCCCCGGACAATGAGAATGTTGTCTCTTCAGCTACAATCTTCTGCTCCCATTTTCATTTCTGTTGTTGTTTAACTCCCTATTTTCATCAATGTAAATTACTCTAGCAGAAGAACCTGTATGTGGCTGATTATATGTTAGAAATATGGATACCAAAGAAATATTGTTTTTATACAAACTCTTGTGCATGAGTTTAACATGTWMAAWGRAMWGTGTTAATTACCCGGA	*	AS:i:106	XS:i:0	XF:i:3	XE:i:2	XN:i:0
Ps_contig_mira-ass_23806	0	Ps_Lhcb1	622	31	15S180M60S	*	0	0	AAGAGNGGTATCAACGCAGAGTTGAAGGTGAAAGAACTGAAGAATGGTAGGTTAGCGATGTTCTCAATGTTTGGATTCTTCGTTCAAGCTATTGTAACAGGAAAAGGACCTATAGAAAATCTTGCTGACCGCCTGGCTGATCCAGTTAACAACAATGCTTGGGCATATGCCACAAACTTTGCTCCTGGAAAGTGAGAGAAATAAACAATGATAAGTGACTAACTTTGTAAAATATATGGTGCATTAAGAGACTAG	*	AS:i:76	XS:i:0	XF:i:3	XE:i:1	XN:i:0
Ps_contig_mira-ass_23866	16	Ps_Lhcb1	188	234	330M1I35M	*	0	0	CCGGTGAGTCTCCATCCTACTTGACTGGAGAGTTCCCCGGTGACTACGGTTGGGACACTGCCGGACTCTCTGCTGACCCAGAGACATTCTCCAAGAACCGTGAGCTTGAAGTCATCCACTCCAGATGGGCTATGTTGGGTGCCTTGGGATGTGTCTTCCCAGAGCTTTTGTCTCGCAACGGTGTTAAATTCGGTGAAGCTGCGTGGTTCAAGGCAGGATCTCAAATCTTTAGCGAGGGTGGACTTGACTACTTGGGCAACCCAAGCTTGGTTCATGCACAAAGCATCCTTGCCATATGGGCCACTCAGGTTATCTTGATGGGAGCTGTCGAAAGGTTACCGTATTGCCGGTGGGCCTCTCGGTGAG	*	AS:i:322	XS:i:0	XF:i:0	XE:i:8	XN:i:0
Ps_contig_mira-ass_23916	16	Ps_Lhcb2	1	216	66S186M2I34M	*	0	0	GACAACAACATTTGCTAGTAGCATCGAAGAGAACAACATCAAAGTGCAAGGAGTCTCAACGCCCTCATGGCCACCTCTGCTATCCAACAATCAGCTTTCACTGGTAAGACTGGTTTGAGGCAGGGAAATGAATTCATCAGGAAGGCTGGAAACTTTGGCCAAGCTCGCTTTACCATGCGTCGTACTGTGAAGAGTGCTCCTGAAAGCATTTGGTATGGTCCTGACCGTCCCAAGTACTTGGGTCCATTCTCTAGAAACAAATTCCATCCTACCTGACTGGTGAATTTC	*	AS:i:199	XS:i:0	XF:i:0	XE:i:6	XN:i:0
Ps_contig_mira-ass_23967	16	Ps_Lhcb1	87	238	396M	*	0	0	TGCAAGGTTCACCATGAGGAAGTCTGCTACCACCAAGAAAGTAGCCTCCTCTGGAAGCCCATGGTACGGACCAGACCGTGTTAAGTACTTAGGCCCATTCTCCGGTGAGTCTCCRTCCTACTTGACTGGAGAGTTCCCCGGTGACTACGGTTGGGACACTGCCGGACTCTCTGCTGACCCAGAGGCATTCTCCAAGAACCGTGAGCTTGAAGTCATCCACTCCAGATGGGCTATGTTGGGTGCCTTGGGATGTGTCTTCCCAGAGCTTTTGTCTCGCAACGGTGTTAAATTCGGTGAAGCTGTGTGGTTCAAGGCAGGATCTCAAATCTTTAGCGAGGGTGGACTTGACTACTTGGGTAACCCAAGCTTGGTCCATGCACAAAGCATCCTTGCCAT	*	AS:i:376	XS:i:0	XF:i:0	XE:i:10	XN:i:0
Ps_contig_mira-ass_24038	0	Ps_Lhcb1	1	94	76S119M36S	*	0	0	TAGTCGGGGTGACCATTCATAAGAATACAATTATCAAAAGCTTATCAATCTTTTCAATTTCATTGCAATACACACGATGGCCGCTTCATCCATGGCTCTCTCTTCCCCAACCTTGACTGGCAAGCCAGTCAAGCTGAACCCATCAAGCCAAGAATTGGGAGGTGCAAGGTTCACCATGAGGAAGTCTGCTACCACAAGAAGTGCCTCCTCGTGGAACGCCCAGTTACGGGG	*	AS:i:115	XS:i:0	XF:i:2	XE:i:3	XN:i:0
Ps_contig_mira-ass_24066	0	Ps_Lhcb1	622	149	15S180M63S	*	0	0	AAGCAGTGTATCAACGCAGAGTTGAAGGTGAAAGAACTGAAGAATGGTAGGTTAGCGATGTTCTCAATGTTTGGATTCTTCGTTCAAGTTATTGTAACAGGAAAAGGACCTATAGAAAATCTTGCTGACCACCTGGCTGATCCAGTTAACAACAATGCATGGGCATATGCCACAAACTTTGCCCCTGGAAAGTGAGAGGAAAATAAACAATGATAAGTGACTAACTTGATTATCGCCACAATGTGTGAATTTCTTATA	*	AS:i:76	XS:i:0	XF:i:3	XE:i:2	XN:i:0
Ps_contig_mira-ass_24098	16	Ps_Ran1	209	218	208M	*	0	0	CTGGTCAAGAGAAGTTTGGTGGTCTCAGAGATGGATACTATATTCATGGACAGTGTGCTATTATAATGTTTGATGTTACTGCACGGCTGACGTACAAGAATGTCCCTACTTGGCACCGTGATCTTTGCCGGGTCTGTGAAAACATCCCAATTGTTCTTTGTGGAAACACGGTTGATGTGAAGAACAGGCAAGTGAAGGCAAAGCAGGT	*	AS:i:200	XS:i:0	XF:i:0	XE:i:6	XN:i:0
Ps_contig_mira-ass_24159	0	Ps_Lhcb1	631	28	2S171M57S	*	0	0	TGAAGGTGAAAGAACTGAAGAATGGTAGGTTGGCGATGTTCTCAATGTTTGGATTCTTCGTTCAAGCTATTGTAACAGGAAAAGGACCAATAGAAAATCTTGCTGACCACCTGGCTGATCCAGTGAACAACAATGCATGGGCATATGCCACAAACTTTGCCCCTGGAAAGTGAGAGAAATAGACAATGATAAGTGACTAACTTGATTATCGCCACAATGTGTGAATTTTA	*	AS:i:67	XS:i:0	XF:i:3	XE:i:1	XN:i:0
Ps_contig_mira-ass_24163	16	Ps_Lhcb1	202	228	66S272M1I38M3S	*	0	0	GTGGTACGACACGACCGTTAGTTAAGTTAACGTTACGGACCCTACTTTCCGTTCCGGTGAGTCNCGTCCTACTTGACTGGAGAGTTCCCCGGTGACTACGGTTGGGACACTGCCGGACTCTCTGCTGACCCAGAGACATTCTCCAAGAACCGTGGGCTTGAAGTCATCCACTCCAGATGGGCTATGTTGGGTGCCTTGGGATGTGTCTTCCCAGAGCTTTTGTCTCGCAACGGTGTTAAATTCGGTGAAGCTGTGTGGTTCAAGGCAGGATCTCAAATCTTTAGCGAGGGTGGACTTGACTACTTGGGCAACCCAAGCTTGGTTCATGCACAAAGCATACCTTGCCATATGGGCCACTCAGGTTATCTTGATGGGAGTCG	*	AS:i:279	XS:i:0	XF:i:0	XE:i:7	XN:i:0
Ps_contig_mira-ass_24194	0	Ps_RuBP	248	229	239M1I7M1I9M1I48M33S	*	0	0	GGACAATGTGGAAGCTTCCTATGTTTGGTACCACTGATGCTTCTCAAGTCTTGAAGGAGCTTGATGAAGTTGTTGCCGCTTACCCTCAAGCTTTCGTTCGTATCATCGGTTTCGACAACGTTCGTCAAGTTCAATGCATCAGTTTCATTGCACACACACCAGAATCCTACTAAGTTCACTGCATTGGAGCTTCCTATTTATATGTTATGCTTTTAAGTTCCTTTTGTTGTGTATTTTTATTAATTTCTTGTTTTTGGTATTTCAAATTGCAAATGGGATGTATAAGAGTTAATGAATGATATGGTTTACTTTTACTTTACCCYAAACGTTTAAAAAAGG	*	AS:i:282	XS:i:0	XF:i:0	XE:i:7	XN:i:0
Ps_contig_mira-ass_24202	0	Ps_Lhcb1	1	106	67S190M	*	0	0	GGACCATTCATAAGAATACAATTATCAAAAGCTTATCAATCTTTTCAATTTCATTGCAATACACACGATGGCCGCTTCATCCATGGCTCTCTCTTCCCCAACCTCGACTGGCAAGCCAGTCAAGCTGAACCCATCAAGCCAAGAATTGGGAGGTGCAAGGTTCACCATGAGGAAGTCTGCTACCACCAAGAAAGTAGCCTCCTCTGGAAGCCCATGGTACGGACCAGACCGTGTTAAGTACTTAGGCCCATTCTCCG	*	AS:i:182	XS:i:0	XF:i:2	XE:i:5	XN:i:0
Ps_contig_mira-ass_24255	16	Ps_Ran1	209	218	208M	*	0	0	CTGGTCAAGAGAAGTTTGGTGGTCTCAGAGATGGATACTATATTCATGGACAGTGTGCTATTATAATGTTTGATGTTATTGCACGGCTGACGTACAAGAATGTCCCTACTTGGCACCGTGATCTTTGCCGGGTCTGTGAAAACATCCCAATTGTTCTTTGTGGAAACAAGGTTGATGTGAAGAACAGGCAAGTGAAGGCAAAGCAGGT	*	AS:i:200	XS:i:0	XF:i:0	XE:i:6	XN:i:0
Ps_contig_mira-ass_24314	16	Ps_Lhcb1	2	230	97S304M	*	0	0	AAGCATGGTATCAACGCAGAGGTACTCGGGGACCATTCATAAGAATACAATTATCAAAAGCTTRTCAATCTTTTCAATTTCATTGCAATACACACGATGGCCGCTTCATCCATGGCTCTCTCTTCCCCAACCTTGACTGGCAAGCCAGTCAAGCTGAACCCATCAAGCCAAGAATTGGGAGGTGCAAGGTTCACCATGAGGAAGTCTGCTGCCACCAAGAAAGTAGCCTCCTCTGGAAGCCCATGGTACGGACCAGACCGTGTTAAGTACTTAGGCCCATTCTCCGGTGAGTCTCCATCCTACTTGACTGGAGAGTTCCCCGGTGACTACGGTTGGGACACTGCCGGACTCTCTGCTGACCCAGAGACATTCTCCAAGAACCGTGAGCTTGAAGTCATCCA	*	AS:i:296	XS:i:0	XF:i:0	XE:i:7	XN:i:0
Ps_contig_mira-ass_24321	16	Ps_Ran1	209	218	208M	*	0	0	CTGGTCAAGAGAAGTTTGGTGGTCTCAGAGATGGATACTATATTCATGGACAGTGTGCTATTATAATGTTTGATGTTACTGCACGGCTGACGTACAAGAATGTCCCTACTTGGCACCGTGATCTTTGCCGGGTCTGTGAAAACATCCCAATTGTTCTTTATGGAAACAAGGTTGATGTGAAGAACAGGCAAGTGAAGGCAAAGCAGGT	*	AS:i:200	XS:i:0	XF:i:0	XE:i:6	XN:i:0
Ps_contig_mira-ass_24341	0	Ps_Lhcb1	413	215	37M1I104M1I12M1I108M2I10M2I12M1I17M10S	*	0	0	TCTTTAGCGAGGGTGGACTTGACTACTTGGGCAACCCTAAGCTTGGTTCATGCACAAAGCATCCTTGCCATATGGGCCACTCAGGTTATCTTGATGGGAGCTGTTGAAGGTTACCGTATTGCCGGTGGCCCTCTTGGTGAGGTTTGTTGACCCACTTTTACCCAGGTGGTAGCTTTGACCCATTGGGCTTAGCTGACGACCCAGAAGCATTCGCAGAATTGAAGGTGAAGGAACTGAAGAACGGTAGATTAGCTATGTTCTCAAATTGTTTGGATTTCTTTTGTTCAAGCTTATTGTGACCGGAAAGGTCTTGGANAT	*	AS:i:198	XS:i:0	XF:i:3	XE:i:3	XN:i:0
Ps_contig_mira-ass_24346	16	Ps_Lhcb1	113	238	232M1I149M1I27M	*	0	0	CTACCACCAAGAAAGTAGCCTCCTCTGGAAGCCCATGGTACGGACCAGACCGTGTTAAGTACTTAGGCCCATTCTCCGGTGAGTCTCCATCCTACTTGACTGGAGAGTTCCCCGGTGACTACGGTTGGGACACTGCCGGACTCTCTGCTGACCCAGAGACATTCTCCAAGAACCGTGAGCTTGAAGTCATCCACTCCAGATGGGCTATGTTGGGTGCCTTGGGATGTGTCTTACCCAGAGCTTTTGTCTCGCAACGGTGTTAAATTCGGTGAAGCTGTGTGGTTCAAGGCAGGATCTCAAATCTTTAGCGAGGGTGGACTTGACTACTTGGGCAACCCAAGCTTGGTTCATGCACAAAGCATCCTTGCCATATGGGCCACTCAAGGTTATCTTGATGGGAGCTGTCGAAG	*	AS:i:370	XS:i:0	XF:i:0	XE:i:8	XN:i:0
Ps_contig_mira-ass_24368	16	Ps_Ran1	209	218	208M	*	0	0	CTGGTCAAGAGAAGTTTGGTGGTCTCAGAGATGGATACTATATTCATGGACAGTGTGCTATTATAATGTTTGATGTTACTGCACGGCTGACGTACAAGAATGTCCCTATTTGGCACCGTGATCTTTGCCGGGTCTGTGAAAACATCCCAATTGTTCTTTGTGGAAACAAGGTTGATGTGAAGAACAGGCAAGTGAAGGCAAAGCAGGT	*	AS:i:200	XS:i:0	XF:i:0	XE:i:6	XN:i:0
Ps_contig_mira-ass_24389	0	Ps_Lhcb1	352	233	322M1I8M1I14M1I66M	*	0	0	CTTTTGTCTCGCAACGGTGTTAAATTCGGTGAAGCTGTGTGGTTCAAGGCAGGATCTCAAATCTTTAGCGAGGGTGGACTTGACTACTTGGGCAACCCAAGCTTGGTTCATGCACAAAGCATCCTTGCCATATGGGCCACTCAGGTTATCTTGATGGGAGTTGTTGAAGGTTACCGTATTGCCGGTGGCCCTCTTGGTGAGGTTGTTGACCCACTTTACCCAGGTGGTAGCTTTGACCCATTGGGCTTAGCTGACGACCCAGAAGCATTCGCAGAATTGAAGGTGAAGGAACTGAAGAACGGTAGATTAGCTATGTTCTCAATTGTTTGGATTTCTTTGTWCAAGCTTATTGTGACCGGAAAGGGACCTTTGGAGAATCTTGCTGATCATCTTTCCGACCCAGTTAACAACAA	*	AS:i:325	XS:i:0	XF:i:0	XE:i:7	XN:i:0
Ps_contig_mira-ass_24416	0	Ps_Lhcb2	568	219	6S43M2I188M37S	*	0	0	ACTTTACCTGGTGGTGCTTTTGACCCTCTTGGCCTTGCTGATGACCCTGTATTTCATTTGCAGAGTTGAAGGTCAAGGAACTCAAGAATGGTCGGCTGGCTATGTTCTCCATGTTTGGTTTCTTTGTTCAAGCCATTGTTACTGGCAAGGGCCCTATTCAGAACCTTTATGACCATGTTGCTGACCCTGTCGCGAACAACGCATGGGCTTTTGCTACTAACTTTGTCCCCGGACAATGAGAATGTTGTCTCTTCAGCTACAATCTTCTGCTCCCTA	*	AS:i:214	XS:i:0	XF:i:0	XE:i:5	XN:i:0
Ps_contig_mira-ass_24457	0	Ps_Lhcb1	505	222	12S297M65S	*	0	0	TTWATACTTAGAATGGGAGCTGTTGAAGGTTACCGTATTGCCGGTGGCCCTCTTGGTGAGGTGGTTGACCCACTTTACCCAGGTGGTAGCTTTGACCCATTGGGCTTAGCTGACGACCCAGAAGCATTCGCAGAATTGAAGGTGAAGGAACTCAAGAACGGTAGATTAGCTATGTTCTCTATGTTTGGATTCTTTGTTCAAGCTATTGTGACCGGAAAGGGACCTTTAGAGAATCTTGCTGATCATCTTTCCGACCCAGTTAACAACAATGCATGGTCATATGCCACCAACTTTGTTCCCGGAAAGTGAGTCGTCGTATTGTGTTTTTGTGAAGAGGTCATTTTAATGTATTTCTCATTGTGAATTTATTATCA	*	AS:i:241	XS:i:0	XF:i:0	XE:i:5	XN:i:0
Ps_contig_mira-ass_24466	16	Ps_Ran1	209	215	14M1D9M1I184M	*	0	0	CTGGTCAAGAGAAGTTGGTGGTCGTCAGAGATGGATACTATATTCATGGACAGTGTGCTATTATAATGTTTGATGTTACTGCACGGCTGACGTACAAGAATGTCCCTACTTGGCACCGTGATCTTTGCCGGGTCTGTGAAAACATCCCAATTGTTCTTTGTGGAAACAAGGTTGATGTGAAGAACAGGCAAGTGAAGGCAAAGCAGGT	*	AS:i:189	XS:i:0	XF:i:0	XE:i:5	XN:i:0
Ps_contig_mira-ass_24607	0	Ps_Lhcb1	10	167	93S113M2S	*	0	0	GTCGGGGACCATTGATAAGGATACAATTATCAAAAGCATAACAATCTTTTCAATTTCATTGCAATATAATACACGATGGCCGCATCATCATCATCATCCATGGCTCTCTCTTCTCCAACCTTGGCTGGCAAGCAACTCAAGCTGAACCCATCAAGCCAAGAATTGGGAGCTGCAAGGTTCACCATGAGGAAGTCTGCTACCACCAAAG	*	AS:i:89	XS:i:0	XF:i:3	XE:i:2	XN:i:0
Ps_contig_mira-ass_24636	0	Ps_Lhcb1	426	229	353M126S	*	0	0	TGGACTTGATTACTTGGGCAACCCAAGCTTGGTTCATGCACAAAGCATCCTTGCCATATGGGCCACTCAGGTTATCTTGATGGGAGCTGTTGAAGGTTACCGTATTGCCGGTGGCCCTCTTGGTGAGGTTGTTGACCCACTTTACCCAGGTGGTAGCTTTGACCCATTGGGCTTAGCTGACGACCCAGAAGCATTCGCAGAATTGAGGGTGAAGGAACTGAAGAACGGTAGATTAGCTATGTTCTCAATGTTTGGATTCTTTGTTCAAGCTATTGTGACCGGAAAGGGACCTTTGGAGAATCTTGCTGATCATCTTTCCGACCCAGTTAACAACAATGCATGGTCATATGCCAACCCTAACTTTGTTCCGGAAAGTGAGTCGTCGTATTGTTGTTTTTGTGAAGAGGYTATTTAATGTATTTCTCATTGTGAATTTATTATCATGTTTGTATGCAACTGAATGTTAGTTGTTTTTTAAC	*	AS:i:293	XS:i:0	XF:i:0	XE:i:7	XN:i:0
Ps_contig_mira-ass_24656	0	Ps_Lhcb1	10	163	90S113M2S	*	0	0	TCGRSGATTGATAAGAATACAATTATCAAAAGCATAACAATCTTTTCAATTTCATTGCAATATACACACACGATGGCCGCATCATCATCATCATCCATGGCTCTCTCTTCTCCAACCTTGGCTGGCAAGCAACTCAAGCTGACCCCATCAAGCCAAGAATTGGGAGCTGCAAGGTTCACCATGAGGAAGTCTGCTACCACCAAAG	*	AS:i:85	XS:i:0	XF:i:3	XE:i:2	XN:i:0
Ps_contig_mira-ass_24672	0	Ps_Lhcb1	631	151	2S171M61S	*	0	0	TGAAGGTGAAAGAACTGAAGAATGGTAGGTTAGCGATGTTCTCAATGTTTGGATTCTTCGTTCAAGCTATTGTAACAGGAAAAGGACCTATAGAAAATCTTGCTGACCACCTGGCTGATCCAGTTAACAACAATGCATGGGCATATGCCGCAAACTTTGCCCCTGGAAAGTGAGAGGAAAATAAACAATGATAAGTGACTAACTTGATTATCGCCACAATGTGTGAATTTCTTA	*	AS:i:75	XS:i:0	XF:i:3	XE:i:2	XN:i:0
Ps_contig_mira-ass_24674	0	Ps_RuBP	1	213	174S78M1I153M	*	0	0	AAGCAGTGGTATCAACGAACAAAGAAAGTAAACGTCGGGGTATTAACAACAATGGCTTCTATGATATCCTCTTCCGCTGTGACAACAGTCAGCCGTGCCTCTAGGGGGCAATCCGCCGCAGTGGCTCCATTCGGCGGCCTCAAATCCATGACTGGATTCCCAGTGAAGAAGGTCAACACTGACATTACTTCCATTACAAGCAATGGTGGAAGAGTAAAGTGCATGCAGGTGTGGCCTCCAATTGGAAAGAAGTAAGGTTGAGACTCTTTCCTATTTGCCACCATTGACCAGAGATCAGTTGTTGAAAGAAGTTGAATACCTTCTCAGGAAGGGATGGGTTCCTTGCTTGGAATTTGAGTTGGAGAAAGGATTTGTGTACCGTGAGCACAACAAGTCACCAGGATAC	*	AS:i:196	XS:i:0	XF:i:3	XE:i:3	XN:i:0
Ps_contig_mira-ass_24743	0	Ps_Lhcb1	161	239	436M8S	*	0	0	ACCGTGTTAAGTACCTAGGCCCAATCTCCGGTGAGTCTCCATCATACTTGACCGGAGAGTTCCCAGGTGACTACGGTTGGGACACTGCYGGACTYTCTGCYGAYCCAGAGACATTYKCCAAGAACCGTGAGCTTGAAGTYATCCACTCCAGATGGGCTATGTTGGGTGCYTTGGGATGTGTCTTCCCAGAGCTTTTGTCTCGCAACGGCGTTAAATTCGGTGAAGCTGTATGGTTCAAGGCAGGATCTCAAATCTTTAGCGAGGGTGGACTTGACTACTTGGGCAACCCAAGCTTGGTCCATGCTCAAAGCATCCTTGCCATCTGGGCCACTCAGGTTATCGTGATGGGAGCTGTTGAAGGTTACCGTATTGCCGGTGGCCCTCTTGGTGAGGTTGTTGACCCACTTTATCCTGGTGGTAGCTTTGATCCATTAGGACTTAAGA	*	AS:i:388	XS:i:0	XF:i:0	XE:i:8	XN:i:0
Ps_contig_mira-ass_24938	16	Ps_Lhcb1	72	235	319M1I28M	*	0	0	CCAAGAATTGGGAGGTGCAAGGTTCACCATGAGGAAGTCTGCTACCACCAAGAAAGTAGCCTCCTCTGGAAGCCCATGGTACGGACCAGACCGTGTTAAGTACTTAGGCCCATTCTCCGGTGAGTCTCCATCCTACTTGACTGGAGAGTTCCCCGGTGACTACGGTTGGGACACTGCCGGACTCTCTGCTGACCCAGAGACATTCTCCAAGAACCGTGAGCTCGAAGTCATCCACTCCAGATGGGCTATGTTGGGTGCCTTGGGATGTGTCTTCCCAGAGCTTTTGTCTCGCAACGGTGTTAAATTCGGTGAAGCTGTAGTGGTTCAAGGCAGGATCTCAAATCTTTA	*	AS:i:332	XS:i:0	XF:i:0	XE:i:8	XN:i:0
Ps_contig_mira-ass_24953	16	Ps_Lhcb1	695	14	19M1D87M166S	*	0	0	CTATTGTAACTGGAAAGGGCCTTTGGAGAACCTTGCCGATCATCTTGCCGACCCAGTGAACAACAACGCATGGTCATATGCTACCAACTTTGTTCCCGGAAAGTGAACACTATTATGTTTATGTTATTGGTGAAGTATGTTATTGTTATTGTAATGTTCTTCCCAATTTAATGTGAATTGTTATGGTTATCGTGTGTGTATGCGTAGGTTAACTAATATGAACTGATTCGTTTTTTTTACCGTTATATAACTAATTATGTTACATGTTTTAC	*	AS:i:68	XS:i:0	XF:i:1	XE:i:1	XN:i:0
Ps_contig_mira-ass_24999	0	Ps_Lhcb1	631	151	2S171M56S	*	0	0	TGAAGGTGAAAGAACTGAAGAATGGTAGGTTAGCGATGTTCTCAATGTTTGGATTCTTCGTTCAAGCTATTGTAACAGGAAAAGGACCTATAGAAAATCTTGCTGGCCACCTGGCTGATCCAGTTAACAACAATGCTTGGGCATATGCCACAAACTTTGCTCCTGGAAAGTGAGAGAAATAAACAATGATAAGTGACTAACTTTGTAAAATATATGGTGCATTAAGAGA	*	AS:i:75	XS:i:0	XF:i:3	XE:i:2	XN:i:0
Ps_contig_mira-ass_25028	0	Ps_Lhcb1	622	66	15S180M62S	*	0	0	AAGCGTGGTATCAACGCAGAGTTGAAGGTGAAAGAACTGAAGAATGGTAGGTTAGCGATGTTCTCAATGTTTGGATTCTTCGTTCAAGCTATTGTAACAGGAAAAGGACCTATAGAAAATCTTGCTGACCACCTGGCTGATCCAGTTAACAACAATGCTTGGGCATATGCCACAAACTTCGCTCCTGGAAAGTGAGAGAAATAAACAATGATAAGTGACTAACTTTGTAAAATATATGGTGCATTAAGAGACTGAAA	*	AS:i:76	XS:i:36	XF:i:1	XE:i:2	XN:i:0
Ps_contig_mira-ass_25029	0	Ps_Lhcb1	631	30	26S168M64S	*	0	0	AAGCAGTGGTATCAAYGCAGAGTTTGAAGGTGAAAGAACTGAAGAATGGTAGGTTAGCGATGTTCTCAATGTTTGGATTCTTCGTTCAAGCTATTGTAACAGGAAAAGGACCTATAGAAAATCTTGCTGACCACCTGGCTGATCCAGTTAACAACAATGCTTGGGCATATGCCACAAACTTTGCTCCTGGAAAGCGAGAGAAATAAACAATGATAAGTGACTAACTTTGTAAAATATATGGTGCAATTAAGAGACTAG	*	AS:i:76	XS:i:0	XF:i:3	XE:i:1	XN:i:0
Ps_contig_mira-ass_25035	16	Ps_Lhcb1	1	104	99S173M	*	0	0	AAGCGAGTGGTTATACAACGCAGAGTACGCGGGGACCATTCATAAGAATACAATTATCAAAAGCTTATCGATCTTTTCAATTTCATTGCAATACACACGATGGCCGCTTCATCCATGGCTCTCTCTTCCCCAACCTTGACTGGCAAGCCAGTCAAGCTGAACCCATCAAGCCAAGAATTGGGAGGTGCAAGGTTCACCATGAGGAAGTCTGCTACCACCAAGAAAGTAGCCTCCTCTGGAAGCCCATGGKACGGACCAGACCGTGTTAAGTA	*	AS:i:165	XS:i:0	XF:i:2	XE:i:4	XN:i:0
Ps_contig_mira-ass_25050	0	Ps_Lhcb1	469	200	52S333M23S	*	0	0	CGGTAACTAACCTTTGGGGTTAAACCCCGTAAACGACCTTCGTCACGCACAGAGCATTCTTGCGATATGGGCGACTCAGGTTATCTTAATGGGAGCAGTGGAAGGTTACCGCATTGCCGGTGGACCTCTTGGTGAGGTGGTTGATCCATTGTACCCGGGTGGTAGCTTTGATCCATTAGGCCTTGCCGAAGATCCAGAAGCATTTGCAGAGTTGAAGGTGAAAGAACTGAAGAATGGTAGGTTAGCGATGTTCTCAATGTTTGGATTCTTCGTTCAAGCTATTGTAACAGGAAAGGGGCCAATAGAAAATCTTGCTGACCACCTGGCTGATCCAGTTAACAACAATGCATGGGCATATGCCACAAACTTTGCCCCTGGAAAGTGAGAGGAAATAAACAATGATAAGTG	*	AS:i:153	XS:i:0	XF:i:3	XE:i:3	XN:i:0
Ps_contig_mira-ass_25174	16	Ps_Lhcb1	2	225	28S31M2I235M	*	0	0	CTTTTCAATTTCATTGCAATACACACGATGGCCGCTTCATCCATGGCTCTCTCTTCCCCCAACCCTTGACTGGCAAGCCAGTCAAGCTGAACCCATCAAGCCAAGAATTGGGAGGTGCAAGGTTCACCATGAGGAAGTCTGCTACCACCAAGAAAGTAGCCTCCTCTGGAAGCCCATGGTACGGACCAGACCGTGTTAAGTACTTAGGCCCATTCTCCGGTGAGTCTCCATCCTACTTGACTGGAGAGTTCCCCGGTGACTACGGTTGGGACACTGCCGGACTCTCTGCTGACCCA	*	AS:i:249	XS:i:0	XF:i:0	XE:i:6	XN:i:0
Ps_contig_mira-ass_25204	0	Ps_Lhcb1	631	30	2S171M59S	*	0	0	TGAAGGTGAAAGAACTGAAGAATGGTAGGTTAGCGATGTTCTCAATGTTTGGATTCTTCGTTCAAGCTATTGTAACAGGAAAAGGGCCTATAGAAAATCTTGCTGACCACCTGGCTGATCCAGTTAACAACAATGCTTGGGCATATGCCACAAACTTTGCTCCTGGAAAGTGAGAGAAATAAACAATGATAAGTGACTAACTTTGTAAAATATATGGTGCATTAAGAGATAG	*	AS:i:75	XS:i:0	XF:i:3	XE:i:1	XN:i:0
Ps_contig_mira-ass_25241	16	Ps_Lhcb1	184	231	1S164M1I164M	*	0	0	CTTCTCCGGTGAGTCTCCGTCCTACTTGACTGGAGAGTTCCCCGGTGACTACGGTTGGGACACTGCCGGACTCTCTGCTGACCCAGAGACATTCTCCAAGAACCGTGAGCTTGAAGTCATCCACTCCAGATGGACTATGTTGGGTGCTTTGGGATGTGTCTTCCCTAGAGCTTTTGTCTCGCAACGGTGTTAAATTCGGTGAAGCTGTGTGGTTCAAGGCAGGATCTCAAATCTTTAGCGAGGGTGGACTTGACTACTTGGGTAACCCAAGCTTGGTCCATGCACAAAGCATCCTTGCCATCTGGGCTACTCAAGTTATCTTGATGGGAG	*	AS:i:293	XS:i:0	XF:i:0	XE:i:7	XN:i:0
Ps_contig_mira-ass_25268	0	Ps_Lhcb1	289	236	5S419M1D51M1D41M42S	*	0	0	CCGTAGAGCTTGAAGTCATCCACTCCAGATGGGCTATGTTGGGTGCCTTGGGATGTGTCTTCCCAGAGCTTTTGTCTCGCAACGGTGTTAAATTCGGTGAAGCTGTRTGGTTCAAGGCAGGATCTCAAATCTTTAGCGAGGGTGGACTTGACTACTTGGGCAACCCAAGCTTGGTYCATGCWCAAAGCATCCTTGCCATATGGGCCACTCAGGTTATCTTGATGGGAGCTGTTGGAGGTTACCGTATTGCCGGTGGCCCTCTTGGTGAGGTTGTTGACCCACTTTATCCTGGTGGTAGCTTTGATCCATTAGGCTTAGCTGAAGATCCAGAAGCTTTTGCAGAATTAAAGGTAAAGGAACTGAAGAACGGTAGATTAGCCATGTTCTCTATGTTTGGTTTCTTTGTTCAAGCTATTGTAACTGGAAGGGTCCTTTGGAGAACCTTGCCGATCATCTTGCCGACCCAGTGAACAACACGCATGGTCATATGCTAMCAACTTTGTTCCCGGAAAGTGAACACTATTATGTTTATGTTATTGGTGAAGTATTGTTTATTTG	*	AS:i:426	XS:i:44	XF:i:0	XE:i:8	XN:i:0
Ps_contig_mira-ass_25278	16	Ps_Lhcb1	366	236	409M12S	*	0	0	CGGTGTTAAATTCGGTGAAGCTGTGTGGTTCAAGGCAGGATCTCAAATCTTTAGCGAGGGTGGACTTGACTACTTGGGCAACCCAAGCTTGGTTCATGCACAAAGCATCCTTGCCATATGGGCCACTCAGGTTATCTTGATGGGAGCTGTTGAAGGTTACCGTATTGCCGGTGGCCCTCTTGGTGAGGTTGTTGACCCACTTTACCCAGGTGGTAGCCTTGACCCATTGGGCTTAGCTGACGACCCAGAAGCATTCGCAGAATTGAAGGTGAAGGAACTGAAGAACGGTAGATTAGCTATGTTCTCAATGTTTGGATTCTTTGTTCAAGCTATTGTGACCGGAAAGGGACCTTTGGAGAATCTTGCTGATCATCTTTCCGACCCAGTTAACAACAATGCATGGTCATATCGCCAMCTAACG	*	AS:i:349	XS:i:0	XF:i:0	XE:i:9	XN:i:0
Ps_contig_mira-ass_25280	16	Ps_Lhcb2	1	208	66S156M3I6M2I38M	*	0	0	GACAACAACATTTGCTAGTAGCATCGAAGAGAACAACATCAAAGTGCAAGGAGTCTCAACGCCCTCATGGCCACCTCTGCTATCCAACAATCAGCTTTCACTGGTAAGACTGGTTTGAGGCAGGGAAATGAATTCATCAGGAAAGCTGGAAACTTTGGCCAAGCTCGCTTTACCGTGCGTCGTACTGTGAAGAGTGCTCCTGAAAGCATTTGGTATGGTCCTAGAAACCGTAACCCAAGTACTTGGGTCCATTCTCTGAACAAATTCCATC	*	AS:i:168	XS:i:0	XF:i:0	XE:i:5	XN:i:0
Ps_contig_mira-ass_25311	0	Ps_Lhcb2	1	197	72S141M1I8M4S	*	0	0	GTCGGGGACAACAACATTTGCTAGTAGCATCGAAGAGAACAACATCAAAGTGCAAGGAGTCTCAACGCCCTCATGGCCACCTCCGCTATCCAACAATCAGCTTTCACTGGTAAGACTGGTTTGAGGCAGGGAAATGAATTCATCAGGAAAGCTGGAAACTTTGGCCAAGCTCGCTTTACCATGCGTCGTACTGTGAAGAGTGCTCCTGAAAGCTATTTGGTAKCGG	*	AS:i:134	XS:i:0	XF:i:3	XE:i:3	XN:i:0
Ps_contig_mira-ass_25342	16	Ps_Lhcb2	55	229	22S8M1I259M1I3M2I39M	*	0	0	CTGTAGACTGGTTTTGTTAGGTCAGGGAAAGTGAATTCATCAGGAAAGCTGGAAACTTTGGCCAAGCTCGCTTTACCATGCGTCGTACTGTGAAGAGTGCTCCTGAAAGCATTTGGTATGGTCCTGACCGTCCCAAGTACTTGGGTCCATTCTCTGAACAAATTCCATCCTACCCGACTGGTGAATTTCCTGGTGACTATGGATGGGACACAGCTGGATTATCAGCTGACCCTGAAACATTTGCAAGGAACCGTGAGCTTGAAGTAATTCACAGCAGATGGGCTATGCTTAGGTAAGCATTGGGATGTACCTTCCCCGAACTCCTTGAAAAGAAT	*	AS:i:282	XS:i:0	XF:i:0	XE:i:7	XN:i:0
Ps_contig_mira-ass_25349	16	Ps_Lhcb2	1	210	72S141M1I44M	*	0	0	GTTCGGGACAACAACATTTGCTAGTAGCGTCGAAGAGAACAACATCAAAGTGCAAGGAGTCTCAACGCCCTCATGGCCACCTCTGCTATCCAACAATCAGCTTTCACTGGTAAGACTGGTTTGAGGCAGGGAAATGAATTCATCAGGAAAGCTGGAAACTTTGGCCAAGCTCGCTTTACCATGCGTCGTACTGTGAAGAGTGCTCCTGAAAGCTATTTGGTATGGTCCTGACCGTCCCAAGTACTTGGGTCCATTCTC	*	AS:i:174	XS:i:0	XF:i:3	XE:i:4	XN:i:0
Ps_contig_mira-ass_25372	0	Ps_Lhcb2	190	228	30M4I122M1D13M1D142M	*	0	0	CAAATTCCATCCTACCTGACTGGTGAADTTTTTCCTTGGTGACTATGGATGGGACACAGCTGGATTATCAGCTGACCCTGAAACATTTGCAAGGAACCGTGAGCTTGAAGTAATTCGCAGCAGATGGGCTATGCTTGGTGCATTGGGATGTACCTTCCCGAACTCCTTGAAAGAATGGTGTTAAATTCGGCGAGGCAGTGTGGTTCAAAGCCGGTTCCCAGATCTTTGCGGAGGGTGGCCTTGACTATTTGGGCAACCCAAACCTGATTCATGCTCAGAGCATTCTTGCAATCTGGGCTACTCAGGTTGTG	*	AS:i:272	XS:i:0	XF:i:0	XE:i:6	XN:i:0
Ps_contig_mira-ass_25375	16	Ps_Lhcb1	325	224	8S316M	*	0	0	CTATGCTTGGTGCATTGGGATGTAYCTTCCCAGAGCTTTTGTCTCGCAACGGTGTTAAATTCGGTGAAGCTGTGTGGTTCAAGGCAGGATCTCAAATCTTTAGCGAGGGTGGACTTGACTACTTGGGCAACCCAAGCTCGGTTCATGCACAAAGCATCCTTGCCATATGGGCCACTCAGGTTATCTTGATGGGAGCTGTTGAAGGTTACCGTATTGCCGGTGGCCCTCTTGGTGAGGTTGTTGACCCACTTTACCCAGGTGGTAGCTTTGACCCATTGGGCTTAGCTGACGACCCAGAAGCATTCGCAGAATTGAAGGTGAAGG	*	AS:i:248	XS:i:0	XF:i:0	XE:i:6	XN:i:0
Ps_contig_mira-ass_25402	0	Ps_Lhcb1	2	230	76S303M	*	0	0	TACGCGGGGACCGATTCATAAGAATACAATTATCAAAAGCTTATCAATCTTTTCAATTTCATTGCAATACACACGATGGCCGCTTCATCCATGGCTCTCTCTTCCCCAACCTTGACTGGCAAGCCAGTCAAGCTGAACCCATCAAGCCAAGAATTGGGAGGTGCAAGGTCCACCATGAGGAAGTCTGCTACCACCAAGAAAGTAGCCTCCTCTGGAAGCCCATGGTACGGACCAGACCGTGTTAAGTACTTAGGCCCATTCTCCGGTGAGTCTCCATCCTACTTGACTGGAGAGTTCCCCGGTGACTACGGTTGGGACACTGCCGGACTCTCTGCTGACCCAGAGACATTCTCCAAGAACCGTGAGCTTGAAGTCATCC	*	AS:i:295	XS:i:0	XF:i:0	XE:i:7	XN:i:0
Ps_contig_mira-ass_25405	16	Ps_RuBP	11	225	227M1I40M	*	0	0	TTACTTCCATTACAAGCAATGGTGGAAGAGTAAAGTGCATGCAGGTGTGGCCTCCAATTGGAAAGAAGAAGTTTGAGACTCTTTCCTATTTGCCACCATTGACGAGAGATCAGTTGTTGAAAGAAGTTGAATACCTTCTGAGGAAGGGATGGGTTCCATGCTTGGAATTTGAGTTGGAGAAAGGATTTGTGTACCGTGAGCACAACAAGTCACCAGGATACTATGATAGGAAGATACTGGACAATGTGGAAGCTTCCTATGTTTGGTA	*	AS:i:248	XS:i:0	XF:i:0	XE:i:7	XN:i:0
Ps_contig_mira-ass_25525	0	Ps_Lhcb1	631	28	2S171M51S	*	0	0	TGAAGGTGAAAGAACTGAAGAATGGTAGGTTAGCGATGTTCTCAATGTTTGGATTCTTCGTTCAAGCTATTGTAACAGGAGAAGGACCAATAGAAAATCTTGCTGACCACCTGGCTGATCCAGTGAACAACAATGCATGGGCATATGCCACAAACTTTGCCCCTGGAAAGTGAGAGAAATAGACAATGATAAGTGACTAACTTGATTATCGCCACAATGTGTAG	*	AS:i:67	XS:i:0	XF:i:3	XE:i:1	XN:i:0
Ps_contig_mira-ass_25543	16	Ps_Lhcb1	100	236	359M2S	*	0	0	ATGAGGAAGTCTGCTACCACCAAGAAAGTAGCCTCCTCTGGAAGCCCATGGTACGGACCAGACCGTGTTAAGTACTTAGGCCCATTCTCCGGTGAGTCTCCATCCTACTTGACTGGAGAGTTCCCCGGTGACTACGGTTGGGACACTGCCGGACCCTCTGCTGACCCAGAGACATTCTCCAAGAACCGTGAGCTTGAAGTCATCCACTCCAGATGGGCTATGTTGGGTGCCTTGGGATGTGTCTTCCCAGAGCTTTTGTCTCGCAACGGTGTTAAATTCGGTGAAGCTGTGTGGTTCAAGGCAGGATCTCAAATCTTTAGCGAGGGTGGACTTGACTACTTGGGCAACCCAAGCTTGGTTC	*	AS:i:347	XS:i:0	XF:i:0	XE:i:9	XN:i:0
Ps_contig_mira-ass_25544	0	Ps_Lhcb1	484	199	21S227M1D90M61S	*	0	0	AGAGCATTCTTGCGAACGATATGGGCGACTCAGGTTATCTTAATGGGAGCAGTGGAAGGTTACCGCATTGCCGGTGGACCTCTTGGTGAGGTGGTTGATCCATTGTACCCGGGTGGTAGCTTTGATCCATTAGGCCTTGCCGAAGATCCAGAAGCATTTGCAGAGTTGAAGGTGAAAGAACTGAAGAATGGTAGGTTAGCGATGTTCTCAATGTTTGGATTCTTCGTTCAAGCTATTGTAACAGGAAAGGACCTATAGAAAATCTTGCTGACCACCTGGCTGATCCAGTTAACAACAATGCATGGGCATATGCCACAAACTTTGCCCCTGGAAAGTGAGAGGAAAATAAACAATGATAAGTGACTAACTTGATTATCGCCACAATGTGTGTAATTTTTA	*	AS:i:150	XS:i:0	XF:i:3	XE:i:2	XN:i:0
Ps_contig_mira-ass_25641	16	Ps_Ran1	209	217	208M	*	0	0	CTGGTCAAGAGAAGTTTGGTGGTCTCAGAGATGGATACTATATTCATGGACAGTGTGCTATTATAATGTTTGATGTTACTGCACGGCTGACGTACAAGAATGTCCCTACTTGGTACCGTGATCTTTGCCGGGTCTGTGAAAACATCCCAACTGTTCTTTGTGGAAACAAGGTTGATGTGAAGAACAGGCAAGTGAAGGCAAAGCAGGT	*	AS:i:196	XS:i:0	XF:i:0	XE:i:5	XN:i:0
Ps_contig_mira-ass_25726	16	Ps_Lhcb1	312	237	61M1D388M2S	*	0	0	ATGGGCTATGTTGGGTGCCTTGGGATGTGTCTTCCCAGAGCTTTTGTCTCGCAATGGTGTTAATTCGGTGAAGCTGTATGGTTCAAGGCAGGATCTCAAATCTTTAGCGAGGGTGGACTTGACTACTTGGGCAACCCAAGCTTGGTCCATGCTCAAAGCATCCTTGCCATCTGGGCCACTCAGGTTATCTTGATGGGAGCTGTTGAAGGTTACCGTATTGCCGATGGCCCTCTTGGTGAGGTTGTTGACCCACTTTATCCTGGTGGTAGCTTTGATCCATTAGGCTTAGCTGAAGATCCAGAAGCATTCGCAGAATTGAAGGTGAAGGAACTGAAGAACGGTAGATTAGCYATGTTCTCTATGTTTGGTTTCTTTGTTCAAGCTATTGTAACTGGAACGGGTCCTTTGGAGAACCTTGCCGATCATCTTGCCGACCCAGTGAACAACAACG	*	AS:i:370	XS:i:0	XF:i:0	XE:i:7	XN:i:0
Ps_contig_mira-ass_25760	16	Ps_Lhcb1	2	224	73S231M1I29M	*	0	0	GTCGGGGACCATTCATAAGAATACAATTATCAAAAGCTTATCAATCTTTTCAATTTCATTGCAATACACACGATGGCCGCTTCATCCATGGCTCTCTCTTCCCCAACCTTGACTGGCAAGCCAGTCAAGCTGAACCCATCAAGCCAAGAATCGGGAGGTGCAAGGTTCACCATGAGGAAGTCTGCTACCACCAAGAAAGTAGCCTCCTCTGGAAGCCCATGGTACGGACCAGACCGTGTTAAGTACTTAGGCCCATTCTCCGGTGAGTCTCCATCCTACTTGACTGGAGAGTTCCCCGGTGACTAACGGTTGGGACACTGCCGGACTCTCTGCT	*	AS:i:245	XS:i:0	XF:i:0	XE:i:6	XN:i:0
Ps_contig_mira-ass_25773	0	Ps_Lhcb2	1	202	71S149M	*	0	0	GTCGGGACAACAACATTTGCTAGTAGCATCGAAGAGAACAACATCAAAGTGCGAGGAGTCTCAACGCCCTCATGGCCACCTCTGCTATCCAACAATCAGCTTTCACTGGTAAGACTGGTTTGAGGCAGGGAAATGAATTCATCAGGAAAGCTGGAAACTTTGGCCAAGCTCGCTTTACCATGCGTCGTACTGTGAAGAGTGCTCCTGAAAGCATTTGGTA	*	AS:i:145	XS:i:0	XF:i:3	XE:i:4	XN:i:0
Ps_contig_mira-ass_25785	16	Ps_Ran1	209	214	178M1I3M2I27M	*	0	0	CTGGTCAAGAGAAGTTTGGTGGTCTCAGAGATGGATACTATATTCATGGACAGTGTGCTATTATAATGTTTGATGTTACTGCACGGCTGACGTACAAGAATGTCCCTACTTGGCACCGTGATCTTTGCCGGGTCTGTGAAAACATCCCAATTGTTCTTTGTGGAAACAAGGTTGATGTAGAAAGAAACAGGCAAGTGAAGGCAAAGCAGGT	*	AS:i:184	XS:i:0	XF:i:0	XE:i:5	XN:i:0
Ps_contig_mira-ass_25808	16	Ps_Lhcb2	522	227	11S41M1D15M1D219M2S	*	0	0	TGGTATCAACGCAGAGTTGGAGGAGGACCCCTCGGCGAAGGACTAGACCCACTTACCCTGGTGGTGCTTTGACCCTCTTGGCCTTGCTGATGACCCTGATTCATTTGCAGAGTTGAAGGTCAAGGAACTCAAGAATGGTCGGCTGGCTATGTTCTCCATGTTTGGTTTCTTTGTTCAAGCCATTGTTACTGGCAAGGGCCCTATTCAGAACCTTTATGACCATGTTGCTGACCCTGTCGCGAACAACGCATGGGCTTTTGCTACTAACTTTGTCCCCGGACAATGAGA	*	AS:i:257	XS:i:0	XF:i:0	XE:i:6	XN:i:0
Ps_contig_mira-ass_25823	16	Ps_Lhcb1	24	242	2S11M1I227M2I221M4S	*	0	0	CCCTCTTCCCCAACCCTTGACTGGCAAGCCAGTCAAGCTGAACCCATCAAGCCAAGAATTGGGAGGTGCAAGGTTCACCATGAGGAAGTCTGCTACCACCAAGAAAGTAGCCTCCTCTGGAAGCCCATGGTACGGACCAGACCGTGTTAAGTACTTAGGCCCATTCTCCGGTGAGTCTCCATCCTACTTGACTGGAGAGTTCCCCGGTGACTACGGTTGGGACACTGCCGGACTCTCTGCTAGAACCCAGAGACATTCTCCAAGAACCGTGAGCTTGAAGTCATCCACTCCAGATGGGCTATGTTGGGTGCCTTGGGATGTGTCTTCCCAGAGCTTTTGTCTCGCAACGGTGTTAAATTCGGTGAAGCTGTGTGGTTCAAGGCAGGATCTCAAATCTTTAGCGAGGGTGGACTTGACTACTTGGGCAACCCAAGCTTGGTTCATGCACAAAGCATCCTTGCCATATGG	*	AS:i:423	XS:i:0	XF:i:0	XE:i:10	XN:i:0
Ps_contig_mira-ass_25841	0	Ps_Lhcb2	1	199	66S141M1I13M	*	0	0	GACAACAACATTTGCTAGTAGCATCGAAGAGAACAACATCAAAGTGCAAGGAGTCTCAACGCCCTCATGGCCACCTCTGCTATCCAACGATCAGCTTTCACTGGTAAGACTGGTTTGAGGCAGGGAAATGAATTCATCAGGAAAGCTGGAAACTTTGGCCAAGCTCGCTTTACCATGCGTCGTACTGTGAAGAGTGCTCCTGAAAGCTATTTGGTATGGTC	*	AS:i:139	XS:i:0	XF:i:3	XE:i:3	XN:i:0
Ps_contig_mira-ass_25849	0	Ps_Lhcb1	10	186	109S129M21S	*	0	0	AAGCAGTGTTATCAACGCAGGAGTACGTCGGGGACCATTCATAAGAGTACAATTATCAAAAGCATAACAAACCTTTTCAATTTCCTTGCAATAAACAATGGCCGCATCATCATCCATGGCTCTCTCTTCCCCAACCTTGGCTGGCAAGCCAGTCAAGCTGATCCCATCAAGCCAAGAATTGGGAGGTGCAAGGTTCACCATGAGGAAGTCTGCTACCACCAAGAAAGTAGCCTCCTCTAGTACGCCCATCGGGTACCGG	*	AS:i:117	XS:i:0	XF:i:3	XE:i:3	XN:i:0
Ps_contig_mira-ass_25866	0	Ps_Lhcb1	391	222	4S239M1D10M1D47M1D20M23S	*	0	0	TGTGTGGTTCAAGGCAGGATCTCAAATCTTTAGCGAGGGTGGACTTGACTACTTGGGCAACCCAAGCTTGGTTCATGCACAAAGCATCCTTGCCATATGGGCCACTCAGGTTATCTTGATGGGAGCTGTTGAAGGTTACCGTATTGCCGGTGGCCCTCTTGGTGAGGTTGTTGACCCACTTTACCCAGGTGGTAGCTTTGACCCATTGGGCTTAGCTGACGACCCAGAAGCATTCGCAGAATTGAGGTGAAGGACTGAAGAACGGTAGATTAGCTATGTTCTCAATGTTTGGATTCTTTGTCAAGCTATTGGGAYCGGAASSCSKKGAAAWCGGGGTTAACCG	*	AS:i:235	XS:i:0	XF:i:0	XE:i:5	XN:i:0
Ps_contig_mira-ass_25893	0	Ps_Lhcb1	241	237	423M	*	0	0	GACACTGCCGGACTCTCTGCTGACCCAGAGACATTCTCCAAGAACCGTGAGCTTGAAGTCATCCACTCCAGATGGGCTATGTTGGGTGCCTTGGGATGTGTCTTCCCAGAGCTTTTGTCTCGCAACGGTGTTAAATTCGGTGAAGCTGTGTGGTTCAAGGCAGGATCTCAAATCTTTAGCGAGGGTGGACTTGACTACTTGGGCAACCCGAGCTTGGTTCATGCACAAAGCATCCTTGCCATATGGGCCACTCAGGTTATCTTGATGGGAGCTGTTGAAGGTTACCGTATTGCCGGTGGCCCTCTTGGTGAGGTTGTTGACCCACTTTACCCAGGTGGTAGCTTTGACCCATTGGGCTTAGCTGACGACCCAGAAGCATTCGCAGAATTGAAGGTGAAGGAACTGAAGAACGGTAGATTAGCT	*	AS:i:359	XS:i:0	XF:i:0	XE:i:9	XN:i:0
Ps_contig_mira-ass_25925	0	Ps_Lhcb1	631	151	2S171M58S	*	0	0	TGAAGGTGAAAGAACTGAAGAATGGTAGGTTAGCGATGTTCTCAATGTTTGGATTCTTCGTTCAAGCTATTGTAACAGGAAGAGGACCTATAGAAAATCTTGCTGACCACCTGGCTGATCCAGTTAACAACAATGCTTGGGCATATGCCACAAACTTTGCTCCTGGAAAGTGAGAGAAATAAACAATGATAAGTGACTAACTTTGTAAAATATATGGTGCATTAAGAGACG	*	AS:i:75	XS:i:0	XF:i:3	XE:i:2	XN:i:0
Ps_contig_mira-ass_25986	16	Ps_Lhcb1	129	206	23S19M1I8M1I117M1I69M1I3M1I37M3S	*	0	0	CTGCTACCACCCAACGAAAAGTAAGCCTCCTCTAGTAGCCCACTGGTACGGCCCCAGACCGTGTTAAGTACCTAGGCCCATTCTCCGGTGAGTCTCCATCATACTTGACCGGAGAGTTCCCAGGTGACTACGGTTGGGACACTGCTGGACTTTCTGCCGATCCAGAGACTATTTGCCAAGAACCGTGAGCTTGAAGTTATCCACTCCAGATGGGCTATGTTGGGTGCTTTGGGATGTGTACTTACCCAGAGCTTTTGTCTCGCAACGGTGTTAAATTCGGTTGA	*	AS:i:162	XS:i:0	XF:i:3	XE:i:2	XN:i:0
Ps_contig_mira-ass_25988	0	Ps_Lhcb1	488	224	314M177S	*	0	0	CCACTCAGGTTATCTTGATGGGAGCTGTTGAAGGTTACCGTATTGCCGGTGGCCCTCTTGGTGAGGTTGTTGACCCACTTTACCCAGGTGGTAGCTTTGACCCATTGGGCTTAGCTGACGACCCAGAAGCATTCGCAGAATTGAAGGTGAAGGAACTCAAGAACGGTAGATTAGCTATGTTCTCTATGTTTGGATTCTTTGTTCAGGCTATTGTGACCGGAAAGGGACCTTTGGAGAATCTTGCTGATCATCTTTCCGACCCAGTTAACAACAATGCATGGTCATATGCCACCAACTTTGTTCCCGGAAAGTGAGTCGTCGTATTGTGTTTTTGTGAAGAGRTCATTTTAATGTATTTCTCATTGTGAATTTATTATCATGTTTGTATGCAACTGAATGTTAGTGTTTTTTTTCAGTGTTTATTTGTTCTCTATTCCAATTCCCAGCACTAGCTTTCATATAATAAATATGATGTATGCCACCAAAATTAG	*	AS:i:262	XS:i:0	XF:i:0	XE:i:6	XN:i:0
Ps_contig_mira-ass_26129	0	Ps_Lhcb1	471	224	19S17M1D51M1D83M1I177M110S	*	0	0	CGTTATTGTCTACAAAAGACATCCTTGCCATATGGGCACTCAGGTTATCTTGATGGGAGCTGTTGAAGGTTACCGTATTGCCGGTGGCCTCTTGGTGAGGTTGTTGACCCACTTTACCCAGGTGGTAGCTTTGACCCATTGGGCTTAGCTGACGACCCAGAAGCATTCGCTAGAATTGAAGGTGAAGGAACTGAAGAACGGTAGATTAGCTATGTTCTCAATGTTTGGATTCTTTGTTCAAGCCATTGTGACCGGAAAGGGACCTTTGGAGAATCTTGCTGATCATCTTTCCGACCCAGTTAACAACAATGCATGGTCATATGCCACCAACTTTGTTCCCGGAAAGTGCGTCGTCGTATTGTGTTTTTGTGAAGAGGTCATTTTAATGTATTTCTCATTGTGAATTTTATTATCATGTTTGTATGCAACTGAATGTTAGTGTTTTTTTCTAGTAGTTT	*	AS:i:259	XS:i:0	XF:i:0	XE:i:6	XN:i:0
Ps_contig_mira-ass_26138	0	Ps_Lhcb1	622	75	5S180M83S	*	0	0	ATAACGCAGAGTTGAAGGTGAAAGAACTGAAGAATGGTAGGTTAGCGATGTTCTCAATGTTTGGATTCTTCGTTCAAGCTATTGTAACAGGAAAAGGACCTATAGAAAATCCTGCTGACCACCTGGCTGATCCAGTTAACAACAATGCATGGGCATATGCCACAAACTTTGCCCCTGGAAAGTGAGAGGAAAATAAACAATGATAAGTGACTAACTTGATTATCGCCACAATGTGTGAATTTCTTANCCAATATACTTTGTAAATATA	*	AS:i:76	XS:i:0	XF:i:1	XE:i:2	XN:i:0
Ps_contig_mira-ass_26166	0	Ps_Lhcb1	10	205	77S143M1I21M2I6M1I56M	*	0	0	GACCATTCATAAGAGTACAATTATCAAAAGCATAACAAACCTTTTCAATTTCCTTGCAATAAACAATGGCCGCATCATCATCCATGGCTCTCCCTTCCCCAACCTTGGCTGGCAAGCCAGTCAAGCTGATCCCATCAAGCCAAGAATTGGGAGGTGCAAGGTTCACCATGAGGAAGTCTGCTACCACCAAGAAAGTAGCCTCCTCTAGTAGCCCATGGTACCGGCCCAGACCGTGTTAAGTAACCTAAGGACCCATTCTCCGGTGAGTCTCCATCATACTTGACCGGAGAGTTCCCAGGTGACTACG	*	AS:i:159	XS:i:0	XF:i:3	XE:i:4	XN:i:0
Ps_contig_mira-ass_26173	16	Ps_Lhcb1	180	224	1S256M	*	0	0	TCCCATTCTCCGGTGAGTCTCCATCCTACTTGACTGGAGAGTTCCCCGGTGACTACGGTTGGTACACTGCCGGACTCTCTGCTGACCCAGAGACATTCTCCAAGAACCGTGAGCTTGAAGTCATCCACTCCAGATGGGCTATGTTGGGTGCCTTGGGATGTGTCTTCCCAGAGCTTTTGTCTCGCAACGGTGTTAAATTCGGTGAAGCTGTGAGGTTCAAGGCAGGATCTCAAATCTTTAGCGAGGGTGGACTTGAC	*	AS:i:240	XS:i:0	XF:i:0	XE:i:6	XN:i:0
Ps_contig_mira-ass_26193	0	Ps_Lhcb1	631	205	4S31M1I140M110S	*	0	0	ATTGAAGGTGAAGGAACTGAAGAACGGTAGATTAGTCTATGTTCTCAATGTTTGGATTCTTTGTTCAAGCTATTGTGACCGGAAAGGGACCTTTGGAGAATCTTGCTGATCATCTTTCCGACCCAGTTAACAACAATGCATGGTCATATGCCACCAACTTTGTTCCCGGAAAGTGAGTCGTCGTATTGTGTTTTTGTGAAGAGGTCATTTTAATGTATTTCCCATTGTGAATTTATTATCATGTTTGTATGCAACTGAATGTTTAGTTGYTTTTTTCAGTAAGTTT	*	AS:i:160	XS:i:0	XF:i:3	XE:i:4	XN:i:0
Ps_contig_mira-ass_26249	16	Ps_RuBP	1	225	44S258M	*	0	0	CGGCGGCCGTCAAATCCATGACTGGATTCCCAGTGAAGAAGGTCAACACTGACATTACTTCCATTACAAGCAATGGTGGAAGAGTAAAGTGCATGCAGGTGTGGCCTCCAATTGGAAAGAAGAAGTTTGAGACTCTTTCCTATTTGCCACCATTGACGAGAGATCAATTGTTGGAAGAAGTTGAATACCTTCTGAGGAAGGGATGGGTTCCATGCTTGGAATTTGAGTTGGAGAAAGGATTTGTGTACCGTGAGCACAACAAGTCACCAGGATACTATGATGGAAGATACTGGACAATGTGG	*	AS:i:246	XS:i:0	XF:i:0	XE:i:6	XN:i:0
Ps_contig_mira-ass_26262	16	Ps_Lhcb1	2	211	78S178M	*	0	0	AGTACGCGGGGGACCATTCATAAGAATACAATTACCAAAAGCTTATCAATCTTTTCAATTTCATTGCAATACACACGATGGCCGCTTCATCCATGGCTCTCTCTTCCCCAACCTTGACTGGCAAGCCAGTCAAGCTGAACCCATCAAGCCAAGAATTGGGAGGTGCAAGGTTCACCATGAGGAAGTCTGCTACCACCAAGAAAGTAGCCTCCTCTGGAAGCCCATGGTACGGACCAGACCGTGTTAAGTACTTAGG	*	AS:i:174	XS:i:0	XF:i:0	XE:i:5	XN:i:0
Ps_contig_mira-ass_26285	0	Ps_Lhcb1	1	105	67S142M1I6M1I20M1I33M	*	0	0	GGACCATTCATAAGAATACAATTATCAAAAGCTTATCAATCTTTTCAATTTCATTGCAATACGCACGATGGCCGCTTCATCCATGGCTCTCTCTTCCCCAACCTTGACTGGCAAGCCAGTCAAGCTGAACCCATCAAGCCAAGAATTGGGAGGTGCAAGGTTCACCATGAGGAAGTCTGCTACCACCAAGAAAGTAGCCTCCTCTGGAACGCCCATMGGTACGGRCCAGACCGTGTTAAAGTACTTAGGCCCATTCTCCGGTGAGTCTCCA	*	AS:i:172	XS:i:0	XF:i:2	XE:i:4	XN:i:0
Ps_contig_mira-ass_26297	16	Ps_Lhcb1	2	238	33S377M1I30M66S	*	0	0	CAATCTTTTCTAATTTCATTGCAATACACACGATGGCCGCTTCATCCATGGCTCTCTCTTCCCCAACCTTGACTGGCAAGCMASTCAAGCTGAMCCCATCAAGCCAAGAATTGGGAGGTGCAAGGTTCACCATGAGGAAGTCTGCTACCACCAAGAAAGTAGCCTCCTCTGGAAGCCCATGGTACGGACCAGACCGCGTTAAGTACTTAGGCCCATTCTCCGGTGAGTCTCCATCCTACTTGACTGGAGAGTTCCCCGGTGACTACGGTTGGGACACTGCCGGACTCTCTGCTGACCCAGAGACATTCTCCAAGAACCGTGAGCTTGAAGTCATCCACTCCAGATGGGCTATGTTGGGTGCCTTGGGATGTGTCTTCCCAGAGCTTTTGTCTCGCAACGGTGTTAAATTCGGGTGAAGCTGTGTGGTTCAAGGCAGGATCTACAAATTCTTTAGGCGGAGGGGTGACTTGACTACTGGCAACCAGCTTGGTCATGCAACAAAGCATT	*	AS:i:376	XS:i:0	XF:i:0	XE:i:8	XN:i:0
Ps_contig_mira-ass_26300	0	Ps_Lhcb2	540	222	228M1D14M70S	*	0	0	CCTCGGCGAAGGACTAGACCCACTTTACCCTGGTGGTGCTTTTGACCCTCTTGGCCTTGCTGATGACCCTGATTCATTTGCAGAGTTGAAGGTCAAGGAACTCAAGAATGGTCGGCTGGCTATGTTCTCCATGTTTGGTTTCTTTGTTCAAGCCATTGTTACTGGCAAGGGCCCTATTCAGAACCTTTATGACCATGTTGCTGACCCTGTCGCGAACAACGCATGGGCTTTGCTACTAACTTGTCCCGGACAATGAGAATGTTGTCTCTTCAGCTACATTCTTCTGCCTCCCTATTTTCTATTTCTTGGTTT	*	AS:i:235	XS:i:0	XF:i:0	XE:i:6	XN:i:0
Ps_contig_mira-ass_26301	0	Ps_Lhcb1	622	29	12S180M68S	*	0	0	AGTGGTATCAACGCAGAGTTGAAGGTGAAAGAACTGAAGAGTGGTAGGTTAGCGATGTTCTCAATGTTTGGATTCTTCGTTCAAGCTATTGTAACAGGAAAAGGACCAATAGAAAATCTTGCTGACCACCTGGCTGATCCAGTKAACAACAATGCATGGGCATATGCCACAAACTTTGCCCCTGGAAAGTGAGAGGAAAATARACAATGATAAGTGACTAACTTGATTATCGCCACAATGTGTGAATTTCTTATCCAATA	*	AS:i:72	XS:i:0	XF:i:3	XE:i:1	XN:i:0
Ps_contig_mira-ass_26307	16	Ps_Lhcb2	10	224	64S13M1I68M2I174M1I5M1I5M2I17M1I28M	*	0	0	GTCTAGTAGCATCGAGAGAANAACATCAAAGTGCAAGGAAGGTCTCAACGCCCTCCATGGCACCTCTGCTATCCAACAAATCAGCTTTCACTGGTAAGACTGGTTTGAGGCAGGGAAATGAATTCATCAGGAAAGCTGGAAACTTTTGGTCCAAGCTCGCTTTACCATGCGTCGTACTGTGAAGAGTGCTCCTGAAAGCATTTGGTATGGTCCTGACCGTCCCAAGTACTTGGGTCCATTCTCTGAACAAATTCCATCCTACCTGACTGGTGAATTTCCTGGTGACTATGGATGGGACACAGCTGGATTATCAGCTGACCCTAGAAACTATTTGACAAAGGAACCGTGAGCTTAGAAGTAATTCACAGCAGATGGGCTATGC	*	AS:i:256	XS:i:0	XF:i:0	XE:i:5	XN:i:0
Ps_contig_mira-ass_26337	16	Ps_Lhcb1	103	233	44M2I82M1I44M1I197M	*	0	0	AGGAAGTCTGCTACCACCAAGAAAGTAGCTTCCTCTGGAAGCCCGACTGGTACGGACCAGACCGTGTTAAGTACTTAGGCCCATTCTCCGGTGAGTCTCCATCCTACTTGACTGGAGAGTTCCCCGGTCGACTACGGTTGGGACACTGCCGGACTCTCTGCTGACCCAGAGACTATTCTCCAAGAACCGTGAGCTTGAAGTCATCCACTCCAGATGGGCTATGTTGGGTGCTTTGGGATGTGTCTTCCCAGAGCTTTTGTCTCGCAACGGTGTTAAATTCGGTGAAGCTGTGTGGTTCAAGGCAGGATCTCAAATCTTTAGTGAGGGTGGACTTGATTACTTGGGCAACCCAAGCTTGGTCCATGCTCAAA	*	AS:i:324	XS:i:0	XF:i:0	XE:i:9	XN:i:0
Ps_contig_mira-ass_26366	16	Ps_Lhcb1	101	226	44S9M1I27M1I248M	*	0	0	AAGACCAACGAAATTAGGGTAGGGTAGGCAAGGTTACGACCAACTGAGGAAGTACTGCTACCACCAAGAAAGTAGCCTCCTCCTGGAAGCCCATGGTACGGACCAGACCGTGCTAAGTACTTAGGCCCATTCTCCGGTGAGTCTCCATCCTACTTGACTGGAGAGTTCCCCGGTGACTACGGTTGGGACACTGCCGGACTCTCTGCTGACCCAGAGACATTCTCCAAGAACCGTGAGCTTGAAGTCATCCACTCCAGATGGGCTATGTTGGGTGCCTTGGGATGTGTCTTCCCAGAGCTTTTGTCTCGCAACGGTGTTAAATTCGGTGAA	*	AS:i:262	XS:i:0	XF:i:0	XE:i:6	XN:i:0
Ps_contig_mira-ass_26390	0	Ps_Lhcb1	631	29	3S171M51S	*	0	0	TGTAAGGTGAAAGAACTGAAGAATGGTAGGTTAGCGATGTTCTCAATGTTTGGATTCTTCGTTCAAGCTATTGTAACAGGAAAAGGACCAATAGAAAATCTTGCTGACCACCTGGCTGATCCAGTGAACAACAATGCATGGGCATATGCCACAAACTTTGCCCCTGGAAAGTGAGAGAAATAGACAATGATAAGTGACTAACTTGTATTATCGCCACATGTGTAG	*	AS:i:71	XS:i:0	XF:i:3	XE:i:1	XN:i:0
Ps_contig_mira-ass_26421	0	Ps_Lhcb1	622	11	16S105M1I61M142S	*	0	0	AAGCAGTAGGATCAACGCAGAGTTGAAGGTGAAAGAACTGAAGAATGGTAGGTTAGCGATGTTCTCAATGTTTGGATTCTTCGTTCAAGCTATTGTAACAGGAAAAGGACCAATAGAAAATACTTGCTGACCACCTGGCTGATCCAGTGAACAACAATGCATGGGCATATGCCACAAACTTTGCCCCTCGGAAAGTGAGAGAAATAGACAATGATAAGTGACTAACTTGATTATCGCCACAATGTGTGAATATAATTTGTAAAATATATGGTGCATTAAGAGACTGAAATGAATGTGAATGATGATCATGAATGTTATCAGATCC	*	AS:i:63	XS:i:36	XF:i:1	XE:i:1	XN:i:0
Ps_contig_mira-ass_26510	0	Ps_Lhcb1	2	231	98S326M	*	0	0	AAGCAGTAGGTAATACAACGCAGAGTCGGGGGACCATTCATAAGAATACAATTATCAAAAGCTTATCAATCTTTTCAATTTCATTGCAATACACACGATGGCCGCTTCATCCATGGCTCTCTCTTCCCCAACCTTGACTGGCAAGCCAGTCAAGCTGAACCCATCAAGCCAAGAATTGGGAGGTGCAAGGTTCACCATGAGGAAGTCTGTTACCACCAAGAAAGTAGCCTCCTCTGGAAGCCCATGGTACGGACCAGACCGTGTTAAGTACTTAGGCCCATTCTCCGGTGAGTCTCCATCMTACTTGACYGGAGAGTTCCCMGGTGACTACGGTTGGGACACTGCYGGACTCTCTGCTGACCCAGAGACATTCTCCAAGAACCGTGAGCTTGAAGTCATCCACTCCAGATGGGCTATGTTGGGT	*	AS:i:302	XS:i:0	XF:i:0	XE:i:8	XN:i:0
Ps_contig_mira-ass_26550	0	Ps_Lhcb1	1	98	75S78M1I64M1I6M1I4M1I13M4S	*	0	0	ACGTCGGGGGACCATTCATAAGAATACAATTATCAAAAGCTTATCAATCTTTTCAATTTCATTGCAATACACACGATGGCCGCTTCATCCATGGCTCTCTCTTCCCCAACCTTGACTGGCAAGCCAGTCAAGCTGAACCCATCAAGCCAAGAAGTTGGGAGGTGCAAGGTTCACCATGAGGAAGTCTGCTACCACCAAGAAAGTAGCCTCCTCTGGAACGCCCATGGGTACCGGACCAGACCGTTAGG	*	AS:i:133	XS:i:0	XF:i:2	XE:i:3	XN:i:0
Ps_contig_mira-ass_26591	16	Ps_Lhcb1	72	224	1S228M2I28M	*	0	0	CCCAAGAATTGGGAGGTGCAAGGTTCACCATGAGGAAGTCTGCTACCACCAAGAAAGTAGCCTCCTCTGGAAGCCCATGGTACGGACCAGACCGTGTTAAGTACTTAGGCCCATTCTCCGGTGAGTCTCCATCCTACTTGACTGGAGAGTTCCCCGGTGACTACGGTTGGGACACTGCCGGACTCTCTGCTGACCCAGAGACATTCTCCAAGAACCGTGAGCTTGAAGTACAATCCACTCCAGATGGGCTATGTTGGGT	*	AS:i:243	XS:i:0	XF:i:0	XE:i:6	XN:i:0
Ps_contig_mira-ass_26618	0	Ps_Lhcb1	473	227	317M6S	*	0	0	TCCTTGCCATATGGGCCACTCAGGTTATCTTGATGGGAGCTGTTGAAGGTTACCGTATTGCCGGTGGCCCTCTTGGTGAGGTTGTCGACCCACTTTACCCAGGTGGTAGCTTTGACCCATTGGGCTTAGCTGACGACCCAGAAGCATTCGCAGAATTGAAGGTGAAGGAACTGAAGAACGGTAGATTAGCTATGTTCTCAATGTTTGGATTCTTTGTTCAAGCTATTGTGACCGGAAAGGGACCTTTGGAGAATCTTGCTGATCATCTTTCCGACCCAGTTAGCAACAATGCATGGTCATATGCCACCAACTTTGTTACCCGG	*	AS:i:265	XS:i:0	XF:i:0	XE:i:7	XN:i:0
Ps_contig_mira-ass_26619	16	Ps_Lhcb1	88	239	7S15M1D125M1I167M2I141M22S	*	0	0	GGAGGTGGCAAGGTTCACCATNGGAAGTCTGCTACCACCAMGAAAGTAGCCTCCTCTGGAAGCCCATGGTACGGACCAGACCGTGTTAAGTACTTAGGCCCATTCTCCGGTGAGTCTCCGTCCTACTTGACTGGAGAGTTCCCCGGTCGACTACGGTTGGGACACTGCCGGACTCTCTGCTGACCCAGAGACATTCTCCAAGAACCGTGAGCTTGAAGTCATCCACTCCAGATGGGCTATGTTGGGTGCTTTGGGATGTGTCTTCCCAGAGCTTTTGTCTCGCAACGGTGTTAAATTCGGTGAAGCTGTGTGGTTACAAAGGCAGGATCTCAAATCTTTAGCGAGGGTGGACTTGACTACTTGGGTAACCCAAGCTTGGTYCATGCACAAAGCATCCTTGCCATATGGGCCACTCAGGTTATCTTGATGGGAGCTGTTGAAGGTTACCGTATTGCCGGGTTGGGTCCCCTTCTTTGGGTT	*	AS:i:397	XS:i:0	XF:i:0	XE:i:9	XN:i:0
Ps_contig_mira-ass_26623	0	Ps_Lhcb1	631	151	2S171M58S	*	0	0	TGAAGGTGAAAGAACTGAAGAATGGTAGGTTAGCGATGTTCTCAATGTTTGGATTCTTCGCTCAAGCTATTGTAACAGGAAAAGGACCTATAGAAAATCTTGCTGACCACCTGGCTGATCCAGTTAACAACAATGCATGGGCATATGCCACAAACTTTGCCCCTGGAAAGTGAGAGGAAAATAAACAATGATAAGTGACTAACTTGATTATCGCCACAATGTGTGTAATTT	*	AS:i:75	XS:i:0	XF:i:3	XE:i:2	XN:i:0
Ps_contig_mira-ass_26627	16	Ps_Lhcb1	229	237	3S224M1I26M1I184M1I22M	*	0	0	CCGGACTACGGTTGGGACACTGCCGGACTCTCTGCTGACCCAGAGACATTCTCCAAGAACCGTGAGCTTGAAGTCATCCACTCCAGATGGGCTATGTTGGGTGCCTTGGGATGTGTCTTCCCAGAGCTTTTGTCTCGCAACGGTGTTAAATTCGGTGAAGCTGTGTGGTTCAAGGCAGGATCTCAAATCTTTAGCGAGGGTGGACTTGACTACTTGGGCAACCCAAGACTTGGTTCATGCACAAAGCATCCTTGACCATATGGGCCACTCAGGTTATCTTGATGGGAGCTGTTGAAGGTTACCGTATTGCCGGTGGCCCTCTTGKTGAGGTTGTTGACCCACTTTACCCAGGTGGTAGCTTTGACCCATTGGGCTTAGCTGACGACCCAGAAGCATTCGCAGAATTGAAGGTGAAGGAACTGAAGAACGGTAGATCAGCTTATGTTCTCAATGTTTGGATTC	*	AS:i:371	XS:i:0	XF:i:0	XE:i:8	XN:i:0
Ps_contig_mira-ass_26635	0	Ps_Lhcb1	631	30	3S171M62S	*	0	0	TGTAAGGTGAAAGAACTGAAGAATGGTAGGTTAGCGATGTCCTCAATGTTTGGATTCTTCGTTCAAGCTATTGTAACAGGAAAAGGACCTATAGAAAATCTTGCTGACCACCTGGCTGATCCAGTTAACAACAATGCATGGGCATATGCCACAAACTTTGCCCCTGGAAAGTGAGAGGAAAATAAACAATGATAAGTGACTAACTTGATTATCGCCACAATGTGTGAATTTACTTA	*	AS:i:75	XS:i:0	XF:i:3	XE:i:1	XN:i:0
Ps_contig_mira-ass_26644	0	Ps_Lhcb2	1	201	74S152M	*	0	0	ACGTCGGGGACAACAACATTTGCTAGTAGCATCGAAGAGAACAACATCAAAGTGCAAGGAGTCTCAACGCCCTCATGGCCACCTCTGCTATCCAACAATCAGCTTTCACTGGTAAGACTGGTTTGAGGCAGGGAAATGAATTCATCAGGAAAGCTGGAAACTTTGGCCAAGCTCACTTTACCATGCGTCGTACTGTGAAGAGTGCTCCTGAAAGCATTTGGTATGG	*	AS:i:144	XS:i:0	XF:i:3	XE:i:4	XN:i:0
Ps_contig_mira-ass_26648	0	Ps_Lhcb2	1	206	85S164M	*	0	0	TCAACGCAGAGTACGCGGGGACAACAACATTTGCTAGTAGCATCGAAGAGAACAACATCAAAGTGCAAGGAGTCTCAACGCCCTCATGGCCACCTCTGTTATCCAACAATCAGCTTTCACTGGTAAGACTGGTTTGAGGCAGGGAAATGAATTCATCAGGAAAGCTGGAAACTTTGGCCAAGCTCGCTTTACCATGCGTCGTACTGTGAAGAGTGCTCCTGAAAGCATTTGGTATGGTCCTGACCGTCC	*	AS:i:156	XS:i:0	XF:i:3	XE:i:4	XN:i:0
Ps_contig_mira-ass_26649	16	Ps_Ran1	209	218	208M	*	0	0	CTGGTCAAGAGAAGTTTGGTGGTCTCAGAGATGGATACTATATTCATGGACAGTGTGCTATTATAATGTTTGATGTTACTGCACGGCTGACGTACAAGAATGTCCCTACTTGGGACCGTGATCTTTGCCGGGTCTGTGAAAACATCCCAATTGTTCTTTGTGGAAACAAGGTTGATGTGAAGAACAGGCAAGTGAAGGCAAAGCAGGT	*	AS:i:200	XS:i:0	XF:i:0	XE:i:5	XN:i:0
Ps_contig_mira-ass_26658	16	Ps_Lhcb1	129	238	24S100M1I15M1I311M3S	*	0	0	CGTGCTACCACCCAACGAAAAGTAAGCCTCCTCTRGWAGCCCATGGTACGGMCCAGACCGYGTTAAGTACTTAGGCCCATTCTCCGGTGAGTCTCCGTCCTACTTGACTGGAGAGTTCCCCGGTCGACTACGGTTGGGACGACTGCCGGACTCTCTGCTGACCCAGAGACATTCTCCAAGAACCGTGAGCTTGAAGTCATCCACTCCAGATGGGCTATGTTGGGTGCTTTGGGATGTGTCTTCCCAGAGCTTTTGTCTCGCAACGGTGTTAAATTCGGTGAAGCTGTGTGGTTCAAGGCAGGATCTCAAATCTTTAGCGAGGGTGGACTTGACTACTTGGGTAACCCAAGCTTGGTCCATGCACAAAGCATCCTTGCCATCTGGGCTACTCAAGTTATCTTGATGGGAGCTGTCGAAGGTTACCGTATTGCCGGTGGCCCTCTTGGTGAGGTGGT	*	AS:i:376	XS:i:0	XF:i:0	XE:i:9	XN:i:0
Ps_contig_mira-ass_26692	0	Ps_RuBP	242	219	195M1I20M2I8M1I30M92S	*	0	0	GATACTGGACAATGTGGAAGCTTCCTATGTTTGGTACCACTGATGCTTCTCAAGTCTTGAAGGAGCTTGATGAAGTTGTTGCCGCTTACCCTCAAGCTTTCGTTCGTATCATCGGTTTCGACAACGTTCGTCAAGTTCAATGCATCAGTTTCATTGCACACACACCAGAATCCTACTAAGTTCACTGCATTGGAGTCTTCCTATTTATATGTTATGTCTTTTTAAGTTTCCTTTTGTTGTGTTATTTTATAATTTCTTGTTTTGGTATTTCTAAATTGCTAAAGTTGGGKATGTAAGTAAGTAGTTAATGAATGATATTGGTTACTTTATACCAAAAGTAAAAAAAAAA	*	AS:i:218	XS:i:0	XF:i:0	XE:i:5	XN:i:0
Ps_contig_mira-ass_26824	0	Ps_Lhcb1	631	28	22S96M1I75M127S	*	0	0	AGTGGTATCAACGCAGAGTTGTAAGGTGAAAGAACTGAAGAATGGTAGGTTAGCGATGTTCTCAATGTTTGGATTCTTCGTTCAAGCTATTGTAACAGGAAAAGGACCTATAGAAAATACTTGCTGACCACCTGGCTGATCCAGTTAACAACAATGCATGGGCATATGCCACAAACTTTGCCCCTGGAAAGTGAGAGGAAAATAAACAATGATAAGTGACTAACTTGATTATCGCCACAATGTGTGAATTTCTTATCCAATATACTTTGTAAAATATATGGATGGTGTATTTAGAGACTGAAATGAATGTGAATGATGATC	*	AS:i:72	XS:i:0	XF:i:3	XE:i:1	XN:i:0
Ps_contig_mira-ass_26908	0	Ps_Lhcb1	631	151	3S171M60S	*	0	0	TGTAAGGTGAAAGAACTGAAGAATGGTAGGTTAGCGATGTTCTCAATGTTTGGATTCTTCGTTCAAGCTATTGCAACAGGAAAAGGACCTATAGAAAATCTTGCTGACCACCTGGCTGATCCAGTTAACAACAATGCATGGGCATATGCCACAAACTTTGCCCCTGGAAAGTGAGAGGAAAATAAACAATGATAAGTGGCTAACTTGATTATCGCCACAATGTGTGTAATTTTA	*	AS:i:75	XS:i:0	XF:i:3	XE:i:2	XN:i:0
Ps_contig_mira-ass_26910	16	Ps_Lhcb2	524	225	60M1I183M1I32M161S	*	0	0	GAGTTGGAGGAGGACCCCTCGGCGAAGGACTAGACCCACTTTACCCTGGTGGTGCTTTTGTACCCTCTTGGCCTTGCTGATGACCCTGATTCATTTGCAGAGTTGAAGGTCAAGGAACTCAAGAATGGTCGGCTGGCTATGTTCTCCATGTTTGGTTTCTTTGTTCAAGCCATTGTTACTGGCAAGGGCCCTATTCAGAACCTTTATGACCATGTTGCTGACCCTGTCGCGAACAACGCATGGGTCTTTTGCTACTAACTTTGTCCCCGGACAATGAGAATGTTGTCTCTTCAGCTACAATCTTCTGCCTYCCATTTTCATTTCTGTTGTGTTTAACTCCCATTTTCATCAATGTAAATTACTCTAGCAGAAGAACCTGTATGTGGCTGATTATATGTTAAGAAATATGGATCCAAAGAAATATTGTTTTTATAAACG	*	AS:i:257	XS:i:0	XF:i:0	XE:i:5	XN:i:0
Ps_contig_mira-ass_26912	16	Ps_Ran1	209	218	208M	*	0	0	CTGGTCAAGAGAAGTTTGGTGGTCTCAGAGATGGATACTATATTCATGGACAGTGTGTTATTATAATGTTTGATGTTACTGCACGGCTGACGTACAAGAATGTCCCTACTTGGCACCGTGATCTTTGCCGGGTCTGTGAAAACATCCCAATTGTTCTTTGTGGAAACAAGGTTGATGTGAAGAACAGGCAAGTGAAGGCAAAGCAGGT	*	AS:i:200	XS:i:0	XF:i:0	XE:i:5	XN:i:0
Ps_contig_mira-ass_26913	16	Ps_Ran1	209	218	208M	*	0	0	CTGGTCAAGAGAAGTTTGGTGGTCTCAGAGATGGATACTATATTCATGGGCAGTGTGCTATTATAATGTTTGATGTTACTGCACGGCTGACGTACAAGAATGTCCCTACTTGGCACCGTGATCTTTGCCGGGTCTGTGAAAACATCCCAATTGTTCTTTGTGGAAACAAGGTTGATGTGAAGAACAGGCAAGTGAAGGCAAAGCAGGT	*	AS:i:200	XS:i:0	XF:i:0	XE:i:6	XN:i:0
Ps_contig_mira-ass_26914	16	Ps_Ran1	209	218	208M	*	0	0	CTGGTCAAGAGAAGTTTGGTGGTCTCAGAGATGGATACTATATTCATGGACAGTGTGCTATTATAATGTTTGATGTTGCTGCACGGCTGACGTACAAGAATGTCCCTACTTGGCACCGTGATCTTTGCCGGGTCTGTGAAAACATCCCAATTGTTCTTTGTGGAAACAAGGTTGATGTGAAGAACAGGCAAGTGAAGGCAAAGCAGGT	*	AS:i:200	XS:i:0	XF:i:0	XE:i:6	XN:i:0
Ps_contig_mira-ass_26915	0	Ps_Lhcb1	231	243	302M1D6M1D20M1D8M1D113M1I117M	*	0	0	CTACGGTTGGGACACTGCYGGACTYTCTGCYGAYCCAGAGACATTYKCCAAGAACCGTGAGCTTGAAGTYATCCACTCCAGATGGGCTATGTTGGGTGCCTTGGGATGTGTCTTCCCAGAGCTTTTGTCTCGCAACGGTGTTAAATTCGGTGAAGCTGTGTGGTTCAAGGCAGGATCTCAAATCTTTAGCGAGGGTGGACTTGACTACTTGGGCAACCCAAGCTTGGTTCATGCACAAAGCATCCTTGCCATATGGGCCACTCAGGTTATCTTGATGGGAGCTGTTGAAGGTTACCGTATTGCGGTGGCCTCTTGGTGAGGTTGTTGACCACTTTACCAGGTGGTAGCTTTGACCCATTGGGCTTAGCTGACGACCCAGAAGCATTCGCAGAATTGAAGGTGAAGGAACTGAAGAACGGTAGATTAGCTATGTTCTCAATGTTTGGATTCCTTTGTTCAAGCTATTGTGACCGGAAAGGGACCTTTGGAGAATCTTGCTGATCATCTTTCCGACCCAGTTAACAACAATGCATGGTCATATGCCACCAACTTTGTTCCCGGAAAGTG	*	AS:i:455	XS:i:0	XF:i:0	XE:i:9	XN:i:0
Ps_contig_mira-ass_26930	16	Ps_Ran1	209	217	178M1I30M	*	0	0	CTGGTCAAGAGAAGTTTGGTGGTCTCAGAGATGGATACTATATTCATGGACAGTGTGCTATTATAATGTTTGATGTTACTGCACGGCTGACGTACAAGAATGTCCCTACTTGGCACCGTGATCTTTGCCGGGTCTGTGAAAACATCCCAATTGTTCTTTGTGGAAACAAGGTTGATGTAGAAGAACAGGCAAGTGAAGGCAAAGCAGGT	*	AS:i:197	XS:i:0	XF:i:0	XE:i:6	XN:i:0
Ps_contig_mira-ass_26985	0	Ps_Lhcb1	631	30	27S171M62S	*	0	0	AAGCAGTGGTATCAACGCAAGAAGTTGAAGGTGAAAGAACTGAAGAATGGTAGGTTAGCGATGTTCTCAATGTTTGGATTCTTCGTTCAAGCTATTGTAACAGGAAAAGGACCTATAGAAAATCTTGCTGACCACCTGGCTGGTCCAGTTAACAACAATGCTTGGGCATATGCCACAAACTTTGCTCCTGGAAAGTGAGAGAAATAAACAATGATAAGTGACTAACTTTGTAAAATATATGGTGCATTAAGAGACTGAAA	*	AS:i:75	XS:i:0	XF:i:3	XE:i:1	XN:i:0
Ps_contig_mira-ass_26991	0	Ps_Lhcb1	1	102	73S153M3S	*	0	0	GTCGGGGGACCATTCATAAGAATACAATTATCAAAAGCTTACCAATCTTTTCAATTTCATTGCAATACACACGATGGCCGCTTCATCCATGGCTCTCTCTTCCCCAACCTTGACTGGCAAGCCAGTCAAGCTGAACCCATCAAGCCAAGAATTGGGAGGTGCAAGGTTCACCATGAGGAAGTCTGCTACCACCAAGAAAGTAGCCTCCTCTGGAAGCCCATGGTACCGG	*	AS:i:149	XS:i:0	XF:i:2	XE:i:4	XN:i:0
Ps_contig_mira-ass_27022	16	Ps_Lhcb1	20	235	29M2I11M1I326M	*	0	0	CTCTCTCTTCCCCAACCTTGACTGGCAAGTCCTAGTCAAGCTAGAACCCATCAAGCCAAGAATTGGGAGGTGCAAGGTTCACCATGAGGAAGTCTGCTACCACCAAGAAAGTAGCCTCCTCTGGAAGCCCATGGTACGGACCAGACCGTGTTAAGTACTTAGGCCCATTCTCCGGTGAGTCTCCACCCTACTTGACTGGAGAGTTCCCCGGTGACTACGGTTGGGACACTGCCGGACTCTCTGCTGACCCAGAGACATTCTCCAAGAACCGTGAGCTTGAAGTCATCCACTCCAGATGGGCTATGTTGGGTGCCTTGGGATGTGTCTTCCCAGAGCTTTTGTCTCGCAACGGTGTTAAATTCGGTGAAG	*	AS:i:338	XS:i:0	XF:i:0	XE:i:8	XN:i:0
Ps_contig_mira-ass_27027	16	Ps_Ran1	209	218	208M	*	0	0	CTGGTCAAGAGAAGTTTGGTGGTCTCAGAGATGGATACTATATTCATGGAAAGTGTGCTATTATAATGTTTGATGTTACTGCACGGCTGACGTACAAGAATGTCCCTACTTGGCACCGTGATCTTTGCCGGGTCTGTGAAAACATCCCAATTGTTCTTTGTGGAAACAAGGTTGATGTGAAGAACAGGCAAGTGAAGGCAAAGCAGGT	*	AS:i:200	XS:i:0	XF:i:0	XE:i:6	XN:i:0
Ps_contig_mira-ass_27045	16	Ps_Lhcb1	10	233	77S337M	*	0	0	GACCATTCATAAGAGTACAATTATCAAAAGCATAACAAACCTTTTCAATTTCCTTGCAATAAACAATGGCCGCATCATCATCCATGGCTCTCTCTTCCCCAACCTTGACTGGCAAGCCAGTCAAGCTGAACCCATCAAGCCAAGAATTGGGAGGTGCAAGGTTCACCATGAGGAAGTCTGCTACCACCAGGAAAGTAGCCTCCTCTGGAAGCCCATGGTACGGACCAGACCGTGTTAAGTACTTAGGCCCATTCTCCGGTGAGTCTCCATCCTACTTGACTGGAGAGTTCCCCGGTGACTACGGTTGGGACACTGCCGGACTCTCTGCTGACCCAGAGACATTCTCCAAGAACCGTGAGCTTGAAGTCATCCACTCCAGATGGGCTATGTTGGGTGCCTTGGGATGTGTCTTCC	*	AS:i:325	XS:i:0	XF:i:0	XE:i:8	XN:i:0
Ps_contig_mira-ass_27056	0	Ps_Lhcb1	453	216	73S261M2S	*	0	0	CGTAAGGCAGGAGCTCAANACTTTTATCGAGGGTGGGACGTTTGGTACTACTTTAGGGTCGAACCCCAAAMGACTTGGTTCATGCACAAAGCATCCTTGCCATATGGGCCGCTCAGGTTATCTTGATGGGAGCTGTTGAAGGTTACCGTATTGCCGGTGGCCCTCTTGGTGAGGTTGTTGACCCACTTTACCCAGGTGGTAGCTTTGACCCATTGGGCTTAGCTGACGACCCAGAAGCATTCGCAGAATTGAAGGTGAAGGAACTGAAGAACGGTAGATTAGCTATGTTCTCAATGTTTGGATTCTTTGTTCAAGCTATTGTGACCGGAAAGGGTA	*	AS:i:205	XS:i:0	XF:i:0	XE:i:5	XN:i:0
Ps_contig_mira-ass_27089	0	Ps_Lhcb1	574	213	4S228M108S	*	0	0	CCCAGGTGGTAGCTTTGACCCATTGGGCTTAGCTGACGACCCAGAAGCATTCGCAGAATTGAAGGTGAAGGAACTGAAGAACGGTAGATTAGCTATGTTCTCAATGTTTGGATTCTTTGTTCAAGCTATTGTGACCGGAAAGGGACCTTTGGAGAATCTTGCTGATCATCTTTCCGACCCAGTTAACAACAATGCATGGCCATATGCCACCAACTTTGTTCCCGGAAAGTGAGTCGTCGTATTGTGTTTTTGTGAAGAGGTCATTTTAATATATTTCCCATTGTGAATTTATTATCATGTTTGTATGCAACTGAATGTTAGTGTTTTTTTTCAGTAGTTT	*	AS:i:192	XS:i:0	XF:i:0	XE:i:5	XN:i:0
Ps_contig_mira-ass_27114	16	Ps_Ran1	209	218	208M	*	0	0	CTGGTCAAGAGAAGTTTGGTGGTCTCAGAGATGGATACTATATTCATGGACAGTGTGCTATTATAATGTTTGATGTTACTGCACGGCTGACGTACAAGAATGTCCCTACTTGGCACCGTGATCTTTGCCGGGTCTGTGAAAACATCCCAATTGTTCTTTGTGGAAACAAGGTTGATGTGAAGAACAGGGAAGTGAAGGCAAAGCAGGT	*	AS:i:200	XS:i:0	XF:i:0	XE:i:5	XN:i:0
Ps_contig_mira-ass_27120	0	Ps_Lhcb1	589	208	33M2I180M55S	*	0	0	CCATTGGGCTTAGCTGACGACCCAGAAGCATTTCGTCAGAATTGAAGGTGAAGGAACTSAAGAACGGTAGATTAGCTATGTTCTCWATGTTTGGATTCTTTGTTCAAGCTATTGTGACCGGAAAGGGACCTTTGGAGAATCTTGCTGATCATCTTTCCGACCCAGTTAACAACAATGCATGGTCATATGCCACCAACTTTGTTCCCGGAAAGTGAGTCGTCGTATTGTGTTTTTGTGAAGAGGTCATTTTAATGTATTTCTCATTGTTAG	*	AS:i:168	XS:i:0	XF:i:3	XE:i:4	XN:i:0
Ps_contig_mira-ass_27125	16	Ps_Lhcb1	1	106	66S152M1I45M	*	0	0	GACCATTCATAAGAATACAATTATCAAAAGCTTATCAATCTTTTCAATTTCATTGCAATACACACGATGGCCGCTTCACCCATGGCTCTCTCTTCCCCAACCTTGACTGGCAAGCCAGTCAAGCTGAACCCATCAAGCCAAGAATTGGGAGGTGCAAGGTTCACCATGAGGAAGTCTGCTACCACCAAGAAAGTAGCCTCCTCTGGAAGCCCATGGTACCGGACCAGACCGTGTTAAGTACTTAGGCCCATTCTCCGGTGAGTC	*	AS:i:182	XS:i:0	XF:i:2	XE:i:4	XN:i:0
Ps_contig_mira-ass_27149	16	Ps_RuBP	1	203	134S145M1I26M	*	0	0	GATAACAACAATGGCTTCTATGATATCCTCTTCCGCTGTGACAACAGTCAGCCGTGCCTCTAGGGGGCGAATCCGCCGCAGTGGCTCCATTCGGCGGCCTCAAATCCATGACTGGATTCCCAGTGAAGAAGGTCAACACTGACATTACTTCCATTACAAGCAATGGTGGAAGAGTAAAGTGCATGCAGGTGTGGCCTCCAATTGGAAAGAAGAAGTTTGAGACTCTTTCCTATTTGCCACCATTGACGAGAGATCAATTGTTGAAAGAAGTTGAATACCTTTCTGAGGAAGGGATGKGTTCCATGC	*	AS:i:152	XS:i:0	XF:i:3	XE:i:4	XN:i:0
Ps_contig_mira-ass_27158	16	Ps_Lhcb1	111	223	4S231M4I34M	*	0	0	TACGTGCTACCACCAAGAAAGTAGCCTCCTCTGGAAGCCCATGGTACGGACCAGACCGTGTTAAGTACTTAGGCCCATTCTCCGGTGAGTCTCCATCCTACTTGACTGGAGAGTTCCCCGGTGACTACGGTTGGGACACTGCCGGACTCTCTGCTGACCCAGAGACATTCTCTAAGAACCGTGAGCTTGAAGTCATCCACTCCAGATGGGCTATGTTGGGTGCCTTGGGAATAGTAGTACTTCCCAGAGCTTTTGTCTCGCAACGGTGTTAAA	*	AS:i:232	XS:i:0	XF:i:0	XE:i:6	XN:i:0
Ps_contig_mira-ass_27200	16	Ps_RuBP	1	217	66S170M1I46M1D11M	*	0	0	CAATCCGCCGCAGTGGCTCCATTCGGCGGCCTCAAATCCATGACTGGATTCCCAGTGAAGAAGGTCAACACTGACATTACTTCCATTACAAGCAATGGTGGAAGAGTAAAGTGCATGCAGGTGTGGCCTCCAATTGGAAAGAAGAAGTTTGAGACTCTTTCCTATTTGCCACCATTGACGAGAGATCAATTGTTGAAAGAAGTTGAATACCTTCTGAGGAAGGGATGGGTTCCATGACTTGGAATTTGAGTTGGAGAAAGGATTTGTGTACCGTGAGCACAACAGTCACCAGGA	*	AS:i:205	XS:i:0	XF:i:0	XE:i:5	XN:i:0
Ps_contig_mira-ass_27216	16	Ps_Ran1	209	217	208M	*	0	0	CTGGTCAAGAGAAGTTTGGCGGTCTCAGAGATGGATACTATATTCATGGACAGTGTGCTATTATAATGTTTGATGTTACTGCACGGCTGACGTACAAGAATGTCCCTACTTGGCACCGTGATCTTTGCCGGGTCTGTGAAAACATCCCAATTGTTCTTTGTGGAAACAAGGTTGATGTGAAGAACGGGCAAGTGAAGGCAAAGCAGGT	*	AS:i:196	XS:i:0	XF:i:0	XE:i:5	XN:i:0
Ps_contig_mira-ass_27219	0	Ps_Lhcb1	631	151	2S171M62S	*	0	0	TGAAGGTGAAAGAACTGAAGAATGGTAGGTTAGCGATGTTCTCAATGTTTGGATTCTTCGTTCAAGCTATTGTAACAGGAAAAGGACCTATAGAAAACCTTGCTGACCACCTGGCTGATCCAGTTAACAACAATGCATGGGCATATGCCACAAACTTTGCCCCTGGAAAGTGAGAGGAAAATAAACAATGATAAGTGACTAACTTGATTATCGCCACAATGTGTGTAATTTCTTA	*	AS:i:75	XS:i:0	XF:i:3	XE:i:2	XN:i:0
Ps_contig_mira-ass_27238	16	Ps_RuBP	29	220	2S13M1D25M1D13M1D9M1D6M1D200M	*	0	0	ACATGGTGGAAGAGTAAGTGCATGCAGGTGTGGCCTCCAATGGAAAGAAGAAGTTGAGACTCTTCCTATTGCCACCATTGACGAGAGATCAATTGTTGAAAGAAGTTGAATACCTTCTGAGGAAGGGATGGGTTCCWTGCTTGGAATTTGAGTTGGAGAAAGGATTTGTGTACCGTGAGCACAACAAGTCACCAGGATACTATGATGGAAGATACTGGACAATGTGGAAGCTTCCTATGTTTGGTACCACTGATGCTTCTCAAGTCTT	*	AS:i:219	XS:i:0	XF:i:0	XE:i:5	XN:i:0
Ps_contig_mira-ass_27254	0	Ps_Lhcb1	409	223	219M2I17M1I27M74S	*	0	0	CAAATCTTTAGCGAGGGTGGACTTGACTACTTGGGCAACCCAAGCTTGGTCCATGCTCAAAGCATCCTTGCCATCTGGGCCACTCAGGTTATCTTGATGGGAGCTGTTGAAGGTTACCGTATTGCCGGTGGCCCTCTTGGTGAGGTTGTTGACCCACTTTATCCTGGTGGTAGCTTTGATCCATTAGGCTTAGCTGAAGATCCAGAAGCTTTTGCAGAAATTAAAAGGTAAAGGAACTAGAAGAACGGTAGATTAGCCATGTTCTCTATTGTTTTGGTTTTCTTTGTTCAAGCTTATTGTAACGYMGGGTAAAGGGTTCCGTTTTAGGGAACGTAACCCG	*	AS:i:239	XS:i:0	XF:i:0	XE:i:5	XN:i:0
Ps_contig_mira-ass_27294	0	Ps_Ccbp	436	240	77S410M46S	*	0	0	AAGGAGTGCANAACACAGAAGTATCAAAATAGGTTAGGAGGTTGGTACTTCTAAAAGAAACCAACGTTTGGTTTCGTAAAGCAGGATCACAGATTTTCTCAGAAGGTGGACTAGACTATTTAGGAAACCCTAACCTTGTTCATGCACAAAGTATCTTAGCAGTACTAGGTTTCCAAATTGTTCTAATGGGACTCGTCGAAGGTTTTCGCATCAACGGACTTCCCGATGTCGGAGAAGGCAATGATCTTTACCCTGGTGGGCAATACTTTGATCCTCTTGGTCTTGCCGACGATCCGGTTACTTTCGCCGAGCTTAAAGTGAAGGAGATCAAGAATGGGAGATTGGCTATGTTCTCTATGTTTGGTTTCTTTGTTCAAGCTATTGTGACTGGTAAAGGACCTTTGGAGAATCTGTTGGATCACCTTGATAACCCTGTTGCTAACAATGCTTGGGTTTATGCTACAAAGTTTGTGCCTGGTGCTTAAACTATTTTGTATTTGTTTTATTTCTTTATGATTGCATTTGTGTGAAGG	*	AS:i:410	XS:i:0	XF:i:0	XE:i:10	XN:i:0
Ps_contig_mira-ass_27314	0	Ps_Lhcb1	1	11	69S58M61S	*	0	0	AGGGACCATTCATAAGAATACAATTATCAAAAGCTTATCAATCTTTTCAATTTCATTGCAATACACACGATGGCCGCTTCATCCATGGCTCTCTCTTCCCCAACCTTGACTGGCAAGCCAGTCAAGCGACCACNANACACGAAGTDGGTGGGGTGGTCAACGGTTACGTACCACTGAGGAAGGTACTC	*	AS:i:54	XS:i:0	XF:i:2	XE:i:1	XN:i:0
Ps_contig_mira-ass_27324	0	Ps_Lhcb1	631	30	2S171M61S	*	0	0	TGAAGGTGAAAGAACTGAAGAATGGTAGGTTAGCGATGTCCTCAATGTTTGGATTCTTCGTTCAAGCTATTGTAACAGGAAAAGGACCTATAGAAAATCTTGCTGACCACCTGGCTGATCCAGTTAACAACAATGCTTGGGCATATGCCACAAACTTTGCTCCTGGAAAGTGAGAGAAGTAAACAATGATAAGTGACTAACTTTGTAAAATATATGGTGCATTAAGAGACTAAG	*	AS:i:75	XS:i:0	XF:i:3	XE:i:1	XN:i:0
Ps_contig_mira-ass_27325	0	Ps_Lhcb1	2	232	67S151M1I175M	*	0	0	GACCATTCATAAGAATACAATTATCAAAAGCTTATCAATCTTTTCAATTTCATTGCAATACACACGATGGCCGCTTCATCCATGGCTCTCTCTTCCCCAACCTTGACTGGCAAGCCAGTCAAGCTGAACCCATCAAGCCAAGAATTGGGAGGTGCAAGGTTCACCATGGGGAAGTCTGCTACCACCAAGAAAGTAGCCTCCTCTGGAAGCCCATGGTACCGGACCAGACCGTGTTAAGTACTTAGGCCCATTCTCCGGTGAGTCTCCATCCTACTTGACTGGAGAGTTCCCCGGTGACTACGGTTGGGACACTGCCGGACTCTCTGCTGACCCAGAGACATTCTCCAAGAACCGTGAGCTTGAAGTCATCCACTCCAGATGGGCTATGTTGGGT	*	AS:i:311	XS:i:0	XF:i:0	XE:i:7	XN:i:0
Ps_contig_mira-ass_27362	0	Ps_RuBP	101	224	225M1I12M1I15M1I35M71S	*	0	0	TGCCACCATTGACGAGAGATCAATTGTTGAAAGAAGTTGAATACCTTCTGAGGAAGGGATGGGTTCCATGCTTGGAATTTGAGTTGGAGAAAGGATTTGTGTACCGTGAGCACAACAAGTCACCAGGATATTATGATGGAAGATACTGGACAATGTGGAAGCTTCCTATGTTTGGTACCACTGATGCTTCTCAAGTCTTGAAGGAGCTTGATGAAGTTGTTGCCGCCTTACCCCCAAGTCTTTCGTCCGTATCATTCGGTTTCGACAACGTTCGTCAAGTTCAATGCATCTAGTTTCTATTGCGCMCACACCAACCAACCCAAGAACTTACCCTTAACTTAAAGTTTTGGTAAGTTATTTA	*	AS:i:246	XS:i:0	XF:i:0	XE:i:6	XN:i:0
Ps_contig_mira-ass_27394	0	Ps_Lhcb1	622	12	20S157M112S	*	0	0	AAAGACAAGTAGGTATCAACGCAGAGTTGAAGGTGAAAGAACTGAAGAATGGTAGGTTAGCGATGTTCTCAATGTTTGGATTCTTCGTTCAAGCTATTGTAACAGGAAAAGGACCTATAGAAAATCTTGCTGACCACCTGGCTGATCCAGTTAACAACAATGCTTGGGCATATGCCAACTAAACTTTGCCTCCGTAGGAAAGTGAGAAGAAAATAAACAATGAATAAGTGTAACTTAACTTTAGTAAAATATAGTGGGTGACTAAAGTTTAAAGGAAGTAACTTAAAGG	*	AS:i:69	XS:i:36	XF:i:1	XE:i:1	XN:i:0
Ps_contig_mira-ass_27398	16	Ps_RuBP	6	12	165S83M	*	0	0	GGTCGGGGGGCAGAAGCAAAAAGTTGAGAAGGAAAAAATGGCCTTGATTTCCTCCGCCGCAATCACCACCGTTAATCGGGCCACCCGGGCACAAACCAACTTGGTTTCATCGATCACCGGTCTCAAATCGTCGGTCGGCTATCCGGTTACCAAGAAGGCCAGCGATGACATTACCTCCTATGCAAGCAATGGTTCAAGAGTGAATTGTATGCAGGTGTGGCCACCAATTGGCAAGAAGAAGTTTGAGA	*	AS:i:39	XS:i:0	XF:i:3	XE:i:1	XN:i:0
Ps_contig_mira-ass_27402	16	Ps_Lhcb2	476	228	10S10M1I21M2I31M1D60M1I98M1I102M21S	*	0	0	CGATTCTTGTCAATCTGGGCGTACTCAGGTTGTGCTCATGGGGAGTTTGTTGAAGGCTACAGAGTTGGAGGAGGACCCTCGGCGAAGGACTAGACCCACTTTACCCTGGTGGTGCTTTTGACCCTCTTGGCCTTGTCTGATGACCCTGATTCATTTGCAGAGTTGAAGGTCAAGGAACTCAAGAATGGTCGGCTGGCTATGTTCTCCATGTTTGGTTTCTTTGTTCAAGCCATTAGTTACTGGCAAGGGCCCTATTCAGAACCTTTATGACCATGTTGCTGACCCTGTCGCGAACAACGCATGGGCTTTTGCTACTAACTTTGTCCCCGGACAATGAGAATGTTGTCTCTTCAGCTAC	*	AS:i:277	XS:i:0	XF:i:0	XE:i:5	XN:i:0
Ps_contig_mira-ass_27443	0	Ps_Lhcb1	1	101	76S148M2I4M2I22M	*	0	0	AGTACKCGGGGACCATTCATAAGAATACAATTATCAAAAGCTTATCAATCTTTTCAATTTCATTGCAATACACACGATGGCCGCCTCATCCATGGCTCTCTCTTCCCCAACCTTGACTGGCAAGCCAGTCAAGCTGAACCCATCAAGCCAAGAATTGGGAGGTGCAAGGTTCACCATGAGGAAGTCTGCTACCACCAAGAAAGTAGCCTCCTCTGGAAGCCCATCGGGTAACCGGACCAGACCGTGTTAAGTAC	*	AS:i:148	XS:i:0	XF:i:2	XE:i:3	XN:i:0
Ps_contig_mira-ass_27458	16	Ps_Lhcb1	484	225	318M110S	*	0	0	TGGGCTACTCAAGTTATCTTGATGGGAGCTGTYGAAGGTTACCGTATTGCCGGTGGCCCTCTTGGTGAGGTKGTTGACCCACTTTACCCAGGTGGTAGCTTTGACCCATTGGGCTTAGCTGACGACCCAGAAGCATTCGCAGAATTGAAGGTGAAGGAACTGAAGAACGGTAGATTAGCTATGTTCTCAATGTTTGGATTCTTTGTTCAAGCTATTGTGACCGGAAAGGGACCTTTGGGGAATCTTGCTGATCATCTTTCCGACCCAGTTAACAACAATGCATGGTCATATGCCACCAACTTTGTTCCCGGAAAGTGAGTCGTCGTATTGTGTTTTTGTGAAGAGGTCTATTTTAATGTATTTCTCATTGTGAATTTATTATCATGTTTGTATGCAACTGAATGTTAGTGTTTTTTTCAAGTAAGTTT	*	AS:i:262	XS:i:0	XF:i:0	XE:i:6	XN:i:0
Ps_contig_mira-ass_27463	0	Ps_Lhcb1	501	220	187M2I114M136S	*	0	0	CTTGATGGGAGCTGTCGAAGGTTACCGTATTGCCGGTGGCCCTCTTGGTGAGGTGGTTGACCCACTTTACCCAGGTGGTAGCTTTGACCCATTGGGCTTAGCTGACGACCCAGAAGCATTCGCAGAATTGAAGGTGAAGGAACTCAAGAACGGTAGATTAGCTATGTTCTCTATGTTTGGATTCTTTTGTTTCAAGCTATTGTGACCGGAAAGGGACCTTTGGAGAATCTTGCTGATCATCTTTCCGACCCAGTTAACAACAATGCATGGTCATATGCCACCAACTTTGTTCCCGGAAAGTGAGTCGTCGTATTGTGTTTTTGTGAAGAGGTCATTTTAATGTATTTCTCATTGTGAATTTATTATCATGTTTGTATGCAACTGAATGTTAGTTGTTTTTTTCAGTKWGTTATTTGTTCTNTATCCATTCCAGCACTAA	*	AS:i:232	XS:i:0	XF:i:3	XE:i:4	XN:i:0
Ps_contig_mira-ass_27467	0	Ps_HMG1	392	217	51S174M1I23M1I21M1I13M1I8M48S	*	0	0	TAAACCCCTAAACGACGAAAAATAAAGGGGTTTAGGGGTCGGCTGGAGTACTGAAGAAGAAGAAGAATCCGAGAAATCAGAATCTGAGGTGCATGATGAGAATGATGATGAGGAAGAAAGTGAGGAGGAGGATGATGACGAGTAGAAAATTGGATGATGATAACATTTATGTAGGATGCTATGCTGATGATTTGATCATCTTATGTAGATGATTGTCATTTTATGAATAAAAATGTCTTGCTACCCAAATTATTTTGCTGCTCTTGGCTAATTGTTTTGTCTGTTACAAAACGTAGAAATAAGTTAAAAATGGAGGGAGACTTTAAACTTTTWTTAGTTAAC	*	AS:i:207	XS:i:0	XF:i:0	XE:i:5	XN:i:0
Ps_contig_mira-ass_27472	0	Ps_Lhcb1	10	212	95S50M1I19M1I34M1I5M1I6M1D143M	*	0	0	GTCGGGGGACCATTGATAAGAATACAATTATCAAAAGCATAACAATCTTTTCAATTTCATTGCAATATACACACACGATGGCCGCATCATCATCATCATCCATGGCTCTCTCTTCTCCAACCTTGGCTGGCAAGCAACTCAAGCTCGACCCCATCAAGCCAAGAAGTTGGGAGCTGCAAGGTTCACCATGAGGAAGTCTGCCTACCAACCGAGAAGTAGCTTCCTCTGGAAGCCCATGGTACGGACCAGACCGTGTTAAGTACTTAGGCCCATTCTCCGGTGAGTCTCCATCCTACTTGACTGGAGAGTTCCCCGGTGACTACGGTTGGGACACTGCCGGACTCTCTGCTGACCCA	*	AS:i:186	XS:i:0	XF:i:3	XE:i:4	XN:i:0
Ps_contig_mira-ass_27482	16	Ps_Lhcb1	541	216	261M215S	*	0	0	CCTCTTGGTGAGGTTGTTGACCCACTTTACCCAGGTGGTAGCTTTGACCCATTGGGCTTAGCTGACGACCCAGAAGCATTCGCAGAATTGAAGGTGAAGGAACTGAAGAACGGTAGATTAGCTATGTTCTCAATGTTTGGATTCTTTGTTCAAGCTATTGTGACCGGAAAGGGACCTTTGGAGAATCTTGCTGATCATCTTTCCGACCCAGTTAACAACAATGCGTGGTCATATGCCACCAACTTTGTTCCCGGAAAGTGAGTCGTCGTATTGTGTTTTTGTGAAGAGGTCATTTTAATGTATTTCTCATTGTGAATTTATTATCATGTTTGTATGCAACTGAATGTTAGTTGTTTTTTTCTAGTGTTTATTTGTTCTCTATCACTATCCCAATTCCCAGCACTAGCTTTCATATAATAAATATAATGTATGCCACCAAAATTGAACTAATTWTTAATTTTTGTTCGACAAAAAAA	*	AS:i:217	XS:i:0	XF:i:0	XE:i:5	XN:i:0
Ps_contig_mira-ass_27483	0	Ps_Lhcb1	622	57	17S158M73S	*	0	0	AAGCAGTTGGTATCAACGCAGAGTTGAAGGTGAAAGAACTGAAGAATGGTAGGTTAGCGATGTTCTCAATGTTTGGATTCTTCGTTCAAGCTATTGTAACAGGAAAAGGACCAATAGAAAATCTTGCTGACCACCTGGCTGATCCAGTGAACAACAATGCATGGGCATATGCCACAACTTTGCCCTGGAAGTGAGAGAAATAGACAATGATAAGTGACTAACTTGATTATCGCCACAATGTGTAGTAA	*	AS:i:66	XS:i:36	XF:i:1	XE:i:2	XN:i:0
Ps_contig_mira-ass_27493	16	Ps_Lhcb1	2	233	67S326M	*	0	0	GACCATTCATAAGAATACAATTATCAAAAGCTTATCAATCTTTTCAATTTCATTGCAATACACACGATGGCCGCTTCATCCATGGCTCTCTCTTCCCCAACCTTGACTGGCAAGCCAGTCAAGCTGAACCCATCAAGCCAAGAATTGGGAGGTGCAAGGTTCACCATGAGGAAGTCTACTACCACCAAGAAAGTAGCCTCCTCTGGAAGCCCATGGTACGGACCAGACCGTGTTAAGTACTTAGGCCCATTCTCCGGTGAGTCTCCATCCTACTTGACTGGAGAGTTCCCCGGTGACTACGGTTGGGACACTGCCGGACTCTCTGCTGACCCAGAGACATTCTCCAAGAACCGTGAGCTTGAAGTCATCCACTCCAGATGGGCTATGTTGGGT	*	AS:i:318	XS:i:0	XF:i:0	XE:i:8	XN:i:0
Ps_contig_mira-ass_27509	16	Ps_Lhcb1	187	227	277M	*	0	0	TCCGGTGAGTCTCCATCCTACTTGACTGGAGAGTTCCCCGGTGACTACGGTTGGGACACTGCCGGACTCTCTGCTGACCCAGAGACATTCTCCAAGGACCGTGAGCTTGAAGTCATCCACTCCAGATGGGCTATGTTGGGTGCCTTGGGATGTGTCTTCCCAGAGCTTTTGTCTCGCAACGGTGTTAAATTCGGTGAAGCTGTGTGGTTCAAGGCAGGATCTCAAATCTTTAGCGAGGGTGGACTTGACTACTTGGGCAACCCAAGCTTGGTTCATG	*	AS:i:261	XS:i:0	XF:i:0	XE:i:6	XN:i:0
Ps_contig_mira-ass_27568	16	Ps_Ran1	209	218	208M	*	0	0	CTGGTCAAGAGAAGTTTGGTGGTCTCAGAGATGGATACTATATTCATGGACAGTGTGCTATTATAATGTTTGATGTTACTGCACGGCTGACGTACAAGAATGTCCCTACTTGGCACCGTGATCTTTGCTGGGTCTGTGAAAACATCCCAATTGTTCTTTGTGGAAACAAGGTTGATGTGAAGAACAGGCAAGTGAAGGCAAAGCAGGT	*	AS:i:200	XS:i:0	XF:i:0	XE:i:5	XN:i:0
Ps_contig_mira-ass_27578	16	Ps_Ran1	209	218	208M	*	0	0	CTGGTCAAGAGAAGTTTGGTGGTCTCAGAGATGGATACTATATTCATGGACAGTGTGCTATTATAATGTTTGATGTTACTGCACGGCTGACGTACAAGAATGTCCCTACTTGGCACCGTGATCYTTGCCGGGTCTGTGAAAACATCCCAATTGTCCTTTGTGGAAACAAGGTTGATGTGAAGAACAGGCAAGTGAAGGCAAAGCAGGT	*	AS:i:200	XS:i:0	XF:i:0	XE:i:6	XN:i:0
Ps_contig_mira-ass_27582	0	Ps_Lhcb1	631	30	2S171M64S	*	0	0	TGAAGGTGAAAGAACTGAAGAATGGTAGGTTAGCGATGTTCTCAATGTTTGGATTCTTCGTTCAAGCTATTGTAACAGGAAAAGGACCTATAGAAAATCTTGCTGACCACCTGGCTGATCCAGTTAACAACAATGCTTGGGCATACGCCACAAACTTTGCTCCTGGAAAGTGAGAGAAATAAACAATGATAAGTGACTAACTTTRGTAAAATATATGGTGCATTAAGAGACTAGAAA	*	AS:i:75	XS:i:0	XF:i:3	XE:i:1	XN:i:0
Ps_contig_mira-ass_27655	16	Ps_RuBP	1	222	59S253M	*	0	0	CGCCGCGGTGGCNCCATCGGCGGCCNCAATCCATGACTGGATCCCAGTTAAGAAGGTCRAACACTGACATTACTTCCATTACAAGCAATGGTGGAAGAGTAAAGTGCATGCAGGTGTGGCCTCCAATTGGGAAGAAGAAGTTTGAGACTCTTTCCTATTTGCCACCATTGACGAGAGATCAATTGTTGAAAGAAGTTGAATACCTTCTGAGGAAGGGATGGGTTCCATGCTTGGAATTTGAGTTGGAGAAAGGATTTGTGTACCGTGAGCACAACAAGTCACCAGGATATTATGATGGAAGATACTGGACAA	*	AS:i:237	XS:i:0	XF:i:0	XE:i:6	XN:i:0
Ps_contig_mira-ass_27703	16	Ps_Lhcb1	397	223	212M5I36M	*	0	0	AAGGCAGGATCTCAAATCTTTAGCGAGGGTGGACTTGACTACTTGGGCAACCCAAGCTTGGTCCATGCTCAAAGCATCCTTGCCATCTGGGCCACTCAGGTTATCTTGATGGGAGCTGTTGAAGGTTACCGTATTGCCGGTGGCCCTCTTGGTGAGGTTGTTGACCCACTTTATCCTGGTGGTAGCTTTGATCCATTAGGCTTAGCTGAAAAGAAATACCAGAAGCTTTTGCAGAATTAAAGGTAAAGGAACT	*	AS:i:225	XS:i:0	XF:i:0	XE:i:6	XN:i:0
Ps_contig_mira-ass_27706	16	Ps_Lhcb1	2	235	74S353M	*	0	0	CGCGGGGACCATTCATAAGAATACAATTATCAAAAGCTTATCAATCTTTTCTAATTTCATTGCAATACACACGATGGCCGCTTCATCCATGGCTCTCTCTTCCCCAACCTTGACTGGCAAGCCAGTCAAGCTGAACCCATCAAGCCAAGAATTGGGAGGTGCAAGGTTCACCATGAGGAAGTCTGCTACCACCAAGAAAGTAGCCTCCTCTGGAAGCCCGTGGTACGGACCAGACCGTGTTAAGTACTTAGGCCCATTCTCCGGTGAGTCTCCATCCTACTTGACTGGAGAGTTCCCCGGTGACTACGGTTGGGACACTGCCGGACTCTCTGCTGACCCAGAGACATTCTCCAAGAACCGTGAGCTTGAAGTCATCCACTCCAGATGGGCTATGTTGGGTGCCTTGGGATGTGTCTTCCCAGAGCTT	*	AS:i:341	XS:i:0	XF:i:0	XE:i:9	XN:i:0
Ps_contig_mira-ass_27729	0	Ps_Lhcb1	431	233	371M26S	*	0	0	TTGACTACTTGGGCAACCCAAGCTTGGTTCATGCACAAAGCATCCTTGCCATATGGGCCACTCAGGTTATCTTGATGGGAGCTGTTGAAGGTTACCGTATTGCCGGTGGCCCTCTTGGTGAGGTTGTTGACCCACTTTACCCAGGTGGTAGCTTTGACCCATTGGGCTTAGCTGACGACCCAGAAGCATTCGCAGAATTGAAGGTGAAGGAACTGAAGAACGGTAGATTAGCTATGTTCTCAATGTTTGGATTCTTTGTTCAAGCTATTGTGACCGGAAAGGGACCTTTGGAGAATCTTGCTGATCATCTTTCCGACCCAGTTAACAACAATGCATGGTCATATGCCACCAACTTTGTTCCCGGAAAGTGAGTCGTCGTATTGTTGTTTTGTGAAGG	*	AS:i:319	XS:i:0	XF:i:0	XE:i:7	XN:i:0
Ps_contig_mira-ass_27730	0	Ps_Lhcb1	470	228	4S127M2I205M28S	*	0	0	GGGGGCATCCTTGCCATATGGGCCACTCAGGTTATCTTGATGGGAGCTGTTGAAGGTTACCGTATTGCCGGTGGCCCTCTTGGTGAGGTTGTTGACCCACTTTACCCAGGTGGTAGCTTTGACCCATTGGGTCTTTAGCTGACGACCCAGAAGCATTCGCAGAATTGAAGGTGAAGGAACTGAAGAACGGTAGATTAGCTATGTTCTCAATGTTTGGATTCTTTGTTCAAGCTATTGTGACCGGAAAGGGACCTTTGGAGAATCTTGCTGATCATCTTTCCGACCCAGTTAACAACAATGCATGGTCATATGCCACCAACTTTGTTCCCGGAAAGTGAGTCGTCGTATTGTGTTTTTGTGAAGAGG	*	AS:i:275	XS:i:0	XF:i:0	XE:i:6	XN:i:0
Ps_contig_mira-ass_27735	0	Ps_Lhcb1	393	209	63S409M55S	*	0	0	TTCKSGGGACACACAAATCACAACTTCAAATATGGCCTCCTTTTATCAATCCTTACAAGTGTTGTTCAAGGCAGGATCACAAATCTTCAGTGAGGGTGGACTAGACTACTTGGGTAACCCAAGCCTTGTCCACGCACAGAGCATTCTTGCGATATGGGCGACTCAGGTTATCTTAATGGGAGCAGTGGAAGGTTACCGCATTGCCGGTGGACCTCTTGGTGAGGTGGTTGATCCATTGTACCCGGGTGGTAGCTTTGATCCATTAGGCCTTGCCGAAGATCCAGAAGCATTTGCAGAGTTGAAGGTGAAAGAACTGAAGAATGGTAGGTTAGCGATGCTCTCAATGTTTGGATTCTTCGTTCAAGCTATTGTAACAGGAAAAGGACCAATAGAAAATCTTGCTGACCACCTGGCTGATCCAGTTAACAACAATGCATGGGCATATGCCACAAACTTTGCCCCTGGAAAGTGAGAGGAAAATARACAATGATAAGTGACTAACTTGATTATCGCCACAATGTGTGTAA	*	AS:i:185	XS:i:0	XF:i:3	XE:i:4	XN:i:0
Ps_contig_mira-ass_27785	0	Ps_RuBP	258	230	236M1I9M1I56M17S	*	0	0	GAAGCTTCCTATGTTTGGTACCACTGATGCTTCTCAAGTCTTGAAGGAGCTTGATGAAGTTGTTGCCGCTTACCCTCAAGCTTTCGTTCGTATCATCGGTTTCGACAACGTTCGTCAAGTTCAATGCATCAGTTTCATTGCACACACACCAGAATCCTACTAAGTTCACTGCATTGGAGCTTCCTATTTATATGTTATGCTTTTAAGTTCCTTTTGTTGTGTATTTTTATAATTTCTTGTTTTTGGTATTTCAAATTGCAAATGGGATGTATAAGAGTTAATGAATGATATGGTTACTTTATTACCCAAAGWTAAAACTT	*	AS:i:287	XS:i:0	XF:i:0	XE:i:7	XN:i:0
Ps_contig_mira-ass_27837	0	Ps_Lhcb1	644	27	36S158M61S	*	0	0	TGGTATCAACGCAGAGTTGTAAGGTTGTAAAGAACTTGAAGAATGGTAGGTTAGCGATGTTCTCAATGTTTGGATTCTTCGTTCAAGCTATTGTAACAGGAAAAGGACCAATAGAAAATCTTGCTGACCACCTGGCTGATCCAGTGAACAACAATGCATGGGCATATGCCACAAACTTTGCCCCTGGAAAGTGAGAGAAATAGACAATGATAAGTGACTAACTTGATTATCGCCACAATGTGTGAATTAMTTATA	*	AS:i:66	XS:i:0	XF:i:3	XE:i:1	XN:i:0
Ps_contig_mira-ass_27840	0	Ps_Lhcb1	536	216	266M168S	*	0	0	GTGGCCCTCTTGGTGAGGTGGTTGACCCACTTTACCCAGGTGGTAGCTTTGACCCATTGGGCTTAGCTGACGAGCCAGAAGCATTCGCAGAATTGAAGGTGAAGGAACTCGAGAACGGTAGATTAGCTATGTTCTCAATGTTTGGATTCTTTGTTCAAGCTATTGTGACCGGAAAGGGACCTTTGGAGAATCTTGCTGATCATCTTTCCGACCCAGTTAACAACAATGCATGGTCACATGCCACCAACTTTGTTCCCGGAAAGTGAGTCGTCGTATTGTGTTTTTGTGAAGAGGTCATTTTAATGTATTTCTCATTGTGAATTTATTATCATGTTTGTATGCAACTGAATGTTAGTGTTTTTTTTCAGTGTTTATTTGTTCTCTATTCCAATTCCCAGCACTAGCTTTCATATAATAAATATGATGTATGCCAA	*	AS:i:210	XS:i:0	XF:i:0	XE:i:5	XN:i:0
Ps_contig_mira-ass_27858	16	Ps_Lhcb1	2	235	73S351M	*	0	0	GTCGGGGACCATTCATAAGAATACAATTATCAAAAGCTTATCAATCTTTTCAATTTCATTGCAATACACACGATGGCCGCTTCATCCATGGCTCTCTCTTCCCCAACCTTGACTGGCAAGCCAGTCAAGCTGAACCCATCAAGCCAAGAATTGGGAGGTGCAAGGTTCACCATGAGGAAGTCTGCTACCACCAAGAAAGTAACCTCCTCTGGAAGCCCATGGTACGGACCAGACCGTGTTAAGTACTTAGGCCCATTCTCCGGTGAGTCTCCGTCCTACTTGACTGGAGAGTTCCCCGGTGACTACGGTTGGGACACTGCCGGACTCTCTGCTGACCCAGAGACATTCTCCAAGAACCGTGAGCTTGAAGTCATCCACTCCAGATGGGCTATGTTGGGTGCTTTGGGATGTGTCTTCCCAGAGC	*	AS:i:339	XS:i:0	XF:i:0	XE:i:9	XN:i:0
Ps_contig_mira-ass_27899	0	Ps_Lhcb1	541	215	38M1I3M1I4M2I216M10S	*	0	0	CCTCTTGGTGAGGTTGTTGACCCACTTTACCCAGGTGGTTAGTCTTTTGTACCCATTGGGCTTAGCTGACGACCCAGAAGCATTCGCAGAATTGAAGGTGAAGGAACTGAAGAACGGTAGATTAGCTATGTTCTCAATGTTTGGATTCTTTGTTCAAGCTATTGTGACCGGAAAGGGACCTTTGGAGAATCTTGCTGATCATCTTTCCGACCCAGTTAACAACAATGCATGGTCATATGCCACCAACTTTGTTCCCGGAAAGTGAGTCGTCGTTA	*	AS:i:194	XS:i:0	XF:i:0	XE:i:5	XN:i:0
Ps_contig_mira-ass_27917	0	Ps_Lhcb2	110	226	1S253M	*	0	0	CTGCGTCGTACTGTGAAGAGTGCTCCTGAAAGCATTTGGTATGGTCCTGACCGTCCCAAGTACTTGGGTCCATTCTCTGAACAAATTCCATCCTACCTGACTGGTGAATTTCCTGGTGACTATGGATGGGACACAGCTGGATTATCAGCTGACCCTGAAACATTTGCAAGGAACCGTGAGCTTGAGGTAATTCACAGCAGATGGGCTATGCTTGGTGCATTGGGATGTACCTTCCCCGAACTCCTTGAAAAGAA	*	AS:i:249	XS:i:0	XF:i:0	XE:i:7	XN:i:0
Ps_contig_mira-ass_27923	16	Ps_RuBP	53	7	82S137M355S	*	0	0	TATATAGTATAATTGTCATAATTAAGTAATTAAATTGTAAATTTTGCTAAACTTTTTACTTCATTTTATGTAAAATATTTATAGGTGTGGCCACCAATTGGCAAGAAGAAGTTTGAGACACTTTCATACCTTCCACCTCTCACTCCAGAACAATTGGCTAAGGAAGTAGAATACCTTTTAAGGAAGGGATGGGTTCCTTGCTTGGAATTTGAGTTGGAGGTTAATTTCATTAACTCTTGCAAACTTTTTTTTAATTTTCCAGTTTAAGTCGATATTTTTCGATTTTTTTTTAAACGTTTGATCTCAATCCAAAATCTATATAGTTTAGTGTATTTGATCGGCTCATTCACGAGTTCAACATATCAGTAGACATTTGATTCAGATCAAAATTAATATTTTAGTCTTACAAAAATGTTCGATCTTGATCAAATAAATTATAGATGTGATGACTTCATGAATGCTAAGTAGTTTTTAGTACCTAACTGTATAACTATTTACAAAAWCGATATTTTGTTTTATCAAAGTTGTTTAGTTTTTTTTTATCAAACGGAGTTATGTGTGTGCTGATTGACTA	*	AS:i:41	XS:i:0	XF:i:3	XE:i:1	XN:i:0
Ps_contig_mira-ass_27930	0	Ps_Lhcb1	331	38	3S28M3I174M79S	*	0	0	GCYTTGGGATGTGTCTTCCCAGAGCTTTTGTTTCTTCGCAACGGTGTTAAATTCGGTGAAGCTGTGTGGTTCAAGGCAGGATCTCAAATCTTTAGCGAGGGTGGACTTGACTACTTGGGTAACCCAAGCTTGGTCCATGCACAAAGCATCCTTGCCATCTGGGCTACTCAAGTTATCTTGATGGGAGCTGTCGAAGGTTACCGTATTGGCCGGGTCGGCCCTCTTGGGTGKAGGTTGGTTCGACCCCTACTTTACCCGAGGTGGTAAGTCTTTCGACCCAGTTGGGT	*	AS:i:163	XS:i:40	XF:i:3	XE:i:1	XN:i:0
Ps_contig_mira-ass_27968	0	Ps_RuBP	227	213	197M95S	*	0	0	GATACTATGATGGAAGATACTGGACAATGTGGAAGCTTCCTATGTTTGGTACCACTGATGCTTCTCAAGTCTTGAAGGAGCTTGATGAAGTTGTTGCCGCTTACCCCCAAGCTTTCGTCCGTATCATCGGTTTCGACAACGTTCGTCAAGTTCAATGCATCAGTTTCATTGCCCACACACCAGAATCCTACTAAGTTTGAGTATTATGGCATTGGAAAAGCTTGTTTTCTTCTATCTATTTTGTTCTGCTTGTTAATTTACTGTKKTTCTTTCTAGTTTTTGTTTCGACATA	*	AS:i:185	XS:i:0	XF:i:0	XE:i:5	XN:i:0
Ps_contig_mira-ass_27982	16	Ps_Lhcb1	257	232	370M	*	0	0	CTGCTGACCCAGAGACATTCTCCAAGAACCGTGAGCTTGAAGTCATCCACTCCAGATGGSCTATGTTGGGTGCCTTGGGATGTGTCTTCCCAGAGCTTTTGTCTCGCAACGGTGTTAAATTCGGTGAAGCTGTGTGGTTCAAGGCAGGATCTCAAATCCTTAGCGAGGGTGGACTTGACTACTTGGGCAACCCAAGCTTGGTTCATGCACAAAGCATCCTTGCCATATGGGCCACTCAGGTTATCTTGATGGGAGCTGTTGAAGGTTACCGTATTGCCGGTGGCCCTCTTGGTGAGGTTGTTGACCCACTTTACCCAGGTGGTAGCTTTGACCCATTGGGCTTAGCTGACGACCCAGAAGCATTCGCAGA	*	AS:i:314	XS:i:0	XF:i:0	XE:i:7	XN:i:0
Ps_contig_mira-ass_28004	16	Ps_Ran1	209	218	208M	*	0	0	CTGGTCAAGAGAAGTTTGGTGGTCTCAGAGATGGATACTATATTCATGGACAGTGTGCTATTATAATGTTTGATGTTACTGCACGGCTGACGTACAAGAATGTCCCTACTTGGCACCGTGATCTTTGCCGGGTCTGTGAAAACATCCCAATTGTTCTTTGTAGAAACAAGGTTGATGTGAAGAACAGGCAAGTGAAGGCAAAGCAGGT	*	AS:i:200	XS:i:0	XF:i:0	XE:i:6	XN:i:0
Ps_contig_mira-ass_28008	16	Ps_Lhcb1	718	30	57M1I25M109S	*	0	0	TTGGAGAATCTTGCTGATCATCTTTCCGACCCAGTTAACAACAATGCATGGTCATATAGCCACCAACTTTGTTCCCGGAAAGTTGAGTTCGTCGTATTGTGTTTTTGTGAAGAGGTCATTTTAATGTATTTCTCATTATGAATTTATTATCATGTTTGTATGCAACTGAATGTTAGTGTTTTTTTCAGTAGG	*	AS:i:75	XS:i:0	XF:i:3	XE:i:1	XN:i:0
Ps_contig_mira-ass_28026	16	Ps_Lhcb1	17	226	8S22M1I42M1D303M	*	0	0	CTATCCACTGGCTCTCTCTTCCCAACCCTTCGGCTGGCAAGCCAGTCAAGCTGATCCCATCAAGCCAAGAATTGGAGGTGCAAGGTTCACCATGAGGAAGTCTGCTACCACCAAGAAAGTAGCCTCCTCTAGTAGCCCATGGTACGGCCCAGACCGTGTTAAGTACCTAGGCCCATTCTCCGGTGAGTCTCCATCATACCTGACCGGAGAGTTCCCAGGTGACTACGGTTGGGACACTGCTGGACTTTCTGCCGATCCAGAGACATTTGCCAAGAACCGTGAGCTTGAAGTTATCCACTCCAGATGGGCTATGTTGGGAGCCTTGGGATGTGTCTTCCCAGAGCCTTTGTCTCGCAACGGTGTTAAATTCGGTGAA	*	AS:i:265	XS:i:0	XF:i:0	XE:i:5	XN:i:0
Ps_contig_mira-ass_28060	0	Ps_Lhcb1	98	240	429M	*	0	0	CCATGAGGAAGTCTGCTACCACCAAGAAAGTAGCCTCCTCTGGAAGCCCATGGTACGGACCAGACCGTGTTAAGTACTTAGGCCCATTCTCCGGTGAGTCTCCATCCTACTTGACTGGAGAGTTCCCCGGTGACTACGGTTGGGACACTGCCGGACTCTCTGCTGACCCAGAGACATTCTCCAAGAACCGTGAGCTTGAAGTCACCCACTCCAGATGGGCTATGTTGGGTGCCTTGGGATGTGTCTTCCCAGAGCTTTTGTCTCGCAACGGTGTTAAATTCGGTGAAGCTGTGTGGTTCAAGGCAGGATCTCAAATCTTTAGCGAGGGTGGACTTGACTACTTGGGYAACCCAAGCTTGGTYCATGCACAAAGCATCCTTGCCATCTGGGCTACTCAAGTTATCTTGATGGGAGCTGTCGAAGGTTACC	*	AS:i:393	XS:i:0	XF:i:0	XE:i:10	XN:i:0
Ps_contig_mira-ass_28111	0	Ps_RuBP	300	226	257M11S	*	0	0	GAAGGAGCTTGATGAAGTTGTTGCCGCTTACCCTCAAGCTTTCGTTCGTATCATCGGTTTCGACAACGTTTGTCAAGTTCAATGCATCAGTTTCATTGCACACACACCAGAATCCTACTAAGTTCACTGCATTGGAGCTTCCTATTTATATGTTATGCTTTTAAGTTCCTTTTGTTGTGTATTTTTATAATTTCTGTTTTTGGATTTCAAATTGCAAATGGGATGTATAAGAGTTAATGAATGATATGGTTACTTTAATTAAAACCCT	*	AS:i:253	XS:i:0	XF:i:0	XE:i:6	XN:i:0
Ps_contig_mira-ass_28116	16	Ps_Lhcb1	1	101	71S118M2I47M3S	*	0	0	TCGGGGACCATTCATAAGAATACAATTATCAAAAGCTTATCAATCTTTTCAATTTCATTGCAATACACACGATGGCCGCTTCATCCATGGCTCTCTCTTCCCCAACCTTGACTGGCAAGCCAGTCAAGCTGAACCCATCAAGCCAAGAATTGGGAGGTGCAAGGTTCACCATGAGGAAGTCTGCTACCAACCAAAGAAAGTAGCCTCCTCTGGAAGCCCATGGTACGGGCCAGACCGTTAG	*	AS:i:144	XS:i:0	XF:i:2	XE:i:4	XN:i:0
Ps_contig_mira-ass_28121	16	Ps_Lhcb1	631	30	2S171M130S	*	0	0	TGAAGGTGAAAGAACTGAAGAATGGTAGGTTAGCGATGTTCTCAATGTTTGGATTCTTCGTTCAAGCTATTGTAACAGGAAAAGGACCTATAGAAAATCTTGCCGACCACCTGGCTGATCCAGTTAACAACAATGCTTGGGCATATGCCACAAACTTTGCTCCTGGAAAGTGAGAGAAATAAACAATGATAAGTGACTAACTTTGTAAAATATATGGTGCATTAAGAGACTGAAATGAATGTTGTCATATCATGCAGGGTTGCATCTTTTCATTGCATATTCTAGATTTTGTTAATTATTTGT	*	AS:i:75	XS:i:0	XF:i:3	XE:i:1	XN:i:0
Ps_contig_mira-ass_28122	16	Ps_Lhcb1	10	225	21S27M2I320M	*	0	0	CAATAAACAATGGCCGCATCATCATCCATGGCTCTCTCTTCCCCAACCCTTCGGCTGGCAAGCCAGTCAAGCTGATCCCATCAAGCCAAGAATTGGGAGGTGCAAGGTTCACCATGAGGAAGTCTGCTACCACCAAGAAAGTAGCCTCCTCTAGTAGCCCATGGTACGGCCCAGACCGTGTTAGGTACCTAGGCCCATTCTCCGGTGAGTCTCCATCATACTTGACCGGAGAGTTCCCAGGTGACTACGGTTGGGACACTGCTGGACTTTCTGCCGATCCAGAGACATTTGCCAAGAACCGTGAGCTTGAAGTTATCCACTCCAGATGGGCTATGTTGGGTGCTTTGGGATGTGTCTTCCCAGAGCTTTT	*	AS:i:262	XS:i:0	XF:i:3	XE:i:4	XN:i:0
Ps_contig_mira-ass_28136	16	Ps_Lhcb1	723	26	50S28M1I41M115S	*	0	0	TTTCTAACAATTTCGANACTTTTGTATGGCGATCAATAAACCTTTTGGAGGAATCTTGCTGATCATCTTTCCGACCCACGTTAACAACAATGCATGGTCATATGCCACCAACTTTGTTCCGGAAGTGAGTCGTCGTATTGTGTTTTTGTGAAGAGGTCATTTTAATGTATTTCTCATTGTGAATTTATTATCATGTTTGTATGCAACTGAATGTTAGTTGTTTTTTTCAGTGTYT	*	AS:i:62	XS:i:0	XF:i:3	XE:i:1	XN:i:0
Ps_contig_mira-ass_28155	0	Ps_Lhcb1	1	99	71S148M4S	*	0	0	TCGGGGACCATTCATAAGAATACAATTATCGAAAGCTTATCAATCTTTTCAATTTCATTGCAATACACACGATGGCCGCTTCATCCATGGCTCTCTCTTCCCCAACCTTGACTGGCAAGCCAGTCAAGCTGAACCCATCAAGCCAAGAATTGGGAGGTGCAAGGTTCACCATGAGGAAGTCTGCTACCACCAAGAAAGTAGCCTCCTCTRGWAGCCCATCGGG	*	AS:i:136	XS:i:0	XF:i:2	XE:i:3	XN:i:0
Ps_contig_mira-ass_28226	0	Ps_Lhcb1	1	102	73S153M7S	*	0	0	GTCGGGGGACCATTCATAAGAATACAATTATCAAAAGCTTATCAATCTTTTCAATTTCATTGCAATACACGCGATGGCCGCTTCATCCATGGCTCTCTCTTCCCCAACCTTGACTGGCAAGCCAGTCAAGCTGAACCCATCAAGCCAAGAATTGGGAGGTGCAAGGTTCACCATGAGGAAGTCTGCTACCACCAAGAAAGTAGCCTCCTCTGGAAGCCCATGGTACCGGACCA	*	AS:i:149	XS:i:0	XF:i:2	XE:i:4	XN:i:0
Ps_contig_mira-ass_28283	16	Ps_RuBP	1	221	48S185M1I60M	*	0	0	CGGKCCGGGCCCTCAAATACCATGACTGGATTCCCAGTGAAGAAGGTCAACACTGACATTACTTCCATTACAAGCAATGGTGGAAGAGTAAAGTGCATGCAGGTGTGGCCTCCAATTGGAAAGAAGAAGTTTGAGACTCTTTCCTATTTGCCACCATTGACGAGAGATCAATTGTTGAAGGAAGTTGAATACCTTCTGAGGAAGGGATGGGTTCCATGCTTGGAATTTGAGTTAGGAGAAAGGATTTGTGTACCGTGAGCACAACAAGTCACCAGGATATTATGATGGAAGATA	*	AS:i:222	XS:i:0	XF:i:0	XE:i:5	XN:i:0
Ps_contig_mira-ass_28305	16	Ps_Lhcb1	2	225	68S167M1I4M1I49M1D57M	*	0	0	GACCATTCATAAGAATAACAATTATCAAAAGCTTATCAATCTTTTCAATTTCATTGCAATACACACGATGGCCGCTTCATCCATGGCTCTCTCTTCCCCAACCTTGACTGGCAAGCCAGTCAAGCTGAACCCATCAAGCCAAGAATTGGGAGGTGCAAGGTTCACCATGAGGAAGTCTGCTACCACCAAGAAAGTAGCCTCCTCTGGAAGCCCATGGTACGGACCAGACCGTGTTAAAGTAACTTAGGCCCATTCTCCGGTGAGTCTCCATCCTACTTGACTGGAGAGTTCCCGGTGACTACGGTTGGGACACTGCCGGACTCTCTGCTGACCCAGAGACATTCTCC	*	AS:i:252	XS:i:0	XF:i:0	XE:i:6	XN:i:0
Ps_contig_mira-ass_28325	0	Ps_Lhcb1	173	237	365M1I23M1I45M3S	*	0	0	ACTTAGGCCCATTCTCCGGTGAGTCTCCATCCTACTTGACTGGAGAGTTCCCCGGTGACTACGGTTGGGACACTGCCGGACTCTCTGCTGACCCAGAGACATTCTCCAAGAACCGTGAGCTTGAAGTCATCCACTCCAGATGGGCTATGTTGGGTGCCTTGGGATGTGTCTTCCCAGAGCTTTTGTCTCGCAACGGTGTTAAATTCGGTGAGGCTGTGTGGTTCAAGGCAGGATCTCAAATCTTTAGCGAGGGTGGACTTGACTACTTGGGCAACCCAAGCTTGGTYCATGCACAAAGCATCCTTGCCATMTGGGCYACTCARGTTATCTTGATGGGAGCTGTYGAAGGTTACCGTATTGCCGGTCGGCCCTCTTGGTGAGGTGGTTGACCCCACTTTACCCAGGTGGTAGCTTTGACCCATTGGGCTTAGCTGACGA	*	AS:i:363	XS:i:0	XF:i:0	XE:i:8	XN:i:0
Ps_contig_mira-ass_28344	0	Ps_Lhcb2	621	206	60M2I118M109S	*	0	0	AGAGTTGAAGGTCAAGGAACTCAAGAATGGTCGGCTGGCTATGTTCTCCATGTTTGGTTTTCTTTTGTTCAAGCCATTGTTACTGGCAAGGGCCCTATTCAGAACCTTTATGACCATGTTGCTGACCCTGTCGCGAACAACGCATGGGCTTTTGCTACTAACTTTGTCCCCGGACAATGAGAATGTTGTCTCTTCAGCTACAATCTTCTGCTCCCATTTTCATTTCTGTTGTGTTTAACTCCCATTTTTCATCAATGTAAATTACTCTAGCAGAAGAACCTGTATGTGG	*	AS:i:161	XS:i:0	XF:i:3	XE:i:4	XN:i:0
Ps_contig_mira-ass_28357	16	Ps_Lhcb1	336	231	1S339M2I48M	*	0	0	TATGTGTCTTCCCAGAGCTTTTGTCTCGCAACGGTGTTAAATTCGGTGAAGCTGTGTGGTTCAAGGCAGGATCTCAAATCTTTAGCGAGGGTGGACTTGACTACTTGGGCAACCCAAGCTTGGTTCATGCACAAAGCATCCTTGCCATATGGGCCACTCAGGTTATCTTGATGGGGGCTGTTGAAGGTTACCGTATTGCCGGTGGCCCTCTTGGTGAGGTTGTTGACCCACTTTACCCAGGTGGTAGCTTTGACCCATTGGGCTTAGCTGAMGAYCCAGAAGCWTTTGCAGAATTAAAGGTAAAGGAACTGAAGAACGGTAGATTAGCYATGTTCTCWATTGTTTTGGTTTCTTTGTTCAAGCTATTGTAACTGGAAAGGGTCCTTTGGA	*	AS:i:306	XS:i:0	XF:i:0	XE:i:7	XN:i:0
Ps_contig_mira-ass_28373	16	Ps_RuBP	1	227	110S285M	*	0	0	CCTCTTCCGCTGTGACAACAGTCAGCCGTGCCTCTAGGGGGGCAATCCGSCCGCRGTGGCTCCATTCGGCGGCCTCAAATCCATGACTGGATTCCCAGTTGAAGAAGGTCAACACTGACATTACTTCCATTACAAGCAATGGTGGAAGAGTAAAGTGCATGCAGGTGTGGCCTCCAGTTGGAAAGAAGAAGTTTGAGACTCTTTCCTATTTGCCACCATTGACGAGAGATCAATTGTTGAAAGAAGTTGAATACCTTCTGAGGAAGGGATGGGTTCCATGCTTGGAATTTGAGTTGGAGAAAGGATTTGTGTACCGTGAGCACAACAAGTCACCAGGATACTATGATGGAAGATACTGGACAATGTGGAAGCTTCCTATGTTTGGTACCACTGAT	*	AS:i:273	XS:i:0	XF:i:0	XE:i:7	XN:i:0
Ps_contig_mira-ass_28394	16	Ps_Ran1	209	216	207M1S	*	0	0	CTGGTCARGAGAAGTTTGGTGGTCTCAGAGATGGATACTATATTCATGGACAGTGTGCTATTATAATGTTTGATGTTACTGCACGGCTGACGTACAAGAATGCCCCTACTTGGCACCGTGATCTTTGCCGGGTCTGTGAAAACATCCCAATTGTTCTTTGTGGAAACAAGGTTGATGTGAAGAACAGGCAAGTAAAGGCAAAGCAGGY	*	AS:i:191	XS:i:0	XF:i:0	XE:i:5	XN:i:0
Ps_contig_mira-ass_28441	0	Ps_Lhcb1	577	208	35M2I175M1I15M42S	*	0	0	GGTAGCTTTGACCCATTGGGCTTAGCTGACGTACCCTAGAAGCATTCGCAGAATTGAAGGTGAAGGAACTCAAGAACGGTAGATTAGCTATGTTCTCWATGTTTGGATTCTTTGTTCAAGCTATTGTGACCGGAAAGGGACCTTTGGAGAATCTTGCTGATCATCTTTCCGACCCAGTTAACAACAATGCATGGTCATATGCCACCAACTTTAGTTCCCGGAAAGTGAGTCGTCGTATTGTGTTTTTGTGAAGAGGTCATTTTAATGTTA	*	AS:i:169	XS:i:0	XF:i:3	XE:i:4	XN:i:0
Ps_contig_mira-ass_28498	16	Ps_RuBP	6	122	174S196M	*	0	0	CAACGCAGAGTACGCGGGGGCAGAAGCAAAAGTTGAGAAGGAAAAAATGGCCTTGATTTCCTCCGCCGCAATCACCACCGTTAATCGGGCCACCCGGGCACAAACCAACTTGGTTTCATCGATCACCGGTCTCAAATCGCCGGTCGGCTATCCGGTTACCAAGAAGGCCAGCGATGACATTACCTCCTATGCAAGCAATGGTTCAAGAGTGAATTGTATGCAGGTGTGGCCACCAATTGGCAAGAAGAAGTTTGAGACACTTTCATACCTTCCACCTCTCACTCCAGAACAATTGGCTAAGGAAGTAGAATACCTTTTAAGGAAGGGATGGGTTCCTTGCTTGGAATTTGAGTTGGAGAAAGGATTTGTG	*	AS:i:64	XS:i:0	XF:i:3	XE:i:2	XN:i:0
Ps_contig_mira-ass_28507	16	Ps_Lhcb1	35	225	8S233M2I29M	*	0	0	CCCCTAACCCTTGACTGGCAAGCCAGTCAAGCTGAACCCATCAAGCCAAGAATTGGGAGGTGCAAGGTTCACCATGAGGAAGTCTGCTACCACCAAGAAAGTAGCCTCCTCTGGAAGCCCATGGTACGGACCAGACCGTGTTAAGTACTTAGGCCCATTCTCCGGTGAGTCTCCGTCCTACTTGACTGGAGAGTTCCCCGGTGACTACGGTTGGGACACTGCCGGACTCTCTGCTGACCCAAGAAGACATTCTCCAAGAACCGTGAGCTTGA	*	AS:i:245	XS:i:0	XF:i:0	XE:i:6	XN:i:0
Ps_contig_mira-ass_28544	0	Ps_ApxI	1177	33	88S14M1D65M1I19M1D14M54S	*	0	0	GKTCGGGGACGCTCTTCACTCTTGGCTTGTGCTCTCCTCGTGTCACTAGGGTTTAACTTCTTCGTTTTTGCTTCTTAGATTTCGAGAATCGTTTGCTATGGGAAATCTTACCCAACTGTTAGTCCCGATTACCAGAAGGCCATTGAAAAGGCTAAGAGGAAGCTCAGTAGGTTTTATCGCTGAGAAGAATGCGCTCCTCTATCTCGTTGCATGGCACTCTGCTTGGTTACTTTTGACTTACCRAAGAACAAACGG	*	AS:i:87	XS:i:0	XF:i:3	XE:i:1	XN:i:0
Ps_contig_mira-ass_28544	0	Ps_ApxI	897	155	8S78M169S	*	0	0	GKTCGGGGACGCTCTTCACTCTTGGCTTGTGCTCTCCTCGTGTCACTAGGGTTTAACTTCTTCGTTTTTGCTTCTTAGATTTCGAGAATCGTTTGCTATGGGAAATCTTACCCAACTGTTAGTCCCGATTACCAGAAGGCCATTGAAAAGGCTAAGAGGAAGCTCAGTAGGTTTTATCGCTGAGAAGAATGCGCTCCTCTATCTCGTTGCATGGCACTCTGCTTGGTTACTTTTGACTTACCRAAGAACAAACGG	*	AS:i:78	XS:i:0	XF:i:3	XE:i:2	XN:i:0
Ps_contig_mira-ass_28615	0	Ps_Lhcb1	283	223	271M43S	*	0	0	AACCGTTAGCTTGAAGTCATCCACTCCCGATGGGCTATGTTGGGTGCCTTGGGATGTGTCTTCCCAGAGCTTTTGTCTCGCAACGGTGTTAAATTTGGTGAAGCTGTGTGGTTCAAGGCAGGATCTCAAATCTTTAGCGAGGGTGGACTTGACTACTTGGGCAACCCAAGCTTGGTTCATGCACAAAGCATCCTTGCCATATGGGCCACTCAGGTTATCTTGATGGGAGCTGTTGAAGGTTACCGTATTGCCGGTGGCCCTCTTGGTGARGGTTTGTTCGACCCCTACTTTACCCGAGGGTGGTAGTCTTTCGA	*	AS:i:239	XS:i:0	XF:i:0	XE:i:6	XN:i:0
Ps_contig_mira-ass_28664	0	Ps_Lhcb2	3	201	74S147M	*	0	0	TCGGGGGACAACAACATTTGCTAGTAGCATCGAAGAGAACAACATCAAAGTGCAAGGAGTCTCAACGCCCTCACGGCCACCTCTGCTATCCAACAATCAGCTTTCACTGGTAAGACTGGTTTGAGGCAGGGAAATGAATTCATCAGGAAAGCTGGAAACTTTGGCCAAGCTCGCTTTACCATGCGTCGTACTGTGAAGAGTGCTCCTGAAAGCATTTGGTA	*	AS:i:143	XS:i:0	XF:i:3	XE:i:4	XN:i:0
Ps_contig_mira-ass_28695	0	Ps_Lhcb1	1	101	66S148M6S	*	0	0	GACCATTCATAAGAATACAATTATCAAAAGCTTATCAATCTTTTCAACTTCATTGCAATACACACGATGGCCGCTTCATCCATGGCTCTCTCTTCCCCAACCTTGACTGGCAAGCCAGTCAAGCTGAACCCATCAAGCCAAGAATTGGGAGGTGCAAGGTTCACCATGAGGAAGTCTGCTACCACCAAGAAAGTAGCCTCCTCTGGAAGCCCATKRCGGG	*	AS:i:144	XS:i:0	XF:i:2	XE:i:4	XN:i:0
Ps_contig_mira-ass_28696	0	Ps_Lhcb1	1	94	75S119M38S	*	0	0	GTACGCGGGGACCATTCATAAGAATACAATTATCAAAGGCTTATCAATCTTTTCAATTTCATTGCAATACACACGATGGCCGCTTCATCCATGGCTCTCTCTTCCCCAACCTTGACTGGCAAGCCAGTCAAGCTGAACCCATCAAGCCAAGAATTGGGAGGTGCAAGGTTCACCATGAGGAAGTCTGCTACCACAAGAAGTGCCTCCTCGTGGGAAACGCCCAGTTACGGGG	*	AS:i:115	XS:i:0	XF:i:2	XE:i:3	XN:i:0
Ps_contig_mira-ass_28723	0	Ps_RuBP	1	155	147S78M4S	*	0	0	TASGTCGGGTATTAACTAACTAATTGGTCTTCTATGATATCCTCTTCCGCTGTGACAACAGTCAGCCGTGCCTCTAGGGGGCAATCCGCCGCAGTGGCTCCATTCGGCGGCCTCAAATCCATGACTGGATTCCCAGTGAAGAAGGTCAACACTGACATTACTTCCATTACAAGCAATGGTGGAAGAGTAAAGTGCATGCAGGTGTGGCCTCCAATTGGAAAGAAGTAAG	*	AS:i:78	XS:i:0	XF:i:3	XE:i:2	XN:i:0
Ps_contig_mira-ass_28743	0	Ps_Lhcb1	631	151	2S171M58S	*	0	0	TGAAGGTGAAAGAACTGAAGAATGGTAGGTTAGCGATGTTCTCAATGTTTGGATTCTTCGTTCAAGCTATTGTAACAGGAAAAGGACCAATAGAAAATCTTGCTGACCACCTGGCCGATCCAGTGAACAACAATGCATGGGCATATGCCACAAACTTTGCCCCTGGAAAGTGAGAGAAATAGACAATGATAAGTGACTAACTTGATTATCGCCACAATGTGTGTAAAGAGA	*	AS:i:75	XS:i:0	XF:i:3	XE:i:2	XN:i:0
Ps_contig_mira-ass_28753	0	Ps_Lhcb1	631	151	2S171M57S	*	0	0	TGAAGGTGAAAGAACTGAAGAATGGTAGGTTAGCGATGTTCTCAATGTCTGGATTCTTCGTTCAAGCTATTGTAACAGGAAAAGGACCTATAGAAAATCTTGCTGACCACCTGGCTGATCCAGTTAACAACAATGCTTGGGCATATGCCACAAACTTTGCTCCTGGAAAGTGAGAGAAATAAACAATGATAAGTGACTAACTTGWGTAAAMTAYAWTGTGCATTAAGAGA	*	AS:i:75	XS:i:0	XF:i:3	XE:i:2	XN:i:0
Ps_contig_mira-ass_28831	0	Ps_Lhcb1	244	237	35S203M2I34M1I134M3I111M	*	0	0	TTCCCCCGGGTTCGGACCGTTACGGGTTGGGGACGACTGCCGGACTCTCTRCTGACCCAGAGACATTCTCCAAGAACCGTGAGCTTGAAGTCATCCACTCCAGATGGGCTATGTTGGGTGCCTTGGGATGTGTCTTCCCAGAGCTTTTGTCTCGCAACGGTGTTAAATTCGGTGAAGCTGTGTGGTTCAAGGCAGGATCTCAAATCTTTAGCGAGGGTGGACTTGACTACTTGGGCAAACCCAAAGCTTGGTTCATGCACAAAGCATCCTTGCCTATATGGGCCACTCAGGTTATCTTGATGGGAGCTGTTGAAGGTTACCGTATTGCCGGTGGCCCTCTTGGTGAGGTTGTTGACCCACTTTACCCAGGTGGTAGCTTTGACCCATTGGGCTTAGCTGACGACCCAGAAAGACAATTCGCRGAATTGAAGGTGAAGGAACTSAAGAACGGTAGATTAGCTATGTTCTCWATGTTTGGATTCTTTGTTCAAGCTATTGTGACCGGAAAGGGACCTTTGGAGAA	*	AS:i:367	XS:i:0	XF:i:0	XE:i:8	XN:i:0
Ps_contig_mira-ass_28850	0	Ps_Lhcb1	631	28	19S171M69S	*	0	0	GGTATCAACGCAGAGTTGTAAGGTGAAAGAACTGAAGAATGGTAGGTTAGCGATGTTCTCAATGTTCGGATTCTTCGTTCAAGCTATTGTAACAGGAAAAGGACCTATAGAAAGTCTTGCTGACCACCTGGCTGATCCAGTTAACAACAATGCTTGGGCATATGCCACAAACTTTGCTCCTGGAAAGTGAGAGAAATAAACAATGATAAGTGACTAACTTTGTAAAATATATGGTGCATTAAGAGAAGACTRAARTGAA	*	AS:i:71	XS:i:0	XF:i:3	XE:i:1	XN:i:0
Ps_contig_mira-ass_28907	16	Ps_Lhcb1	58	241	231M1I145M1I78M	*	0	0	CTGAACCCATCAAGCCAAGAATTGGGAGGTGCAAGGTTCACCATGAGGAAGTCTGCTACCACCAAGAAAGTAGCCTCCTCTGGAAGCCCATGGTACGGACCAGACCGTGTTAAGTACTTAGGCCCATTCTCCGGTGAGTCTCCATCCTACTTGACTGGAGAGTTCCCCGGTGACTACGGTTGGGACACTGCCGGACTCTCTGCTGACCCAGAGACATTCTCCAAGAACCGTAGAGCTTGAAGTCATCCACTCCAGATGGGCTATGTTGGGTGCCTTGGGATGTGTCTTCCCAGAGCTTTTGTCTCGCAACGGTGTTAAATTCGGTGAAGCTGTGTGGTTCAAGGCAGGATCTCAAATCTTTAGCGAGGGTGGACTTGTACTACTTGGGCAACCCAAGCTTGGTTCATGCACAAAGCATCCTTGCCATATGGGCCACTCAGGTTATCTTGATGGGAG	*	AS:i:420	XS:i:0	XF:i:0	XE:i:9	XN:i:0
Ps_contig_mira-ass_28951	0	Ps_Lhcb1	631	30	2S171M67S	*	0	0	TGAAGGTGAAAGAACTGAAGAATGGTAGGTTAGCGATGTTCTCAATGTTTGGATTCTTCGTTCAAGCTACTGTAACAGGAAAAGGACCTATAGAAAATCTTGCTGACCACCTGGCTGATCCAGTTAACAACAATGCTTGGGCATATGCCACAAACTTTGCTCCTGGAAAGTGAGAGAAATAAACAATGATAAGTGACTAACTTTGTAAAATATATGGTGCATTAAGAGACTARAAAAAAG	*	AS:i:75	XS:i:0	XF:i:3	XE:i:1	XN:i:0
Ps_contig_mira-ass_28976	16	Ps_Lhcb1	82	235	6S47M1I185M1D5M1I107M1D28M	*	0	0	CGAATTGGAGGTGCAAGGTTCACCATGAGGAAGTCTGCTACCACCAAGAAAGTAAGCCTCCTCTGGAAGCCCATGGTACGGACCAGACCGTGTTAAGTACTTAGGCCCATTCTCCGGTGAGTCTCCATCCTACTTGACTGGAGAGTTCCCCGGTGACTACGGTTGGGACACTGCCGGACTCTCTGCTGACCCAGAGACATTCTCCAAGAACCGTGAGCTTGAAGTCATCCACTCCAGATGGCTACTGTTGGGTGCCTTGGGATGTGTCTTCCCAGAGCTTTTGTCTCGCAACGGTGTTAAATTCGGTGAAGCTGTGTGGTTCAAGGCAGGATCTCAAATCTTTAGCGAGGGTGACTTGACTACTTGGGCAACCCAAGCTT	*	AS:i:336	XS:i:0	XF:i:0	XE:i:8	XN:i:0
Ps_contig_mira-ass_28984	0	Ps_Lhcb2	48	225	23M3I9M1I8M1I240M13S	*	0	0	TTTGAGGCAGGGAAATGAATTCATTCTTAGGAAAGACTGGAAACTTTTGGCCAAGCTCGCTTTACCATGCGTCGTACTGTGAAGAGTGCTCCTGAAAGCATTTGGTATGGTCCTGACCGTCCCAAGTACTTGGGTCCACTCTCTGAACAAATTCCATCCTACCTGACTGGTGAATTTCCTGGTGACTATGGATGGGACACAGCTGGATTATCAGCTGACCCTGAAACATTTGCAAGGAACCGTGAGCTTGAAGTAATTCACAGCAGATGGGCTATGCTTGGTGCAGTTGGGATTACCG	*	AS:i:247	XS:i:0	XF:i:0	XE:i:6	XN:i:0
Ps_contig_mira-ass_29020	0	Ps_RuBP	1	223	139S256M	*	0	0	TCGGGGTATAACAACRATGGCTTCTATGATATCCTCTTCCGCTGTGACAACAGTCAGCCGTGCCTCTAGGGGGCAATCCGCCGCAGTGGCTCCATTCGGCGGCCTCAAATCCATGACTGGATTCCCAGTGAAGAAGGTCAACACTGACATTACTTCCATTACAAGCAATGGTGGAAGAGTAAAGTGCGTGCAGGTGTGGCCTCCAATTGGAAAGAAGAAGTTTGAGACTCTTTCCTATTTGCCACCATTGACGAGAGATCAATTGTTGAAAGAAGTTGAATACCTTCTGAGGAAGGGATGGGTTCCATGCTTGGAATTTGAGTTGGAGAAAGGATTTGTGTACCGTGAGCACAACAAGTCACCAGGATACTATGATGGAAGATACTGGACAATGT	*	AS:i:244	XS:i:0	XF:i:0	XE:i:6	XN:i:0
Ps_contig_mira-ass_29030	16	Ps_Lhcb1	72	227	231M1I40M	*	0	0	CCAAGAATTGGGAGGTGCAAGGTTCACCATGAGGAAGTCTGCTACCACCAAGAAAGTAGCCTCCTCTGGAAGCCCATGGTACGGACCAGACCGTGTTAAGTACTTAGGCCCATTCTCCGGTGAGTCTCCATCCTACTTGACTGGAGAGTTCCCCGGTGACTACGGTTGGGACACTGCCGGACTCTCTGCTGACCCAGAGACATTCTCCAAGAACCGTGAGCTTGAAGTCATACCACTCCAGATGGGCTATGTTGGGTGCCTTGGGATGTGTC	*	AS:i:260	XS:i:0	XF:i:0	XE:i:7	XN:i:0
Ps_contig_mira-ass_29047	16	Ps_Lhcb1	10	232	83S310M1I96M	*	0	0	GTCGGGGACCATTCATAAGAGTACAATTATCAAAAGCATAACAAACCTTTTCAATTTCCTTGCAATAAACAATGGCCGCATCATCATCCATGGCTCTCTCTTCCCCAACCTTGGTTGGCAAGCCAGTCAAGCTGATCCCATCAAGCCAAGAATTGGGAGGTGCAAGGTTCACCATGAGGAAGTCTGCTACCACCAAGAAAGTAGCCTCCTCTAGTAGCCCATGGTACGGCCCAGACCGTGTTAAGTACCTAGGCCCATTCTCCGGTGAGTCTCCATCATACTTGACCGGAGAGTTCCCAGGTGACTACGGTTGGGACACTGCTGGACTTTCTACCGATCCAGAGACATTTGCCAAGAACCGTGAGCTTGAAGTCATCCACTCCAGATGGGCTACTGTTGGGTGCCTTGGGATGTGTCTTCCCAGAGCTTTTGTCTCGCAACGGTGTTAAATTCGGTGAAGCTGTGTGGTTCAAGGCAGGATCTCAAATCT	*	AS:i:319	XS:i:0	XF:i:0	XE:i:5	XN:i:0
Ps_contig_mira-ass_29051	16	Ps_Lhcb1	58	236	1S359M	*	0	0	ACTGAACCCATCAAGCCAAGAATTGGGAGGTGCAAGGTYCACCATGAGGAAGTCTGCTACCACCAAGAAAGTAGCCTCCTCTGGAAGCCCATGGTACGGACCAGACCGTGTTAAGTACTTAGGCCCATTCTCCGGTGAGTCTCCATCCTACTTGACTGGAGAGTTCCCCGGTGACTACGGTTGGGACACTGCCGGACTCTCTGCTGACCCAGAGACATTCTCCGAGAACCGTGAGCTTGAAGTCATCCACTCCAGATGGGCTATGTTGGGTGCCTTGGGATGTGTCTTCCCAGAGCTTTTGTCTCGCAACGGTGTTAGATTCGGTGAAGCTGTGTGGTTCAAGGCAGGATCTCAAATCTT	*	AS:i:343	XS:i:0	XF:i:0	XE:i:9	XN:i:0
Ps_contig_mira-ass_29068	0	Ps_Lhcb1	10	184	82S52M1I89M	*	0	0	TCGGGGACCATTCATAAGAGTACAATTATCAAAAGCATAACAAACCTTTTCAATTTCCTTGCAATAAACAATGGTCGCATCATCATCCATGGCTCTCTCTTCCCCAACCTTGGCTGGCAAGCCAGTCAAGCTGACTCCCATCAAGCCAAGARTTGGGAGGTGCAAGGTTCACCATGAGGAAGTCTGCTACCACCAAGAAAGTAGCCTCCTCTAGTAGCCCATGG	*	AS:i:110	XS:i:0	XF:i:3	XE:i:3	XN:i:0
Ps_contig_mira-ass_29087	16	Ps_Lhcb1	631	197	1S39M1I114M160S	*	0	0	GAAGGTGAAGGAACTGAAGAACGGTAGATTAGCTATGTTCTTCAATGTTTGGATTCTTTGTTCAAGCTATTGTGACCGGAAAGGGACCTTTGGAGAATCTTGCTGATCATCTTTCCGACCCAGTTAACAACAATGCATGGTCATATGCCACCAACCTTTAGTTTCCCGGTAAACGGTAGAGTCGTCGTATTGTGTTTTGTTGARGAGGTCATTTTAATTGTTAGTTTTCTTCTATTGTTGAATTTAATTTATTCATGTTTGTTATGCAACTAGAATAGTTAGTTGTTTTTTTCTTAGTGTTTAAAAAAAACTAAA	*	AS:i:142	XS:i:0	XF:i:3	XE:i:3	XN:i:0
Ps_contig_mira-ass_29099	0	Ps_Lhcb2	1	203	82S156M15S	*	0	0	CGACAGAGTACGCGGGSACAACAACATTTGCTAGTAGCATCGAAGAGAACAACATCAAAGTGCAAGGAGTCTCAACGCCCTCATGGCCACCTCTGCTATCCAACAATCAGCTTTCACTGGTAAGACTGGTTTGAGGCAGGGAAATGAACTCATCAGGAAAGCTGGAAACTTTGGCCAAGCTCGCTTTACCATGCGTCGTACTGTGAAGAGTGCTCCTGAAAGCATTTGGTATGGTCCTTGTACCGTTCCCTAA	*	AS:i:148	XS:i:0	XF:i:3	XE:i:4	XN:i:0
Ps_contig_mira-ass_29107	16	Ps_Lhcb1	2	221	86S151M1I95M	*	0	0	TCAACGCAGAGTACTCGGGGACCATTCATAAGAATACAATTATCAAAAGCTTATCAATCTTTTCAATTTCATTGCAATACACACGATGGCCGCTTCATCCATGGCTCCCTCTTCCCCAACCTTGACTGGCAAGCCAGTCAAGCTGAACCCATCAAGCCAAGAATTGGGAGGTGCAAGGTTCACCATGAGGAAGTCTGCTACCACCAAGAAAGTAGCCTCCTCTGGAAGCCCATGGTACCGGACCAGACCGTGTTAAGTACTTAGGCCCATTCTCCGGTGAGTCTCCATCCTACTTGACTGGRGAGTTCCCCGGTGACTACGGTTGGGACACTG	*	AS:i:227	XS:i:0	XF:i:0	XE:i:6	XN:i:0
Ps_contig_mira-ass_29132	0	Ps_HMG1	1	30	116S65M1D18M2D11M42S	*	0	0	AAAGACAGTAGGTAATCAACGCAGAGTACGGGGGGGTCATAGTCTCATTCACAACAAACGCATATCACAAACACCTTCTCTCTCTCCCTCTCTCCCAAACCCTAGTATCTATCTCTCTTCACCGTTCGGTTTCATCATGAAAGGAGGAAAGTCCAAGGGTGAATCGAAGAAAGCTGAAACGAGCTTGCGGTNAATAAGAGGTNCTCCCGCAAAAGGCGAANAACCNGCAAGGAAGACCAAGACCAANAGCGA	*	AS:i:75	XS:i:0	XF:i:3	XE:i:1	XN:i:0
Ps_contig_mira-ass_29158	16	Ps_Lhcb1	2	208	71S147M1I3M1I36M3S	*	0	0	CGGGGACCATTCATAAGAATACAATTATCAAAAGCTTATCAATCTTTTCAATTTCATTGCAATACACACGATGGCCGCTTCATCCATGGCTCTCTCTTCCCCAACCTTGACTGGCAAGCCAGTCAAGCTGAACCCATCAAGCCAAGAATTGGGAGGTGCAAGGTTCACCATGAGGAAGTCTGCTACCACCAAGAAAGTAGCCTCCTCTGGAAGCCCATAGGTAACGGACCAGACCGTGTTAAGTACTTAGGCCCATTCTYCT	*	AS:i:168	XS:i:0	XF:i:0	XE:i:5	XN:i:0
Ps_contig_mira-ass_29195	0	Ps_Lhcb1	631	157	4S171M61S	*	0	0	CTTGAAGGTGAAAGAACTGAAGAATGGTAGGTTAGCGATGTTCTCAATGTTTGGATTCTTCGTTCAAGCTATTGTAACGGGAAAAGGACCTATAGAAAATCTTGCTGACCACCTGGCTGATCCAGTTAACAACAATGCATGGGCATATGCCACAAACTTTGCCCCTGGAAAGTGAGAGGAAAATAAACAATGATAAGTGACTAACTTGATTATCGCCACAATGTGTGAATTTCTTA	*	AS:i:79	XS:i:0	XF:i:3	XE:i:2	XN:i:0
Ps_contig_mira-ass_29196	0	Ps_Lhcb1	622	31	17S180M62S	*	0	0	AAGCAGTGGTATTCAACGCAGAGTTGAAGGTGAAAGAACTGAAGAATGGTAGGTTAGCGATGTTCTCAATGTTTGGATTCTTCGTTCAAGCTATTGTAACGGGAAAAGGACCTATAGAAAATCTTGCTGACCACCTGGCTGATCCAGTTAACAACAATGCTTGGGCATATGCCACAAACTTTGCTCCTGGAAAGTGAGAGAAATAAACAATGATAAGTGACTAACTTTGTAAAATATATGGTGCATTAAGAGACTGAAA	*	AS:i:80	XS:i:0	XF:i:3	XE:i:1	XN:i:0
Ps_contig_mira-ass_29325	0	Ps_Lhcb1	495	220	34M2I241M	*	0	0	GGTTATCTTGATGGGAGCTGTTGAAGGTTACCGTTATTTGCCGGTGGCCCTCTTGGTGAGGTTGTTGACCCACTTTATCCTGGTGGTAGCTTTGATCCATTAGGCTTAGCTGAAGATCCAGAAGCTTTTGCAGAATTAAAGGTAAAGGAACTGAAGAACGGTAGATTAGCCATGTTCTCTATGTTTGGTTTCTTTGTTCAAGCTATTGTAACTGGAAAGGGTCCTTTGGAGAACCTTGCCGATCATCTTGCCGACCCAGTGAACAACAACGCATGGT	*	AS:i:218	XS:i:0	XF:i:3	XE:i:4	XN:i:0
Ps_contig_mira-ass_29389	0	Ps_Lhcb1	1	100	72S146M9S	*	0	0	GTCGGGGACCATTCATAAGAATACAATTATCAAAAGCTTATCAATCTTTTCAATTTCATCGCAATACACACGATGGCCGCTTCATCCATGGCTCTCTCTTCCCCAACCTTGACTGGCAAGCCAGTCAAGCTGAACCCATCAAGCCAAGAATTGGGAGGTGCAAGGTTCACCATGAGGAAGTCTGCTACCACCAAGAAAGTAGCCTCCTCTGGAAGCCCCATTACGGG	*	AS:i:142	XS:i:0	XF:i:2	XE:i:3	XN:i:0
Ps_contig_mira-ass_29416	0	Ps_Lhcb1	622	32	15S180M60S	*	0	0	AAGCAGTGGTTCAACGCAGAGTTGAAGGTGAAAGAACTGAAGAATGGTAGGTTAGCGATGTTCTCAATGTTTGGATTCTTCGTTCAAGCTATTGTAACAGGAAAAGGACCTATAGAAAATCTTGCTGACCACCTGGCTGATCCAGTTAACAACAATGCTTGGGCATATGCCACAAACTTTGCTCCTGGAAAGTGAGAGAAATAAACAATGATAAGTGACTAACTTTGTAAATAATATGGTGCATTAAGAGACTAG	*	AS:i:80	XS:i:0	XF:i:3	XE:i:1	XN:i:0
Ps_contig_mira-ass_29446	0	Ps_Lhcb1	1	103	86S162M	*	0	0	TCAACGCAGAGTACGTCGGGGACCATTCATAAGAATACAATTATCAAAAGCTTATCAATCTCTTCAATTTCATTGCAATACACACGATGGCCGCTTCATCCATGGCTCTCTCTTCCCCAACCTTGACTGGCAAGCCAGTCAAGCTGAACCCATCAAGCCAAGAATTGGGAGGTGCAAGGTTCACCATGAGGAAGTCTGCTACCACCAAGAAAGTAGCCTCCTCTGGAAGCCCATGGTACGGACCAGAC	*	AS:i:158	XS:i:0	XF:i:2	XE:i:4	XN:i:0
Ps_contig_mira-ass_29512	0	Ps_Lhcb1	631	31	2S171M56S	*	0	0	TGAAGGTGAAAGAACTGAAGAATGGTAGGTTAGCGATGTTCTCAATGTTTGGATTCTTCGTTCAAGCTATTGTAACAGGAAAAGGACCTATAGAAAATCTTGCTGACCACCTGGCAGATCCAGTTAACAACAATGCTTGGGCATATGCCACAAACTTTGCTCCTGGAAAGTGAGAGAAATAAACAATGATAAGTGACTAACTTTGTAAAATATATGGTGCATTAAGAGA	*	AS:i:79	XS:i:0	XF:i:3	XE:i:1	XN:i:0
Ps_contig_mira-ass_29566	0	Ps_Lhcb1	192	227	50M1I222M	*	0	0	TGAGTCTCCATCCTACTTGACTGGAGAGTTCCCCGGTGACTACGGTTGGGTACACTGCCGGACTCTCTGCTGACCCAGAGACATTCTCCAAGAACCGTGAGCTTGAAGTCATCCACTCCAGATGGGCTATGTTGGGTGCTTTGGGATGTGTCTTCCCAGAGCTTTTGTCTCGCAACGGTGTTAAATTCGGTGAAGCTGTGTGGTTCAAGGCAGGATCTCAAATCTTTAGCGAGGGTGGACTTGACTACTTGGGTAACCCAAGCTTGGTCCATG	*	AS:i:257	XS:i:0	XF:i:0	XE:i:6	XN:i:0
Ps_contig_mira-ass_29578	0	Ps_Lhcb1	541	218	261M111S	*	0	0	CCTCTTGGTGAGGTTGTTGACCCACTTTACCCAGGTGGTAGCTTTGACCCATTGGGCTTAGCTGACGACCCAGAAGCATTCGCAGAATTGAAGGTGAAGGAACTGAAGAACGGTAGATTAGCTATGTTCTCAATGTTTGGATTCTTTGTTCAAGCTATTGTGACCGGAAAGGGACCTTTGGAGAATCTTGCCGATCATCTTTCCGACCCAGTTAACAACAATGCATGGTCATATGCCACCAACTTTGTTCCCGGAAAGTGAGTCGTCGTATTGTGTTTTTGTGAAGAGGTCATTTTAATGTATTTCTCATTGTGAATTTATTATCATGTTTGTATGCAACTGAATGTTAGTTGTTTTTTTCAGTAGTAAACT	*	AS:i:217	XS:i:0	XF:i:0	XE:i:5	XN:i:0
Ps_contig_mira-ass_29607	0	Ps_Lhcb2	1	203	72S153M	*	0	0	TCGGGGKACAACAACATTTGCTAGTAGCATCGAAGAGAACAACATCAAAGTGCAGGGAGTCTCAACGCCCTCATGGCCACCTCTGCTATCCAACAATCAGCTTTCACTGGTAAGACTGGTTTGAGGCAGGGAAATGAATTCATCAGGAAAGCTGGAAACTTTGGCCAAGCTCGCTTTACCATGCGTCGTACTGTGAAGAGTGCTCCTGAAAGCATTTGGTATGGT	*	AS:i:149	XS:i:0	XF:i:3	XE:i:4	XN:i:0
Ps_contig_mira-ass_29650	0	Ps_Lhcb1	2	222	72S240M	*	0	0	CGGGGGACCATTCATAAGAATACAATTATCAAAAGCTTATCAATCTTTTCAATTTCATTGCAATACACACGATGGCCGCTTCATCCATGGCTCTCTCTTCCCCAACCTTGACTGGTAAGCCAGTCAAGCTGAACCCATCAAGCCAAGAATTGGGAGGTGCAAGGTTCACCATGAGGAAGTCTGCTACCACCAAGAAAGTAGCCTCCTCTGGAAGCCCATGGTACGGACCAGACCGTGTTAAGTACTTAGGCCCATTCTCCGGTGAGTCTCCATCCTACTTGACTGGAGAGTTCCCCGGTGACTACGGTTGGG	*	AS:i:232	XS:i:0	XF:i:0	XE:i:6	XN:i:0
Ps_contig_mira-ass_29689	16	Ps_Lhcb1	10	174	106S128M	*	0	0	CAACGCAGAGTACGCGGGGACCATTGATAAGAATACAATTATCAAAAGCATAACAATCTTTTCAATTTCATTGCAATATACGCACACGATGGCCGCATCATCATCATCATCCATGGCTCTCTCTTCTCCAACCTTGGCTGGCAAGCAACTCAAGCTGACCCCATCAAGCCAAGAATTGGGAGCTGCAAGGTTCACCATGAGGAAGTCTGCTACCACCAAGAAAGTAGCTTCCTC	*	AS:i:96	XS:i:0	XF:i:3	XE:i:2	XN:i:0
Ps_contig_mira-ass_29698	16	Ps_Lhcb1	151	233	339M	*	0	0	TACGGACCAGACCGTGTTAAGTACTTAGGCCCATTCTCCGGTGAGTCTCCATCCTACTTGACTGGAGAGTTCCCCGGTGACTACGGTTGGGACACTGCCGGACTCTCTGCTGACCCAGAGACATTCTCCAAGAACCGTGAGCTTGAAGTCATCCACTCCAGATGGGCTATGTCGGGTGCCTTGGGATGTGTCTTCCCAGAGCTTTTGTCTCGCAACGGTGTTAAATTCGGTGAAGCTGTGTGGTTCAAGGCAGGATCTCAAATCTTTAGCGAGGGTGGACTTGACTACTTGGGCAACCCAAGCTTGGTTCATGCACAAAGCATTCTTGCCATATGGGCC	*	AS:i:311	XS:i:0	XF:i:0	XE:i:7	XN:i:0
Ps_contig_mira-ass_29708	0	Ps_Lhcb2	161	225	35M2I227M	*	0	0	GTCCCAAGTACTTGGGTCCATTCTCTGAACAAATTTCCTATCCTACCTGACTGGTGAATTTCCTGGTGACTATGGATGGGACACAGCTGGATTATCAGCTGACCCTGAAACATTTGCAAGGAACCGTGAGCTTGAAGTAATTCACAGCAGATGGGCTATGCTTGGTGCATTGGGATGTACCTTCCCCGAACTCCTTGAAAAGAATGGTGTTAAATTCGGCGAGGCAGTGTGGTTCAAAGCCGGTTCCCAGATCTTTGCGGAGGG	*	AS:i:249	XS:i:0	XF:i:0	XE:i:7	XN:i:0
Ps_contig_mira-ass_29741	0	Ps_Lhcb1	631	32	2S171M56S	*	0	0	TGAAGGTGAAAGAACTGAAGAATGGTAGGTTAGCGATGTTCTCAATGTTTGGATTCTTCGTTCAAGCTATTGTAACAGGAAAAGGACCTATGGAAAATCTTGCTGACCACCTGGCTGATCCAGTTAACAACAATGCTTGGGCATATGCCACAAACTTTGCTCCTGGAAAGTGAGAGAAATAAACAATGATAAGTGATTAACTTTGTAAAATATATGGTGCATTAAGAGA	*	AS:i:83	XS:i:0	XF:i:3	XE:i:1	XN:i:0
Ps_contig_mira-ass_29747	16	Ps_Lhcb1	345	219	33M1I336M26S	*	0	0	CCCAGAGCTTTTGTCTCGCAACGGTGTTAATTTACGGTGAAGCTGTGTGGTTCAAGGCAGGATCTCAAATCTTTAGCGAGGGTGGACTTGACTACTTGGGCAACCCAAGCTTGGTTCATGCACAAAGCATCCTTGCCATATGGGCCACTCAGGTTATCTTGATGGGAGCTGTTGAGGGTTACCGTATTGCCGGTGGCCCTCTTTGTGAGGTTGTTGACCCTCTTTACCCAGGTGGTAGCTTTGACCCATTGGGCTTAGCTGACGACCCAGAAGCATTCGCAGAATTGAAGGTAAAGGAACTGAAGAACGGTAGATTAGCCATGTTCTCTATGTTTGGTTTCTTTGTTCAAGCTATTGTAACTGGAAAGGGTCCTGAGACACGCAGCAGGGGATAGG	*	AS:i:274	XS:i:42	XF:i:0	XE:i:5	XN:i:0
Ps_contig_mira-ass_29766	16	Ps_Lhcb1	368	215	319M	*	0	0	GTGTTAAATTCGGTGAAGCTGTGTGGTTCAAGGCAGGATCTCAAATCTTTAGCGAGGGTGGACTTGACTACTTGGGTAACCCAAGCTTGGTCCATGCACAAAGCATCCTTGCCATCTGGGCTACTCAAGTTATCTTGATGGGGGCTGTCGAAGGTTACCGTATTGCCGGTGGCCCTCTTGGTGAGGTGGTTGACCCACTTTACCCAGGTGGTAGCTTTGACCCATTGGGCTTAGCTGACGACCCAGAAGCATTCGCAGAATTGAAGGTGAAGGAACTCAAGAACGGTAGATTAGCTATGTTCTCTATGTTTGGATTCTT	*	AS:i:239	XS:i:39	XF:i:3	XE:i:2	XN:i:0
Ps_contig_mira-ass_29769	0	Ps_RuBP	1	212	152S78M1I124M1I8M1I2M2I29M	*	0	0	TCAACGCAGARTWCRCGGGGATAACAACAATGGCTTCTATGATATCCTCTTCCGCTGTGACAACAGTCAGCCGTGCCTCTAGGGGGCAATCCGCCGCAGTGGCTCCATTCGGCGGCCTCAAATCCATGACTGGATTCCCAGTGAAGAAGGTCAACACTGACATTACTTCCACTACAAGCAATGGTGGAAGAGTAAAGTGCATGCAGGTGTGGCCTCCAATTGGAAAGAAGTAAGTTTGAGACTCTTTCCTATTTGCCACCATTGACGAGAGATCAATTGTTGAAAGAAGTTGAATACCTTCTGAGGAAGGGATGGGTTCCATGCTTGGAATTTGAGTTGGAGAAAGGATTTGTGTAACCGTGAGACAACAAACAAGTCACCAGGATATTATGATGGAA	*	AS:i:191	XS:i:0	XF:i:3	XE:i:4	XN:i:0
Ps_contig_mira-ass_29799	0	Ps_Lhcb1	640	155	13S162M58S	*	0	0	TGTAAGGTTGAAAGAACTGAAGAATGGTAGGTTAGCGATGTTCTCAATGTTTGGATTCTTCGTTCAAGCTATTGTAACAGGAAAAGGACCTATAGAAAATCTTGCTGACCACCTGGCTGATCCAGTTAACAACAATGCATGGGCATATGCCACAAACTTTGCCCCTGGAAAGTGAGAGGAAAATAAACAATGATAAGCGACTAACTTGATTATCGCCTCAATGTGTGAATTTW	*	AS:i:78	XS:i:0	XF:i:3	XE:i:2	XN:i:0
Ps_contig_mira-ass_29852	0	Ps_RuBP	6	6	160S177M	*	0	0	GTCGGGGTGGAAGCAAAAGTTGAGAAGGAAAAATGGCCTTGATTTCCTCCGCCGCAATCACCACCGTTAATCGGGCCACCCGGGCACAAACCAACTTGGTCTCATCGATCACCGGTCTCAAATCGTCGGTCGGCTATCCGGTTACCAAGAAGGCCAGCGATGACATTACCTCCTATGCAAGCAATGGTTCAAGAGTGAGTTGTATGCAGGTGTGGCCACCAATTGGCAAGAAGAAGTTTGAGACACTTTCATACCTTCCACCTCTCACTCCAGAACAATTGGCTAAGGAAGTAGAATACCTTTTAAGGAAGGGATGGGTTCCTTGCTTGGAATTTGA	*	AS:i:41	XS:i:0	XF:i:2	XE:i:1	XN:i:0
Ps_contig_mira-ass_29883	0	Ps_Lhcb1	421	228	264M1I39M1I18M2S	*	0	0	GAGGGTGGACTTGACTACTTGGGCAACCCAAGCTTGGTCCATGCTCAAAGCATCCTTGCCATCTGGGCCACTCAGGTTATCTTGATGGGAGCTGTTGAAGGTTGCCGTATTGCCGGTGGCCCTCTTGGTGAGGTTGTTGACCCACTTTATCCTGGTGGTAGCTTTGATCCATTAGGCTTAGCTGAAGATCCAGAAGCTTTTGCAGAATTAAAGGTAAAGGAACTGAAGAACGGTAGATTAGCCATGTTCTCTATGTTTGGTTTCTTTTGTTCAAGCTATTGTAACTGGAAAGGGTCCTTTGGAGTAACCTTGCCGATCATCTTCG	*	AS:i:271	XS:i:0	XF:i:0	XE:i:5	XN:i:0
Ps_contig_mira-ass_29890	0	Ps_Lhcb1	631	151	2S171M53S	*	0	0	TGAAGGTGAAAGAACTGAAGAATGGTAGGTTAGCGATGTTCTCAATGTTTGGATTCTTCGTTCAAGCTATTGTAACAGGAAAAGGACCAATAGAAAATCTTGCTGACCACCTGGCTGATCCAGTGAACAACAATGCATGGGCATATGCCACAAACTTTGCCCCCGGAAAGTGAGAGAAATAGACAATGATAAGTGACTAACTTGATTATCGCCACAATGTGTGTAA	*	AS:i:75	XS:i:0	XF:i:3	XE:i:2	XN:i:0
Ps_contig_mira-ass_29914	0	Ps_Lhcb1	631	29	2S171M51S	*	0	0	TGAAGGTGAAAGAACTGAAGAATGGTAGGTTAGCGATGTTCTCAATGTTTGGATTCTTCGTTCAAGCTATTGTAACAGGAAAAGGACCAATAGAAAATCTTGCTGACCACCTGGCTGATCCAGTGAACAACAATGCATGGGCATATGCCACAAACTTTGCCCCTGGAAAGTGAGAGAAATAGACGATGATAAGTGACTAACTTGATTATCGCCACAATGTGTAG	*	AS:i:71	XS:i:0	XF:i:3	XE:i:1	XN:i:0
Ps_contig_mira-ass_29956	16	Ps_Lhcb1	131	234	340M	*	0	0	CCTCCTCTGGAAGCCCATGGTACGGACCAGACCGTGTTAAGTACTTAGGCCCATTCTCCGGTGAGTCTCCGTCCTACTTGACTGGAGAGTTCCCCGGTGACTACGGTTGGGACACTGCCGGACTCTCTGCTGACCCAGAGACGTTCTCCAAGAACCGTGAGCTTGAAGTCATCCACTCCAGATGGGCTATGTTGGGTGCTTTGGGATGTGTCTTCCCAGAGCTTTTGTCTCGCAACGGTGTTAAATTCGGTGAAGCTGTGTGGTTCAAGGCAGGATCTCAAATCTTTAGCGAGGGTGGACTTGACTACTTGGGCAACCCAAGCTTGGTTCATGCACAAAG	*	AS:i:320	XS:i:0	XF:i:0	XE:i:8	XN:i:0
Ps_contig_mira-ass_29969	16	Ps_Lhcb1	72	238	231M2I162M6S	*	0	0	CCAAGAATTGGGAGGTGCAAGGTTCACCATGAGGAAGTCTGCTACCACCAAGAAAGTAGCCTCCTCTGGAAGCCCATGGTACGGACCAGACCGTGTTAAGTACTTAGGCCCATTCTCCGGTGAGTCTCCATCCTACTTGACTGGAGAGTTCCCCGGTGACTACGGTTGGGACACTGCCGGACTCTCTGCTGACCCAGAGACATTCTCCAAGAACCGTGAGCTTGAAGTCATACCAACTCCAGATGGGCTATGTTGGGTGCCTTGGGATGTGTCTTCCCAGAGCTTTTGTCTCGCAACGGTGTTAAATTCGGTGAAGCTGTGTGGTTCAAGGCAGGATCTCAAATCTTTAGCGAGGGTGSACTTGACTACTTGGGCAACCCAAGCTTGGTTCATGCACAAGC	*	AS:i:368	XS:i:0	XF:i:0	XE:i:8	XN:i:0
Ps_contig_mira-ass_29979	0	Ps_Lhcb1	631	29	3S171M48S	*	0	0	TGTAAGGTGAAAGAACTGAAGAATGGTAGGTTAGCGATGTTCTCAATGTTTGGATTCTTCGTTCAAGCTATTGTAACAGGAAAAGGACCAATAGAAAATCTTGCTGACCACCTGGCTGATCCAGTGAACAACAATGCATGGGCATATGCCACAAACTTTGCCCCTGGAAAGTGAGAGAAATAGACAATGATAAGTGACTAGCTTGATTATCGCCACAATGTG	*	AS:i:71	XS:i:0	XF:i:3	XE:i:1	XN:i:0
Ps_contig_mira-ass_29988	16	Ps_Lhcb1	304	211	16S10M1D18M1D159M2I34M	*	0	0	ACGTGAGCTGAGTCANCACTCCAGATGGCTATGTTGGGTGCCTTGGATGTGTCTTCCCAGAGCTTTTGTCTCGCAACGGTGTTAAATTCGGTGAAGCTGTGTGGTTCAAGGCAGGATCTCAAATCTTTAGCGAGGGTGGACTTGACTACTTGGGCAACCCAAGCTTGGTTCATGCACAAAGCATCCTTGCCATATGGGCCACTACAAGGTTATCTTGATGGGAGCTGTTGAAGGTTACC	*	AS:i:174	XS:i:0	XF:i:0	XE:i:5	XN:i:0
Ps_contig_mira-ass_30002	0	Ps_Lhcb2	583	207	28M1I2M3I186M143S	*	0	0	GACCCTCTTGGCCTTGCTGATGACCCTGTATTTCTATTTTGCAGAGTTGAAGGTCAAGGAACTCMRGRATGGTCGGCTGGCTATGTTCTCCATGTTTGGTTTCTTTGTTCAAGCCATTGTTACCGGCAAGGGCCCTATTCAGAACCTTTATGACCATGTTGCTGACCCTGTCGCGAACAACGCATGGGCTTTTGCTACCAACTTTGTCCCCGGACAATGAGAATGTTGTCTCTTCAGCTACAATCTTCTGCTCCCATTTTCATTTCTGTTGTGTTTAACTCCCATTTTCATCAATGTTAAATTACTCTAGCAGAAAGAACCTGTATGTGGCTGATTATATGTTAGAAATATGGAACCCAAAAG	*	AS:i:170	XS:i:0	XF:i:3	XE:i:4	XN:i:0
Ps_contig_mira-ass_30051	0	Ps_Lhcb1	2	225	69S151M1I102M1I2M2I31M	*	0	0	GAGACCATTCATAAGAATACAATTATCAAAAGCTTATCAATCTTTTCAATTTCATTGCAATACACACGATGGCCGCTTCATCCATGGCTCTCTCTTCCCCAACCTTGACTGGCAAGCCAGTCAAGCTGAACCCATCAAGCCAAGAATTGGGAGGTGCAAGGTTCACCATGAGGAAGCCTGCTACCACCAAGAAAGTAGCCTCCTCTGGAAGCCCATGGTACCGGACCAGACCGTGTTAAGTACTTAGGCCCATTCTCCGGTGAGTCTCCATCCTACTTGACTGGAGAGTTCCCCGGTGACTACGGTTGGGACACTGCCGGACTACTAACTGCTGACCCAGAGACATTCTCCAAGAACCG	*	AS:i:255	XS:i:0	XF:i:0	XE:i:5	XN:i:0
Ps_contig_mira-ass_30072	0	Ps_Ccbp	174	218	105S206M6I42M5S	*	0	0	AAGCAGTGGTAATCAACGCAGAGTTACACGGAGATCTCGGGAAGCTYGGCAGGTCGACAACTCTGAAGAAAATTCAAGAACGGCGAGGTTAGAGTTCTTGTGGACAAATGATTTGTGGTATGGACCAGRCAGAGTGAAATATTTAGGACCATTTTCAGCTCAGACTCCTTCATACTTGACTGGAGAATTCCCTGGTGATTATGGATGGGACACTGCTGGTTTATCTGCTGATCCAGAAGCATTTGCCAAGAACCGGGCTCTTGAGGTGATCCATGGAAGATGGGCTATGCTAGGAGCACTAGGATGCATAAAACAACMAMSARAAGTACTTCAAAAATGGGTTAGAGTTGACTTCAAAGTAACC	*	AS:i:215	XS:i:0	XF:i:0	XE:i:6	XN:i:0
Ps_contig_mira-ass_30103	0	Ps_Lhcb2	1	225	72S246M2I28M	*	0	0	GTCGGGGACAACAACATTTGCTAGTAGCATCGAAGAGAACAACATCAAAGTGCAAGGAGTCTCAACGCCCTCATGGCCACCTCTGCTATCCAACAATCAGCTTTCACTGGTAAGACTGGTTTGAGGCAGGGAAATGAATTCATCAGGAAAGCTGGAAACTTTGGCCGAGCTCGCTTTACCATGCGTCGTACTGTGAAGAGTGCTCCTGAAAGCATTTGGTATGGTCCTGACCGTCCCAAGTACTTGGGTCCATTCTCTGAACAAATTCCATCCTACCTGACTGGTGAATTTCCTGGTGACTATGGATGGGACACAGCTAGGAATTATCAGCTGACCCTGAAACATTTG	*	AS:i:253	XS:i:0	XF:i:0	XE:i:6	XN:i:0
Ps_contig_mira-ass_30120	16	Ps_Lhcb1	500	226	74M1I228M4S	*	0	0	TCTTGATGGGAGCTGTTGAWGGTTACCGTATTGCCGGTGGCCCTCTTGGTGAGGTTGTTGACCCACTTTACCCTAGGTGGTAGCTTTGACCCATTGGGCTTAGCTGACGACCCAGAAGCATTCGCAGAATTGAAGGTGAAGGAACTGAAGAACGGTAGATTAGCTATGTTCTCAATGTTTGGATTCTTTGTTCAAGCTATTGTGACCGGAAAGGGACCTTTGGAGAATCTTGCTGATCATCTTTCCGACCCAGTTAACAACAATGCATGGTCATATGCCACCAACTTTGTTCCCGGAAAGTGAGTCG	*	AS:i:255	XS:i:0	XF:i:0	XE:i:6	XN:i:0
Ps_contig_mira-ass_30121	0	Ps_Lhcb1	631	144	2S170M64S	*	0	0	TGAAGGTGAAAGAACTGAAGAATGGTAGGTTAGCGATGTTTTCAATGTTTGGATTCTTCGTTCAAGCTATTGTAACAGGAAAGGGGCCAATAGAAAATCTTGCTGACCACCTGGCTGATCCAGTTAACAACAATGCATGGGCATATGCCACAAACTTTGCCCCTGGAAAGTGGGAGGAAAATAAACAATGATAAGTGACTAACTTGATTATCGCCACAATGTGTGAATTTCTTATA	*	AS:i:70	XS:i:0	XF:i:3	XE:i:2	XN:i:0
Ps_contig_mira-ass_30158	0	Ps_Lhcb1	1	91	72S107M1D11M49S	*	0	0	GTCGGGGACCATTCATAAGAATACAATTATCAAAAGCTTATCAATCTTTTCAATTTCATTGCAATACACACGATGGCCGCTTCATCCATGGCTCTCTCTTCCCCAACCTTGACTGGCAAGCCAGTCAAGCTGAACCCATCAAGCCAAGAATTGGGAGGTGCAAGGTTCACCATGAGGAATCTGCTACCACAAGAAGTGCCTCCTCGTAGGGAAACGCCCCCTAAGTTACGGGGAACCGG	*	AS:i:107	XS:i:0	XF:i:2	XE:i:2	XN:i:0
Ps_contig_mira-ass_30164	0	Ps_Lhcb1	631	31	19S171M66S	*	0	0	GTGGTATCAACGCAGTGTGAAGGTGAAAGAACTGAAGAATGGTAGGTTAGCGATGTTCTCAATGTTTGGATTCTTCGTTCAAGCTATTGTAACAGGAAAAGGACCTATAGAAAATCTTGCTGACCACCTGGCTGATCCAGTTAACAACAATGCTTGGGCATATGCCACAAACTTTGCTCCTGGAAAGTGAGAGAAATAAACAATGATAAGTGACTAACTTTAGTAAAATATATGGTGCATTAAGAGACTAAGTGAA	*	AS:i:79	XS:i:0	XF:i:3	XE:i:1	XN:i:0
Ps_contig_mira-ass_30166	0	Ps_Lhcb1	434	227	4S59M1I292M	*	0	0	TTGTACTACTTGGGTAACCCAAGCTTGGTCCATGCACAAAGCATCCTTGCCATCTGGGCTACTACAAGTTATCTTGATGGGAGCTGTCGAAGGTTACCGTATTGCCGGTGGCCCTCTTGGTGAGGTGGTTGACCCACTTTACCCAGGTGGTGGCTTTGACCCATTGGGCTTAGCTGACGACCCAGAAGCATTCGCAGAATTGAAGGTGAAGGAACTCAAGAACGGTAGATTAGCTATGTTCTCTATGTTTGGATTCTTTGTTCAAGCTATTGTGACCGGGAAGGGACCTTTGGAGAATCTTGCTGATCATCTTTCCGACCCAGTTAACAACAATGCATGGTCATATGCCACCAACT	*	AS:i:264	XS:i:0	XF:i:0	XE:i:6	XN:i:0
Ps_contig_mira-ass_30194	0	Ps_Lhcb1	631	30	2S171M65S	*	0	0	TGAAGGTGAAAGAACTGAAGAATGGTAGGTTAGCGATGTTCCCAATGTTTGGATTCTTCGTTCAAGCTATTGTAACAGGAAAAGGACCTATAGAAAATCTTGCTGACCACCTGGCTGATCCAGTTAACAACAATGCTTGGGCATATGCCACAAACTTTGCTCCTGGAAAGTGAGAGAAATAAACAATGATAAGTGACTAACTTTGTAAAATATATGGTGCATTAAGAGACTGTAAAAG	*	AS:i:75	XS:i:0	XF:i:3	XE:i:1	XN:i:0
Ps_contig_mira-ass_30218	16	Ps_Lhcb1	72	225	230M2I28M1S	*	0	0	CCAAGAATTGGGAGGTGCAAGGTTCACCATGAGGAAGTCTGCTACCACCAAGAAAGTAGCCTCCTCTGGAAGCCCATGGTACGGACCAGACCGTGTTAAGTACTTAGGCCCATTCTCCGGTGAGTCTCCATCCTACTTGACTGGAGAGTTCCCCGGTGACTACGGTTGGGACACTGCCGGACTCTCTGCTGACCCAGAGACATTCTCCAAGAACCGTGAGCTTGAAGTCAATACCACTCCAGATGGGCTATGTTGGGTGCC	*	AS:i:245	XS:i:0	XF:i:0	XE:i:6	XN:i:0
Ps_contig_mira-ass_30224	0	Ps_Lhcb1	631	28	3S171M51S	*	0	0	TGTAAGGTGAAAGAACTGAAGAATGGTAGGTTAGCGATGTTCTCAATGTTTGGATTCTTCGTTCAAGCTATTGTAACAGGAAAAGGACCAATAGAAAATCTTGCTGACCACCTGGCTGATCCAGTGAACAGCAATGCATGGGCATATGCCACAAACTTTGCCCCTGGAAAGTGAGAGAAATAGACAATGATAAGTGACTAACTTGATTATCGCCACAATGTGTAG	*	AS:i:67	XS:i:0	XF:i:3	XE:i:1	XN:i:0
Ps_contig_mira-ass_30232	16	Ps_Lhcb1	58	220	291M56S	*	0	0	CTGATCCCATCAAGCCAAGAATTGGGAGGTGCAAGGTTCACCATGAGGAAGTCTGCTACCACCAAGAAAGTAGCCTCCTCTAGTAGCCCATGGTACGGCCCAGACCGTGTTAAGTACCTAGGCCCATTCTCCGGTGAGTCTCCATCATACTTGACCGGAGAGTTCCCAGGTGACTACGGTTGGGACACTGCTGGACTTTCCGCCGATCCAGAGACATTTGCCAGGAACCGTGAGCTTGAAGTTATCCACTCCAGATGGGCTATGTTGGGTGCTTTGGGATGTGTCTTCCCAAGAAGTACTTTTAGTACTACGACAACGGTGTTAAAATTCGGGTGAAGCTGTATTGG	*	AS:i:223	XS:i:0	XF:i:3	XE:i:4	XN:i:0
Ps_contig_mira-ass_30272	0	Ps_Lhcb1	631	28	2S171M54S	*	0	0	TGAAGGTGAAAGAACTGAAGAATGGTAGGTTAGCGATGTTCTCAATGTTTGGATTCTTCGTTCAAGCTATTGTAACAGGAAAAGGACCAATAGAAAATCTTGCTGACCACCTGGCTGATCCAGTGAACAACAATGCATGAGCATATGCCACAAACTTTGCCCCTGGAAAGTGAGAGAAATAGACAATGATAAGTGACTAACTTGATTATCGCCACAATGTGTGTTAA	*	AS:i:67	XS:i:0	XF:i:3	XE:i:1	XN:i:0
Ps_contig_mira-ass_30322	0	Ps_Lhcb1	640	31	14S162M62S	*	0	0	TGTAAGGTTGTAAAGAACTGAAGAATGGTAGGTTAGCGATGTTCTCAATGTTTGGATTCTTCGTTCAAGCTATTGTAACAGGAAAAGGACCTATAGAAAATCTTGCTGACCACCTGGCTGATCCAGTTAACAACAATGCTTGGGCATATGCCACAAACTTTGCTCCTGGAAAGTGAGAGAAATAAACAATGATAAGTGACTAACTTTAGTAAAATATATGGTGCATTAAGAGACTAAG	*	AS:i:78	XS:i:0	XF:i:3	XE:i:1	XN:i:0
Ps_contig_mira-ass_30356	16	Ps_Lhcb1	2	227	67S278M1I29M	*	0	0	GACCATTCATAAGAATACAATTATCAAAAGCTTATCAATCTTTTCAATTTCATTGCAATACACACGATGGCCGCTTCATCCATGGCTCTCTCTTCCCCAACCTTGACTGGCAAGCCAGTCAAGCTGAACCCATCAAGCCAAGAATTGGGAGGTGCAGGGTTCACCATGAGGAAGTCTGCTACCACCAAGAAAGTAGCCTCCTCTGGAAGCCCATGGTACGGACCAGACCGTGTTAAGTACTTAGGCCCATTCTCCGGTGAGTCTCCATCCTACTTGACTGGAGAGTTCCCCGGTGACTACGGTTGGGACACTGCYGGACTYTCTGCYGAYCCAGAGACATTYKCCAAAGAACCGTGAGCTTGAAGTCATCCACTC	*	AS:i:276	XS:i:0	XF:i:0	XE:i:6	XN:i:0
Ps_contig_mira-ass_30366	0	Ps_Lhcb1	622	15	16S180M62S	*	0	0	AAGTAGTGGTATCAACGCAGAGTTGAAGGTGAAAGAACTGAAGAATGGTAGGTTAGCGATGTTCTCAATGTTTGGATTCTTCGTTCAAGCTATTGTAACAGGAAAAGGACCTATAAAAAATCTTGCTGACCACCTGGCTGATCCAGTTAACAACAATGCTTGGGCATATGCCACAAACTTTGCTCCTGGAAAGTGAGAGAAATAAACAATGATAAGTGACTAACTTTGTAAAATATATGGTGCATTAAGAGACTGAAA	*	AS:i:76	XS:i:0	XF:i:1	XE:i:1	XN:i:0
Ps_contig_mira-ass_30367	16	Ps_Lhcb2	187	226	1S256M	*	0	0	GGAACAAATTCCATCCTACCTGACTGGTGAATCTCCTGGTGACTATGGATGGGACACAGCTGGATTATCAGCTGACCCTGAAACATTTGCAAGGAACCGTGAGCTTGAAGTAATTCACAGCAGATGGGCTATGCTTGGTGCATTGGGATGTACCTTCCCCGAACTCCTTGAAAAGAATGGTGTTAAATTCGGCGAGGCAGTGTGGTTCAAAGCCGGTTCCCAGATCTTTGCGGAGGGTGGCCTTGACTATTTGGGCA	*	AS:i:252	XS:i:0	XF:i:0	XE:i:6	XN:i:0
Ps_contig_mira-ass_30510	0	Ps_Lhcb1	328	217	3S24M1I6M1I50M1I210M13S	*	0	0	GGAGCTTTGGGATGTGTCTTCCCAGAGCYTTTTGTTCTCGCAACGGTGTTAAATTCGGCGAAGCTGTGTGGTTCAAGGCAGGATCGTCAAATCTTTAGTGAGGGTGGACTTGATTACTTGGGCAACCCAAGCTTGGTCCATGCTCAAAGCATCCTTGCCATATGGGCCACTCAGGTTATCTTGATGGGAGCTGTCGAAGGTTACCGTATTGCCGGTGGGCCTCTCGGTGAGGTGGTTGATCCACTTTACCCAGGTGGAAGCTTTGATCCATTGGGCTTAGCTGATGATCCAGAAGCATTCGCAAGAATT	*	AS:i:209	XS:i:0	XF:i:3	XE:i:4	XN:i:0
Ps_contig_mira-ass_30522	16	Ps_Lhcb1	98	234	74S10M1I76M1I288M	*	0	0	TTGGAAACCCCCAAACTTCCAAAGGCCCAAACGGAAAATTTAGGGGTAAGGGGTTAGGGCCAAAGGGTTTCTACCCATGAGGAAGGTCTGCTACCACCAAGAAAGTAGCCTCCTCTGGAAGCCCATGGTACGGACCAGACCGTGTTAAGTACTTAGGCCCATTTCTCCGGTGAGTCTCCATCCTACTTGACTGGAGAGTTCCCCGGTGACTACGGTTGGGACACTGCCGGACTCTCTGCCGACCCAGAGACATTCTCCAAGAACCGTGAGCTTGAAGTCATCCACTCCAGATGGGCTATGTTGGGTGCYTTGGGATGTGTCTTCCCAGAGCTTTTGTCTCGCAACGGTGTTAAATTCGGTGAAGCTGTGTGGTTCAAGGCAGGATCTCAAATCTTTAGCGAGGGTGGACTTGACTACTTGGGCAACCCAAGCTTGGTTCATGCACAAAGC	*	AS:i:340	XS:i:0	XF:i:0	XE:i:7	XN:i:0
Ps_contig_mira-ass_30536	16	Ps_Ran1	209	216	17M2I191M	*	0	0	CTGGTCAAGAGAAGTTTTGGTTGGTCTCAGAGATGGATACTATATTCATGGACAGTGTGCTATTATAATGTTTGATGTTACTGCACGGCTGACGTACAAGAATGTCCCTACTTGGCACCGTGATCTTTGCCGGGTCTGTGAAAACATCCCAATTGTTCTTTGTGGAAACAAGGTTGATGTGAAGAACAGGCAAGTGAAGGCAAAGCAGGT	*	AS:i:191	XS:i:0	XF:i:0	XE:i:5	XN:i:0
Ps_contig_mira-ass_30606	16	Ps_Lhcb1	5	226	234M1I28M	*	0	0	CCGCTTCATCCATGGCTCTCTCTTCCCCAACCTTGACTGGCAAGCCAGTCAAGCTGAACCCATCAAGCCAAGAATTGGGAGGTGCAAGGTTCACCATGAGGAAGTCTGCTACCACCAAGAAAGTAGCCTCCTCTGGAAGCCCATGGTACGGACCAGACCGTGTTAAGTACTTAGGCCCATTCTCCGGTGAGTCTCCATCCTACTTGACTGGAGAGTTCCCCGGTGACTACGGTTAGGGACACTGCCGGACTCTCTGCTGACCC	*	AS:i:251	XS:i:0	XF:i:0	XE:i:6	XN:i:0
Ps_contig_mira-ass_30633	16	Ps_Lhcb2	64	222	29S16M2I13M1I215M	*	0	0	CGTAGGTTTTGGTAGGGCGAGGGAAAGTAGAATTCATCAGGAAAGGACTGGAAACTTTGGTCCAAGCTCGCTTTACCATGCGTCGTACTGTGAAGAGTGCTCCTGAAAGCATTTGGTATGGTCCTGACCGTCCCAAGTACTTGGGTCCATTCTCTGAACAAATTCCATCCTACCTGACTGGTGAATTTCCTGGTGACTATGGATGGGACACAGCTGGATTATCAGCTGACCCTGAAACATTTGCAAGGAACCGTGAGCTTGAAGTAATTCACAGCA	*	AS:i:228	XS:i:0	XF:i:0	XE:i:5	XN:i:0
Ps_contig_mira-ass_30651	0	Ps_Lhcb1	631	29	2S171M50S	*	0	0	TGAAGGTGAAAGAACTGAAGAATGGTAGGTTAGCGATGTTCTCAATGTTTGGATTCTTCGTTCAAGCTATTGTAACAGGAAAAGGACCAATAGAAAATCTTGCTGACCACCTGGCTGATCCAGTGAACAACAATGCATGGGCATATGCCACAAACTTTGCCCTCGGAAAGTGAGAGAAATAGACAATGATAAGTGACTAACTTGATTATCGCCACAATGTGTG	*	AS:i:71	XS:i:0	XF:i:3	XE:i:1	XN:i:0
Ps_contig_mira-ass_30655	16	Ps_Lhcb1	134	228	18S10M1D251M1I38M2S	*	0	0	CTACCACCAANAAGAGCCNCTCTGGAAGCCATGGTACGGACCAGACCGTGTTAAGTACTTAGGCCCATTCTCCGGTGAGTCTCCGTCCTACTTGACTGGAGAGTTCCCCGGTGACTACGGTTGGGACACTGCCGGACTCTCTGCTGACCCAGAGACATTCTCCAAGAACCGTGAGCTTGAAGTCATCCACTCCAGATGGGCTATGTTGGGTGCCTTGGGATGTGTCTTCCCAGAGCTTTTGTCTCGCAACGGTGTTAAATTCGGTGAAGCTGTGTGGTTACAAGGCAGGATCTCAAATCTTTAGCGAGGGTGGACTTGWC	*	AS:i:273	XS:i:0	XF:i:0	XE:i:7	XN:i:0
Ps_contig_mira-ass_30703	16	Ps_Ran1	209	218	208M	*	0	0	CTGGTCAAGAGAAGTTTGGTGGTCTCAGAGATGGATACTATATTCATGGACAGTGTGCTATTATAATGTTTGATGTTACTGCACGGCTGACGTACAAGAATGTCCCTACTTGGCACCGTGATCTTTGCCGGGTCTGTGAAAACATCCCAATTGTTCTTTGTGGAAACAAGGTTGAGGTGAAGAACAGGCAAGTGAAGGCAAAGCAGGT	*	AS:i:200	XS:i:0	XF:i:0	XE:i:5	XN:i:0
Ps_contig_mira-ass_30737	0	Ps_Lhcb2	1	215	66S198M	*	0	0	GACAACAACATTTGCTAGTAGCATCGAAGAGAACAACATCAAAGTGCAAGGAGTCTCGACGCCCTCATGGCCACCTCTGCTATCCAACAATCAGCTTTCACTGGTAAGACTGGTTTGAGGCAGGGAAATGAATTCATCAGGAAAGCTGGAAACTTTGGCCAAGCTCGCTTTACCATGCGTCGTACTGTGAAGAGTGCTCCTGAAAGCATTTGGTATGGTCCTGACCGTCCCAAGTACTTGGGTCCATTCTCTGAACAAATTCCA	*	AS:i:194	XS:i:0	XF:i:0	XE:i:5	XN:i:0
Ps_contig_mira-ass_30741	0	Ps_Lhcb2	1	199	78S147M	*	0	0	CGGGGTTKKACTACAACTAACATTTGCTAGTAGCATCGAAGAGAACAACATCAAAGTGCAAGGAGTCTCAACGCCCTCATGGCCACCTCTGCTATCCAACAATCAGCTTTCACTGGTAAGGCTGGTTTGAGGCAGGGAAATGAATTCATCAGGAAAGCTGGAAACTTTGGCCAAGCTCGCTTTACCATGCGTCGTACTGTGAAGAGTGCTCCTGAAAGCATTTGG	*	AS:i:139	XS:i:0	XF:i:3	XE:i:4	XN:i:0
Ps_contig_mira-ass_30742	0	Ps_RuBP	349	14	67S72M216S	*	0	0	TGATGCATCTCAAGTGTTGAAGGAGCTTGAAGAAGCTAAAACTGCATACCCTAATGCATTCATCAGAATCATTGGATTCGACAATGTTCGTCAAGTGCAATGCATTAGTTTCATTGCTCACACACCAGAAACCTACTAAATTTGATATTTGCATCACTCTTTATTACTACTTTCTTTGTATTATTTGTACCATTTGTTAAGAACTATATTTCCTTACCATTTGTTTTTGTTTATATGAATGTATCATCCTTTGTTATTTTTTTTATTTGTATTCGGTATTTCCTTTCCGGTAAAGTTAATTAGAAATAGGTAGTAGAGGAAACTAAAYTWCTAATTTAAAATTAAAAAATTAAAA	*	AS:i:44	XS:i:0	XF:i:3	XE:i:1	XN:i:0
Ps_contig_mira-ass_30771	0	Ps_Lhcb1	1	101	72S152M5S	*	0	0	GTCGGGGACCATTCATAAGAATACAATTATCAAAAGCTTATCAATCTTTTCAATTTCATTGCAATACACACGATGGCCGCTTCATCCAGGGCTCTCTCTTCCCCAACCTTGACTGGCAAGCCAGTCAAGCTGAACCCATCAAGCCAAGAATTGGGAGGTGCAAGGTTCACCATGAGGAAGTCTGCTACCACCAAGAAAGTAGCCTCCTCTGGAAGCCCATGGTAACCGG	*	AS:i:144	XS:i:0	XF:i:2	XE:i:4	XN:i:0
Ps_contig_mira-ass_30790	16	Ps_Ran1	209	218	208M	*	0	0	CTGGTCAAGAGAAGTTTGGTGGTCTCAGAGATGGATACTATATTCATGGACAGTGTGCTATTATAATGTTTGATGTTACTGCACGGCTGACGCACAAGAATGTCCCTACTTGGCACCGTGATCTTTGCCGGGTCTGTGAAAACATCCCAATTGTTCTTTGTGGAAACAAGGTTGATGTGAAGAACAGGCAAGTGAAGGCAAAGCAGGT	*	AS:i:200	XS:i:0	XF:i:0	XE:i:6	XN:i:0
Ps_contig_mira-ass_30791	16	Ps_Ran1	209	218	208M	*	0	0	CTGGTCAAGAGAAGTTTGGTGGTCTCAGAGATGGATACTATATTCATAGACAGTGTGCTATTATAATGTTTGATGTTACTGCACGGCTGACGTACAAGAATGTCCCTACTTGGCACCGTGATCTTTGCCGGGTCTGTGAAAACATCCCAATTGTTCTTTGTGGAAACAAGGTTGATGTGAAGAACAGGCAAGTGAAGGCAAAGCAGGT	*	AS:i:200	XS:i:0	XF:i:0	XE:i:6	XN:i:0
Ps_contig_mira-ass_30826	16	Ps_Ran1	209	214	175M2I4M1I29M	*	0	0	CTGGTCAAGAGAAGTTTGGTGGTCTCAGAGATGGATACTATATTCATGGACAGTGTGCTATTATAATGTTTGATGTTACTGCACGGCTGACGTACAAGAATGTCCCTACTTGGCACCGTGATCTTTGCCGGGTCTGTGAAAACATCCCAATTGTTCTTTGTGGAAACAAGGTTGAATAGTGAAAGAACAGGCAAGTGAAGGCAAAGCAGGT	*	AS:i:184	XS:i:0	XF:i:3	XE:i:4	XN:i:0
Ps_contig_mira-ass_30858	0	Ps_Lhcb2	1	198	66S141M2S	*	0	0	GACAACAACATTTGCTAGTAGCATCGAAGAGAACAACATCAAAGTGCATGGAGTCTCAACGCCCTCATGGCCACCTCTGCTATCCAACAATCAGCTTTCACTGGTAAGACTGGTTTGAGGCAGGGAAATGAATTCATCAGGAAAGCTGGAAACTTTGGCCAAGCTCGCTTTACCATGCGTCGTACTGTGAAGAGTGCTCCTGAAAGCTA	*	AS:i:137	XS:i:0	XF:i:3	XE:i:3	XN:i:0
Ps_contig_mira-ass_30862	16	Ps_Ran1	209	218	208M	*	0	0	CTGGTCAAGAGAAGTTTGGTGGTCTCAGAGATGGATACTATATTCATGGACAGTGTGCTATTATAATGTTTGATGTTACTGCGCGGCTGACGTACAAGAATGTCCCTACTTGGCACCGTGATCTTTGCCGGGTCTGTGAAAACATCCCAATTGTTCTTTGTGGAAACAAGGTTGATGTGAAGAACAGGCAAGTGAAGGCAAAGCAGGT	*	AS:i:200	XS:i:0	XF:i:0	XE:i:6	XN:i:0
Ps_contig_mira-ass_30904	16	Ps_Lhcb2	300	231	6S299M	*	0	0	GTCGGGTCACAGCAGATGGGCTATGCTTGGTGCATTGGGRTGTACCTTCCCCGAACTCCTTGAAAAGAATGGTGTTAAATTCGGCGAGGCAGTGTGGTTCGAAGCCGGTTCCCAGATCTTTGCGGAGGGTGGCCTTGACTATTTGGGCAACCCAAACCTGATTCATGCTCAGAGCATTCTTGCAATCTGGGCTACTCAGGTTGTGCTCATGGGATTTGTTGAAGGCTACAGAGTTGGAGGAGGACCCCTCGGCGAAGGACTAGACCCACTTTACCCTGGTGGTGCTTTTGACCCTCTTGGCCTTG	*	AS:i:291	XS:i:0	XF:i:0	XE:i:8	XN:i:0
Ps_contig_mira-ass_30933	16	Ps_Ran1	209	218	208M	*	0	0	CTGGTCAAGAGAAGTTTGGTGGTCTCAGAGATGGATACTATATTCATGGACAGTGTGCTATTATAATGTTTGATGTTACTGCACGGCTGGCGTACAAGAATGTCCCTACTTGGCACCGTGATCTTTGCCGGGTCTGTGAAAACATCCCAATTGTTCTTTGTGGAAACAAGGTTGATGTGAAGAACAGGCAAGTGAAGGCAAAGCAGGT	*	AS:i:200	XS:i:0	XF:i:0	XE:i:6	XN:i:0
Ps_contig_mira-ass_30935	0	Ps_RuBP	1	214	140S187M1I12M1I22M	*	0	0	TACAGAAGTGAGAAAAATAGGCTTCTATGATATCCTCTTCMGCTGTGACWACAGTCAGCCGTGCYTCTAGGGGGCAATCCGCCGCAGTGGCTCCATTCGGCGGCCTCAAATCCATGACTGGATTCCCAGTGAAGAAGGTCAACACTGACATTACTTCCATTACAAGCAATGGTGGAAGAGTAAAGCGCATGCAGGTGTGGCCTCCAATTGGAAAGAAGAAGTTTGAGACTCTTTCCTATTTGCCACCATTGACGAGAGATCAATTGTTGAAAGAAGTTGAATACCTTCTGAGGAAGGGATGGGTTCCATGCTTGGAATTTGAGTTGGAAGAAAGGATTTGTTGTACCGTGAGCACAACAAGTC	*	AS:i:195	XS:i:0	XF:i:3	XE:i:4	XN:i:0
Ps_contig_mira-ass_30954	16	Ps_Lhcb2	196	236	8S21M1D329M	*	0	0	ACAAATTACCATCCTACCTGACTGGTGAATTCCTGGTGACTATGGATGGGACACAGCTGGATTATCAGCTGACCCTGAAACATTTGCAAGGAACCGTGAGCTTGAAGTAATTCACAGCAGATGGGCTATGCTTGGTGCATTGGGATGTACCTTCCCCGAACTCCTTGAAAAGAATGGTGTTAAATTCGGCGAGGCAGTGCGGTTCAAAGCCGGTTCCCAGATCTTTGCGGAGGGTGGCCTTGACTATTTGGGCAACCCAAACCTGATTCATGCTCAGAGCATTCTTGCAATCTGGGCTACTCAGGTTGTGCTCATGGGATTTGTTGAAGGCTACAGAGTTGGAGGAGGACCCCTCGGC	*	AS:i:339	XS:i:0	XF:i:0	XE:i:8	XN:i:0
Ps_contig_mira-ass_31008	0	Ps_Lhcb1	560	215	242M112S	*	0	0	ACCCACTTTACCCAGGTGGTAGCTTTGACCCATTGGGCTTAGCTGACGACCCAGAAGCATTCGCAGAATTGAAGGTGAAGGAACTGAAGAACGGTAGATTAGCTATGTTCTCAATGTTTGGATTCTTTGTTCAAGCTATTGTGACCGGAAAGGGACCTTTGGAGAATCTTGCTGATCATCTTTCCGACCCAGTTAACAACAATGCATGGTCATACGCCACCAACTTTGTTCCCGGAAAGTGAGTCGTCGTATTGTGTTTTTGTGAAGAGGTCATTTTAATGTATTTCTCATTGTGAATTTATTATCATGTTTGTATGCAACTGAATGTTAGTTGTTTTTTTTCAAGTAAAGTTT	*	AS:i:198	XS:i:0	XF:i:3	XE:i:4	XN:i:0
Ps_contig_mira-ass_31056	0	Ps_Lhcb1	631	30	2S171M65S	*	0	0	TGAAGGTGAAAGAACTGAAGAATGGTAGGTTAGCGATGTTCTCAACGTTTGGATTCTTCGTTCAAGCTATTGTAACAGGAAAAGGACCTATAGAAAATCTTGCTGACCACCTGGCTGATCCAGTTAACAACAATGCTTGGGCATATGCCACAAACTTTGCTCCTGGAAAGTGAGAGAAATAAACAATGATAAGTGACTTAACTTTAGTAAAATATATGGTGCATTAAGAGACTAGAAA	*	AS:i:75	XS:i:0	XF:i:3	XE:i:1	XN:i:0
Ps_contig_mira-ass_31098	16	Ps_Lhcb2	65	218	23S15M2I11M2I18M1I184M1I4M1I23M	*	0	0	TTAGGGACACGGGGAAAAGTAGAAKTMMATCAGGAAAGGACTGGAAACTTTAGGTCCAAGCTCGCTTTACCTATGCGTCGTACTGTGAAGAGTGCTCCTGAAAGCATTTGGTATGGTCCTGACCGTCCCAAGTACTTGGGTCCATTCTCTGAACAAATTCCATCCTACCTGACTGGTGAATTTCCTGGTGACTATGGATGGGACACAGCTGGATTATCAGCTGACCCTGAAACATTTGCAAGGAACCGTGAGCTTGAAAGTAAATTCACAGCAGATGGGCTATGC	*	AS:i:208	XS:i:0	XF:i:0	XE:i:5	XN:i:0
Ps_contig_mira-ass_31118	0	Ps_Lhcb1	622	15	12S180M68S	*	0	0	AGTGGTATCAACGCAGAGTTGAAGGTGAAAGAACTGAAGAATGGTAGGTTAGCGATGTTCTCAATGTTTGGATTCTTCGTTCAAGCTATTGTAGCAGGAAAAGGACCTATAGAAAATCTTGCTGACCACCTGGCTGATCCAGTTAACAACAATGCTTGGGCATATGCCACAAACTTTGCTCCTGGAAAGTGAGAGAAATAAACAATGATAAGTGACTAACTTTGTAAAATATATGGTGCATTAAGAGAMWGRAAGTAACG	*	AS:i:76	XS:i:0	XF:i:1	XE:i:1	XN:i:0
Ps_contig_mira-ass_31142	16	Ps_RuBP	6	6	153S90M72S	*	0	0	GAGAAGCAAAAGTTGAGAAGGAAAAATGGCCTTGATTTCCTCCGCCGCAATCACCACCGTTAATCGGGCCACCCGGGCACAAACCAACTTGGTTTCATCGATCGCCGGTCTCAAATCGTCGGTCGGCTATCCGGTTACCAAGAAGGCCAGCGATGACATTACCTCCTATGCAAGCAATGGTTCAAGAGTGAATTGTATGCAGGTGTGGCCACCAATTGGCAAGAAGAAGTTTGAGACACTTTCATACCTTCCACCTCTCACTCCAGAACAATTGGCTAAGGAAGTAGAATACCTTTTAAGGAAGGGATGGGTTCC	*	AS:i:42	XS:i:0	XF:i:1	XE:i:1	XN:i:0
Ps_contig_mira-ass_31147	0	Ps_Lhcb1	219	235	382M	*	0	0	GTTCCCCGGTGACTACGGTTGGGACACTGCCGGACTCTCTGCTGACCCAGAGACATTCTCCAAGAACCGTGAGCTTGAAGTCATCCACTCCAGATGGGCTATGTTGGGTGCCTTGGGATGTGTCTTCCCAGAGCTTTTGTCTCGCAACGGTGTTAAATTCGGTGAAGCTGTGTGGTCCAAGGCAGGATCTCAAATCTTTAGCGAGGGTGGACTTGACTACTTGGGCAACCCAAGCTTGGTTCATGCACAAAGCATCCTTGCCATATGGGCCACTCAGGTTATCTTGATGGGAGCTGTTGAAGGTTACCGTATTGCCGGTGGCCCTCTTGGTGAGGTTGTTGACCCACTTTACCCAGGTGGTAGCTTTGACCCATTGGGCTTA	*	AS:i:342	XS:i:0	XF:i:0	XE:i:8	XN:i:0
Ps_contig_mira-ass_31158	16	Ps_Lhcb1	190	223	30M1D198M2I37M	*	0	0	GGTGAGTCTCCGTCCTACTTGACTGGAGAGTCCCCGGTGACTACGGTTGGGACACTGCCGGACTCTCTGCTGACCCAGAGACATTCTCCAAGAACCGTGAGCTTGAAGTCATCCACTCCAGATGGGCTATGTTGGGTGCCTTGGGATGTGTCTTCCCAGAGCTTTTGTCTCGCAACGGTGTTAAATTCGGTGAAGCTGTGTGGTTCAAGGCAGGATCTCAAATCTTTAAGACGAGGGTGGACTTGACTACTTGGGCAACCCAAGCTT	*	AS:i:233	XS:i:0	XF:i:0	XE:i:6	XN:i:0
Ps_contig_mira-ass_31175	0	Ps_Lhcb1	335	36	66M1I52M	*	0	0	GATGTGTCTTCCCAGAGCTTTTGTCTCGCAACGGTGTTAAATTCGGTGAAGCTGTGTGGTTCAAGGACAGGATCTCAAATCTTTAGCGAGGGTGGACTTGACTACTTGGGCAACCCAAG	*	AS:i:107	XS:i:0	XF:i:3	XE:i:1	XN:i:0
Ps_contig_mira-ass_31206	16	Ps_Lhcb1	631	19	2S104M234S	*	0	0	TGAAGGTGAAAGAACTGAAGAATGGTAGGTTAGCGATGTTCTCAATGTTTGGATTCTTCGTTCAAGCTATTGTAACAGGAAAAGGACCAATAGAAAATCTTGCTGACCACCCTCGGCTGATCCAGTGAACAAACAAATGCATGGGCATATGCCACAAACTTTCGCCCCTGGAAAGTGAGAGAAATAGACAATGATAAGTGACTAACTTGATTATCGCCACAATGTGTGAATATATTGTAAATATATGGTGCATTAAGAGACTGAAATGAATGTGAATGATGATCATGAATGTTATCAGATCCATTGAAACGGACAAAGCAATGTGTAATTGATTCTTACT	*	AS:i:52	XS:i:0	XF:i:3	XE:i:1	XN:i:0
Ps_contig_mira-ass_31276	16	Ps_Lhcb1	2	234	89S347M	*	0	0	TCAACGCAGAGTACGCGGGGGACCGATTCATAAGAATACAATTATCAAAAGCTTATCAATCTTTTTCAATTTCATTGCAATACACACGATGGCCGCTTCATCCATGGCTCTCTCTTCCCCAACCTTGACTGGCAAGCCAGTCAAGCTGAACCCATCAAGCCAAGAATTGGGAGGTGCAAGGTTCACCATGAGGAAGTCTGCTACCACCAAGAAAGTAGCCCCCTCTGGAAGCCCATGGTACGGACCAGACCGTGTTAAGTACTTAGGCCCATTCTCCGGTGAGTCTCCGTCCTACTTGACTGGAGAGTTCCCCGGTGACTACGGTTGGGACACTGCCGGACTCTCTGCTGACCCAGAGACATTCTCCAAGAACCGTGAGCTTGAAGTCATCCACTCCAGATGGGCTATGTTGGGTGCCTTGGGATGTGTCTTCCCA	*	AS:i:331	XS:i:0	XF:i:0	XE:i:8	XN:i:0
Ps_contig_mira-ass_31280	0	Ps_Lhcb1	541	198	261M112S	*	0	0	CCTCTTGGTGAGGTTGTTGACCCACTTTATCCTGGTGGTAGCTTTGATCCATTAGGCTTAGCTGAAGATCCAGAAGCTTTTGCAGAATTAAAGGTAAAGGAACTGAAGAACGGTAGATTAGCCATGTTCTCTATGTTTGGTTTCTTTGTTCAAGCTATTGTAACTGGAAAGGGTCCTTTGGAGAACCTTGCCGATCATCTTGCCGACCCAGTGAACAACAACGCATGGTCATACGCTACCAACTTTGTTCCCGGAAAGTGAACACTATTATGTTTATGTTATTGGTGAAGTATGTTATTGTTATTGTAATGTTCTTCCCAATTTAATGTGAATTGTTATGGTTATCGTGTGTGTATGCGTAGGTTAACTAATA	*	AS:i:210	XS:i:48	XF:i:3	XE:i:4	XN:i:0
Ps_contig_mira-ass_31289	0	Ps_Lhcb1	541	175	7S88M2I173M56S	*	0	0	CGGGGGACCTCTTGGTGAGGTGGTTGATCCATTGTACCCGGGTGGTAGCTTTGATCCATTAGGCCTTGCCGAAGATCCAGAAGCATTTGCAGAGTTGTAAGGTTGAAAGAACTGAAGAATGGTAGGTTAGCGATGTTCTCAATGCTTGGATTCTTCGTTCAAGCTATTGTAACAGGAAAAGGACCTATAGAAAATCTTGCTGACCACCTGGCTGATCCAGTTAACAACAATGCTTGGGCATATGCCACAAACTTTGCTCCTGGAAAGTGAGAGAAATAAACAATGATAAGTGACTAACTTTGTAAAATATATGGTGCATTAAGAGA	*	AS:i:104	XS:i:0	XF:i:3	XE:i:2	XN:i:0
Ps_contig_mira-ass_31303	0	Ps_Lhcb1	631	26	25S148M85S	*	0	0	AAGCAGGTGGTATCAACGCAGTGTGAAGGTGAAAGAACTGAAGAATGGTAGGTTAGCGATGTTCTCAATGTTTGGATTCTTCGTTCAAGCTATTGTAACAGGAAAAGGACCAATAGAAAATCTTGCTGACCACCTGGCTGATCCAGTGAACAACAATGCATGGGCATATGCCAACTAAACTTTCGCCCCTAGGAAAGTGAGAAGAAATAGACAATGATAAGTGACTAACTTGATTATCCGCCACAATGTGTAGTTAAG	*	AS:i:64	XS:i:0	XF:i:3	XE:i:1	XN:i:0
Ps_contig_mira-ass_31329	0	Ps_Lhcb1	331	228	331M	*	0	0	TTGGGATGTGTCTTCCCAGAGCTTTTGTCTCGCAACGGTGTTAAATTCGGTGAAGCTGTGTGGTTCAAGGCAGGATCTCAAATCTTTAGCGAGGGTGGACTTGACTACTTGGGCAACCCAAGCTTGGTTCATGCACAAAGCATCCTTGCCATATGGGCCACTCAGGTTATCTTGGTGGGAGCTGTTGAAGGTTACCGTATTGCCGGTGGCCCTCTTGGTGAGGTTGTTGACCCACTTTACCCAGGTGGTAGCTTTGACCCATTGGGCTTAGCTGACGACCCAGAAGCWTTYGCAGAATTGAAGGTGAAGGAACTGAAGAACGGTAGATTAG	*	AS:i:271	XS:i:0	XF:i:0	XE:i:7	XN:i:0
Ps_contig_mira-ass_31362	16	Ps_Lhcb1	162	240	456M4S	*	0	0	CCGTGTTAAGTACTTAGGCCCATTCTCCGGTGAGTCTCCATCCTACTTGACTGGAGAGTTCCCCGGTGACTACGGTTGGGACACTGCCGGACTCTCTGYTGACCCAGAGACATTCTCCAAGAACCGTGAGCTTGAAGTCATCCACTCCAGATGGGCTATGTTGGGTGCCTTGGGATGTGTCTTCCCAGAGCTTTTGTCTCGCAACGGTGTTAAATTCGGTGAAGCTGTGTGGTTCAAGGCGGGATCTCAAATCTTTAGCGAGGGTGGACTTGACTACTTGGGCAACCCAAGCTTGGTTCATGCACAAAGCATCCTTGCCATATGGGCCACTCAGGTTATCTTGATGGGAGCTGTTGAAGGTTACCGTATTGCCGGTGGCCCTCTTGGTGAGGTTGTTGACCCACTTTACCCAGGTGGTAGCTTTGACCCATTGGGCTTAGCTGACGACCCAGAAGCATTC	*	AS:i:404	XS:i:0	XF:i:0	XE:i:10	XN:i:0
Ps_contig_mira-ass_31377	0	Ps_Lhcb1	698	163	41M2I63M174S	*	0	0	TTGTGACCGGAAAGGGACCTTTGGAGAATCTTGCTGATCATTCTTTTCCGACCCAGTTAACAACAATGCATGGTCATATGCCACCAACTTTGTTYCCGGAAAGTGAGTCGTCGTATTGTGTTTTTGTGAAGAGGTCATTTTAATGTATTTCTCATTGTGAATTTATTATCATGTTTGTATGCAACTGAATGTTAGTTGTTTTTTTTCAGTGTTTATTTGTTCTCTATTCCAATTCCCAGCACTAGCTTTCATATAATAAATATGATGTATGACCAAAAAA	*	AS:i:87	XS:i:0	XF:i:3	XE:i:2	XN:i:0
Ps_contig_mira-ass_31419	0	Ps_Lhcb1	431	227	2S166M2I178M1I3M1I24M68S	*	0	0	CGTTGACTACTTGGGTAACCCAAGCTTGGTCCATGCACAAAGCATCCTTGCCATCTGGGCTACTCAAGTTATCTTGATGGGAGCTGTCGAAGGTTACCGTATTGCCGGTGGCCCTCTTGGTGAGGTGGTTGACCCACTTTACCCAGGTGGTAGCTTTGACCCATTTGGGTCTTAGCTGACGACCCAGAAGCATTCGCAGAATTGAAGGTGAAGGAACTGAAGAACGGTAGATTAGCTATGTTCTCTATGTTTGGATTCTTTGTTCAAGCTATTGTGACCGGAAAGGGACCTTTGGAGAATCTTGCTGATCATCTTTCCGACCCAGTTAACAACAATGCATGGTCATATAGCCAACCAACTTTGTTCCCGGAAAGTGAGTCGTCGTATTGTGTTTTTGTGAAGGTCTATTTTAATGTATTTCTCATTGTAGTAATTTATTAATCTA	*	AS:i:280	XS:i:0	XF:i:0	XE:i:7	XN:i:0
Ps_contig_mira-ass_31431	0	Ps_ApxI	2896	160	40S68M1I36M300S	*	0	0	TAATCCTCTCATTTTTGACAACTCATATTTTTTTCTTACTTGAGTTGTTGACTGGTGAGAAGGATGGCCTTCTTCAGTTGCCAAGTGATAAGGCACTTTTGACTGACTACTGTATTCCGCCCTCTTGTTGAGAAATATGCTGCGGATGAAGATGTTTTCTTTGCTGATTATGCTGAAGCACATCTTAAGCTCTCTGAGCTTGGATTTGCTGAAGCCTAAGTCACAGTTGTTTGGTGTTTAGAGAGGAGCACTGTCCTGAATCTTACATAAATTTCATAGACGTTGTCTTTTTATTTCAATGTGGATTCATTCTTAGGTTTAGGGTANCTATTTTGGATTGTTAGTTTTTAGGGTAAAGTTTTTAATTTTGTTTTTCCTCTTAAGTTTTGGTTAGTAACTTTCCGTTTAAGGTTTAAAAACTTAACTAGTTTAGTTAAAGGTTAGG	*	AS:i:93	XS:i:0	XF:i:3	XE:i:2	XN:i:0
Ps_contig_mira-ass_31431	0	Ps_ApxI	3241	159	202S83M1I24M135S	*	0	0	TAATCCTCTCATTTTTGACAACTCATATTTTTTTCTTACTTGAGTTGTTGACTGGTGAGAAGGATGGCCTTCTTCAGTTGCCAAGTGATAAGGCACTTTTGACTGACTACTGTATTCCGCCCTCTTGTTGAGAAATATGCTGCGGATGAAGATGTTTTCTTTGCTGATTATGCTGAAGCACATCTTAAGCTCTCTGAGCTTGGATTTGCTGAAGCCTAAGTCACAGTTGTTTGGTGTTTAGAGAGGAGCACTGTCCTGAATCTTACATAAATTTCATAGACGTTGTCTTTTTATTTCAATGTGGATTCATTCTTAGGTTTAGGGTANCTATTTTGGATTGTTAGTTTTTAGGGTAAAGTTTTTAATTTTGTTTTTCCTCTTAAGTTTTGGTTAGTAACTTTCCGTTTAAGGTTTAAAAACTTAACTAGTTTAGTTAAAGGTTAGG	*	AS:i:92	XS:i:0	XF:i:3	XE:i:2	XN:i:0
Ps_contig_mira-ass_31431	0	Ps_ApxI	3089	22	143S60M242S	*	0	0	TAATCCTCTCATTTTTGACAACTCATATTTTTTTCTTACTTGAGTTGTTGACTGGTGAGAAGGATGGCCTTCTTCAGTTGCCAAGTGATAAGGCACTTTTGACTGACTACTGTATTCCGCCCTCTTGTTGAGAAATATGCTGCGGATGAAGATGTTTTCTTTGCTGATTATGCTGAAGCACATCTTAAGCTCTCTGAGCTTGGATTTGCTGAAGCCTAAGTCACAGTTGTTTGGTGTTTAGAGAGGAGCACTGTCCTGAATCTTACATAAATTTCATAGACGTTGTCTTTTTATTTCAATGTGGATTCATTCTTAGGTTTAGGGTANCTATTTTGGATTGTTAGTTTTTAGGGTAAAGTTTTTAATTTTGTTTTTCCTCTTAAGTTTTGGTTAGTAACTTTCCGTTTAAGGTTTAAAAACTTAACTAGTTTAGTTAAAGGTTAGG	*	AS:i:60	XS:i:0	XF:i:3	XE:i:1	XN:i:0
Ps_contig_mira-ass_31448	0	Ps_Lhcb1	145	238	165M1I8M1I10M3I21M1I24M1D76M1I110M1I70M	*	0	0	CCATGGTACGGACCAGACCGTGTTAAGTACTTAGGCCCATTCTCCGGTGAGTCTCCATCCTACTTGACTGGAGAGTTCCCCGGTGACTACGGTTGGGACACTGCCGGACTCTCTGCTGACCCAGAGACATTCTCCAAGAACCGTGAGCTTGAAGTCATCCACTCCTAGATGGGCGTATGTTGGGTTGGCCTTCGGGATGTGTCTTCCCACGAGCTTTTGTCTCGCAACGGTGTTAATTCGGTGAAGCTGTGTGGTTCAAGGCAGGATCTCAAATCTTTAGCGAGGGTGGACTTGACTACTTGGGCAACCCAAAGCTTGGTTCATGCACAAAGCATCCTTGCCATATGGGCCACTCAGGTTATCTTGATGGGAGCTGTTGAAGGTTACCGTATTGCCGGTGGCCCTCTTGGTGAGGTTGTTGAACCCACTTTACCCAGGTGGTAGCTTTGACCCATTGGGCTTAGCTGACGACCCAGAAGCATTCGCAGAATT	*	AS:i:375	XS:i:0	XF:i:0	XE:i:7	XN:i:0
Ps_contig_mira-ass_31450	16	Ps_Lhcb1	2	222	24S201M1I36M	*	0	0	CTAATTTCATTGCAATACACACGATGGCCGCTTCATCCATGGCTCTCTCTTCCCCAACCTTGACTGGCAAGCCAGTCAAGCTGAACCCATCAAGCCAAGAATTGGGAGGTGCAAGGTTCACCATGAGGAAGTCTGCTACCACCAAGAAAGTAGCCTCCTCTGGAAGCCCATGGTACGGACCAGACCGTGTTAAGTACTTAGGCCCATTCTCCGGTGAGTCTCCATACCTACTTGACTGGAGAGTTCCCCGGTGACTACGGTT	*	AS:i:226	XS:i:0	XF:i:0	XE:i:6	XN:i:0
Ps_contig_mira-ass_31494	16	Ps_Lhcb1	50	230	11M1D258M1I48M	*	0	0	CAGTCAAGCTGACCCNTCAAGCCAAGAATTGGGAGGTGCAAGGTTCACCATGAGGAAGTCTGCTACCACCAAGAAAGTAGCCTCCTCTGGAAGCCCATGGTACGGACCAGACCGTGTTAAGTACTTAGGCCCATTCTCCGGTGAGTCTCCATCCTACTTGACTGGAGAGTTCCCCGGTGACTACAGTTGGGACACTGCCGGACTCTCTGCTGACCCAGAGACATTCTCCAAGAACCGTGAGCTTGAAGTCATCCACTCCAGATGGGCTACTGTTGGGTGCCTTGGGATGTGTCTTCCCAGAGCTTTTGTCTCGCAACG	*	AS:i:291	XS:i:0	XF:i:0	XE:i:7	XN:i:0
Ps_contig_mira-ass_31518	0	Ps_Lhcb1	631	151	5S171M58S	*	0	0	TGTTGAAGGTGAAAGAACTGAAGAATGGTAGGTTAGCGATGTTCTCAATGTTTGGATTCTTCGTTCAAGCTATTGTAACAGGAAAAGGACCTATAGAAAATCTTGCTGACCACCTGGCTGATCCAGTTAACGACAATGCATGGGCATATGCCACAAACTTTGCCCCTGGAAAGTGAGAGGRAAATAAACAATGATAAGTGACTAACTTGATTATCGCCACAATGTGTGAATTTT	*	AS:i:75	XS:i:0	XF:i:3	XE:i:2	XN:i:0
Ps_contig_mira-ass_31523	16	Ps_Lhcb2	196	232	14S21M1D292M	*	0	0	TCTCTGACAAATTACCATCCTACCTGACTGGTGAATTCCTGGTGACTATGGATGGGACACAGCTGGATTATCAGCTGACCCTGAAACATTTGCAAGGAACCGTGAGCTTGAAGTAATTCACAGCAGATGGGCTATGCTTGGTGCATTGGGATGTGCCTTCCCCGAACTCCTTGAAAAGAATGGTGTTAAATTCGGCGAGGCAGTGTGGTTCAAAGCCGGTTCCCAGATCTTTGCGGAGGGTGGCCTTGACTATTTGGGCAACCCAAACCTGATTCATGCTCAGAGCATTCTTGCAATCTGGGCTACTCAGGTTGTGCTCATGGGATT	*	AS:i:302	XS:i:0	XF:i:0	XE:i:7	XN:i:0
Ps_contig_mira-ass_31556	0	Ps_Lhcb1	1	9	72S59M94S	*	0	0	GTCGGGGACCATTCATAAGAATACAATTATCAAAAGCTTATCAATCTTTTCAATTTCATTGCAATACACACGATGGCCGCTTCATCCATGGCTCTCTCCTTCCCAACCTTGACTGGCAAGCCAGTCAAGCTACGAACCCATACCAAACGACCAAAGGTAAGTTGGGGAGGTGACGTAAGGTTCCAACCGTAGTTAGGGAARGGTAACGTTCCTACGACCTAACCC	*	AS:i:47	XS:i:0	XF:i:2	XE:i:1	XN:i:0
Ps_contig_mira-ass_31608	16	Ps_Ran1	209	210	173M50S	*	0	0	CTGGTCAAGAGAAGTTTGGTGGTCTCAGAGATGGATACTATATTCATGGACAGTGTGCTATTATAATGTTTGATGTTACTGCACGGCTGACGTACAAGAATGTCCCTACTTGGCACCGTGATCTTTGCCGGGTCTGTGAAAACATCCCAATTGTTCTTTGTGGAAACAAGGTTAGAAAAATAAAGTAAAAGAAAAAGAACAGGCAAGTGAAGGCAAAGCAGGT	*	AS:i:169	XS:i:0	XF:i:3	XE:i:4	XN:i:0
Ps_contig_mira-ass_31765	0	Ps_Lhcb1	364	190	86M1I17M1I47M2S	*	0	0	AACGGTGTTAAATTCGGTGAAGCTGTGTGGTTCAAGGCAGGATCTCAAATCTTTAGCGAGGGTGGACTTGACTACTTGGGCAACCCAAAGCTTGGTTCATGCACAAAAGCATCCTTGCCATATGGGCCACTCAGGTTATCTTGATGGGAGCTTG	*	AS:i:120	XS:i:0	XF:i:3	XE:i:3	XN:i:0
Ps_contig_mira-ass_31808	16	Ps_Lhcb1	186	237	15S418M31S	*	0	0	CGTTACGCCTACTTCCTCCGGTGAGTCTCCATCCTACTTGACTGGAGAGTTCCCCGGTGACTACGGTTGGGACACTGCCGGACTCTCTGCTGACCCAGAGACATTCTCCAAGAACCGTGAGCTTGAAGTCATCCACTCCAGATGGGCTATGTTGGGTGCCTTGGGATGTGTCTTCCCAGAGCTTTTGTCTCGCAACGGTGTTAAATTCGGTGAAGCTGTGTGGTTCAAGGCAGGATCTCAAACCTTTAGCGAGGGTGGACTTGACTACTTGGGYAACCCAAGCTTGGTCCATGCACAAAGCATCCTTGCCATCTGGGCTACTCAAGTTATCTTGATGGGAGCTGTCGAAGGTTACCGTATTGCCGGTGGCCCTCTTGGTGAGGTGGTTGACCCACTTTACCCAGGTGGTAGCTTTGACCCATTGGGCTTAGCTAGAAACGACCCAGAAGCATTCGCAGAATTGA	*	AS:i:366	XS:i:0	XF:i:0	XE:i:8	XN:i:0
Ps_contig_mira-ass_31846	0	Ps_Lhcb1	488	225	3S183M2I130M113S	*	0	0	CTTCCACTCAGGTTATCTTGATGGGAGCTGTTGAAGGTTACCGTATTGCCGGTGGCCCTCTTGGTGAGGTTGTTGACCCACTTTACCCAGGTGGTAGCTTTGACCCATTGGGCTTAGCTGACGACCCAGAAGCATTCGCAGAATTGAAGGTGAAGGAACTGAAGAACGGTAGATTAGCTATGTTCTTCTAATGTTTGGATTCTTTGTTCAAGCTATTGTGACCGGAAAGGGACCTTTGGAGAATCTTGCTGATCATCTTTCCGACCCAGTTAACAACAATGCATGGTCATATGCCACCAACTTTGTTCCCGGAAAGTGGGTCGTCGTATTGTGTTTTTGTGAAGAGGTCATTTTAATGTATTTCTCATTGTGAATTTATTATCATGTTTGTATGCAACTGAATGTTAGTTGTTTTTTTACMRYYAAAAAAG	*	AS:i:260	XS:i:0	XF:i:0	XE:i:6	XN:i:0
Ps_contig_mira-ass_31855	0	Ps_Lhcb1	631	146	4S171M60S	*	0	0	TGTGAAGGTGAAAGAACTGAAGAATGGTAGGTTAGCGACGTTCTCAATGTTTGGATTCTTCGTTCAAGCTATTGTAACAGGAAAAGGACCAATAGAAAATCTTGCTGACCACCTGGCTGATCCAGTTAACAACAATGCATGGGCATATGCCACAAACTTTGCCCCTGGAAAGTGAGAGGAAAATARACAATGATAAGTGACTAACTTGATTATCGCCACATGTGTGAATTTCTTA	*	AS:i:71	XS:i:0	XF:i:3	XE:i:2	XN:i:0
Ps_contig_mira-ass_31892	16	Ps_Lhcb1	123	236	1S260M1I142M	*	0	0	CGAAAGTAGCCTCCTCTGGAAGCCCATGGTACGGACCAGACCGTGTTAAGTACTTAGGCCCATTCTCCGGTGAGTCTCCATCCTACTTGACAGGAGAGTTCCCCGGTGACTACGGTTGGGACACTGCCGGACTCTCTGCTGACCCAGAGACATTCTCCAAGAACCGTGAGCTTGAAGTCATCCACCCCAGATGGGCTATGTTGGGAGCTTTGGGATGTGTCTTCCCAGAGCTTTTGTCTCGCAACGGTGTTAAATTCGGCGAAAGCTGTGTGGTTCAAGGCAGGATCTCAAATCTTTAGTGAGGGTGGACTTGATTACTTGGGCAACCCAAGCTTGGTTCATGCACAAAGCATCCTTGCCATATGGGCCACTCAGGTTATCTTGATGGGAGCTGTTGAAGGTTA	*	AS:i:355	XS:i:0	XF:i:0	XE:i:9	XN:i:0
Ps_contig_mira-ass_31902	16	Ps_RuBP	1	219	133S232M	*	0	0	GATAACAACAATGGCTTCTATGATATCCTCTTCCGCTGTGACAACAGTCAGCCGTGCCTCTAGGGGGCAATCCGCCGCAGTGGCTCCATTCGGCGGCCTCAAATCCATGACTGGATTCCCAGTGAAGAAGGTCAACACTGACATTACTTCCATTACAAGCAATGGTGGAAGAGTGAAGTGCATGCAGGTGTGGCCTCCAATTGGAAAGAAGAAGTTTGAGACTCTTTCCTATTTGCCACCATTGACGAGAGATCAATTGTTGAAAGAAGTTGAATACCTTCTGAGGAAGGGATGGGTTCCATGCTTGGAATTTGAGTTGGAGAAAGGATTTGTGTACCGTGAGCACAACAAGTCACCAGGATACT	*	AS:i:220	XS:i:0	XF:i:0	XE:i:6	XN:i:0
Ps_contig_mira-ass_31917	0	Ps_Lhcb1	477	226	25M1I258M1D20M1I21M26S	*	0	0	TGCCATATGGGCCACTCAGGTTATCTTTGATGGGAGCTGTTGAAGGTTACCGTATTGCCGGTGGCCCTCTTGGTGAGGTTGTTGACCCACTTTACCCAGGTGGTAGCTTTGACCCATTGGGCTTAGCTGACGACCCAGAAGCATTCGCAGAATTGAAGGTGAAGGAACTGAAGAACGGTAGATTAGCTATGTTCTCAATGTTTGGATTCTTTGTTCAAGCTATTGTGACCGGAAAGGGACCTTTGGAGAATCTTGCTGATCATCTTTCCGACCCAGTTAACAACATGCATGGTCATATGCCACCTAACTTTGTTCCCGGAAAGTGAGAGGAAATAACATGATTAAGTTGTAC	*	AS:i:259	XS:i:0	XF:i:0	XE:i:5	XN:i:0
Ps_contig_mira-ass_31971	0	Ps_Lhcb1	415	221	3S11M1I45M1I231M4S	*	0	0	TCTTTTAGCGAGGGTTGGACTTGACTACTTGGGCAACCCAAGCTTGGTTCATGCACAAAGTCATCCTTGCCATATGGGCCACTCAGGTTATCTTGATGGGAGCTGTTGAAGGTTACCGTATTGCCGGTGGCCCTCTTGGTGAGGTTGTTGACCCACTTTACCCAGGTGGTAGCTTTGACCCATTGGGCTTAGCTGACGACCCAGAAGCATTCGCAGAATTGAAGGTGAAGGAACTGAAGAACGGTAGATTAGCTATGTTCTCAATGTTTGGATTCTTTGTTCAAGCTATTGTACGG	*	AS:i:221	XS:i:0	XF:i:0	XE:i:6	XN:i:0
Ps_contig_mira-ass_32000	0	Ps_HMG1	263	216	27S17M2I177M1D43M49S	*	0	0	GATGGAACAATGTAGGCAAGGGAAGTCGGCAAAATGGAAGTCAAATAGACTGAAGCTGAGAAAGCACCATATGCTGCTAAGGCAGAGAAAAGGAAGGCTGAATATGAGAAGAGCATGAAGTCCTATAACAAGAAACAAGCTGAAGGTCCAGCTGCTGTTGAAGAAGAAGAAGAATCCGAGAAATCAGAATCTGAGGTGCATGATGAGAATGATGATGAGGAAGAAGTGAGGAGGAGGATGATGACGAGTAAGAAATTGGATGATGAATAACTATTTAGTGGTAAGGATGCTTAGTGCGTGATTGTATTTGATCTA	*	AS:i:205	XS:i:0	XF:i:0	XE:i:5	XN:i:0
Ps_contig_mira-ass_32064	0	Ps_Lhcb1	631	28	2S171M51S	*	0	0	TGAAGGTGAAAGAACTGAAGAATGGTAGGTTAGCGATGTTCTCAATGTTTGGATTCTTCGTTCAAGCTACTGTAACAGGAAAAGGACCAATAGAAAATCTTGCTGACCACCTGGCTGATCCAGTGAACAACAATGCATGGGCATATGCCACAAACTTTGCCCCTGGAAAGTGAGAGAAATAGACAATGATAAGTGACTAACTTGATTATCGCCACAATGTGTAG	*	AS:i:67	XS:i:0	XF:i:3	XE:i:1	XN:i:0
Ps_contig_mira-ass_32078	16	Ps_Lhcb1	68	234	17M1I386M	*	0	0	CAAGCCAAGAATTGGGAGGGTGCAAGGTTCACCATGAGGAAGTCTGCTACCACCAAGAAAGTAGCCTCCTCTAGTAGCCCATGGTACGGCCCAGACCGTGTTAAGTACCTAGGCCCATTCTCCGGTGAGTCTCCATCATACTTGACCGGAGAGTTCCCAGGTGACTACGGTTGGGACACCGCTGGACTTTCTGCCGATCCAGAGACATTTGCCAAGAACCGTGAGCTTGAAGTTATCCACCCCAGATGGGCTATGTTGGGTGCTTTGGGATGTGTCTTCCCAGAGCTTTTGTCTCGCAACGGTGTTAAATTCGGTGAAGCTGTATGGTTCAAGGCAGGATCTCAAATCTTTAGCGAGGGTGGACTTGACTACTTGGGCAACCCAAGCTTGGTCCATGCTCAAAG	*	AS:i:332	XS:i:0	XF:i:0	XE:i:8	XN:i:0
Ps_contig_mira-ass_32096	0	Ps_Lhcb1	331	217	258M	*	0	0	TTGGGATGTGTCTTCCCAGAGCTTTTGTCTCGCAACGGTGTTAAATTCGGCGAAGCTGTGTGGTTCAAGGCAGGATCTCAAATCTTTAGTGAGGGTGGACTTGATTACTTGGGCAACCCAAGCTTGGTCCATGCTCAAAGCATCCTTGCCATATGGGCCACTCAGGTTATCTTGATGGGAGCTGTCGAAGGTCACCGTATTGCCGGTGGGCCTCTCGGTGAGGTGGTTGATCCACTTTACCCAGGTGGAAGCTTTGAT	*	AS:i:202	XS:i:0	XF:i:0	XE:i:5	XN:i:0
Ps_contig_mira-ass_32115	0	Ps_Lhcb1	103	229	287M	*	0	0	AGGAAGTCTGCTACCACCAMGAAAGTAGCYTCCTCTGGAAGCCCATGGTACGGACCAGACCGTGTTAAGTACTTAGGCCCATTCTCCGGTGAGTCTCCATCCTACTTGACTGGAGAGTTCCCCGGTGACTACGGTTGGGACACTGCCGGACTCTCTGCTGACCCAGAGACACTCTCCAAGAACCGTGAGCTTGAAGTCATCCACTCCAGATGGGCTATGTTGGGTGCTTTGGGATGTGTCTTCCCAGAGCTTTTGTCTCGCAACGGTGTTAAATTCGGTGAAGCTGT	*	AS:i:275	XS:i:0	XF:i:0	XE:i:7	XN:i:0
Ps_contig_mira-ass_32150	16	Ps_ApxI	1527	166	108S102M385S	*	0	0	GGGTAACCGTTTTTTCGGTTAAGTTTTCCCTAAACGGAACCAAAAAGGAAACCTACGGTTGGGGTCCCGTTTTTCCGGGTTAACCGAACTTAAAGTACACCAACGACTGAGCTTGCTCATGGTGCTAACAACGGTCTTGATATCGCGGTTAGGCTGTTGGAGCCTATTAAGGAGCAATTCCCTATTGTGAGCTATGCTGATTTCTACCAGTTGGCTGGTGTTGTTGCTGTTGAGATTACCGGTGGACCTGAAGTTCCTTTCCACCCTGGTAGGGAGGACAAGCCTGAGCCACCACCTGAGGGTCGCTTGCCTGATGCCACTAAGGGTTCTGACCATTTGAGGGATGTGTTTGGAAAGGCTATGGGGCTTAGTGATCAGGACATTGTTGCTCTATCTGGTGGTCACACCATTGGAGCTGCACACAAGGAGCGTTCTGGTATTTGGAGGGACCAGTGGGTACTTACTAACTCCTCTCTATTTTKRACAACTCATATTTCACTGAGTTGTTGACTGGTGAGAGGATGGTCCCTTTCTTTCGTAGGTTTGACCCGTAAAGGTTAGTAACGTTAAACGGGTACCTTAACGTTTTTTACGG	*	AS:i:102	XS:i:0	XF:i:3	XE:i:2	XN:i:0
Ps_contig_mira-ass_32150	16	Ps_ApxI	2372	152	324S88M183S	*	0	0	GGGTAACCGTTTTTTCGGTTAAGTTTTCCCTAAACGGAACCAAAAAGGAAACCTACGGTTGGGGTCCCGTTTTTCCGGGTTAACCGAACTTAAAGTACACCAACGACTGAGCTTGCTCATGGTGCTAACAACGGTCTTGATATCGCGGTTAGGCTGTTGGAGCCTATTAAGGAGCAATTCCCTATTGTGAGCTATGCTGATTTCTACCAGTTGGCTGGTGTTGTTGCTGTTGAGATTACCGGTGGACCTGAAGTTCCTTTCCACCCTGGTAGGGAGGACAAGCCTGAGCCACCACCTGAGGGTCGCTTGCCTGATGCCACTAAGGGTTCTGACCATTTGAGGGATGTGTTTGGAAAGGCTATGGGGCTTAGTGATCAGGACATTGTTGCTCTATCTGGTGGTCACACCATTGGAGCTGCACACAAGGAGCGTTCTGGTATTTGGAGGGACCAGTGGGTACTTACTAACTCCTCTCTATTTTKRACAACTCATATTTCACTGAGTTGTTGACTGGTGAGAGGATGGTCCCTTTCTTTCGTAGGTTTGACCCGTAAAGGTTAGTAACGTTAAACGGGTACCTTAACGTTTTTTACGG	*	AS:i:88	XS:i:0	XF:i:3	XE:i:2	XN:i:0
Ps_contig_mira-ass_32150	16	Ps_ApxI	1728	25	207S70M318S	*	0	0	GGGTAACCGTTTTTTCGGTTAAGTTTTCCCTAAACGGAACCAAAAAGGAAACCTACGGTTGGGGTCCCGTTTTTCCGGGTTAACCGAACTTAAAGTACACCAACGACTGAGCTTGCTCATGGTGCTAACAACGGTCTTGATATCGCGGTTAGGCTGTTGGAGCCTATTAAGGAGCAATTCCCTATTGTGAGCTATGCTGATTTCTACCAGTTGGCTGGTGTTGTTGCTGTTGAGATTACCGGTGGACCTGAAGTTCCTTTCCACCCTGGTAGGGAGGACAAGCCTGAGCCACCACCTGAGGGTCGCTTGCCTGATGCCACTAAGGGTTCTGACCATTTGAGGGATGTGTTTGGAAAGGCTATGGGGCTTAGTGATCAGGACATTGTTGCTCTATCTGGTGGTCACACCATTGGAGCTGCACACAAGGAGCGTTCTGGTATTTGGAGGGACCAGTGGGTACTTACTAACTCCTCTCTATTTTKRACAACTCATATTTCACTGAGTTGTTGACTGGTGAGAGGATGGTCCCTTTCTTTCGTAGGTTTGACCCGTAAAGGTTAGTAACGTTAAACGGGTACCTTAACGTTTTTTACGG	*	AS:i:70	XS:i:0	XF:i:3	XE:i:1	XN:i:0
Ps_contig_mira-ass_32150	16	Ps_ApxI	2235	17	274S53M268S	*	0	0	GGGTAACCGTTTTTTCGGTTAAGTTTTCCCTAAACGGAACCAAAAAGGAAACCTACGGTTGGGGTCCCGTTTTTCCGGGTTAACCGAACTTAAAGTACACCAACGACTGAGCTTGCTCATGGTGCTAACAACGGTCTTGATATCGCGGTTAGGCTGTTGGAGCCTATTAAGGAGCAATTCCCTATTGTGAGCTATGCTGATTTCTACCAGTTGGCTGGTGTTGTTGCTGTTGAGATTACCGGTGGACCTGAAGTTCCTTTCCACCCTGGTAGGGAGGACAAGCCTGAGCCACCACCTGAGGGTCGCTTGCCTGATGCCACTAAGGGTTCTGACCATTTGAGGGATGTGTTTGGAAAGGCTATGGGGCTTAGTGATCAGGACATTGTTGCTCTATCTGGTGGTCACACCATTGGAGCTGCACACAAGGAGCGTTCTGGTATTTGGAGGGACCAGTGGGTACTTACTAACTCCTCTCTATTTTKRACAACTCATATTTCACTGAGTTGTTGACTGGTGAGAGGATGGTCCCTTTCTTTCGTAGGTTTGACCCGTAAAGGTTAGTAACGTTAAACGGGTACCTTAACGTTTTTTACGG	*	AS:i:53	XS:i:0	XF:i:3	XE:i:1	XN:i:0
Ps_contig_mira-ass_32169	0	Ps_Lhcb1	412	231	89M2I241M5S	*	0	0	ATCTTTAGCGAGGGTGGACTTGACTACTTGGGCAACCCAAGCTTGGTCCATGCTCAAAGCATCCTTGCCATCTGGGCCACTCAGGTTATTCTTTGATGGGAGCTGTTGAAGGTTACCGTATTGCCGGTGGCCCTCTTGGTGAGGTTGTTGACCCACTTTATCCTGGTGGTAGCTTTGATCCATTAGGCTTAGCTGAAGATCCAGAAGCTTTTGCAGAATTAAAGGTAAAGGAACTGAAGAACGGTAGATTAGCYATGTTCTCWATGTTTGGWTTCTTTGTTCAAGCTATTGTRACYGGAAAGGGTCCTTTGGAGAATCTTGCYGATCATCTTKCCCG	*	AS:i:297	XS:i:0	XF:i:0	XE:i:7	XN:i:0
Ps_contig_mira-ass_32186	0	Ps_Lhcb1	354	227	2S342M1I7M2I23M	*	0	0	CYTTTGTCTCGCAACGGTGTTAAATTCGGTGAAGCTGTGTGGTTCAAGGCAGGATCTCAAATCTTTAGCGAGGGTGGACTTGACTACTTGGGTAACCCAAGCTTGGTCCATGCACAAAGCATCCTTGCCATCTGGGCTACTCAAGTTATCTTGATGGGAGCTGTCGAAGGTTACCGTATTGCCGGTGGCCCTCTTGGCGAGGTGGTTGACCCACTTTACCCAGGTGGTAGCTTTGACCCATTGGGCTTAGCTGACGACCCAGAAGCATTCGCAGAATTGAAGGTGAAGGAACTCAAGAACGGTAGATTAGCTATGTTCTCTATGTTTGGATTCTTTGTTCAAGCTTATTGTGGAACCGGRAAGGGACCTTTGGAGAA	*	AS:i:272	XS:i:0	XF:i:0	XE:i:7	XN:i:0
Ps_contig_mira-ass_32210	0	Ps_Lhcb1	631	28	4S171M54S	*	0	0	TGTGAAGGTGAAAGAACTGAAGAATGGTAGGTTAGCGATGTTCTCAATGTTTGGATTCTTCGTTCAAGCTATTGTAACAGGAAAAGGACCAATAGAAAATCTTGCTGACCACCTGGCTGATCCAGTGAACAACAATGCGTGGGCATATGCCACAAACTTTGCCCCTGGAAAGTGAGAGAAATAGACAATGATAAGTGACTAACTTGATTATCGCCACAATGTGTGTAAA	*	AS:i:67	XS:i:0	XF:i:3	XE:i:1	XN:i:0
Ps_contig_mira-ass_32278	16	Ps_Lhcb1	358	211	6S15M1D23M1I110M1I97M32S	*	0	0	TTTTGTTCTCGCAACGGTGTTAATTCGGTGAAGCTGTGTGGTTCTAAGGCAGGATCTCAAATCTTTAGCGAGGGTGGACTTGACTACTTGGGCAACCCAAGCTTGGTYCATGCACAAAGCATCCTTGCCATCTGGGCTACTCAAGTTATCTTGATGGGGAGCTGTCGAAGGTTACCGTATTGCCGGTGGCCCTCTTGGTGAGGTGGTTGACCCACTTTACCCAGGTGGTAGCTTTGACCCATTGGGCTTAGCTCGACCGACCCAGAAGCATTCGCATAAATTAGG	*	AS:i:180	XS:i:0	XF:i:3	XE:i:4	XN:i:0
Ps_contig_mira-ass_32282	16	Ps_Lhcb1	58	238	1S27M1I62M1I318M6S	*	0	0	ACTGAACCCATCAAGCCAAGAATTGGGAGGGTGCAAGGTTCACCATGAGGAAGTCTGCTACCACCAAGAAAGTAGCCTCCTCTGGAAGCCCGATGGTACGGACCAGACCGTGTTAAGTACTTAGGCCCATTCTCCGGTGAGTCTCCATCCTACTTGACTGGAGAGTTCCCCGGTGACTACGGTTGGGACACTGCCGGACTCTCTGCTGACCCAGAGATATTCTCCAAGAACCGTGAGCTTGAAGTCATCCACTCCAGATGGGCTATGTTGGGTGCTTTGGGATGTGTCTTCCCAGAGCTTTTGTCTCGCAACGGTGTTAAATTCGGTGAAGCTGTGTGGTTCAAGGCAGGATCTCAAAWYTTTAGCGAGGGTGGACTTGACTACTTGGGTAACCCAAGCTTGGTCCATGCAACAAA	*	AS:i:373	XS:i:0	XF:i:0	XE:i:8	XN:i:0
Ps_contig_mira-ass_32326	0	Ps_Lhcb1	10	174	79S69M1I34M1I17M1I9M23S	*	0	0	CGGACCATTCATAAGAGTACAATTATCAAAAGCATAACAAACCTTTTCAATTTCCTTGCAATAAACAATGGCCGCATCATCATCCATGGCTCTCTCTTCCCCAACCTTGGCTGGCAAGCCAGTCAAGCTGATCCCATCAAGCCAAGAAGTTGGGAGGTGCAAGGTTCACCATGAGGAAGTCTGCCTACCACCAAGAAAGTACGCCTCCTCTAGTACGCCCAGTTCGGGACCCGG	*	AS:i:96	XS:i:0	XF:i:3	XE:i:2	XN:i:0
Ps_contig_mira-ass_32348	0	Ps_RuBP	1	166	147S87M	*	0	0	GAATTCAKWCRGRRGATAACAACAATGGCTTCTATGATATCCTCTTCCGCTGTGACGACAGTCAGCCGTGCCTCTAGGGGGCAATCCGCCGCAGTGGCTCCATTCGGCGGCCTCAAATCCATGACTGGATTCCCAGTGAAGAAGGTCAACACTGACATTACTTCCATTACAAGCAATGGTGGAAGAGTAAAGTGCATGCAGGTGTGGCCTCCAATTGGAAAGAAGAAGTTTGAG	*	AS:i:87	XS:i:0	XF:i:3	XE:i:2	XN:i:0
Ps_contig_mira-ass_32382	0	Ps_Lhcb1	521	221	39M1I242M79S	*	0	0	GTTACCGTATTGCCGGTGGCCCTCTTGGTGAGGTTGTTGTACCCACTTTACCCAGGTGGTAGCTTTGACCCATTGGGCTTAGCTGACGACCCAGAAGCATTCGCAGAATTGAAGGTGAAGGAACTGAAGAACGGTAGATTAGCTATGTTCTCAATGTTTGGATTCTTTGTTCAAGCTATTGTGACCGGAAAGGGACCTTTGGAGAATCTTGCTGATCATCTTYCCGACCCAGTTAACAACAATGCATGGTCATATGCCACCAACTTTGTTCCCGGAAAGTGAGTCGTCGTATTGTGTTTTTGTGAAGAGGTCATTTTAATGYATTTCTCATTAGTGAATTTTATTATCATTGTTTGTATGC	*	AS:i:230	XS:i:0	XF:i:0	XE:i:5	XN:i:0
Ps_contig_mira-ass_32390	16	Ps_Lhcb1	268	228	6S242M1I44M1I64M12S	*	0	0	ACCCACGAGACATTNTCCAANAACCGTGAGCTTGAAGTCATCCACTCCAGATGGGCTATGTTGGGTGCYTTGGGATGTGTCTTCCCAGAGCTTTTGTCTCGCAACGGTGTTAAATTCGGTGAAGCTGTGTGGTTCAAGGCAGGACCTCAAATCTTTAGCGAGGGTGGACTTGACTACTTGGGTAACCCAAGCTTGGTYCATGCACAAAGCATCCTTGCCATATGGGCCACTCAGGTTATCTTGATGGGAAGCTGTTGAAGGTTACCGTATTGCCGGTGGCCCTCTTGGTGAGGTTTGTTGACCCACTTTACCCAGGTGGTAGCTTTGACCCATTGGGCTTAGCTGACGACCCAGAAGCATTCGCAGTAAG	*	AS:i:280	XS:i:0	XF:i:0	XE:i:7	XN:i:0
Ps_contig_mira-ass_32416	16	Ps_Lhcb1	326	228	20S32M1I50M1I5M1I280M	*	0	0	CAGATGGSCTATSYCCTSGTGTGCCTTGGGATGTGTCTTCCCAGAGCTTTTGTTCTCGCAACGGTGTTAAATTCGGTGAAGCTGTGTGGTTCAAGGCAGGATCGTCAAAGTCTTTAGCGAGGGTGGACTTGACTACTTGGGCAACCCAAGCTTGGTTCATGCACAAAGCATCCTTGCCGTATGGGCCACTCAGGTTATCTTGATGGGAGCTGTTGAAGGTTACCGTATTGCCGGTGGCCCTCTTGGTGAGGTTGTTGACCCACTTTACCCAGGTGGTAGCTTTGACCCATTGGGCTTAGCTGACGACCCAGAAGCATTCGCAGAATTGAAGGTGAAGGAACTGAAGAACGGTAGATTAGCTATGTTCTCAATGTTTGGATTCTTTGTTCA	*	AS:i:282	XS:i:0	XF:i:0	XE:i:6	XN:i:0
Ps_contig_mira-ass_32442	0	Ps_RuBP	109	224	25M1I15M1I239M1I22M1D13M23S	*	0	0	TTGACCAGAGATCAGTTGTTGAAAGAAAGTTGAATACCTTCTTCWGGAAGGGATGGGTTCCTTGCTTGGAATTTGAGTTGGAGAAAGGATTTGTGTACCGTGAGCACAACAAGTCACCAGGATACTATGATGGAAGATACTGGACAATGTGGAAGCTTCCTATGTTTGGTACCACTGATGCTTCTCAAGTCTTGAAGGAGCTTGATGAAGTTGTTGCCGCTTACCCCCAAGCTTTCGTCCGTATCATCGGTTTCGACAACGTTCGTCAAGTTCAATGCATCTAGTTTCATTGCCCACACACCAGATCCTACTAAGTTTGAGTATTATGGMATTGGAAAAG	*	AS:i:246	XS:i:0	XF:i:0	XE:i:6	XN:i:0
Ps_contig_mira-ass_32485	16	Ps_RuBP	1	204	133S189M169S	*	0	0	GATAACAACAATGGCTTCTATGATATCCTCTTCAGCTGTGACTACAGTCAGCCGTGCTTCTACGGTGCAATCGGCCGCGGTGGCTCCATTCGGCGGCCTCAAATCCATGACTGGATTCCCAGTTAAGAAGGTCAACACTGACATTACTTCCATTACAAGTAATGGTGGAAGAGTAAAGTGCATGCAGGTGTGGCCTCCAATTGGAAAGAAGAAGTTTGAGACTCTTTCCTATTTGCCACCATTGACCAGAGATCAGTTGTTGAAAGAAGTTGAATACCTTCTGAGGAAGGGATGGGTTCCATGCTTGGAATTTGAGTTGGAGGTTTCATATTCATTCCTTTTTTCAATGATTATATAAATACTTTTGTTTGAAACCGTAATGAGTTGATTTTGACTGTTTGGTTGCAGAAAGGATTTGTGTACCGTGAGCACAACAAGTCACCAGGATACTATGATGGAAGATACTGGACAATGTGGAAGCTTCCTATGTT	*	AS:i:169	XS:i:0	XF:i:3	XE:i:4	XN:i:0
Ps_contig_mira-ass_32485	16	Ps_RuBP	183	153	401S90M	*	0	0	GATAACAACAATGGCTTCTATGATATCCTCTTCAGCTGTGACTACAGTCAGCCGTGCTTCTACGGTGCAATCGGCCGCGGTGGCTCCATTCGGCGGCCTCAAATCCATGACTGGATTCCCAGTTAAGAAGGTCAACACTGACATTACTTCCATTACAAGTAATGGTGGAAGAGTAAAGTGCATGCAGGTGTGGCCTCCAATTGGAAAGAAGAAGTTTGAGACTCTTTCCTATTTGCCACCATTGACCAGAGATCAGTTGTTGAAAGAAGTTGAATACCTTCTGAGGAAGGGATGGGTTCCATGCTTGGAATTTGAGTTGGAGGTTTCATATTCATTCCTTTTTTCAATGATTATATAAATACTTTTGTTTGAAACCGTAATGAGTTGATTTTGACTGTTTGGTTGCAGAAAGGATTTGTGTACCGTGAGCACAACAAGTCACCAGGATACTATGATGGAAGATACTGGACAATGTGGAAGCTTCCTATGTT	*	AS:i:86	XS:i:0	XF:i:3	XE:i:2	XN:i:0
Ps_contig_mira-ass_32499	0	Ps_Lhcb1	527	222	275M32S	*	0	0	GTATTGCCGGTGGCCCTCTTGGTGAGGTTGTTGACCCACTTTACCCAGGTGGTAGCTTTGACCCATTGGGCTTAGCTGGCGACCCAGAAGCATTCGCAGAATTGAAGGTGAAGGAACTGAAGAACGGTAGATTAGCTATGTTCTCAATGTTTGGATTCTTTGTTCAAGCTATTGTGACCGGAAAGGGACCTTTGGAGAATCTTGCTGATCATCTTTCCGACCCAGTTAACAACAATGCATGGTCATATGCCACCAACTTTGTTCCCGGAAAGTGAGKCGTCGTATTGTGTTTTTGTGAAGAGGTCTA	*	AS:i:231	XS:i:0	XF:i:0	XE:i:6	XN:i:0
Ps_contig_mira-ass_32554	0	Ps_Lhcb2	506	228	273M17S	*	0	0	GATTTGTTGAAGGCTACAGAGTTGGAGGAGGACCCCTCGGCGAAGGACTAGACCCACTTTACCCTGGTGGTGCTTTTGACCCTCTTGGCCTTGCTGATGACCCTGATTCATTTGCGGAGTTGAAGGTCAAGGAACTCAAGAATGGTCGGCTGGCTATGTTCTCCATGTTTGGTTTCTTTGTTCAAGCCATTGTTACTGGCAAGGGCCCTATTCAGAACCTTTATGACCATGTTGCTGACCCTGTCGCGAACAACGCATGGGCTTTTGCTACTACTTGCCCGGANATGANA	*	AS:i:269	XS:i:0	XF:i:0	XE:i:7	XN:i:0
Ps_contig_mira-ass_32569	0	Ps_Lhcb2	184	230	231M1I18M1I8M1I55M1S	*	0	0	TCTGAACAAATTCCATCCTACCTGACTGGTGAATTTCCTGGTGACTATGGATGGGACACAGCTGGATTATCAGCTGACCCTGAAACATTTGCAAGGAACCGTGAGCTTGAAGTAATTCACAGCAGATGGGCTATGCTTGGTGCATTGGGATGTACCTTCCCCGAACTCCTTGAAAAGAATGGTGTTAAATTCGGCGAGGCAGTGTGGTTCAAAGCCGGTTCCCAGATCTTTGGCGGAGGGTGGCCTTGACTTATTTGGGCCAACCCAAACCTGATTCATGCTCAGAGCATTCTTGCAATCTGGGCTACTCAGGTTT	*	AS:i:291	XS:i:0	XF:i:0	XE:i:7	XN:i:0
Ps_contig_mira-ass_32612	16	Ps_Lhcb1	8	241	22S27M1I410M	*	0	0	CGAATACACACGAATGGCCGGCCTTCATCCATGGCTCTCTCTTCCCCAACCCTTGACTGGCAAGCCAGTCAAGCTGAACCCATCAAGCCAAGAATTGGGAGGTGCAAGGTTCACCATGAGGAAGTCTGCTACCACCAAGAAAGTAGCCTCCTCTGGAAGCCCATGGTACGGACCAGACCGTGTTAAGTACTTAGGCCCATTCTCCGGTGAGTCTCCATCCTACTTGACTGGAGAGCTCCCCGGTGACTACGGTTGGGACACTGCCGGACTCTCTGCTGACCCAGAGACATTCTCCAAGAACCGTGAGCTTGAAGTCATCCACTCCAGATGGGCTATGTTGGGTGCCTTGGGATGTGTCTTCCCAGAGCTTTTGTCTCGCAACGGTGTTAAATTCGGTGAAGCTGTGTGGTTCAAGGCAGGATCTCAAATCTTTAGCGAGGGTGGACTTGACTACTTGGGC	*	AS:i:414	XS:i:0	XF:i:0	XE:i:10	XN:i:0
Ps_contig_mira-ass_32639	0	Ps_Lhcb2	566	221	233M40S	*	0	0	ACCCTGGTGGTGCTTTTGACCCTCTTGGCCTTGCTGATGACCCTGATTCATTTGCAGAGTCGAAGGTCAAGGAACTCAAGAATGGTCGGCTGGCTATGTTCTCCATGTTTGGTTTCTTTGTTCAAGCCATTGTTACTGGCAAGGGCCCTATTCAGAACCTTTATGACCATGTTGCTGACCCTGTCGCGAACAACGCATGGGCTTTTGCTACTAACTTTGTCCCCGGACAATGAGAATGTTGTCTCTTCAGCTACAATCTTCTGCTCCCATTTT	*	AS:i:225	XS:i:0	XF:i:0	XE:i:6	XN:i:0
Ps_contig_mira-ass_32648	0	Ps_Lhcb1	2	222	67S237M	*	0	0	GACCATTCATAAGAATACAATTATCAAAAGCTTATCAATCTTTTCAATTTCATTGCAATACACACGATGGCCGCTTCATCCATGGCTCTCTCTTCCCCAACCTTGACTGGCAAGCCAGCCAAGCTGAACCCATCAAGCCAAGAATTGGGAGGTGCAAGGTTCACCATGAGGAAGTCTGCTACCACCAAGAAAGTAGCCTCCTCTGGAAGCCCATGGTACGGACCAGACCGTGTTAAGTACTTAGGCCCATTCTCCGGTGAGTCTCCATCCTACTTGACTGGAGAGTTCCCCGGTGACTACGGTT	*	AS:i:229	XS:i:0	XF:i:0	XE:i:6	XN:i:0
Ps_contig_mira-ass_32669	0	Ps_Lhcb1	460	206	19S37M1I5M1I15M1I165M1I15M43S	*	0	0	CAACCCAAGACTTTGGTTTCATGCACAAAGCATCCTTGCCATATGGGCCACTCAGGTTTATCTTTGATGGGAGCTGTTAGAAGGTTACCGTATTGCCGGTGGCCCTCTTGGTGAGGTTGTTGACCCACTTTACCCAGGTGGTAGCTTTGACCCATTGGGCTTAGCTGACGACCCAGAAGCATTCGCAGAATTGAAGGTGAAGGAACTGAAGAACGGTAGATTAGCTATGTTCTCAATGTTTGGATTTCTTTGTTCAAGCTTATTGTGGAACCCGGGAAAAGGGGTACCTTTTGGAGAATCTTG	*	AS:i:161	XS:i:0	XF:i:3	XE:i:4	XN:i:0
Ps_contig_mira-ass_32707	16	Ps_RuBP	1	219	28S210M1I32M	*	0	0	TACTGGAGTTCCCYACGTTAAGAAGGTCAACACTGACATTACTTCCATTACAAGCAATGGTGGAAGAGTAAAGTGCATGCAGGTGTGGCCTCCAATTGGAAAGAAGAAGTTTGAGACTCTTTCCTATTTGCCACCATTGACCAGAGATCAGTTGTTGAAAGAAGTTGAATACCTTCTCAGGAAGGGATGGGTTCCTTGCTTGGAATTTGAGTTGGAGAAAGGATTTGTGTACCGTGAGACACAACAAGTCACCAGGATACTATGATGGAAG	*	AS:i:211	XS:i:0	XF:i:0	XE:i:5	XN:i:0
Ps_contig_mira-ass_32709	0	Ps_RuBP	1	168	153S94M	*	0	0	KTCGGGGTATTTCATACAGAAGTGAGAAAAATGGCTTCTATGATATCCTCTTCAGCTGTGACTACAGTCAGCCGTGCTTCTACGGTGCAATCGGCCGCGGTGGCTCCATTCGGCGGCCTCAAATCCATGACTGGATTCCCAGTTAAGAAGGTCAACACTGACATTACTTCCATTGCAAGCAATGGTGGAAGAGTAAAGTGCATGCAGGTGTGGCCTCCAATTGGAAAGAAGAAGTTTGAGACTCTTT	*	AS:i:90	XS:i:0	XF:i:3	XE:i:2	XN:i:0
Ps_contig_mira-ass_32801	0	Ps_HMG1	1	208	110S172M1D10M39S	*	0	0	CGGGTTAAGAGAAACAAGGAGAAGGGTATAAACCGCTTTTGTGTTCCAACATACGATATCACAAACACCTTCTCTCTCTCCCTCTCTCCCAAACCCTAGTATCTATCTCTCTTCACCGTTCGGTTTCATCATGAAAGGAGGAAAGTCCAAGGGTGAATCGAAGAAAGCTGAAACGAAGCTTGCGGTGAATAAGAAGGGTGCTCCCGCCACAAAGGGCGGAAAGAAACCAGCCAAGGGAAAGGAACCAAAGGACCCTAWCAAGCCGAAGAGACCTCCAAGTGCTTCTTCGTTTCATGRRGACTTAGAGCAGTCAAAAGAAACCNGACAACAA	*	AS:i:172	XS:i:0	XF:i:3	XE:i:4	XN:i:0
Ps_contig_mira-ass_32822	16	Ps_Lhcb1	10	227	84S347M	*	0	0	GTCGGGGTACCATTCATAAGAGTACAATTATCAAAAGCATAACAAACCTTTTCAATTTCCTTGCAATAAACAATGGCCGCATCATCATCCATGGCTCTCTCTTCCCCAACCTTGGCTGGCAAGCCAGTCAAGCTGATCCCATCAAGCCAAGAATTGGGAGGTGCAAGGTTCACCATGAGGAAGTCTGCTACCACCAAGAAGGTAGCCTCCTCTAGTAGCCCATGGTACGGCCCAGACCGTGTTAAGTACCTAGGCCCATTCTCCGGTGAGTCTCCATCATACTTGACCGGAGAGTTCCCAGGTGACTACGGTTGGGACACTGCTGGACTTTCTGCCGATCCAGAGACATTTGCCAAGAACCGTGAGCTTGAAGTTATCCACTCCAGATGGGCTATGTTGGGTGCTTTGGGATGTGTCTTCCCAGAGCTTTT	*	AS:i:275	XS:i:0	XF:i:0	XE:i:5	XN:i:0
Ps_contig_mira-ass_32833	16	Ps_Lhcb1	10	216	27M2I239M3S	*	0	0	TCATCCATGGCTCTCTCTTCCCCAACCCTTCGGCTGGCAAGCCAGTCAAGCTGATCCCATCAAGCCAAGAATTGGGAGGTGCAAGGTTCACCATGAGGAAGTCTGCTACCACCAAGAAAGTAGCCTCCTCTAGTAGCCCATGGTACGGCCCAGACCGTGTTAAGTACCTAGGCCCATTCTCCGGTGAGTCTCCATCATACTTGACCGGAGAGTTCCCAGGTGACTACGGTTGGGACACTGCTGGACTTTCTGCCGATCCAGAGACATTTGC	*	AS:i:197	XS:i:0	XF:i:3	XE:i:2	XN:i:0
Ps_contig_mira-ass_32835	0	Ps_Lhcb1	658	28	39S144M63S	*	0	0	TGTTAAGGTTGTAAAGTAACTTGTAAGTAATTGGTTAGGTTAGCGATGTTCTCAATGTTTGGATTCTTCGTTCAAGCTATTGTAACAGGAAAAGGACCTATAGAAAATCTTGCTGACCACCTGGCTGATCCAGTTAACAACAATGCTTGGGCATATGCCACAAACTTTGCTCCTGGAAAGTGAGAGAAATAAACAATGATAAGTGACTAACTTTAGTAAAATATATGGTGCATTAAGAGACTAAGG	*	AS:i:68	XS:i:0	XF:i:3	XE:i:1	XN:i:0
Ps_contig_mira-ass_32913	16	Ps_Lhcb2	143	226	224M1I38M	*	0	0	TTTGGTATGGTCCTGACCGTCCCAAGTACTTGGGTCCATTCTCTGAACAAATTCCATCCTACCTGACTGGTGAATTTCCTGGTGACTATGGATGGGACACAGCTGGATTATCAGCTGACCCTGAAACATTTGCAAGGAACCGTGAGCTTGAAGTAATTCACAGCAGATGGGCTATGCTTGGTGCATTGGGATGTACCTTCCCCGAACTCCTTGAAAAGAATGGTAGTTAAATTCGGCGAGGCAGTGTGGTTCAAAGCCGGTTC	*	AS:i:255	XS:i:0	XF:i:0	XE:i:7	XN:i:0
Ps_contig_mira-ass_32919	16	Ps_Lhcb1	343	209	161M1I31M	*	0	0	TTCCCAGAGCTTTTGTCTCGCAACGGNGTTAAATTCGGTGAAGCTGTGTGGTTCAAGGCAGGATCTCAAATCTTTAGCGAGGGTGGACTTGACTACTTGGGCAACCCAAGCTTGGTTCATGCACAAAGCATCCTTGCCATATGGGCCACTCAGGTTATCTTAGATGGGAGCTGTTGAAGGTTACCGTATTGCC	*	AS:i:165	XS:i:0	XF:i:3	XE:i:4	XN:i:0
Ps_contig_mira-ass_32976	16	Ps_Lhcb1	445	228	353M55S	*	0	0	AACCCAAGCTTGGTCCATGCACAAAGCATCCTTGCCATCTGGGCTACTCAAGTTATCTTGATGGGAGCTGTCGAAGGTTACCGTATTGCCGGTGGCCCTCTTGGTGAGGTGGTTGACCCACTTTACCCAGGTGGTAGCTTTGACCCATTGGGCTTAGCTGACGACCCAGAAGCATTCGCAGAATTGAAGGTGAGGGAACTCAAGAACGGTAGATTAGCTATGTTCTCTATGTTTGGATTCTTTGTTCAAGCTATTGTGACCGGAAAGGGACCTTTGGAGAATCTTGCTGATCATCTTTCCGACCCAGTTAACAACAATGCATGGTCATATGCCACCAACTTTGTTCCCGGAAARTGAGTCGTCGTATTGTGTTTTTGTGAAGAGGTCATTTTAATGTATTTCTCATTG	*	AS:i:281	XS:i:0	XF:i:0	XE:i:7	XN:i:0
Ps_contig_mira-ass_32989	0	Ps_Lhcb1	10	190	82S144M8S	*	0	0	TCKSGGACCATTCATAAGAGTACAATTATCAAAAGCATAACAAACCTTTTCAATTTCCTTGCAATAAACAATGGCCGCATCATCATCCATGGCTCTCTCTTCCCCAACCTTGGCTGGCAAGCCAGTCAAGCTGATCCCATCAAGCCAAGAATTGGGAGGTGCGAGGTTCACCATGAGGAAGTCTGCTACCACCAAGAAAGTAGCCTCCTCTAGTAGCCCATGGTACCGGCCCAG	*	AS:i:120	XS:i:0	XF:i:3	XE:i:3	XN:i:0
Ps_contig_mira-ass_32996	0	Ps_Lhcb1	1	104	77S152M1I27M	*	0	0	AGTACGTCGGGGACCATTCATAAGAATACAATTATCAAAAGCTTATCAACCTTTTCAATTTCATTGCAATACACACGATGGCCGCTTCATCCATGGCTCTCTCTTCCCCAACCTTGACTGGCAAGCCAGTCAAGCTGAACCCATCAAGCCAAGAATTGGGAGGTGCAAGGTTCACCATGAGGAAGTCTGCTACCACCAAGAAAGTAGCCTCCTCTGGAAGCCCATGGTACCGGACCAGACCGTGTTAAGTACTTAGG	*	AS:i:168	XS:i:0	XF:i:2	XE:i:3	XN:i:0
Ps_contig_mira-ass_32999	16	Ps_Lhcb2	59	201	83M1I67M103S	*	0	0	GAAATGAATTCATCAGGAAAGCTGGAAACTTTGGCCAAGCTCGCTTTACCATGCGTCGTACTGTGAAGAGTGCTCCTGAAAGCTATTTGGTATGGTCCTGACCGTCCCAAGTACTTGGGTCCATTCTCTGAACAAATTCCATCCTACCYGWTTAACCCCGTTTCGGGTAAACCGTTTGGGGGTTTAACGGTTTAAAAACCGTTTTTTTTTACCCCCCGGTTTTGGGGGGGTTTTACCGGTTAAACCCGTTTAAA	*	AS:i:143	XS:i:0	XF:i:3	XE:i:4	XN:i:0
Ps_contig_mira-ass_33088	16	Ps_Lhcb1	10	220	95S258M	*	0	0	CAACGCAGAGTACGCGGGGACCATTCATAAGAGTACAATTATCAAAAGCATAACAAACCTTTTCAATTTCCTTGCAATAAACAATGGCCGCATCATCATCCATGGCTCTCTCTTCCCCAACCTTGRCTGGCAAGCCAGTCAAGCTGATCCCATCAAGCCAAGAATTGGGGGGTGCAAGGTTCACCATGAGGAAGTCTGCTACCACCAAGAAAGTAGCCTCCTCTAGTAGCCCATGGTACGGCCCAGACCGTGTTAAGTACYTAGGCCCATTCTCCGGTGAGTCTCCATCMTACTTGACTGGAGAGTTCCCCGGTGACTACGGTTGGGACACTGCCGGACTCTCTGCTGACCCA	*	AS:i:222	XS:i:0	XF:i:0	XE:i:6	XN:i:0
Ps_contig_mira-ass_33170	0	Ps_Lhcb1	496	222	279M1I6M1I6M1I15M22S	*	0	0	GTTATCTTGATGGGAGCTGKTGAAGGTTACCGTATTGCCGGTGGCCCTCTTGGTGAGGTTGTTGACCCACTTTACCCAGGTGGTAGCTTTGACCCATTGGGCTTAGCTGACGACCCAGAAGCATTCGCAGAATTGAAGGTGAAGGAACTGAAGAACGGTAGATTAGCTATGTTCTCAATGTTTGGATTCTTTGTTCAAGCTATTGTGACCGGAAAGGGACCTTTGGAGAATCTTGCTGATCATCCTTCCGACCCAGTTAACAACAATGCATGGTCATATCGCCACCTAACTTTCGKTCCCGGAAAGTGAGTCGTTACGTATTGTTGTTTTG	*	AS:i:233	XS:i:0	XF:i:0	XE:i:6	XN:i:0
Ps_contig_mira-ass_33205	16	Ps_Lhcb1	72	233	9M1D47M1I283M3I6M2I34M	*	0	0	CCAAGAATTGGAGGTGCAAGGTTCACCATGAGGAAGTCTGCTACCACCAAGAAAGTAAGCCTCCTCTGGAAGCCCATGGTACGGACCAGACCGTGTTAAGTACTTAGGCCCATTCTCCGGTGAGTCTCCATCCTACTTGACTGGAGAGTTCCCCGGTGACTACGGTTGGGACACTGCCGGACTCTCTGCTGACCCAGAGACATTCTCCAAGAACCGTGAGCTTGAAGTCGTCCACTCCAGATGGGCTATGTTGGGTGCTTTGGGATGTGTCTTCCCAGAGCTTTTGTCTCGCAACGGTGTTAAATTCGGTGAAGCTGTGTGGTTCAAGGCAGGATCTCAAAATAACTTTAAAGTGAGGGTGGACTTGATTACTTGGGCAACCCAA	*	AS:i:325	XS:i:0	XF:i:0	XE:i:8	XN:i:0
Ps_contig_mira-ass_33212	0	Ps_Lhcb1	174	235	64M1I21M2I9M1I270M1I79M	*	0	0	CTTAGGCCCATTCTCCGGTGAGTCTCCATCCTACTTGACTGGAGAGTTCCCCGGTGACTACGTSKTGRKACACTGCCKKACTCTCTCGTCTGACCCACGAGACATTCTCCAAGAACCGTGAGCTTGAAGTCATCCACTCCAGATGGGCTATGTTGGGTGCCTTGGGATGTGTCTTCCCAGAGCTTTTGTCTCGCAACGGTGTTAAATTCGGTGAAGCCGTGTGGTTCAAGGCAGGATCTCAAATCTTTAGCGAGGGTGGACTTGACTACTTGGGCAACCCAAGCTTGGTTCATGCACAAAGCATCCTTGCCATATGGGCCACTCAGGTTATCTTGATGGGAGCTGTTGAAGGTTACCGTATTGCCGGTCGGCCCTCTTGGTGAGGTTGTTGACCCACTTTACCCAGGTGGTAGCTTTGACCCATTGGGCTTAGCTGACGACCCAGAAG	*	AS:i:345	XS:i:0	XF:i:0	XE:i:8	XN:i:0
Ps_contig_mira-ass_33291	16	Ps_pc	863	222	11S11M1I14M1I3M1I4M1I29M1I10M1D183M1I30M	*	0	0	TCATCTCAGCYTAAGACAAACGACAGCAACTAAAGTTAAGTAGCCACTGGCTAAGATTCCAACTTCAACTTCCCAACTCGCCAAGGCTTGTGTGAGAGCTTCACTCAAAGACTTTGGAGTTGCTCTTGTTGCCACTGCTGCAAGTGCAGTGCTAGCTAGCAATGCCTTGGCTGTTGAGGTTTTGCTTGGTGCCAGTGATGGGGGTTTGGCTTTTGTTCCAAGCAGTTTGGAAGTGAGCGCTGGAGACACCATTGTATTCAAGAACAATGCTTGGTTTTCCTCACAATGTTGTCTTTGATGA	*	AS:i:231	XS:i:0	XF:i:0	XE:i:5	XN:i:0
Ps_contig_mira-ass_33325	16	Ps_Lhcb1	26	237	406M	*	0	0	CTTCTCCAACCTTGGCTGGCAAGCAACTCAAGCTGACCCCATCAAGCCAAGAATTGGGAGCTGCAAGGTTCACCATGAGGAAGTCTGCTACCACCAAGAAAGTAGCCTCCTCTGGAAGCCCATGGTACGGACCAGACCGTGTTAAGTACTTAGGCCCATTCTCCGGTGAGTCTCCATCCTACTTGACCGGAGAGTTCCCCGGTGACTACGGTTGGGACACTGCCGGACTCTCTGCTGACCCAGAGACATTCTCCAAGAACCGTGAGCTTGAAGTCATCCACTCCAGATGGGCTATGTTGGGTACCTTGGGATGTGTCTTCCCAGAGCTTTTGTCTCGCAACGGTGTTAAATTCGGTGAAGCTGTGTGGTTCAAGGCAGGATCTCAAATCTTTAGCGAGGGTGGACT	*	AS:i:366	XS:i:0	XF:i:0	XE:i:9	XN:i:0
Ps_contig_mira-ass_33328	16	Ps_Lhcb1	76	231	1S8M1I366M	*	0	0	CGAATTGGGTAGGTGCAAGGTTCACCATGAGGAAGTCTGCTACCACCAAGAAAGTAGCCTCCTCTAGTAGCCCATGGTACGGCCCAGACCGTGTTAAGTACCTAGGCCCATTCTCCGGTGAGTCTCCATCATACTTGACCGGAGAGTTCCCAGGTGACTACGGTTGGGACACTGCTGGACTTTCTGCCGATCCAGGGACATTTGCCAAGAACCGTGAGCTTGAAGTTATCCACTCCAGATGGGCTATGTTGGGTGCTTTGGGATGTGTCTTCCCAGAGCTTTTGTCTCGCAACGGTGTTAAATTCGGTGAAGCTGTATGGTTCAAGGCAGGATCTCAAATCTTTAGCGAGGGTGGACTTGACTACTTGGGCAACCC	*	AS:i:307	XS:i:0	XF:i:0	XE:i:5	XN:i:0
Ps_contig_mira-ass_33334	16	Ps_Ran1	209	213	26M1I15M1I167M	*	0	0	CTGGTCAAGAGAAGTTTGGTGGTCTCTAGAGATGGATACTATAATTCATGGACAGTGTGCTATTATAATGTTTGATGTTACTGCACGGCTGACGTACAAGAATGTCCCTACTTGGCACCGTGATCTTTGCCGGGTCTGTGAAAACATCCCAATTGTTCTTTGTGGAAACAAGGTTGATGTGAAGAACAGGCAAGTAAAAGCAAAGCAGGT	*	AS:i:182	XS:i:0	XF:i:3	XE:i:4	XN:i:0
Ps_contig_mira-ass_33363	16	Ps_Lhcb1	375	217	243M4S	*	0	0	ATTCGGTGAAGCTGTGTGGTTCAAGGCAGGATCTCAAATCTTTAGCGAGGGTGGACTTGACTACTTGGGCAACCCAAGCTTGGTTCATGCACAAAGCATCCTTGCCATATGGGCCACTCAGGTTATCTTGATGGGAGCTGTTGAAGGCTACCGTATTGCCGGTGGCCCTCTTGGTGAGGTTGTTGACCCACTTTACCCAGGTGGTAGCTTTGACCCATTGGGCTTAGCTGACGACCCAGAAGCATTC	*	AS:i:199	XS:i:0	XF:i:0	XE:i:5	XN:i:0
Ps_contig_mira-ass_33371	16	Ps_Lhcb1	1	110	31S32M1I161M1I3M1I33M1I3M1I29M	*	0	0	CAANCTTTTCAATTTCATTGCAATACACACGATGGCCGCTTCATCCATGGCTCTCTCTTCCCCMAACCTTGACTGGCAAGCCAGTCAAGCTGAACCCATCAAGCCAAGAATTGGGAGGTGCAAGGTTCACCATGAGGAAGTCTGCTACCACCAAGAAAGTAGCCTCCTCTGGAAGCCCATGGTACGGACCAGACCGTGTTAAGTACTTAGGCCCATTCTCCGGTGAAGTACTCCGTCCTACTTGACTGGAGAGTTCCCCGGTGAACTAACGGTTGGGACACTGCCGGACTCTCTGCT	*	AS:i:218	XS:i:0	XF:i:2	XE:i:4	XN:i:0
Ps_contig_mira-ass_33386	16	Ps_Lhcb1	8	237	27S403M	*	0	0	TATAATACACGATGGCCGCATCATCATCTTCATCAATGGCTCTCTCTTCTCCAACCTTGGCTGGCAAGCAACTCAAGCTGACCCCATCAAGCCAAGAATTGGGAGCTGCAAGGTTCACCATGAGGAAGTCTGCTACCACCAAGAAAGTAGCTTCCTCTGGAAGCCCATGGTACGGACCAGACCGTGTTAAGCACTTAGGCCCATTCTCCGGTGAGTCTCCATCCTACTTGACTGGAGAGTTCCCCGGTGACTACGGTTGGGACACTGCCGGACTCTCTGCTGACCCAGAGACATTCTCCAAGAACCGTGAGCTTGAAGTCATCCACTCCAGATGGGCTATGTTGGGWGCYTTGGGATGTGTCTTCCCAGAGCTTTTGTCTCGCAACGGTGTTAAATTCGGTGAAGCTGTGTGGTTCAAGGCAGGATCTCA	*	AS:i:359	XS:i:0	XF:i:0	XE:i:9	XN:i:0
Ps_contig_mira-ass_33409	0	Ps_Lhcb1	486	225	27M1I251M1I38M45S	*	0	0	GGCCACTCAGGTTATCTTGATGGGAGCTTGTTGAAGGTTACCGTATTGCCGGTGGCCCTCTTGGTGAGGTTGTTGACCCACTTTATCCTGGTGGTAGCTTTGATCCATTAGGCTTAGCTGAAGATCCAGAAGCTTTTGCAGAATTAAAGGTAAAGGAACAGAAGAACGGTAGATTAGCCATGTTCTCTATGTTTGGTTTCTTTGTTCAAGCTATTGTAACTGGAAAGGGTCCTTTGGAGAACCTTGCCGATCATCTTGCCGACCCAGTGAACAACAACGACATGGTCATATGCTACCAACTTTGTTCCCGGAAAGTGAACACTATTATTGTTTATGTTATTGGTGAAGTATGTTATTGTTATT	*	AS:i:251	XS:i:0	XF:i:3	XE:i:4	XN:i:0
Ps_contig_mira-ass_33444	16	Ps_Lhcb1	362	229	369M	*	0	0	GCAACGGTGTTAAATTCGGTGAAGCTGTGTGGTTCAAGGCAGGATCTCAAATCTTTAGCGAGGGTGGACTTGACTACTTGGGTAACCCRAGCTTGGTCCATGCACAAAGCATCCTTGCCATCTGGGCTACTCAAGTTATCTTGATGGGAGCTGTCGAAGGTTACCGTATTGCCGGTGGCCCTCTTGGTGAGGTGGTTGACCCACTTTACCCAGGTGGTAGCTTTGGCCCATTGGGCTTAGCTGACGACCCAGAAGCATTCGCAGAATTGAAGGTGAAGGAACTCAAGAACGGTAGATTAGCTATGTTCTCTATGTTTGGATTCTTTGTTCAAGCTATTGTGACCGGAAAGGGACCTTTGGAGAATCTTG	*	AS:i:285	XS:i:0	XF:i:0	XE:i:6	XN:i:0
Ps_contig_mira-ass_33452	0	Ps_Lhcb1	622	28	12S180M62S	*	0	0	AGTGGTATCAACGCAGAGTTGAAGGTGAAAGAACTGAAGAATGGTAGGTTAGCGATGTTCACAATGTTTGGATTCTTCGTTCAAGCTATTGTAACAGGAAARGGRCCWATAGAAAATCTTGCTGACCACCTGGCTGATCCAGTTAACAACAATGCATGGGCATATGCCACAAACTTTGCCCCTGGAAAGTGAGAGGAAAATAAACAATGATAAGTGACTAACTTGATTATCGCCACAATGTGTGAATTTCTTAT	*	AS:i:68	XS:i:0	XF:i:3	XE:i:1	XN:i:0
Ps_contig_mira-ass_33454	0	Ps_Lhcb1	313	231	4S45M1I182M1D20M1D8M1D199M	*	0	0	AGAGTGGGCTATGTTGGGTGCTTTGGGATGTGTCTTCCCAGAGCTTTTGTTCTCGCAACGGTGTTAAATTCGGTGAAGCTGTGTGGTTCAAGGCAGGATCTCAAATCTTTAGCGAGGGTGGACTTGACTACTTGGGTAACCCAAGCTTGGTCCATGCACAAAGCATCCTTGCCATCTGGGCTACTCAAGTTATCTTGATGGGAGCTGTCGAAGGTTACCGTATTGCCGGTGGCCTCTTGGTGAGGTGGTTGACCACTTTACCAGGTGGTAGCTTTGACCCATTGGGCTTAGCTGACGACCCAGAAGCATTCGCAGAATTGAAGGTGAAGGAACTCAAGAACGGTAGATTAGCTATGTTCTCTATGTTTGGATTCTTTGTTCAAGCTATTGTGACCGGAAAGGGACCTTTGGAGAATCTTGCTGATCATCTTTCCGACCCAGTTAACAACAATGCATGGT	*	AS:i:354	XS:i:40	XF:i:0	XE:i:5	XN:i:0
Ps_contig_mira-ass_33472	16	Ps_Lhcb1	151	233	315M1I31M29S	*	0	0	TACGGACCAGACCGTGTTAAGTACTTAGGCCCATTCTCCGGTGAGTCTCCGTCCTACTTGACTGGAGAGTTCCCCGGTGACTACGGTTGGGACACTGCCGGACTCTCTGCTGACCCAGAGACATTCTCCAAGAGCCGTGAGCTTGAAGTCATCCACTCCGGATGGGCTATGTTGGGTGCTTTGGGATGTGTCTTCCCAGAGCTTTTGTCTCGCAACGGTGTTAAATTCGGTGAAGCTGTGTGGTTCAAGGCAGGATCTCAAATCTTTAGCGAGGGTGGACTTGACTACTTGGGCAACCCAAGCTTGGTCCATGCTACAAAGCATCCTTGCCATATGGGCCACTCAGGKCTATCTYRATGKKAKCTTGTTGAAGGTT	*	AS:i:319	XS:i:0	XF:i:0	XE:i:7	XN:i:0
Ps_contig_mira-ass_33505	16	Ps_Ran1	208	217	36S180M1I29M	*	0	0	CCGTGTGCCTTGCCTATCCTCTGTTGCGTGTCTCAGGCTGGTCAAGAGAAGTTTGGTGGTCTCAGAGATGGATACTATATTCATGGACAGTGTGCTATTATAATGTTTGATGTTACTGCACGGCTGACGTACAAGAATGTCCCTACTTGGCACCGTGATCTTTGCCGGGTCTGTGAAAACATCCCAATTGTTCTTTGTGGAAACAAGGTTGATGTGAAAGAACAGGCAAGTGAAGGCAAAGCAGGT	*	AS:i:198	XS:i:0	XF:i:0	XE:i:5	XN:i:0
Ps_contig_mira-ass_33518	16	Ps_Lhcb1	88	212	3S10M1I10M1I209M1I32M	*	0	0	TAKGCAAGGTTCACCCATGAGGAAGGTCTGCTACCACCAAGAAAGTAGCCTCCTCTAGTAGCCCATGGTACGGCCCAGACCGTGTTAAGTACCTAGGCCCATTCTCCGGTGAGTCTCCATCATACTTGACCGGAGAGTTCCCAGGTGACTACGGTTGGGACACTGCTGGACTTTCTGCCGATCCAGAGACATTTGCCAAGAACCGTGAGCTTGAAGTTATCCACTCCAGATGGGACTATGTTGGGTGCTTTGGGATGTGTCTTCCCA	*	AS:i:184	XS:i:0	XF:i:3	XE:i:2	XN:i:0
Ps_contig_mira-ass_33520	16	Ps_Lhcb1	2	224	59S246M1I14M5I46M	*	0	0	TAAGAATACAATTATCAAAAGCTTATCAAACTTTTCTAATTTCATTGCAATACACACGATGGCCGCTTCATCCATGGCTCTCTCTTCCCCAACCTTGACTGGCAAGCCAGTCAAGCTGAACCCATCAAGCCAAGAATTGGGAGGTGCAAGGTTCACCATGAGGAAGTCTGCTACCACCAAGAAAGTAGCCTCCTCTGGAAGCCCATGGTACGGACCAGGCCGTGTTAAGTACTTAGGCCCATTCTCCGGTGAGTCTCCATCCTACTTGACTGGAGAGTTCCCCGGTGACTACGGTTGGGACACTGACCGGAACTACTACYGACTAGACCCAGAGACATTCTCCAAGAACCGTGAGCTTGAAGTCATCCACT	*	AS:i:256	XS:i:0	XF:i:0	XE:i:7	XN:i:0
Ps_contig_mira-ass_33535	16	Ps_Lhcb2	371	228	39M4I255M	*	0	0	AATTCGGCGAGGCAGTGTGGTTCAAAGCCGGTTTCCCTAGTATTCTTTGCGGAGGGTGGCCTTGACTATTTGGGCAACCCAAACCTGATTCATGCTCAGAGCATTCTTGCAATCTGGGCTACTCAGGTTGCGCTCATGGGATTTGTTGAAGGCTACAGAGTTGGAGGAGGACCCCTCGGCGAAGGACTAGACCCACTTTACCCTGGTGGTGCTTTTGACCCTCTTGGCCTTGCTGATGACCCTGATTCATTTGCAGAGTTGAAGGTCAAGGAACTCAAGAATGGTCGGCTGGCTATGT	*	AS:i:265	XS:i:0	XF:i:0	XE:i:8	XN:i:0
Ps_contig_mira-ass_33584	16	Ps_Lhcb1	244	220	2S76M1I144M1I24M	*	0	0	CGACTGCCGGACTCTCTGCTGACCCAGAGACATTCTCCAAGAACCGTGAGCTTGAAGTCATCCACTCCAGATGGGCTATTGTTGGGTGCCTTGGGATGTGTCTTCCCAGAGCTTTTGTCTCGCAACGGTGTTAAATTCGGTGAAGCTGTGTGGTTCAAGGCAGGATCTCAAATCTTTAGCGAGGGTGGACTTGACTACTTGGGCAACCCAAGCTTGGTTCATGACACAAAGCATCCTTGCCATATGGG	*	AS:i:210	XS:i:0	XF:i:0	XE:i:5	XN:i:0
Ps_contig_mira-ass_33593	0	Ps_Lhcb1	561	215	241M57S	*	0	0	CCCACTTTATCCTGGTGGTAGCTTTGATCCATTAGGCTTAGCTGAAGATCCAGAAGCTTTTGCAGAATTAAAGGTAAAGGAACTGAAGAACGGTAGATTAGCCATGTTCTCTATGTTTGGTTTCTTTGTTCAAGCTATTGTAACTGGAAAGGGTCCTTTGGAGAACCTTGCCGATCATCTTGCCGACCCAGTGAACAACAACGCATGGTCATATGCTACCAACTTTGTTCCCGGAAAGTGAACACTATTATTGTTTATTGTTATTGGTGAAGTATGTTATTGTTTATTGTTAATGTTT	*	AS:i:194	XS:i:0	XF:i:3	XE:i:3	XN:i:0
Ps_contig_mira-ass_33601	0	Ps_Lhcb2	1	198	106S141M8S	*	0	0	AAAAGAAASACAAGTAGGTAATCAACGCAGAGTACGTCGGGACAACAACATTTGCTAGTAGCATCGAAGAGAACAACATCAAAGTGCAAGGAGTCTCAACGCCCTCATGGCCACCTCTGCTATCCAACAATCAGCTTTCACTGGTAAGACTGGTTTGAGGCAGGGAAATGAATTCATCAGGAAAGCTGGAAACTTTGGCCAAGCTCGCTTTACCATGCGTCGTACTGTGAAGAGTGCTCCTGAAAGCTATTTTGG	*	AS:i:137	XS:i:0	XF:i:3	XE:i:3	XN:i:0
Ps_contig_mira-ass_33635	0	Ps_Lhcb1	646	25	31S156M52S	*	0	0	TGTTTAAGGTTGTTAAAGTTTTAACTTTTGTAAGAATGGTAGGTTAGCGATGTTCTCAATGTTTGGATTCTTCGTTCAAGCTATTGTAACAGGAAAAGGACCAATAGAAAATCTTGCTGACCACCTGGCTGATCCAGTGAACAACAATGCATGGGCATAAGCCACAAACTTTGCCCCTGGAAAGTGAGAGAAATAGACAATGATAAGTGACTAACTTGATTATCGCCACAATGTGTGAA	*	AS:i:60	XS:i:0	XF:i:3	XE:i:1	XN:i:0
Ps_contig_mira-ass_33672	0	Ps_Lhcb1	426	218	269M	*	0	0	TGGACTTGACTACTTGGGCAACCCAAGCTTGGTTCATGCACAAAGCATCCTTGCCATATGGGCCACTCAGGTTGTCTTGATGGGAGCTGTTGAAGGTTACCGTACTGCCGGTGGCCCTCTTGGTGAGGTTGTTGACCCACTTTACCCAGGTGGTAGCTTTGACCCATTGGGCTTAGCTGACGACCCAGAAGCATTCGCAGAATTGAAGGTGAAGGAACTGAAGAACGGTAGATTAGCTATGTTCTCAATGTTTGGATTCTTTGTTCAAG	*	AS:i:209	XS:i:0	XF:i:0	XE:i:6	XN:i:0
Ps_contig_mira-ass_33741	0	Ps_Lhcb1	623	192	179M116S	*	0	0	CAGAATTAAAGGTAAAGGAACTGAAGAACGGTAGATTAGCCATGTTCTCTATGTTTGGTTTCTTTGTTCAAGCTATTGCAACTGGAAAGGGTCCTTTGGAGAACCTTGCCGATCATCTTGCCGACCCAGTGAACAACAACGCATGGTCATATGCTACCAACTTTGTTCCCGGAAAGTGAACACTATTATGTTTATGTTATTGGTGAAGTATGTTATTGTTATTGTAATGTTCTTCCCAATTTAATGTGAATTGTTATGGTTATCGTGTGTGTATGCGTAGGTTAACTAATATGAA	*	AS:i:128	XS:i:0	XF:i:3	XE:i:2	XN:i:0
Ps_contig_mira-ass_33783	0	Ps_RuBP	6	5	152S82M	*	0	0	AGAAGCAAAAGTTGAGAAGGAAAAATGGCCTTGATTTCCTCCGCCGCAATCACCACCGTTAATCGGGCCACCCGGGCACAAACCAACTTGGTTTCATCGATCACAGGTCTCAAATCGTCGGTCGGCTATCCGGTTACCAAGAAGGCCAGCGATGACATTACCTCCTATGCAAGCAATGGTTCAAGAGTGAATTGTATGCAGGTGTGGCCACCAATTGGCAAGAAGAAGTTTGAG	*	AS:i:38	XS:i:0	XF:i:1	XE:i:1	XN:i:0
Ps_contig_mira-ass_33794	0	Ps_Lhcb1	307	224	254M1I33M4S	*	0	0	TCCAGATGGGCTATGTTGGGTGCCTTGGGATGTGTCTTCCCAGAGCTTTTGTCTCGCAACGGTGTTAAATTCGGCGAAGCTGTGTGGTTCAAGGCAGGATCTCAAATCTTTAGCGAGGGTGGGCTTGACTACTTGGGCAACCCAAGCTTGGTTCATGCACAAAGCATCCTTGCCATATGGGCCACTCAGGTTATCTTGATGGGAGCTGTTGAAGGTTACCGTATTGCCGGTGGCCCTCTTGGTGAGGTTGTTGACCCCACTTTACCCAGGTGGTAGCTTTGACCCATTGGGT	*	AS:i:240	XS:i:0	XF:i:0	XE:i:5	XN:i:0
Ps_contig_mira-ass_33795	16	Ps_Lhcb2	235	226	35M1I6M1D225M	*	0	0	TGGGACACAGCTGGATTATCAGCTGACCCTGAAACAATTTGCAGGAACCGTGAGCTTGAAGTAATTCACAGCAGATGGGCTATGCTTGGTGCATTGGGATGTACCTTCCCCGAACTCCTTGAAAAGAATGGTGTTAAATTCGGCGAGGCAGTGTGGTTCAAAGCCGGTTCCCAGATCTTTGCGGAGGGTGGCCTTGACTATTTGGGCAACCCAAACCTGATTCATGCTCAGAGCATTCTTGCAATCTGGGCTACTCAGGTTGTGCTC	*	AS:i:252	XS:i:0	XF:i:0	XE:i:7	XN:i:0
Ps_contig_mira-ass_33798	0	Ps_Lhcb2	1	202	89S150M4S	*	0	0	GTATTCAACGCAGAGTACKCGGGGACAACAACATTTGCTAGTAGCATCGAAGAGAACAACATCGAAGTGCAAGGAGTCTCAACGCCCTCATGGCCACCTCTGCTATCCAACAATCAGCTTTCACTGGTAAGACTGGTTTGAGGCAGGGAAATGAATTCATCAGGAAAGCTGGAAACTTTGGCCAAGCTCGCTTTACCATGCGTCGTACTGTGAAGAGTGCTCCTGAAAGCATTTGGTATCGGT	*	AS:i:146	XS:i:0	XF:i:3	XE:i:4	XN:i:0
Ps_contig_mira-ass_33822	0	Ps_Lhcb1	644	29	41S158M60S	*	0	0	AAGCATGGTATCAACGCAGAGTTGTAAGGTTGTAAAGAACTTGAAGAATGGTAGGTTAGCGATGTTCTCAATGTTTGGATTCTTCGTTCAAGCTATTGTAACAGGAAAAGGACCTATAGAAAATCTTGCTGACCACCTGGCTGATCCAGTTAACAACAATGCTTGGGCATATGCCACAAACTTTGCTCCTGGAAAGTGAGAGAAATAAACAATGATAAGTGACTAACTTTAGTAAATATATGGTGCATTAAGAGACTAG	*	AS:i:74	XS:i:0	XF:i:3	XE:i:1	XN:i:0
Ps_contig_mira-ass_33892	16	Ps_Lhcb1	131	238	23M1I234M1I152M	*	0	0	CCTCCTCTGGAAGCCCATGGTACGGGACCAGACCGTGTTAAGTACTTAGGCCCATTCTCCGGTGAGTCTCCATCCTACTTGACTGGAGAGTTCCCCGGTGACTACGGTTGGGACACTGCCGGACTCTCTGCTGACCCAGAGACATTCTCCAAGAACCGTGAGCTTGAAGTCATCCACTCCAGATGGGCTATGTTGGGTGCCTTGGGATGTGTCTTCCCAGAGCTTTCGTCTCGCAACGGTGTTAAATTCGGTGAAGCTAGTGTGGTTCAAGGCAGGATCTCAAATCTTTAGCGAGGGTGGACTTGACTACTTGGGCAACCCAAGCTTGGTYCATGCWCAAAGCATCCTTGCCATMTGGGCCACTCAGGTTATCTTGATGGGAGCTGTTGAAGGTTACCGTATTGCCGGTGG	*	AS:i:371	XS:i:0	XF:i:0	XE:i:8	XN:i:0
Ps_contig_mira-ass_33898	0	Ps_Lhcb1	375	236	207M1I215M16S	*	0	0	ATTCGGTGAAGCTGTGTGGTTCAAGGCAGGATCTCAAATCTTTAGCGAGGGTGGACTTGACTACTTGGGCAACCCAAGCTTGGTTCATGCACAAAGCATCCTTGCCATATGGGCCACTCAGGTTATCTTGATGGGAGCTGTTGAAGGTTACCGTATTGCCGGTGGCCCTCTTGGTGAGGTTGTTGACCCACTTTACCCAGGTGGTAGTCTTTGACCCATTGGGCTTAGCTGACGACCCAGAAGCATTCGCAGAATTGAAGGTGAAGGAACTGAAGAACGGTAGATTAGCTATGTTCTCTATGTTTGGATTCTTTGTTCAAGCTATTGTGACCGGAAAGGGACCTTTGGAGAATCTTGCTGATCATCTTTCCGACCCAGTTAACAACAATGCATGGTCATATGCCACCAACTTTGTTCCCGGAAGTGAGTCGTCGTATTG	*	AS:i:355	XS:i:0	XF:i:0	XE:i:8	XN:i:0
Ps_contig_mira-ass_33901	0	Ps_Lhcb1	155	227	114M1I144M1I7M1I19M1I5M1I22M1I17M29S	*	0	0	GACCAGACCGTGTTAAGTACTTAGGCCCATTCTCCGGTGAGTCTCCATCCTACTTGACTGGAGAGTTCCCCGGTGACTACGGTTGGGACACTGCCGGACTCTCTGCTGACCCAGTAGACATTCTCCAAGAACCGTGAGCTTGAAGTCATCCACTCCAGATGGGCTATGTTGGGAGCTTTGGGATGTGTCTTCCCAGAGCTTTTGTCTCGCAACGGTGTTAAATTCGGCGAAGCTGTGTGGTTCAAGGCAGGATCTCAAATTCTTTAGTGGAGGGTGGACTTGATTACGTTGGGCCAACCCAAGCTTGGTCCATGCTACAAAGCATCCTTGCCATAGTCGGGCCACTCGTAGTTATTCTTGAGT	*	AS:i:266	XS:i:0	XF:i:0	XE:i:6	XN:i:0
Ps_contig_mira-ass_33925	0	Ps_ApxI	2725	148	140S80M177S	*	0	0	TCGAGCCACCACCCTCGAGGGTCGGCTTGCCTGATGCCACCTAAGGGTTCGTTGACCATTTGTAGGGAGTGTGTTTGGTAAAGGGCGTATGGGGCGTTAGTGATCAGGACATTGTTGCTCTATCTGGTGGTCACACCATTGGAGCTGCACACAAGGAGCGTTCTGGATTTGAGGGACCATGGACTTCTAATCCTCTCATTTTTGACAACTCATATTTCACTGAGTTGTTGACTGGTGAGAAGGATGGCCTTCTTCAGTTGCCAAGTGATAAGGCTACTTTTGACTGACTCTGTACTTCCCGCCCTTCTTTGGTTTAGGAAAGTAAAAATTTAGTCGGTCCGTTGGGACCGGGTAATTAAGGGAAAAGGTTAGTTTTTCGGTTTTTTTTCCGTTTTGG	*	AS:i:80	XS:i:0	XF:i:3	XE:i:2	XN:i:0
Ps_contig_mira-ass_33925	0	Ps_ApxI	2896	25	220S55M1I18M103S	*	0	0	TCGAGCCACCACCCTCGAGGGTCGGCTTGCCTGATGCCACCTAAGGGTTCGTTGACCATTTGTAGGGAGTGTGTTTGGTAAAGGGCGTATGGGGCGTTAGTGATCAGGACATTGTTGCTCTATCTGGTGGTCACACCATTGGAGCTGCACACAAGGAGCGTTCTGGATTTGAGGGACCATGGACTTCTAATCCTCTCATTTTTGACAACTCATATTTCACTGAGTTGTTGACTGGTGAGAAGGATGGCCTTCTTCAGTTGCCAAGTGATAAGGCTACTTTTGACTGACTCTGTACTTCCCGCCCTTCTTTGGTTTAGGAAAGTAAAAATTTAGTCGGTCCGTTGGGACCGGGTAATTAAGGGAAAAGGTTAGTTTTTCGGTTTTTTTTCCGTTTTGG	*	AS:i:66	XS:i:0	XF:i:3	XE:i:1	XN:i:0
Ps_contig_mira-ass_33925	0	Ps_ApxI	2407	14	87S8M1I45M256S	*	0	0	TCGAGCCACCACCCTCGAGGGTCGGCTTGCCTGATGCCACCTAAGGGTTCGTTGACCATTTGTAGGGAGTGTGTTTGGTAAAGGGCGTATGGGGCGTTAGTGATCAGGACATTGTTGCTCTATCTGGTGGTCACACCATTGGAGCTGCACACAAGGAGCGTTCTGGATTTGAGGGACCATGGACTTCTAATCCTCTCATTTTTGACAACTCATATTTCACTGAGTTGTTGACTGGTGAGAAGGATGGCCTTCTTCAGTTGCCAAGTGATAAGGCTACTTTTGACTGACTCTGTACTTCCCGCCCTTCTTTGGTTTAGGAAAGTAAAAATTTAGTCGGTCCGTTGGGACCGGGTAATTAAGGGAAAAGGTTAGTTTTTCGGTTTTTTTTCCGTTTTGG	*	AS:i:46	XS:i:0	XF:i:3	XE:i:1	XN:i:0
Ps_contig_mira-ass_33951	0	Ps_Lhcb2	623	208	176M95S	*	0	0	AGTTGAAGGTCAAGGAACTCAAGAATGGTCGGCTGGCTATGTTCTCCATGTTTGGTTTCTTTGTTCAAGCCATTGTTACTGGCGAGGGCCCTATTCAGAACCTTTATGACCATGTTGCTGACCCTGTCGCGAACAACGCATGGGCTTTTGCTACTAACTTTGTCCCCGGACAATGAGAATGTTGTCTCTTCAGCTACAATCTTCTGCTCCCATTTTCATTTCTGTTGYGTTTAACTCCCATTTTCATCAATGTAAATTACTCTAGCAGAAA	*	AS:i:168	XS:i:0	XF:i:3	XE:i:4	XN:i:0
Ps_contig_mira-ass_33956	16	Ps_Lhcb2	509	230	290M14S	*	0	0	TTGTTGAAGGCTACAGAGTTGGAGGAGGACCCCTCGGCGAAGGACTAGACCCACTTTACCCTGGCGGTGCTTTTGACCCTCTTGGCCTTGCTGATGACCCTGATTCATTTGCAGAGTTGAAGGTCAAGGAACTCAAGAATGGTCGGCTGGCTATGTTCTCCATGTTTGGTTTCTTTGTTCAAGCCATTGTTACTGGCAAGGGCCCTATTCAGAACCTTTATGACCATGTTGCTGACCCTGTCGCGAACAACGCATGGGCTTTTGCTACTAACTTTGTCCCCGGACAATGAGAATGTTGTCTCTT	*	AS:i:282	XS:i:0	XF:i:0	XE:i:7	XN:i:0
Ps_contig_mira-ass_33965	0	Ps_Lhcb2	624	205	65M1I110M130S	*	0	0	GTTGAAGGTCAAGGAACTCAAGAATGGTCGGCTGGCTATGTTCTCCATGTTTGGTTTCTTTGTTCTAAGCCATTGTTACTGGCAAGGGCCCTATTCAGAACCTTTATGACCATGTTGCCGACCCTGTCGCGAACAACGCATGGGCTTTTGCTACTAACTTTGTCCCCGGACAATGAGAATGTTGTCTCTTCAGCTACAATCTTCTGCTCCCATTTTCATTTCTGTTGTGTTTAACTCCCATTTTCATCAATGTAAATTACTCTAGCAGAAGAACCTGTATGTGGCTGATTTATGTTAGAAATATGG	*	AS:i:160	XS:i:0	XF:i:3	XE:i:3	XN:i:0
Ps_contig_mira-ass_33966	16	Ps_RuBP	1	208	102S128M2I62M	*	0	0	CAAACAGGTCCGGCCGTCGCCTCTACGGTGCAAATCCCGCCSCCRCRGTGGCTCCATTCGGGCGGCCTCAAATCCATGACTGGATTCCCAGTGAAGAAGGTCAACACTGACATTACTTCCATTACAAGCAATGGTGGAAGAGTAAAGTGCATGCAGGTGTGGCCTCCAATTGGAAAGAAGAAGTTTGAGACTCTTTCCTATTTGCCACCATTGACGAGAGATCAATTGTTAGAAAAGAAGTTGAATACCTTCTGAGGAAGGGATGGGTTCCATGCTTGGAATTTGAGTTGGAGA	*	AS:i:169	XS:i:0	XF:i:3	XE:i:4	XN:i:0
Ps_contig_mira-ass_34009	16	Ps_Lhcb2	121	234	1S326M	*	0	0	CGTGAAGAGTGCTCCTGAAAGCATTTGGTATGGTCCTGACCGTCCCAAGTACTTGGGTCCATTCTCTGAACAAATTCCATCCTACCTGACTGGTGAATTTCCTGGTGACTATGGATGGGACACAGCTGGATTATCGGCTGACCCTGAAACATTTGCAAGGAACCGTGAGCTTGAAGTAATTCACAGCAGATGGGCTATGCTTGGTGCATTGGGATGTACCTTCCCCGAACTCCTTGAAAAGAATGGTGTTAAATTCGGCGAGGCAGTGTGGTTCAAAGCCGGTTCCCAGATCTTTGCGGAGGGTGGCCTTGACTATTTGGGCAACCC	*	AS:i:322	XS:i:0	XF:i:0	XE:i:8	XN:i:0
Ps_contig_mira-ass_34057	0	Ps_Lhcb1	1	97	72S123M1D14M24S	*	0	0	GTCGGGGACCATTCATAAGAATACAATTATCAAAAGTTTATCAATCTTTTCAATTTCATTGCAATACACACGATGGCCGCTTCATCCATGGCTCTCTCTTCCCCAACCTTGACTGGCAAGCCAGTCAAGCTGAACCCATCAAGCCAAGAATTGGGAGGTGCAAGGTTCACCATGAGGAAGTCTGCTACCACCAAGAAGTAGCCTCCTCTAGGAACGCCCATACGGGTAACCGG	*	AS:i:126	XS:i:0	XF:i:2	XE:i:3	XN:i:0
Ps_contig_mira-ass_34108	0	Ps_Lhcb1	631	145	21S171M121S	*	0	0	CGTGGTATCAACGCAGWGTTGAAGGTGAAAGAACTGAAGAATGGTAGGTTAGCGATGTTCTCAATGTTTGGATTCTTCGTTCAAGCTATTGTAACAGGAAAAGGACCTATAGAAAATCTTGCTGACCACCTGGCTGATCCAGTTAACAACAATGCGTGGGCATATGCCACAAACTTTGCCCCTGGAAAGTGAGAAGGAAAATAAACAATGATAAGTGACTAACTTGATTATCGCCACAATGTGTGAATTTCTTATCCAATATACTTTGTAAAATATATGGATGGTGTATTTAGAGACTGAAATGAATGTGAAT	*	AS:i:75	XS:i:0	XF:i:3	XE:i:2	XN:i:0
Ps_contig_mira-ass_34113	16	Ps_Lhcb1	1	99	92S142M7S	*	0	0	GGGGTAGTCAACGCAGAGTACTCGGGGACCATTCATAAGAATACAATTATCAAAAGCTCATCAATCTTTTCAATTTCATTGCAATACACACGATGGCCGCTTCATCCATGGCTCTCTCTTCCCCAACCTTGACTGGCAAGCCAGTCAAGCTGAACCCATCAAGCCAAGAATTGGGAGGTGCAAGGTTCACCATGAGGAAGTCTGCTACCACCAAGAAAGTAGCCTCCTCTGGAACGCCCAG	*	AS:i:138	XS:i:0	XF:i:2	XE:i:3	XN:i:0
Ps_contig_mira-ass_34127	0	Ps_Lhcb1	528	218	260M1I14M102S	*	0	0	TATTGCCGGTGGCCCTCTTGGTGAGGTTGTTGACCCACTTTACCCAGGTGGTAGCTTTGACCCATTGGGCTTAGCTGACGACCCAGAAGCATTCGCAGAATTGAAGGTGAAGGAACTGAAGAACGGTAGATTAGCTATGTTCTCAATGTTTGGATTCTTTGTTCAAGCTATTGTGGCCGGAAAGGGACCTTTGGAGAATCTTGCTGATCATCTTTCCGACCCAGTTAACAACAATGCATGGTCATATGCCACCAACTTTGCTWCCCGGAAAGTGAGTCGTCGTATTGTGTTTTTGTGAAGAGGTCATTTTAATGTATTTCTCATTGTGAATTTATTATCATTGTTTGTATGCAACTGAATGTTAAAGTAAAAAAGTT	*	AS:i:219	XS:i:0	XF:i:0	XE:i:5	XN:i:0
Ps_contig_mira-ass_34136	0	Ps_Lhcb1	357	209	249M1I18M1I34M	*	0	0	GTCTCGCAACGGTGTTAAATTCGGTGAAGCTGTGTGGTTCAAGGCAGGATCTCAAATCTTTAGCGAGGGTGGACTTGACTACTTGGGTAACCCAAGCTTGGTCCATGCACAAAGCATCCTTGCCATCTGGGCTACTCAAGTTATCTTGATGGGAGCTGTCGAAGGTTACCGTATTGCCGGTGGCCCCCTTGGTGAGGTGGTTGACCCACTTTACCCAGGTGGTAGCTTTGACCCATTGGGCTTAGCTGACCGACCCAGAAGCATTCGCAAGAATTGAAGGTGAAGGAACTGAAGAACGGTAGA	*	AS:i:215	XS:i:40	XF:i:3	XE:i:2	XN:i:0
Ps_contig_mira-ass_34144	0	Ps_Lhcb1	1	98	72S128M1D17M15S	*	0	0	GTCGGGGACCATTCATAAGAATACAATTATCAAAAGCTTATCAATCTTTTCAATTTCATTGCAATACACACGATGGCCACTTCATCCATGGCTCTCTCTTCCCCAACCTTGACTGGCAAGCCAGTCAAGCTGAACCCATCAAGCCAAGAATTGGGAGGTGCAAGGTTCACCATGAGGAAGTCTGCTACCACCAAGAAAGTGCCTCCTCTGGAAGCCCCATTCGGGTAACCGG	*	AS:i:130	XS:i:0	XF:i:2	XE:i:3	XN:i:0
Ps_contig_mira-ass_34152	0	Ps_Lhcb1	1	99	66S109M1I39M5S	*	0	0	GACCATTCATAAGAATACAATTATCAAAAGCTTATCAATCTTTTCAATTTCATTGCAATACACACGATGGCCGCTTCATCCATGGCTCTCTCTTCCCCAACCTTGACTGGCAAGCCAGTCAAGCTGAACCCATCAAGCCAAGAATTGGGAGGTGCAAGGTTCACCATGAGGAAGTACTGCTACCACCAAGAAAGTAGCCTCCTCTGGAAGCCCATACGGG	*	AS:i:137	XS:i:0	XF:i:2	XE:i:3	XN:i:0
Ps_contig_mira-ass_34165	0	Ps_pc	1005	213	5S27M1I23M1I8M1I50M1I14M1I43M1I16M1I53M	*	0	0	AAAAKAGCAATGCCTTGGCTGTTGAGGTTTTGTCTTGGTGCCAGTGATGGGGGTTTGGGCTTTTGTTTCCAAGCAGTTTGGAAGTGAGCGCTGGAGACACCATTGTATTCAAGAACAAATGCTGGTTTTCCTTCACAATGTTGTCTTTGATGAAGACGAGATTCCTGCTGGGGTTGGATGCATCGAAAATTTACCATGCCTGAAGAAGATCTTCTCAATGCGCCTGGTGAGACTTACAGCGTCAAG	*	AS:i:181	XS:i:0	XF:i:3	XE:i:3	XN:i:0
Ps_contig_mira-ass_34179	16	Ps_Lhcb1	202	224	6S218M1I2M1I49M	*	0	0	TCWCCRTCCTACTTGACTGGAGAGTTCCCCGGTGACTACGGTTGGGACACTGCCGGACTCTCTGCTGACCCAGAGACATTCTCCAAGAACCGTGAGCTTGAAGTCATCCACTCCAGATGGGCTATGTTGGGTGCYTTGGGATGTGTCTTCCCAGAGCTTTTGTCTCGCAACGGTGTTAAATTCGGTGAAGCTGTGTGGTTCAAGGCAGGATCTCAAATCTTTAGACGAAGGGTGGACTTGACTACTTGGGCAACCCAAGCTTGGTTCATGCACAAAG	*	AS:i:243	XS:i:0	XF:i:0	XE:i:7	XN:i:0
Ps_contig_mira-ass_34184	0	Ps_RuBP	1	211	142S78M1I120M	*	0	0	GTCGGGGTATTAACTAACAATGGCTTCTATGATATCCTCTTCCGCTGTGACAACAGTCAGCCGTGCCTCTAGGGGGCAATCCGCCGCAGTGGCTCCATTCGGCGGCCTCAAATCCATGACTGGATTCCCAGTGAAGAAGGTCAACACTGACATTACTTCCATTACAAGCAATGGTGGAAGAGTAAAGTGCATGCAGGTGTGGCCTCCAATTGGAAAGAAGTAAGTTTGAGACTCTTTCCTATTTGCCACCATTGACGAGAGATCAATTGTTGAAAGAAGTTGAATACCTTCTGAGGAAGGGATGGGTTCCATGCTTGGAATTTGAGTTGGAGAAAGGATTT	*	AS:i:183	XS:i:0	XF:i:0	XE:i:5	XN:i:0
Ps_contig_mira-ass_34186	0	Ps_Lhcb1	1	93	72S107M1D10M1D4M1D18M20S	*	0	0	GTCGGGGACCATTCATAAGAATACAATTATCAAAAGCTTATCAATCTTTTCAATTTCATTGCAATACACACGATGGCCGCTTCATCCATGGCTCTCTCTTCCCCAACCTTGACTGGCAAGCCAGTCAAGCTGAACCCATCAAGCCAAGAATTGGGAGGTGCAAGGTTCACCATGAGGAATCTGCTACCACAAGAAGTAGCCTCCTCTGGAACGCCCAGTACGGGTAACCGG	*	AS:i:114	XS:i:0	XF:i:2	XE:i:2	XN:i:0
Ps_contig_mira-ass_34249	16	Ps_Lhcb1	258	214	14S60M1I216M	*	0	0	CCGGACCGTCCTCTTGCTNACCACGAGACATTCTCCAAGAACCGTGAGCTTGAAGTCATCCACTCCAGATGGGCGTATGTTGGGTGCTTTGGGATGTGTCTTCCCAGAGCTTTTGTCTCGCAACGGTGTTAAATTCGGTGAAGCTGTGTGGTTCAAGGCAGGATCTCAAATCTTTAGCGAGGGTGGACTTGACTACTTGGGTAACCCAAGCTTGGTCCATGCACAAAGCATCCTTGCCATCTGGGCTACTCAAGTTATCTTGATGGGAGCTGTCGAAGGTTACCGTATTGC	*	AS:i:237	XS:i:40	XF:i:3	XE:i:3	XN:i:0
Ps_contig_mira-ass_34280	0	Ps_RuBP	195	219	229M25S	*	0	0	ATTTGTGTACCGTGAGCACAACAAGTCACCAGGATATTATGATGGAAGATACTGGACAATGTGGAAGCTTCCTATGTTTGGTACCACTGATGCTTCTCAAGTCTTGAAGGAGCTTGATGAAGTTGTTGCCGCTTACCCCCAAGCTTTCGTCCGTATCATCGGTTTCGACAACGTTCGTCAAGTTCAATGCATCAGTTTTATTGCGCACACACCAGAATCCTACTAAGTTTGAGTATTATGGCATTAGGTAAAAA	*	AS:i:209	XS:i:0	XF:i:0	XE:i:6	XN:i:0
Ps_contig_mira-ass_34287	0	Ps_RuBP	188	163	219S129M64S	*	0	0	TGTCTCAGACTAAGTAGTTTTGACCTAACTGTATACTATTTACAAAATCGATTATTTTGTTTTATACAAAGTGTTTAGTTTTTTTTTATTCAAACGGAGTTATGTGTGTGCTGATTGACTATGTATAAATATAGAGAATTTCTGACGTAGTAAGATGATCGGAGTTCTATGTTTTTTTAGGGTTAATGTGTTTATTGTTTGGTTTGATTTGTGTTATATAGAAAGGATTTGTGTACCGTGAGCACAACAATTCACCAGGATACTATGATGGACGTTATTGGACAATGYGGAAGCTACCTATGTTTGGCACCACTGATGCATCTCAAGTGTTGAAGGAGCTTGAAGAAGCTAAAACTGCATACCCTAATGCATTCATCAGAATCATTGGATTCGACAATGTTCGTCAAGTGCA	*	AS:i:93	XS:i:0	XF:i:3	XE:i:2	XN:i:0
Ps_contig_mira-ass_34297	0	Ps_Lhcb2	586	217	213M72S	*	0	0	CCTCTTGGCCTTGCTGATGACCCTGATTCATTTGCAGAGTTGAAGGTCAAGGAACTCAAGAATGGTCGGCTGGCTATGTTCTCCATGTTTGGTCTCTTTGTTCAAGCCATTGTTACTGGCAAGGGCCCTATTCAGAACCTTTATGACCATGTTGCTGACCCTGTCGCGAACAACGCATGGGCTTTTGCTACTAACTTTGTCCCCGGACAATGAGAATGTTGTCTCTTCAGCTACAATCTTCTGCTCCCATTTTCATTTCTGTTGTGTTTAACCTCCCTATTTTCA	*	AS:i:205	XS:i:0	XF:i:0	XE:i:5	XN:i:0
Ps_contig_mira-ass_34417	16	Ps_Ccbp	48	219	53S177M1I36M3I25M	*	0	0	GTACTATAAGGTTTAGTAACTACGACAACCAAAGAAAGAAAAAAGTAACAATAGGCATTGATGGCAGCTACAGCAAGCTCAGCAACTGTTGTTAAGCAAACTCCWTTCCTTGGTCAAAGGAAGAGTGCCAATCCTCTTAGAGATGTTGTTGCCATGGGAACTTCCAAATTCACCATGGGAAATGATTTGTGGTATGGACCAGACAGAGTGAAATATTTAGGACCATTTTCTAGCTCAGACTCCTTCATACTTGACTGGAGAATTCCCAAAAGGTGATTATGGATGGGACACTGCT	*	AS:i:212	XS:i:0	XF:i:0	XE:i:5	XN:i:0
Ps_contig_mira-ass_34419	0	Ps_Lhcb1	10	192	82S144M3S	*	0	0	GGGGGGACCATTCATAAGAGTACAATTATCAAAAGCATAACAAACCTTTTCAATTTCCTTGCAATAAACAATGGCCGCATCATCATCCATGGCTCTCTCTTCCCCAACCTTGGCTGGCAAGCCAGTCAAGCTGATCCCATCAAGCCAAGAATTGGGAGGTGCAAGGTTCACCATGAGGAAGTCTGCTACCACCAAGAAAGTAGCCTCCTCTAGTAGCCCATGGTACCGG	*	AS:i:124	XS:i:0	XF:i:3	XE:i:3	XN:i:0
Ps_contig_mira-ass_34428	0	Ps_Lhcb1	269	223	27M1I3M1I241M	*	0	0	AGACATTCTCCAAGAACCGTGAGCTTGTAAGTTCATCCACTCCAGATGGGCTATGTTGGGTGCCTTGGGATGTGTCTTCCCAGAGCTTTTGTCTCGCAACGGTGTTAAATTCGGTGAAGCTGTGTGGTTCAAGGCAGGATCTCAAATCTTTAGCGAGGGTGGACTTGACTACTTGGGCAACCCAAGCTTGGTTCGTGCACAAAGCATCCTTGCCATATGGGCCACTCAGGTTATCTTGATGGGAGCTGTTGAAGGTTACCGTATTGCCGGTGG	*	AS:i:233	XS:i:0	XF:i:0	XE:i:6	XN:i:0
Ps_contig_mira-ass_34436	0	Ps_Lhcb1	640	29	42S162M63S	*	0	0	AAAGACAAGTAGGTTACAAACGACAGAAGTTGAAGGTTGAAAGAACTGAAGAATGGTAGGTTAGCGATGTTCTCAATGTTTGGATTCTTCGTTCAAGCTATTGTAACAGGAAAAGGACCTATAGAAAATCTTGCTGACCACCTGGCTGATCCAGTTAACGACAATGCTTGGGCATATGCCACAAACTTTGCTCCTGGAAAGTGAGAGAAATAAACAATGATAAGTGACTAACTTTAGTAAAATATATGGTGCATTAAGAGACTTAAG	*	AS:i:74	XS:i:0	XF:i:3	XE:i:1	XN:i:0
Ps_contig_mira-ass_34446	0	Ps_Lhcb1	631	151	2S171M62S	*	0	0	TGAAGGTGAAAGAACTGAAGAATGGTAGGTTAGCGATGTTCTCAATGTTTGGATTCTTCGTTCAAGCTATTGTAACAGGAAAAGGACCTATAGAAAATCTTGCTGACCACCTGGCTGATCCAGTTAACAACAATGTTTGGGCATATGCCACAAACTTTGCTCCTGGAAAGTGAGAGAAATAAACAATGATAAGTGACTAACTTTGTAAAATATATGGTGCATTAAGAGACTGAAA	*	AS:i:75	XS:i:0	XF:i:3	XE:i:2	XN:i:0
Ps_contig_mira-ass_34519	0	Ps_Lhcb1	631	32	2S171M62S	*	0	0	TGAAGGTGAAAGAACTGAAGAATGGTAGGTTAGCGATGTTCTCAATGTTTGGATTCTTCGTTCAAGCTATTGTAACAGGAAAAGGACCTATAGAAAATCTTGCTGACCACCTGGCTGACCCAGTTAACAACAATGCTTGGGCATATGCCACAAACTTTGCTCCTGGAAAGTGAGAGAAATAAACAATGATAAGTGACTAACTTTGTAAAATATATGGTGCATTAAGAGACTGAAA	*	AS:i:83	XS:i:0	XF:i:3	XE:i:1	XN:i:0
Ps_contig_mira-ass_34523	0	Ps_Lhcb2	520	36	40S23M1I28M1D12M1I5M1I31M1I43M48S	*	0	0	CTCAGGTTGTGCTCTATGGGTAGTTTTGTTTGGTAAGGCGTACAGAGTTGGAGGAGGACCCCTCCGGCGAAGGACTAGACCCACTTTACCCTGTGGTGCTTTTGTACCCTCCTTGGCCTTGCTGATGACCCTGATTCATTTGTCAGAGTTGAAGGTCAAGGAACTCAAGAATGGTCGGCTGGCTATAGTTTACCTAACCAATTGTTTTGGTTTTCTTTTGTTCAAGCCATTGTT	*	AS:i:107	XS:i:0	XF:i:3	XE:i:1	XN:i:0
Ps_contig_mira-ass_34572	16	Ps_Lhcb1	144	231	269M1I50M	*	0	0	CCCATGGTACGGACCAGACCGTGTTAAGTACTTAGGCCCATTCTCCGGTGAGTCTCCGTCCTACTTGACTGGAGAGTTCCCCGGTGACTACGGTTGGGACACTGCCGGACTCTCTGCTGACCCAGAGACATTCTCCAAGAACCGTGAGCTTGAAGTCATCCACTCCAGATGGGCTATGTTGGGTGCTTTGGGATGTGCCTTCCCAGAGCTTTTGTCTCGCAACGGTGTTAAATTCGGTGAAGCTGTGTGGTTCAAGGCAGGATCTCAAAWTCTTTAGCGAGGGTGGACTTGACTACTTGGGTAACCCAAGCTTGGTCCAT	*	AS:i:296	XS:i:0	XF:i:0	XE:i:8	XN:i:0
Ps_contig_mira-ass_34597	16	Ps_Lhcb1	61	226	234M1I31M	*	0	0	AACCCATCAAGCCAAGAATTGGGAGGTGCAAGGTTCACCATGAGGAAGTCTGCTACCACCAAGAAAGTAGCCTCCTCTGGAAGCCCATGGTACGGACCAGACCGTGTTAAGTACTTAGGCCCATTCTCCGGTGAGTCTCCATCCTACTTGACTGGAGAGTTCCCCGGTGACTACGGTTGGGWCACTGCCGGACTCTCTGCTGACCCAGAGACATTCTCCAAGAACCGTGAGCTTAGAAGTCATCCACTCCAGATGGGCTATGTTGG	*	AS:i:254	XS:i:0	XF:i:0	XE:i:7	XN:i:0
Ps_contig_mira-ass_34651	16	Ps_Ran1	209	216	80M2I128M	*	0	0	CTGGTCAAGAGAAGTTTGGTGGTCTCAGAGATGGATACTATATTCATGGACAGTGTGCTATTATAATGTTTGATGTTACTTGTCACGGCTGACGTACAAGAATGTCCCTACTTGGCACCGTGATCTTTGCCGGGTCTGTGAAAACATCCCAATTGTTCTTTGTGGAAACAAGGTTGATGTGAAGAACAGGCAAGTGAAGGCAAAGCAGGT	*	AS:i:191	XS:i:0	XF:i:0	XE:i:5	XN:i:0
Ps_contig_mira-ass_34659	0	Ps_Lhcb2	1	250	798M110S	*	0	0	ATGGCCACATCTGCTATCCAACAATCAGCTTTCACTGGTAAGACTGGTTTGAGGCAGGGAAATGAATTCATCAGGAAAGCTGGAAACTTTGGCCAAGCTCGCTTTACCATGCGTCGTACTGTGAAGAGTGCTCCTGAAAGCATTTGGTATGGTCCTGACCGTCCCAAGTACTTGGGTCCATTCTCTGAACAAATTCCATCCTACCTGACTGGTGAATTTCCTGGTGACTATGGATGGGACACAGCTGGATTATCAGCTGACCCTGAAACATTTGCAAGGAACCGTGAGCTTGAAGTAATTCACAGCAGATGGGCTATGCTTGGTGCATTGGGATGTACCTTCCCCGAACTCCTTGAAAAGAATGGTGTTAAATTCGGCGAGGCAGTGTGGTTCAAAGCCGGTTCCCAGATCTTTGCGGAGGGTGGCCTTGACTATTTGGGCAACCCAAACCTGATTCATGCTCAGAGCATTCTTGCAATCTGGGCTACTCAGGTTGTGCTCATGGGATTTGTTGAAGGCTACAGAGTTGGAGGAGGACCCCTCGGCGAAGGACTAGACCCACTTTACCCTGGTGGTGCTTTTGACCCTCTTGGCCTTGCTGATGACCCTGATTCATTTGCAGAGTTGAAGGTCAAGGAACTCAAGAATGGTCGGCTGGCTATGTTCTCCATGTTTGGTTTCTTTGTTCAAGCCATTGTTACTGGCAAGGGCCCTATTCAGAACCTTTATGACCATGTTGCTGACCCTGTCGCGAACAACGCATGGGCTTTTGCTACTAACTTTGTCCCTGGACAATGAGAATGTTGTCTCTTCAGCTACAATCTTCTGCTCCCATTTTCATTTCTGTTGTTGTTTAACCTCCCATTTTCATCAATGTAAATTACTCTAGCAAGAAGAMMWGTATGTGG	*	AS:i:798	XS:i:0	XF:i:0	XE:i:17	XN:i:0
Ps_contig_mira-ass_34664	16	Ps_Lhcb1	631	148	3S155M102S	*	0	0	TTGAAGGTGAAAGAACTGAAGAATGGTAGGTTAGCGATGTTCTCAATGTTTGGATTCTTCGTTCAAGCTATTGTAACAGGAAAAGGACCTATAGAAAATCTTGCTGACCACCTGGCTGATCCAGTTAACAACAATGCATGGGCATATGCCACAAACTTCGCCCCTGGAAAGTGAGAGGAAAATAAACAATGATAAGTGACTAACTTGATTATCGCCACAATGTGTGAATTTTMTTATCCAATATACTTTGTAAAATATAT	*	AS:i:75	XS:i:0	XF:i:3	XE:i:2	XN:i:0
Ps_contig_mira-ass_34676	0	Ps_RuBP	6	189	27S176M1I2M1I133M75S	*	0	0	CGTNTCCGGTTCCAANAAGGCCAGCGATGACATTACCTCCTATGCAAGCAATGGTTCAAGAGNGAATTGTATGCAGGTGTGGCCACCAATTGGCAAGAAGAAGTTTGAGACACTTTCATACCTTCCACCTCTCACTCCAGAACAATTGGCTAAGGAAGTAGAATACCTTTTAAGGAAGGGATGGGTTCCTTGCTTGGAATTTGTAGTTTGGAGAAAGGATTTGTGTACCGTGAGCACAACAATTCACCAGGATACTATGATGGACGTTATTGGACAATGTGGAAGCTACCTATGTTTGGCACCACTGATGCATCTCAAGTGTTGAAGGAGCTTGAAGAAGCTAAAACTGCATACCCTAATGCATTCATCAGAATCATTGGATTCGACAATTGTTCGTCAAGTGCAATGCTATTTA	*	AS:i:129	XS:i:0	XF:i:3	XE:i:2	XN:i:0
Ps_contig_mira-ass_34678	16	Ps_RuBP	6	192	34S279M2I109M1I27M40S	*	0	0	TCGGTCGGCATCCGGTTACCGAGAAGGCCAGCGATGACATTACCTCCTATGCAAGCAATGGTTCAAGAGTGAATTGTATGCAGGTGTGGCCACCAATTGGCAAGAAGAAGTTTGAGACACTTTCATACCTTCCACCTCTCACTCCAGAACAATTGGCTAAGGAAGTAGAACACCTTTTAAGGAAGGGATGGGTTCCTTGCTTGGAATTTGAGTTGGAGAAAGGATTTGTGTACCGTGAGCACAACAATTCACCAGGATACTATGATGGACGTTATTGGACAATGTGGAAGCTACCTATGTTTGGCACCACTGAATAGCATCTCAAGTGTTGAAGGAGCTTGAAGAAGCTAAAACTGCATACCCTAATGCATTCATCAGAATCATTGGATTCGACAATGTTCGTCAAGTGCAATGCATTAGTTTCAATTGCTCACACACCAGAAACCTACTAATTTGATATTTGCATCACTCTTTATTAACTACTTTCTTTAG	*	AS:i:139	XS:i:0	XF:i:3	XE:i:3	XN:i:0
Ps_contig_mira-ass_34689	16	Ps_Lhcb1	1	104	66S109M1I2M1I67M1S	*	0	0	GACCATTCATAAGAATACAATTATCAAAAGCTTATCAATCTTTTCAATTTCATTGCAATACACACGATGGCCGCTTCATCCATGGCTCTCTCTTCCCCAACCTTGACTGGCAAGCCAGTCAAGCTGAACCCATCAAGCCAAGAATTGGGAGGTGCAAGGTTCACCATGAGGAAGTACTAGCTACCACCAAGAAAGTAGCCTCCTCTGGAAGCCCATGGTACGGACCAGACCGTGTTAAGTACTTAGT	*	AS:i:160	XS:i:0	XF:i:2	XE:i:3	XN:i:0
Ps_contig_mira-ass_34709	0	Ps_Lhcb1	434	214	368M9S	*	0	0	ACTACTTGGGCAACCCAAGCTTGGTTCATGCACAAAGCATCCTTGCCATMTGGGCCACTCAGGTTATCTTGATGGGAGCTGTTGAAGGTTACCGTATTGCCGGCGGCCCTCTTGGTGAGGTTGTTGACCCACTTTATCCTGGTGGTAGCTTTGATCCATTAGGCTTAGCTGAAGATCCAGAAGCTTTTGCAGAATTAAAGGTAAAGGAACTGAAGAACGGTAGATTGGCCATGTTCTCTATGTTTGGTTTCTTTGTTCAAGCTATTGTAACTGGAAAGGGTCCTTTGGAGAACCTTGCCGATCATCTTGCCGACCCAGTGAACAACAACGCATGGTCATATGCTACCAACTTTGTTCCCGGAAAGTGAACACTATTA	*	AS:i:301	XS:i:52	XF:i:0	XE:i:6	XN:i:0
Ps_contig_mira-ass_34716	16	Ps_Lhcb1	49	231	1S303M1I12M15S	*	0	0	ACCAGTCAAGCTGAACCCATCAAGCCAAGAATTGGGAGGTGCAAGGTTCACCATGAGGAAGTCTGCTACCACCAAGAAAGTAGCCTCCTCTGGAAGCCCATGGTACGGACCAGACCGTGTTAAGTACTTAGGCCCATTCTCCGGTGAGTCTCCGTCCTACTTGACTGGAGAGTTCCCCGGTGACTACGGTTGGGACACTGCCAGACTCTCTGCTGACCCAGAGACATTCTCCAAGAACCGTGAGCTTGAAGTCATCCACTCCAGATGGGCTATGTTGGGTGCTTTGGGATGTGTCTTCCCAGNGTCTTTTGTCTCGCGAACGGTTGTTTAAA	*	AS:i:296	XS:i:0	XF:i:0	XE:i:8	XN:i:0
Ps_contig_mira-ass_34738	16	Ps_Lhcb1	84	216	268M	*	0	0	AGGTGCAAGGTTCACCATGAGGAAGTCTGCTACCACCAAGAAAGTAGCCTCCTCTAGTAGCCCATGGTACGGCCCAGACCGTGTTAAGTACCTAGGCCCATTCTCCGGTGAGTCTCCATCATACTTGACCGGAGAGTTCCCAGGTGACTACGGTTGGGACACTGCTGGACTTTCTGCCGATCCAGAGACGTTTGCCGAGAACCGTGAGCTTGAAGTTATCCACTCCAGATGGGCTGTGTTGGGTGCTTTGGGATGTGTCTTCCCAGAG	*	AS:i:200	XS:i:0	XF:i:3	XE:i:3	XN:i:0
Ps_contig_mira-ass_34788	16	Ps_Lhcb1	89	229	225M1D9M1D28M1I37M	*	0	0	CAAGGTTCACCATGAGGAAGTCTGCTACCACCAAGAAAGTAGCCTCCTCTGGAAGCCCATGGTACGGACCAGACCGTGTTAAGTACTTAGGCCCATTCTCCGGTGAGTCTCCATCCTACTTGACTGGAGAGTTCCCCGGTGACTACGGTTGGGACACTGCCGGACTCTCTGCTGACCCAGAGACATTCTCCAAGAACCGTGAGCTTGAAGTCATCCACTCCAGATGGCTATGTTGGTGCCTTGGGATGTGTCTTCCCAGAGCTTTTTGTCTCGCAACGGTGTTAAATTCGGTGAAGCTGT	*	AS:i:274	XS:i:0	XF:i:0	XE:i:7	XN:i:0
Ps_contig_mira-ass_34795	0	Ps_Lhcb1	631	151	25S157M99S	*	0	0	AAGCAGTGGTATCAACGCAGTGTTGAAGGTGAAAGAACTGAAGAATGGTAGGTTAGCGATGTTCTCAATGTTTGGATTCTTCGTTCAAGCTATTGTAACAGGAAAAGGACCTATAGAAAATCTTGCTGACCACCTGGCTGATCCAGTTAACAACAATGCATGGGCATATGCCACAAACTTTGCCCCTAGGAAAGTGAGAAGGAAAATAAACAATGATAAGTGACTAACTTGATTATCGCCACAATGTGTGTAATTTATTATMCGATATAACTTTAGTAAAA	*	AS:i:77	XS:i:0	XF:i:3	XE:i:2	XN:i:0
Ps_contig_mira-ass_34810	16	Ps_RuBP	1	231	128S325M	*	0	0	CAACAATGGCTTCTATGATATCCTCTTCCGCTGTGACAACAGTCAGCCGTGCCTCTAGGGGGCAATCCGCCGCAGTGGCTCCATTCGGCGGCCTCAAATCCATGATTGGATTCCCAGTGAAGAAGGTCAACACTGACATTACTTCCATTACAAGCAATGGTGGAAGAGTAAAGTGCATGCAGGTGTGGCCTCCAATTGGAAAGAAGAAGTTTGAGACTCTTTCCCATTTGCCACCATTGACGAGAGATCAATTGTTGAAAGAAGTTGAATACCTTCTGAGGAAGGGATGGGTTCCATGCTTGGAATTTGAGTTGGAGAAAGGATTTGTGTACCGTGAGCACAACAAGTCACCAGGATATTATGATGGAAGATACTGGACAATGTGGAAGCTTCCTATGTTTGGTACCACTGATGCTTCTCAAGTCTTGAAGGAGCTTGATGAAGTTGTTGCCG	*	AS:i:309	XS:i:0	XF:i:0	XE:i:7	XN:i:0
Ps_contig_mira-ass_34827	16	Ps_Lhcb1	466	228	336M106S	*	0	0	CAAAGCATCCTTGCCATATGGGCCACTCAGGTTATCTTGATGGGAGCTGTTGAAGGTTACCGTATTGCCGGTGGCCCTCTTGGTGAGGTTGTTGACCCACTTTACCCAGGTGGTAGCTTTGACCCATTGGGCTTAGCTGACGACCCAGAAGCATTCGCAGAATTGAAGGTGAAGGAACTGAAGAACGGTAGATTAGCTATGTTCTCAATGTTTGGACTCTTTGTTCAAGCTATTGTGACCGGAAAGGGACCTTTGGAGAATCTTGCTGATCATCTTTCCGACCCAGTTAACAACAATGCATGGTCATATGCCACCAACTTTGTTCCCGGAAAGTGAGTCGTCGTATTGTGTTTTTGTGAAGAGGTCTATTTTAATGTATTTCTCATTGTGAATTTATTATCATGTTTGTATGCAACTGAATGTTAGTGTTCTTTTCAGTGTT	*	AS:i:288	XS:i:0	XF:i:0	XE:i:7	XN:i:0
Ps_contig_mira-ass_34860	0	Ps_Lhcb1	495	208	307M44S	*	0	0	GGTTATCTTGATGGGAGCTGTTGAAGGTTACCGTATTGCCGGTGGCCCTCTTGGTGAGGTTGTTGACCCACTTTATCCTGGTGGTAGCTTTGATCCATTAGGCTTAGCTGAAGATCCAGAAGCTTTTGCAGAATTAAAGGTAAAGGAACTGAAGAACGGTAGATTAGCCATGTTCTCTATGTTTGGTTTCTTTGTTCAAGCTATTGTAACTGGGAAGGGTCCTTTGGAGAACCTTGCCGATCATCTTGCCGACCCAGTGAACAACAACGCATGGTCATATGCTACCAACTTTGTTCCCGGAAVGTGAACACTATTATGTTTATGTTATTGGTGAAGTATGTTATTGTTATT	*	AS:i:252	XS:i:48	XF:i:0	XE:i:5	XN:i:0
Ps_contig_mira-ass_34880	16	Ps_Lhcb1	322	224	6S225M1I36M	*	0	0	CGTATNTTGGGTGCTTTGGGATGTGTCTTCCCAGAGCTTTTGTCTCGCAACGGTGTTAAATTCGGTGAAGCTGTRTGGTTCAAGGCAGGATCTCAAATCTTTAGCGAGGGTGGACTTGACTACTTGGGCAACCCAAGCTTGGTYCATGCWCAAAGCATCCTTGCCATCTGGGCCACTCAGGTTATCTTGATGGGAGCTGTTGAAGGTTACCGTATTGCCGGTGGCCCTCTTAGGTGAGGTTGTTGACCCACTTTATCCTGGTGGTAGC	*	AS:i:242	XS:i:0	XF:i:0	XE:i:6	XN:i:0
Ps_contig_mira-ass_34884	16	Ps_Lhcb1	219	167	59M1I36M	*	0	0	GTTCCCCGGTGACTACGGTTGGGACACTGCCGGACTCTCTGCTGACCCAGAGACATTCTACCAAGAACCGTGAGCTTGAAGTCATCCACTCCAGAT	*	AS:i:88	XS:i:0	XF:i:3	XE:i:2	XN:i:0
Ps_contig_mira-ass_34924	0	Ps_Lhcb2	314	231	295M5S	*	0	0	CTATGCTTGGTGCATTGGGATGTACCTTCCCCGAACTCCTTGAAAAGAATGGTGTTAAATTCGGCGAGGCAGTGTGGTTCAAAGCCGGTTCCCAGATCTTTGCGGAGGGTGGCCTTGACTATTTGGGCAACCCAAACCTGATTCATGCTCAGAGCATTCTTGCAATCTGGGCTACTCAGGTTGTGCTCATGGGATTTGTTGAAGGCTACAGAGTTGGAGGAGGACCCCTCGGCGAAGAACTAGACCCACTTTACCCTGGTGGTGCTTTTGACCCTCTTGGCCTTGCTGATGACCCAGAAG	*	AS:i:291	XS:i:0	XF:i:0	XE:i:7	XN:i:0
Ps_contig_mira-ass_34994	16	Ps_Lhcb1	397	221	207M7I41M	*	0	0	AAGGCAGGATCTCAAATCTTTAGCGAGGGTGGACTTGACTACTTGGGCAACCCAAGCTTGGTCCATGCTCAAAGCATCCTTGCCATCTGGGCCACTCAGGTTATCTTGATGGGAGCTGTTGAAGGTTACCGTATTGCCGGTGGCCCTCTTGGTGAGGTTGTTGACCCACTTTATCCTGGTGGTAGCTTTGATCCATTAGGCTTAGCTAGAAAAGAAATAACCAGAAGCTTTTGCAGAATTAAAGGTAAAGGAACT	*	AS:i:217	XS:i:0	XF:i:0	XE:i:6	XN:i:0
Ps_contig_mira-ass_35005	0	Ps_Lhcb2	626	208	173M87S	*	0	0	TGAAGGTCAAGGAACTCAAGAATGGTCGGCTGGCTATGTTCTCCATGTTTGGTTTCTTTGTTCAAGCCATTGTTACTGGCAAGGGCCCTATTCAGAACCTTTATGACCATGTTGCTGACCCTGTCGCGAACAACGCATGGGCTTTTGCTACTAACTTTGTCCCCGGACAATGAGAATGTTGTCTCTTCAGCTACAATCTTCTGCTCCCATCTTCATTTCTGTTGTGTTTAACTCCCATTTTCATCAATGTAAATTACTCT	*	AS:i:169	XS:i:0	XF:i:3	XE:i:4	XN:i:0
Ps_contig_mira-ass_35023	16	Ps_Lhcb2	118	233	326M71S	*	0	0	ACTGTGAAGAGTGCTCCTGAAAGCATTTGGTATGGTCCTGACCGTCCCAAGTACTTGGGTCCATTCTCTGAACAAATTCCATCCTACCTGACTGGTGAATTTCCTGGTGACTATGGATGGGACACAGCTGGATTATCAGCTGACCCTGAAACATTTGCAAGGAACCGCGAGCTTGAAGTAATTCACAGCAGATGGGCTATGCTTGGTGCATTGGGATGTACCTTCCCCGAACTCCTTGAAAAGAATGGTGTTAAATTCGGCGAGGCAGTGTGGTTCAAAGCCGGTTCCCAGATCTTTGCGGAGGGTGGCCTTGACTATTTGGGCAAACCCAAAACCTAGAATTACAATAGACTACAAGAAGAACAAATTAACTTGCAATCTGGGCTACTCAGGTTGT	*	AS:i:322	XS:i:0	XF:i:0	XE:i:8	XN:i:0
Ps_contig_mira-ass_35024	16	Ps_Lhcb1	714	27	242S69M	*	0	0	CCCGTACCTACTCATCCCCAACCTAGACTTCAACGCAGGGAGGCGGAAGGGCGGCTGAGGTGAAGCCACTGCCCCCCATACGGCGGTGTCAGGCGATTTGTCTGACTGGGAATTCGCCGATGAAGGCGATCTGTTCATGACCGGCGGAGAGCCCACGCCAAGAGTGGTGTTCGGAGATGTTCCTACCTTTAAGGAAGCACAGGAAGCTACCGCAGAATTGAAGGACGCTATTGATCAAATTTACCTTTGGAGAATCTTGCTGATCATCTTTCCGACCCAGTTAACAACAATGCATGGTCATATGCCACCAA	*	AS:i:69	XS:i:0	XF:i:3	XE:i:1	XN:i:0
Ps_contig_mira-ass_35049	0	Ps_Lhcb1	1	101	98S150M7S	*	0	0	AGTGGTATACAAACGACAAGAGTGCGTCGGGGTACCATTCATAAGAATACAATTATCAAAAGCTTATCAATCTTTTCAATTTCATTGCAATACACACGATGGCCGCTTCATCCATGGCTCTCTCTTCCCCAACCTTGACTGGCAAGCCAGTCAAGCTGAACCCATCAAGCCAAGAATTGGGAGGTGCAAGGTTCACCATGAGGAAGTCTGCTACCACCAAGAAAGTAGCCTCCTCTGGAAGCCCATGGGTACCGG	*	AS:i:146	XS:i:0	XF:i:2	XE:i:4	XN:i:0
Ps_contig_mira-ass_35063	16	Ps_Lhcb1	79	35	19M1D45M1D11M1D23M1D49M	*	0	0	TTGGGAGGTGCAAGGTTCACATGAGGAAGTCTGCTACCACCAAGAAAGTAGCCTCCTCTAGTAGCCATGGTACGGCCAGACCGTGTTAAGTACCTAGGCCATTCTCCGGTGAGTCTCCATCATACTTGACCGGAGAGTTCCCAGGTG	*	AS:i:95	XS:i:0	XF:i:3	XE:i:1	XN:i:0
Ps_contig_mira-ass_35087	0	Ps_Lhcb1	590	207	28M1I184M130S	*	0	0	CATTGGGCTTAGCTGACGACCCAGAAGCATTTCGCAGAATTGAAGGTGAAGGAACTSAAGAACGGTAGATTAGCTATGTTCTCWATGTYTGGATTCTTTGTTCAAGCTATTGTGACCGGAAAGGGACCTTTGGAGAATCTTGCTGATCATCTTTCCGACCCAGTTAACAACAATGCATGGTCGTATGCCACCAACTTTGTTCCCGGAAAGTGAGTCGTCGTATTGTGTTTTTGTGAAGAGGTCATTTTAATGTATTTCTCATTGTGAATTTATTATCATGTTTGTATGCAACTGAATGTTAGTGTTTTTTTTCAGTGTTTATTTGTTCTCTATCACTATACCC	*	AS:i:169	XS:i:0	XF:i:3	XE:i:4	XN:i:0
Ps_contig_mira-ass_35108	0	Ps_Lhcb1	405	219	48M2I228M2S	*	0	0	ATCTCAAATCTTTAGCGAGGGTGGACTTGACTACTTGGGCAACCCAAGTCTTTGGTTCATGCACAAAGCATCCTTGCCATATGGGCCACTCAGGTTATCTTGATGGGAGCTGTTGAAGGTTACCGTATTGCCGGTGGCCCTCTTGGTGAGGTTGTTGACCCACTTTACCCAGGTGGTAGCTTTGACCCATTGGGCTTAGCTGACGACCCAGAAGCATTCGCAGAATTGAAGGTGAAGGAACTGAAGAACGGTAGATTAGCTATGTTCTCAATGTTTGGTA	*	AS:i:211	XS:i:0	XF:i:0	XE:i:5	XN:i:0
Ps_contig_mira-ass_35120	16	Ps_Lhcb1	10	214	89S134M1I117M	*	0	0	CGTAGAGTACGCGRSCATYCATAAGAGTACAATTATCAAAAGCATAACAAACCTTTTCAATTTCCTTGCAATAAACAATGGCCGCATCATCATCCATGGCTCTCTCTTCCCCAACCTTGGCTGGCAAGCCAGTCAAGCTGATCCCATCAAGCCAAGAATTGGGAGGTGCAAGGTYCACCATGAGGAAGTCTGCTACCACCAAGAAAGTAGCCTCCTCTAGTAGACCCATGGTACGGCCCAGACCGTGTTAAGTACCTAGGCCCATTCTCCGGTGAGTCTCCATCATACTTGACCGGAGAGTTCCCAGGTGACTACGGTTGGGACACTGCTGGACTTTCTGC	*	AS:i:196	XS:i:0	XF:i:3	XE:i:3	XN:i:0
Ps_contig_mira-ass_35149	16	Ps_Lhcb1	397	223	1S88M1D137M1I179M37S	*	0	0	TAAGGCAGGATCTCAAATCTTTAGCGAGGGTGGACTTGACTACTTGGGCAACCCAAGCTTGGTCCATGCTCAAAGCATCCTTGCCATCTGGCCACTCAGGTTATCTTGATGGGAGCTGTTGAAGGTTACCGTATTGCCGGTGGCCCTCTTGGTGAGGTTGTTGACCCACTTTATCCTGGTGGTAGCTTTGATCCACTAGGCTTAGCTGAAGATCCAGAAGCTTTTGACAGAATTAAAGGTAAAGGAACTGAAGAACGGTAGATTAGCCATGTTCTCTATGTTTGGTTTCTTTGTTCAAGCTATTGTAACTGGAAAGGGTCCTTTGGAGAACCTTGCCGATCATCTTGCCGACCCAGTGAACAACAACGCATGGTCATATGCTACCAACTTTGTTCCCGGAAAGTGAACACTATTATGTTTATGTTATTGGTGAAGTATGTTTA	*	AS:i:339	XS:i:48	XF:i:0	XE:i:7	XN:i:0
Ps_contig_mira-ass_35170	0	Ps_Lhcb1	1	12	75S65M245S	*	0	0	AGTACGCGGGACCATTCATAAGAATACAATTATCAAAAGCTTATCAATCTTTTCAATTTCATTGCAATACACACGATGGCCGCTTCATCCATGGCTCTCTCTTCCCCAACCTTGACTGGCAAGCCAGTCAAGCTGAACCCWTCRRGGACCACCACCCGAGTGAAGAGATTTGACACTCCAGAATCTGCCAAGAACCGGAAGTGTGAAAGAATTAAAAAAATGGCTTCAGATCCAAAAGTTCACACTTTCGAAGAGGTTGCAAAGCATAGCAAGACCAAAGATTGTTGGCTTATTCTTTCGTGGAAAGGTGTATGATGTCCTACCCCTTTTAKGGGAGGATCATCCGTGGAGGCGACGAGGTYCTGTTGTCTGCAACGAGGGAAAG	*	AS:i:61	XS:i:0	XF:i:2	XE:i:1	XN:i:0
Ps_contig_mira-ass_35171	0	Ps_Lhcb1	1	99	75S142M15S	*	0	0	GGTCGGGGTTACCATTCATAAGAATACAATTATCAAAAGCTTATCAATCTTTTCAATTTCATTGCAATACACACGATGGCCGCTTCATCCATGGCTCTCTCTTCCCCAACCTTGACTGGCAAGCCAGTCAAGCTGAACCCATCAAGCCAAGAATTGGGAGGTGCAAGGTTCACCATGAGGAAGTCTGCTACCACCAAGAAAGTAGCCTCCTCTGGAACGCCCCATTACGGGG	*	AS:i:138	XS:i:0	XF:i:2	XE:i:3	XN:i:0
Ps_contig_mira-ass_35178	16	Ps_Lhcb1	72	240	228M1I203M	*	0	0	CCAAGAATTGGGAGCTGCAAGGTTCACCATGAGGAAGTCTGCTACCACCAAGAAAGTAGCYTCCTCTGGAAGCCCATGGTACGGACCAGACCGTGTTAAGTACTTAGGCCCATTCTCCGGTGAGTCTCCATCCTACTTGACTGGAGAGTTCCCCGGTGACTACGGTTGGGACACTGCCGGACTCTCTGCTGACCCAGAGACATTCTCCAAGAACCGTGAGCTTGAAGTACATCCACTCCAGATGGGCTATGTTGGGTGCYTTGGGATGTGTCTTCCCAGAGCTTTTGTCTCGCAACGGTGTTAAATTCGGTGAAGCTGTGTGGTTCAAGGCAGGATCTCAAATCTTTAGCGAGGGTGGACTTGACTACTTGGGCAACCCAAGCTTGGTTCATGCACAAAGCATCCTTGCCATATGGGCCACTCAGGTTATCT	*	AS:i:400	XS:i:0	XF:i:0	XE:i:9	XN:i:0
Ps_contig_mira-ass_35196	16	Ps_RuBP	61	235	352M	*	0	0	CCTCCAATTGGAAAGAAGAAGTTTGAGACTCTTTCCTATTTGCCACCATTGACGAGAGATCAATTGTTGAAAGAAGTTGAATACCTTCTGAGGAAGGGATGGGTTCCATGCTTGGAATTTGAGTTGGAGAAAGGATTTGTGTACCGTGAGCACAACAAGTCACCAGGATACTATGATGGAAGATACTGGACAATGTGGAAGCTTCCTATGTTTGGTACCACTGATACTTCTCAAGTCTTGAAGGAGCTTGATGAAGTTGTTGCCGCTTACCCTCAAGCTTTCGTTCGTATCATCGGTTTCGACAACGTTCGTCAAGTTCAATGCATCAGTTTCATTGCGCACACACCAGAAT	*	AS:i:336	XS:i:0	XF:i:0	XE:i:9	XN:i:0
Ps_contig_mira-ass_35213	0	Ps_Lhcb1	485	222	255M1D6M1D54M2S	*	0	0	GGGCTACTCAAGTTATCTTGATGGGAGCTGTCGAAGGTTACCGCATTGCCGGTGGCCCTCTTGGTGAGGTGGTTGACCCACTTTACCCAGGTGGTAGCTTTGACCCATTGGGCTTAGCTGACGACCCAGAAGCATTCGCAGAATTGAAGGTGAAGGAACTCAAGAACGGTAGATTAGCTATGTTCTCTATGTTTGGATTCTTTGTTCAAGCTATTGTGACCGGAAAGGGACCTTTGGAGAATCTTGCTGATCATCTTCCGACCAGTTAACAACAATGCATGGTCATATGCCACCAACTTTGTTCCCGGAAAGTGAGT	*	AS:i:233	XS:i:0	XF:i:0	XE:i:6	XN:i:0
Ps_contig_mira-ass_35224	16	Ps_Lhcb2	93	223	1S44M1I198M	*	0	0	TCCAAGCTCGCTTTACCATGCGTCGTACTGTGAAGAGTGCTCCTGTAAAGCATTTGGTATGGTCCTGACCGTCCCAAGTACTTGGGTCCATTCTCTGAACAAATTCCATCCTACCTGACTGGTGAATTTCCTGGTGACTATGGATGGGACACAGCTGGATTATCAGCTGACCCTGAAATATTTGCAAGGAACCGTGAGCTTGAAGTAATTCACAGCAGATGGGCTATGTTTGGTGCATTGGGAT	*	AS:i:227	XS:i:0	XF:i:0	XE:i:6	XN:i:0
Ps_contig_mira-ass_35262	16	Ps_Lhcb1	2	235	24S327M1I23M1I18M16S	*	0	0	CTAATTTCATTGCAATACACACGATGGCCGCTTCATCCATGGCTCTCTCTTCCCCAACCTTGACTGGCAAGCCAGTCAAGCTGAACCCATCAAGCCAAGAATTGGGAGGTGCAAGGTTCACCATGAGGAAGTCTGCTACCACCAAGAAAGTAGCCTCCTCTGGAAGCCCATGGTACGGACCAGACCGTGTTAAGTACTTAGGCCCATTCTCCGGTGAGTCTCCATCCCACTTGACTGGAGAGTTCCCCGGTGACTACGGTTGGGACACTGCCGGACTCTCTGCTGACCCAGAGACATTCTCCAAGAACCGTGAGCTTGAAGTCATCCACTCCAGATGGGCTATGTTGGGTGCCGTTGGGATGTGTCTTCCCAGAGTCTTTTGTCTCGCAACGGTTGTTTAAATTCGGTAG	*	AS:i:342	XS:i:0	XF:i:0	XE:i:8	XN:i:0
Ps_contig_mira-ass_35276	0	Ps_Lhcb1	631	28	2S155M67S	*	0	0	TGAAGGTGAAAGAACTGAAGAATGGTAGGTTAGCGATGTTCTCAATGTTTGGATTCTTCGTTCAAGCTATTGTAACAGGAAAAGGACCAATAGAAAATCTTGCTGACCACCTGGCTGATCCAGTGAACAACAATGCATGGGCATATGCCACAAACTTCGCCCCTGGAAAGTGAGAGAAATAGACAATGATAAGTGACTAACTTGATTATCGCCACAATGTGTAG	*	AS:i:67	XS:i:0	XF:i:3	XE:i:1	XN:i:0
Ps_contig_mira-ass_35328	0	Ps_Lhcb1	438	214	244M1I15M2S	*	0	0	CTTGGGCAACCCAAGCTTGGTTCATGCACAAAGCATCCTTGCCATATGGGCCACTCAGGTTATCTTGATGGGAGCTGTTGAAGGTTACCGTATTACCGGTGGCCCTCTTGGTGAGGTTGTTGACCTACTTTACCCAGGTGGTAGCTTTGACCCATTGGGCTTAGCTGACGACCCAGAAGCATTCGCAGAATTGAAGGTGAAGGAACTGAAGAACGGTAGATTAGCTATGTTCTCAATGTTTGGATTTCTTTGTTCAAGCTTA	*	AS:i:192	XS:i:0	XF:i:3	XE:i:4	XN:i:0
Ps_contig_mira-ass_35356	0	Ps_Lhcb1	640	155	14S162M57S	*	0	0	TGTAAGGTTGTAAAGAACTGAAGAATGGTAGGTTAGCGATGTTCTCAATGTTTGGATTCTTCGTTCAAGCTATTGTAACAGGAAAAGGACCTATAGAAAATCTTGCTGACCACCTGGCTGATCCAGTTAACAACAATGCATGGGCATATGCCACAAACTTTGCCCCTGGAAAGTGAGAGGAAAATAAACAATGATAAGTGACTAACTTGATTATCGCCACAATGTGTGATTTA	*	AS:i:78	XS:i:0	XF:i:3	XE:i:2	XN:i:0
Ps_contig_mira-ass_35368	16	Ps_Lhcb1	24	213	13M2I119M1I3M1I2M1I3M4I8M2I3M2I87M1I29M	*	0	0	CTCTTCCCCAACCCTTCGACTGGCAAGCCAGTCAAGCTGAACCCATCAAGCCAAGAATTGGGAGGTGCAAGGTTCACCATGAGGAAGTCTGCTACCACCAAGAAAGTAGCCTCCTCTGGAGGCCCATGGTACGGTACCTAGTACCGTTTGTTTTAAGTTTACTTTTAGGCCCATTCTCCGGTGAGTCTCCATCCTACTTGACTGGAGAGTTCCCCGGTGACTACGGTTGGGACACTGCCGGACTCTCTGCTAGACCCAGAGACATTCTCCAAGAACCGTGA	*	AS:i:187	XS:i:0	XF:i:0	XE:i:5	XN:i:0
Ps_contig_mira-ass_35370	0	Ps_Lhcb1	466	222	244M2D28M1D19M1D14M37S	*	0	0	CAAAGCATCCTTGCCATATGGGCCACTCAGGTTATCTTGATGGGAGCTGTTGAAGGTTACCGTATTGCCGGTGGCCCTCTTGGTGAGGTTGTTGACCCACTTTACCCAGGTGGTAGCTTTGACCCATTGGGCTTAGCTGACGACCCAGAAGCATTCGCAGAATTGAAGGTGAAGGAACTGAAGAACGGTAGATTAGCTATGTTCTCAATGTTTGGATTCTTTGTTCAAGCTATTGTGACCGGAAGGGCCTTTGGAGAATCTTGCTGATCATCTTCCGACCCAGTTAACAACATGCATGGTCATATCGCCCACCTTAACGTCGGTTACCCGGAAAGTGAGTCG	*	AS:i:234	XS:i:0	XF:i:0	XE:i:5	XN:i:0
Ps_contig_mira-ass_35383	16	Ps_RuBP	184	185	235M	*	0	0	TTGGAGAAAGGATTTGTGTACCGTGAGCACAACAATTCACCAGGATACTATGATGGACGTTATTGGACAATGTGGAAGCTACCTATGTTTGGCACCACTGATGCAACTCAAGTGTTGAAGGAGCTTGAAGAAGCTAAAACTGCATACCCTAATGCATTCATCAGAATCATTGGATTCGACAATGTTCGTCAAGTGCAATGCATTAGTTTCATTGCTCACACACCAGAAACCTACT	*	AS:i:111	XS:i:0	XF:i:3	XE:i:3	XN:i:0
Ps_contig_mira-ass_35405	16	Ps_Lhcb1	381	215	8S226M34S	*	0	0	TTTACGGTTGAAGCTGTGTGGTTCAAGGCAGGATCTCAAATCTTTAGCGAGGGTGGACTTGACTACTTGGGCAACCCAAGCTTGGTTCATGCACAAAGCATCCTTGCCATATGGGCCACTCAGGTTATCTTGATGGGAGCTGTTGAAGGTTACCGTATTGCCGGTGGCCCTCTTGGTGAGGTTGTTGACCCACTTTACCCAGGTGGTAGCTTTGACCCATTGGGCTTAGCTGAACGAACCCAGAAGCATTCGCAGAATTGAAGGTGAA	*	AS:i:194	XS:i:0	XF:i:0	XE:i:5	XN:i:0
Ps_contig_mira-ass_35419	16	Ps_Lhcb1	53	236	16M1I8M1I8M1I344M1I4M3I32M2S	*	0	0	TCAAGCTGATCCCATCTAAGCCAAGAAATTGGGAGGGTGCAAGGTTCACCATGAGGAAGTCTGCTACCACCAAGAAAGTAGCCTCCTCTGGAAGCCCATGGTACGGACCAGACCGTGTTAAGTACTTAGGCCCATTCTCCGGTGAGTCTCCGTCCTACTTGACTGGAGAGTTCCCCGGTGACTGCGGTTGGGACACTGCCGGACTCTCTGCTGACCCAGAGACATTCTCCAAGAACCGTGAGCTTGAAGTCATCCACTCCAGATGGGCTATGTTGGGTGCTTTGGGATGTGTCTTCCCAGAGCTTTTGTCTCGCAACGGTGTTAAATTCGGTGAAGCTGTGTGGTTCAAGGCAGGATCTCAAATCTTTAGCGAGGGTGGAACTTAAGAACTACTTGGGTAACCCAAGCTTGGTCCATGCAC	*	AS:i:349	XS:i:0	XF:i:0	XE:i:8	XN:i:0
Ps_contig_mira-ass_35454	0	Ps_Lhcb1	1	101	73S148M5S	*	0	0	GTCGGGGTACCATTCATAAGAATACAATTATCAAAAGCTTATCAATCTTTTCAATTTCATTGCAATACACACGATGGCCGCTTCATCCATGGCTCTCTCTTCCCCAACCTTGACTGGCAAGCCAGTCAAGCTGAACCCATCAAGCCAAGAATTGGGAGGTGCAAGGTTCACCATGAGGAAGTCTGCTACCACCAAGAAAGTAGCCTCCTCTGGAAGCCCATACGGG	*	AS:i:144	XS:i:0	XF:i:2	XE:i:4	XN:i:0
Ps_contig_mira-ass_35548	16	Ps_Lhcb1	110	226	2S232M1I31M1D10M5S	*	0	0	TACTGCTACCACCAAGAAAGTAGCCTCCTCTGGAAGCCCATGGTACGGACCAGACCGTGTTAAGTACTTAGGCCCATTCTCCGGTGAGTCTCCGTCCTACTTGACTGGAGAGTTCCCCGGTGACTACGGTTGGGACACTGCCGGACTCTCTGCTGACCCAGAGACATTCTCCAAGAACCGTGAGCTTGAAGTCATCCACTCCAGATGGGCTATGTTGGGTGCTTTGGGATGTGTACTTCCCAGAGCTTTTGTCTCGCAACGGTGTTAATTCGGTGAGCTGT	*	AS:i:255	XS:i:0	XF:i:0	XE:i:7	XN:i:0
Ps_contig_mira-ass_35550	0	Ps_Lhcb1	631	28	2S171M51S	*	0	0	TGAAGGTGAAAGAACTGAAGAATGGTAGGTTAGCGATGTTCGCAATGTTTGGATTCTTCGTTCAAGCTATTGTAACAGGAAAAGGACCAATAGAAAATCTTGCTGACCACCTGGCTGATCCAGTGAACAACAATGCATGGGCATATGCCACAAACTTTGCCCCTGGAAAGTGAGAGAAATAGACAATGATAAGTGACTAACTTGATTATCGCCACAATGTGTAG	*	AS:i:67	XS:i:0	XF:i:3	XE:i:1	XN:i:0
Ps_contig_mira-ass_35559	0	Ps_RuBP	1	28	139S84M	*	0	0	GTCGGGGATAACAACAATGGCTTCTACGATATCCTCTTCCGCTGTGACAACAGTCAGCCGTGCCTCTAGGGGGCAATCCGCCGCAGTGGCTCCATTCGGCGGCCTCAAATCCATGACTGGATTCCCAGTGAAGAAGGTCAACACTGACATTACTTCCATTACAAGCAATGGTGGAAGAGTAAAGTGCATGCAGGTGTGGCCTCAATTAGGAAAGAAGTAGTTT	*	AS:i:68	XS:i:0	XF:i:3	XE:i:1	XN:i:0
Ps_contig_mira-ass_35571	16	Ps_RuBP	1	221	13S212M2I28M	*	0	0	AGTGAAGAAGGTCAACACTGACATTACTTCCATTACAAGCAATGGTGGAAGAGTAAAGTGCATGCAGGTGTGGCCTCCAATTGGAAAGAAGAAGTTTGAGACTCTTTCCTATTTGCCACCATTGACGAGAGATCAATTGTTGAAAGAAGTTGAATACCTTCTGAGGAAGGGATGGGTTCCATGCTTGGAATTTGAGTTGGAGAAAGGATTTGTGTACCGTGAGCAACAAACAAGTCACCAGGATACTATGATGGA	*	AS:i:219	XS:i:0	XF:i:0	XE:i:5	XN:i:0
Ps_contig_mira-ass_35595	0	Ps_Lhcb1	631	28	2S171M55S	*	0	0	TGAAGGTGAAAGAACTGAAGAATGGTAGGTTAGCGATGTTCTCAATGTTTGGATTCTTCGTTCAAGCTATTGTAACAGGAAAAGGACCAATAGAAAATCTTGCTGACCACCTGGCTGGTCCAGTGAACAACAATGCATGGGCATATGCCACAAACTTTGCCCCTGGAAAGTGAGAGAAATAGACAATGATAAGTGACTAACTTGATTATCGCCACAATGTGTGAATAA	*	AS:i:67	XS:i:0	XF:i:3	XE:i:1	XN:i:0
Ps_contig_mira-ass_35597	0	Ps_Lhcb1	622	12	17S180M51S	*	0	0	AAGCAAGTGGTATCAACGCAGAGTTGAAGGTGAAAGAACTGAAGAATGGTAGGTTAGCGATGTTCTCAATGTTTGGATTCTTCGTTCAAGCTATTGTAACAGGAAAAGGACCAATAGAAAATCTTGCTGACCGCCTGGCTGATCCAGTGAACAACAATGCATGGGCATATGCCACAAACTTTGCCCCTGGAAAGTGAGAGAAATAGACAATGATAAGTGACTAACTTGATTATCGCCACAATGTGTAG	*	AS:i:68	XS:i:36	XF:i:1	XE:i:1	XN:i:0
Ps_contig_mira-ass_35605	16	Ps_Lhcb1	265	216	3S208M2I5M2I32M	*	0	0	TGACCAGAGACATTCTCCAAGAACCGTGAGCTTGAAGTCATCCACTCCAGATGGGCTATGTTGGGCGCCTTGGGATGTGTCTTCCCAGAGCTTTTGTCTCGCAACGGTGTTAAATTCTGTGAAGCTGTGTGGTTCAAGGCAGGATCTCAAATCTTTAGCGAGGGTGGACTTGACTACTTGGGCAACCCAAGCTTGGTTCATGCACAAAGCAATACCTTAGACCATATGGGCCACTCAGGTTATCTTGATGGG	*	AS:i:191	XS:i:0	XF:i:0	XE:i:5	XN:i:0
Ps_contig_mira-ass_35617	0	Ps_Lhcb1	1	100	66S146M8S	*	0	0	GACCATTCATAAGAATACAATTATCAAAAGCTTGTCAATCTTTTCAATTTCATTGCAATACACACGATGGCCGCTTCATCCATGGCTCTCTCTTCCCCAACCTTGACTGGCAAGCCAGTCAAGCTGAACCCATCAAGCCAAGAATTGGGAGGTGCAAGGTTCACCATGAGGAAGTCTGCTACCACCAAGAAAGTAGCCTCCTCTGGAAGCCCSATACGGG	*	AS:i:142	XS:i:0	XF:i:2	XE:i:3	XN:i:0
Ps_contig_mira-ass_35618	16	Ps_Lhcb1	1	104	75S142M2I40M	*	0	0	TACGCGGGGACCGATTCATAAGAATACAATTATCAAAAGCTTATCAATCTTTTCAATTTCATTGCAATACACACGATGGCCGCTTCATCCATGGCTCTCTCTTCCCCAACCTTGACTGGCAAGCCAGTCAAGCTGAACCCATCAAGCCAAGAATTGGGAGGTGCAAGGTTCACCATGAGGAAGTCTGCTACCACCAAGAAAGTAGCCTCCTCTGGAAAGACCCATGGTACGGACCAGACCGTGTTAAGTACTTAGGCCC	*	AS:i:165	XS:i:0	XF:i:2	XE:i:4	XN:i:0
Ps_contig_mira-ass_35623	0	Ps_Lhcb2	1	222	72S141M2I121M	*	0	0	GTCGGGGACAACAACATTTGCTAGTAGCATCGAAGAGAACAACATCAAAGTGCAAGGAGCCTCAACGCCCTCATGGCCACCTCTGCTATCCAACAATCAGCTTTCACTGGTAAGACTGGTTTGAGGCAGGGAAATGAATCCATCAGGAAAGCTGGAAACTTTGGCCAAGCTCGCTTTACCATGCGTCGTACTGTGAAGAGTGCTCCTGAAAGCTATTTTGGGATGGTCCTGACCGTCCCAAGTACTTGGGTCCATTCTCTGAACAAATTCCATCCTACCTGACTGGTGAATTTCCTGGTGACTATGGATGGGACACAGCTGGATTATCAGCTGACC	*	AS:i:237	XS:i:0	XF:i:0	XE:i:6	XN:i:0
Ps_contig_mira-ass_35639	16	Ps_Lhcb1	204	235	218M2I182M	*	0	0	CTACTTGACTGGAGAGTTCCCCGGTGACTACGGTTGGGACACTGCCGGACTCTCTGCTGACCCAGAGACATTCTCCAAGAACCGTGAGCTTGAAGTCATCCACTCCAGATGGGCTATGTTGGGTGCTTTGGGATGTGTCTTCCCAGAGCTTTTGTCTCGCAACGGTGTTAAATTCGGTGAAGCTGTGTGGTTCAAGGCAGGATCTCAAATCTTTAGCGGAGGGGTGGACTTGACTACTTGGGTAACCCAAGCTTGGTCCATGCACAAAGCATCCTTGCCATCTGGGCTACTCAAGTTATCTTGATGGGAGCTGTCGAAGGTTACCGTATTGCCGGTGGCCCTCTTGGTGAGGTGGTTGACCCACTTTACCCAGGTGGTAGCTTTGACCCATTGGGCTTAGCT	*	AS:i:343	XS:i:0	XF:i:0	XE:i:7	XN:i:0
Ps_contig_mira-ass_35709	0	Ps_Lhcb1	1	100	74S147M1S	*	0	0	TTCGGGGTGACCATTCATAAGAATACAATTATCAAAAGCTTATCAATCTTTTCAATTTCATTGCAATACACACGATGGCCGCTTCATCCATGGCTCTCTCTTCCCCAACCTTGACTGGCAAGCCAGTCAAGCTGAACCCATCAAGCCAAGAATTGGGAGGTGCAAGGTTCACCATGAGGAAGTCTGCTACCATCAAGAAAGTAGCCTCCTCTGGAAGCCCAG	*	AS:i:139	XS:i:0	XF:i:2	XE:i:3	XN:i:0
Ps_contig_mira-ass_35720	16	Ps_Lhcb1	87	239	401M	*	0	0	TGCAAGGTTCACCATGAGGAAGTCTGCTACCACCAAGAAAGTAGCCTCCTCTGGAAGCCCATGGTACGGACCAGACCGTGTTAAGTACTTAGGCCCATTCTCCGGTGAGTCTCCATCCTACTTGACTGGAGAGTTCCCCGGTGACTACGGTTGGGACACTGCCGGACTCTCTGCTGACCCAGAGACATCCTCCAAGAACCGTGAGCTTGAAGTCATCCACTCCAGATGGGCTATGTTGGGTGCCTTGGGATGTGTCTTCCCAGAGCTTTTGTCTCGCAACGGTGTTAAATTCGGTGAAGCTGTGTGGTTCAAGGCAGGATCTCAAATCTTTAGCGAGGGTGGACTTGACTACTTGGGYAACCCAAGCTTGGTCCATGCACAAAGCATCCTTGCCATCTGGG	*	AS:i:381	XS:i:0	XF:i:0	XE:i:10	XN:i:0
Ps_contig_mira-ass_35728	0	Ps_Lhcb1	631	30	18S171M63S	*	0	0	TGGTATCAACGCAGAGTGAAGGTGAAAGAACTGAAGAATGGTAGGTTAGCGATGTTCTCAATGTTTGGATTCTTCGTTCAAGCTATTGTAACAGGAAAAGGACCTATAGAAAATCTTGCTGACCACCTGGCTGATCCAGTTAACAACAATGCTTGGGCATGTGCCACAAACTTTGCTCCTGGAAAGTGAGAGAAATAAACAATGATAAGTGACTAACTTTGTAAAATATATGGTGCATTAAGAGACTAAGTG	*	AS:i:75	XS:i:0	XF:i:3	XE:i:1	XN:i:0
Ps_contig_mira-ass_35748	0	Ps_Lhcb2	634	203	165M167S	*	0	0	AAGGAACTCAAGAATGGTCGGCYGGCTATGTTCTCCATGTTTGGTTTCTTTGTTCAAGCCATTGTTACTGGCAAGGGCCCTATTCAGAACCTTTATGACCATGTTGCTGACCCTGTCGCGAACAACGCATGGGCTTTTGCTACTAACTTTGTCCCCGGACAATGAGAATGTTGTCTCTTCAGCTACAATCTTCTGCTCCCATTTTCATTTCYGTTGTGTTTAACTCCCATTTTCATCGATGTAAATTACTCTAGCAGAAGAACCTGTATGTGGCTGATTATATGTTAAGAAATATGGATCCAAAGAAATATTGTTTTTATCAAAACTCTTTG	*	AS:i:157	XS:i:0	XF:i:3	XE:i:4	XN:i:0
Ps_contig_mira-ass_35752	0	Ps_Lhcb1	1	108	81S138M1I4M1I118M7S	*	0	0	CGGGGTTTTACCTTTGACCATTCATAAGAATACAATTATCAAAAGCTTATCAATCTTTTCAATTTCATTGCAATACACACGATGGCCGCTTCATCCATGGCTCTCTCTTCCCCAACCTTGACTGGCAAGCCAGTCAAGCTGAACCCATCAAGCCAAGAATTGGGAGGTGCAAGGCTCACCATGAGGAAGTCTGCTACCACCAAGAAAGTAGCCTCCTCTAGGAACGCCCCTAGTACGGCCCAGACCGTGTTAAGTACCTAGGCCCATTCTCCGGTGAGTCTCCATCATACTTGACCGGAGAGTTCCCAGGTGACTACGGTTGGGACACTGCTGGACTTTCTGCCGATCCA	*	AS:i:202	XS:i:0	XF:i:2	XE:i:4	XN:i:0
Ps_contig_mira-ass_35756	16	Ps_pc	841	230	12S47M1I164M2I6M1I76M1I27M	*	0	0	CCCTACCGTTGTCTATTCCATCATTCTCAGGCCTTAAGACAAACGCAGCAACTAAAGTTAAGTGCCATGGCTAAGATTCCAACTTCAACTTCCCAATCGCCAAGGCTTTGTGTGAGAGCTTCACTCAAAGACTTTGGAGTTGCTCTTGTTGCCACTGCTGCAAGTGCAGTGCTAGCTAGCAATGCCTTGGCTGTTGAGGTTTTGCTTGGTGCCAGTGATGGGGGGTTTTGGCTTTTTGTTCCAAGCAGTTTGGAAGTGAGCGCTGGAGACACCATTGTATTCAAGAACAATGCTGGTTTTCCTCACAATAGTTGTCTTTGATGAAGACGAGATTCCT	*	AS:i:286	XS:i:0	XF:i:0	XE:i:7	XN:i:0
Ps_contig_mira-ass_35779	0	Ps_Lhcb1	644	29	35S158M72S	*	0	0	GTGGTATCAACGCAGAGTTGAAGGTGAAAGTAACTTGAAGAATGGTAGGTTAGCGATGTTCTCAATGTTTGGATTCTTCGTTCAAGCTATTGTAACAGGAAAAGGACCTATAGAAAATCTTGCTGACCACCTGGCTGATCCAGTTAACAACAATGCTTGGGCATATGCCACAAACTTTGCTCCTGGAAAGTGAGAGAAATAAACAATGATAAGTGACTAACTTTGTAAAATATATGGTGCAATTAAGAGACTRRAAATAGTAAAG	*	AS:i:74	XS:i:0	XF:i:3	XE:i:1	XN:i:0
Ps_contig_mira-ass_35800	16	Ps_Lhcb2	29	232	308M	*	0	0	CTTTCACTGGTAAGACTGGTTTGAGGCAGGGAAATGAATTCATCAGGAAAGCTGGAAACTTTGKCCAAGCTCGCTTTACCATGCGTCGTACTGTGAAGAGTGCTCCTGAAAGCATTTGGTATGGTCCTGACCGTCCCAAGTACTTGGGTCCATTCTCTGAACAAATTCCATCCTACCTGACTGGTGAATTTCCTGGTGACTATGGGTGGGACACAGCTGGATTATCAGCTGACCCTGAAACATTTGCAAGGAACCGTGAGCTTGAAGTAATTCACAGCAGATGGGCTATGCTTGGTGCATTGGGATGT	*	AS:i:304	XS:i:0	XF:i:0	XE:i:8	XN:i:0
Ps_contig_mira-ass_35810	0	Ps_RuBP	1	232	18S323M	*	0	0	TTCCCAGTGAAGAAGGTCAACACTGACATTACTTCCMTTACAAGCAATGGTGGAAGAGTAAAGTGCATGCAGGTGTGGCCTCCAATTGGAAAGAAGAAGTTTGGGACTCTTTCCTATTTGCCACCATTGACGAGAGATCAATTGTTGAAAGAAGTTGAATACCTTCTGAGGAAGGGATGGGTTCCATGCTTGGAATTTGAGTTGGAGAAAGGATTTGTGTACCGTGAGCACAACAAGTCACCAGGATACTATGATGGAAGATACTGGACAATGTGGAAGCTTCCTATGTTTGGTACCACTGATGCTTCTCAAGTCTTGAAGGAGCTTGATGAAGTTGTTGC	*	AS:i:307	XS:i:0	XF:i:0	XE:i:8	XN:i:0
Ps_contig_mira-ass_35827	16	Ps_Lhcb2	1	234	72S340M	*	0	0	GTCGGGGACAACAACATTTGCTAGTAGCATCGAAGAGAACAACATCAAAGTGCAAGGAGTCTCAACGCCCTCATGGCCACCTCTGCTATCCAACAATCAGCTTTCACTGGTAAGACTGGTTTGAGGCAGGGAAATGAATTCATCAGGAAAGCTGGAAACTTTGGCCAAGCTCGCTTTACCATGCGTCGTACTGCGAAGAGTGCTCCTGAAAGCATTTGGTATGGTCCTGACCGTCCCAAGTACTTGGGTCCATTCTCTGAACAAATTCCATCCTACCTGACTGGTGAATTTCCTGGTGACTATGGATGGGACACAGCTGGATTATCAGCTGACCCTGAAACATTTGCAAGGAACCGTGAGCTTGAAGTAATTCACAGCAGATGGGCTATGCTTGGTGCATTGGGATGTACCT	*	AS:i:332	XS:i:0	XF:i:0	XE:i:8	XN:i:0
Ps_contig_mira-ass_35836	0	Ps_pc	754	220	7S206M1I22M	*	0	0	TCGGGGGGATTCCCTTCAAACACATACAAATTCAGTAGAGAAGAAACTCATTACTCTTGAGAAAAAATGGCCACAGTCACTTCCACCACCGTTGCTATTCCATCGTTCTCAGGCCTTAAGACAAACGCAGCAACTAAAGTTAGTGCCACGGCTAAGATTCCAACTTCAACTTCCCAATCGCCAAGGCTTTGTGTGAGAGCTTCACTCAAAGACTTTTGGAGTTGCTCTTGTTGCCA	*	AS:i:213	XS:i:0	XF:i:0	XE:i:5	XN:i:0
Ps_contig_mira-ass_35846	0	Ps_RuBP	1	26	154S63M1S	*	0	0	GTTCGGGGTAATTCATACAGAAGTGAGAAAAATGGCTTCTATGATATCCTCTTCAGCTGTGACTACAGTCAGCCGTGCTTCTACGGTGCAATCGGCCGCGGTGGCTCCATTCGGCGGCCTCAAATCCATGACTGGATTCCCAGTTAAGAAGGTCAACACTGACATTACTTCCATTACAAGCAATGGTGGAAGAGTAAAGTGCATGCAGGTGTGGCCTA	*	AS:i:63	XS:i:0	XF:i:3	XE:i:1	XN:i:0
Ps_contig_mira-ass_35855	16	Ps_RuBP	6	6	160S90M73S	*	0	0	CGGGGGTCAGAAGCAAAAGTTGAGAAGGAAAAATGGCCTTGATTTCCTCCGCCGCAATCACCACCGTTAATCGGGCCACCCGGGCACAAACCAACTTGGTTTCATCGATCACCGGTCTCAAATCGTCGGTCGGCTATCCGGTTACCAAGAAGGCCAGCGATGACATTACCTCCTATGCAAGCAATGGTTCAAGAGTGAACTGTATGCAGGTGTGGCCACCAATTGGCAAGAAGAAGTTTGAGACACTTTCATACCTTCCACCTCTCACTCCAGAACAATTGGCTAAGGAAGTAGAATACCTTTTAAGGAAGGGATGAGTTCCT	*	AS:i:42	XS:i:0	XF:i:1	XE:i:1	XN:i:0
Ps_contig_mira-ass_35908	0	Ps_pc	1225	229	281M44S	*	0	0	CTTACAGCGTCAAGTTGGATGCTAAGGGTACCTACAAATTCTACTGCTCACCTCACCAAGGAGCTGGTATGGTTGGACAAGTCACTGTTAATTAAATTATAATGCTTTGTCTCCTCTTTATAATATGGTTTGTTCATGTTAATTTTGTTCTTGTTGAAGAGCTTAATTAATCGTTGTTGTTATGGAATACTATTGTATGAGATGAACTTGTGTAATAATGTAATTCATTTACTTCAGTGGAGTCAGAATGTTTTCCGCCGTATATATACCATGCAATGCATCCTAAAATGTTTTCTTTAACCTATAATCCTACAATTTCTAATTT	*	AS:i:282	XS:i:0	XF:i:0	XE:i:7	XN:i:0
Ps_contig_mira-ass_35936	0	Ps_Lhcb1	17	239	390M	*	0	0	TGGCTCTCTCTTCCCCAACCTTGACTGGCAAGCCAGTCAAGCTGAACCCATCAAGCCAAGAATTGGGAGGTGCAAGGTTCACCATGAGGAAGTCTGCTACCACCAAGAAAGTAGCCTCCTCTGGAAGCCCATGGTACGGACCAGACCGTGTTAAGTACTTAGGCCCATTCTCCGGTGAGTCTCCATCCTACCTGACTGGAGAGTTCCCCGGTGACTACGGTTGGGACACTGCCGGACTCTCTGCTGACCCAGAGACATTCTCCAAGAACCGTGAGCTTGAAGTCATCCACTCCAGATGGGCTATGTTGGGTGCCTTGGGATGTGTCTTCCCAGAGCTTTTGTCTCGCAACGGTGTTAAATTCGGTGAAGCTGTGTGGTTCAAGGCAGGAT	*	AS:i:378	XS:i:0	XF:i:0	XE:i:9	XN:i:0
Ps_contig_mira-ass_35963	16	Ps_Lhcb2	215	233	86M1I218M1I2M1I35M	*	0	0	AATTTCCTGGTGACTATGGATGGGACACAGCTGGATTATCAGCTGACCCTGAAACATTTGCAAGGAACCGTGAGCTTGAAGTAATTACACAGCAGATGGGCTATGCTTGGTGCATTGGGATGTACCTTCCCCGAACTCCTTGAAAAGAATGGTGTTAAATTCGGCGAGGCAGTGTGGTTCAAAGCCGGTTCCCAGATCTTTGCGGAGGGTGGCCTTGGCTATTTGGGCAACCCAAACCTGATTCATGCTCAGAGCATTCTTGCAATCTGGGCTACTCAGGTTGTGCTCATGGGATTTGTTGAAGGACTAACAGAGTTGGAGGAGGACCCCTCGGCGAAGGACTA	*	AS:i:316	XS:i:0	XF:i:0	XE:i:8	XN:i:0
Ps_contig_mira-ass_36008	16	Ps_Lhcb1	283	227	1S18M1I5M1I16M1D313M3S	*	0	0	AAACCGTGAGCTTGAAGTCTANCCACCTCCAGATGGGCTATGTGGGTGCTTTGGGATGTGTCTTCCCAGAGCTTTTGTCTCGCAACGGTGTTAAATTCGGTGAAGCTGTGTGGTTCAAGACAGGATCTCAAATCTTTAGCGAGGGTGGACTTGACTACTTGGGTAACCCAAGCTTGGTCCATGCACAAAGCATCCTTGCCATCTGGGCTACTCAAGTTATCTTGATGGGAGCTGTCGAAGGTTACCGTATTGCCGGTGGCCCTCTTGGTGAGGTGGTTGACCCACTTTACCCAGGTGGTAGCTTTGACCCATTGGGCTTAGCTGACGACCCAGAAGCATTCGCAGAATTGAAGGTGWA	*	AS:i:263	XS:i:0	XF:i:0	XE:i:6	XN:i:0
Ps_contig_mira-ass_36018	16	Ps_Lhcb1	118	238	437M4S	*	0	0	ACCAAGAAAGTAGCCTCCTCTGGAAGCCCATGGTACGGACCAGACCGTGTTAAGTACTTAGGCCCATTCTCCGGTGAGTCTCCATCMTACTTGACYGGAGAGTTCCCMGGTGACTACGGTTGGGACACTGCYGGACTYTCTGCYGAYCCAGAGACATTYKCCAAGAACCGTGAGCTTGAAGTYATCCACTCCAGATGGGCTATGTTGGGTGCCTTGGGATGTGTCTTCCCAGAGCTTCTGTCTCGCAACGGTGTTAAATTCGGTGAAGCTGTGTGGTTCAAGGCAGGATCTCAAATCTTTAGCGAGGGTGGACTTGACTACTTGGGTAACCCAAGCTTGGTCCATGCACAAAGCATCCTTGCCATCTGGGCTACTCAAGTTATCTTGACGGGAGCTGTCGAAGGTTACCGTATTGCCGGTGGCCCTCTTGGTGAGGTGGTT	*	AS:i:369	XS:i:0	XF:i:0	XE:i:9	XN:i:0
Ps_contig_mira-ass_36025	16	Ps_Lhcb2	111	225	11S30M1I25M2I4M1I200M2I32M	*	0	0	TTTACCTACTAGCGTCGTACTGTGAAGAGTGCTCCTGAAAGACATTTGGTATGGTCCTGACCGTCCCCAACGTAACTTGGGTCCATTCTCTGAACAAATTCCATCCTACCTGACTGGTGAATTTCCTGGTGACTATGGATGGGACACAGCTGGATTATCAGCTGACCCTGAAACATTTGCAAGGAACCGTGAGCTTGAAGTAATTCACAGCAGATGGGCTATGCTTGGTGCATTGGGATGTACCTTCCCCGAACTCCTTGAAAAGAATGGTGTTAAAAATTCGGCGAGGCAGTGTGGTTCAAAGCCGG	*	AS:i:255	XS:i:0	XF:i:0	XE:i:6	XN:i:0
Ps_contig_mira-ass_36027	16	Ps_Lhcb1	96	237	3S296M1I4M1I5M3I129M	*	0	0	TTACACCATGAGGAAGTCTGCTACCACCAAGAAAGTAGCCTCCTCTGGAAGCCCATGGTACGGACCAGACCGYGTTAAGTACTTAGGCCCATTCTCCGGTGAGTCTCCGTCCTACTTGACTGGAGAGTTCCCCGGTGACTACGGTTGGGACACTGCCGGACTCTCTGCTGACCCAGAGACATTCTCCAAGAACCGTGAGCTTGAAGTCATCCACTCCAGACGGGCTATGTTGGGTGCTTTGGGATGTGTCTTCCCAGAGCTTTTGTCTCGCAACGGTGTTAAATTCGGTGAAGCTGTGTAGGTTACAAAGGACAAGGATCTCAAATCTTTAGCGAGGGTGGACTTGACTACTTGGGTAACCCAAGCTTGGTCCATGCACAAAGCATCCTTGCCATCTGGGCTACTCAAGTTATCTTGATGGGAGCTGTCGAAGGTTACCGTA	*	AS:i:365	XS:i:0	XF:i:0	XE:i:8	XN:i:0
Ps_contig_mira-ass_36050	16	Ps_Lhcb1	26	224	55M1D182M2I35M	*	0	0	CTTCCCAACCCTTGACTGGCAAGCCAGTCAAGCTGAACCCATCAAGCCAAGAATTGGAGGTGCAAGGTTCACCATGAGGAAGTCTGCTACCACCAAGAAAGTAGCCTCCTCTGGAAGCCCATGGTACGGACCAGACCGTGTTAAGTACTTAGGCCCATTCTCCGGTGAGTCTCCGTCCTACTTGACTGGAGAGTTCCCCGGTGACTACGGTTGGGACACTGCCGGACTCTCTGCTGAACCCAAGAGACATTCTCCAAGAACCGTGAGCTTGAAG	*	AS:i:240	XS:i:0	XF:i:0	XE:i:6	XN:i:0
Ps_contig_mira-ass_36054	0	Ps_Lhcb1	631	28	2S157M65S	*	0	0	TGAAGGTGAAAGAACTGAAGAATGGTAGGTTAGCGATGTTCTCAATGTTTGGATTCTTCGTTCAAGCTATTGTAACAGGAAAAGGACCAATAGAAAATCTTGCTGACCACCTGGCTGATCCAGTGAACAACAATGCATGGGCATATGCCACAAACTTTGCCCCTGGAAGGTGAGAGAAATAGACAATGATAAGTGACTAACTTGATTATCGCCACAATGTGTAG	*	AS:i:69	XS:i:0	XF:i:3	XE:i:1	XN:i:0
Ps_contig_mira-ass_36088	16	Ps_Lhcb1	427	213	18S31M1I232M	*	0	0	CTTTTTAGTCGAGGGGTGGGACTTGACTACTTGGGCAACCCAAGCTTGGTTCTATGCACAAAGCATCCTTGCCATATGGGCCACTCAGGTTATCTTGATGGGAGCTGTYGAAGGTTACCGTATTGCCGGTGGCCCTCTTGGTGAGGTKGTTGACCCACTTTACCCAGGTGGTAGCTTTGACCCATTGGGCTTAGCTGACGACCCAGAAGCATTCGCAGAATTGAAGGTGAAGGAACTSAAGAACGGTAGATTAGCTATGTTCTCWATGTTTGGATTCTTTGT	*	AS:i:188	XS:i:0	XF:i:0	XE:i:5	XN:i:0
Ps_contig_mira-ass_36092	16	Ps_Ran1	209	214	179M1I29M	*	0	0	CTGGTCAAGAGAAATTTGATGGTCTCAGAGATGGATACTATATTCATGGACAGTGTGCTATTATAATGTTTGATGTTACTGCACGGCTGACGTACAAGAATGTCCCTACTTGGCACCGTGATCTTTGCCGGGTCTGTGAAAACATCCCAATTGTTCTTTGTGGAAACAAGGTTGATGTGAAAGAACAGGCAAATGAAGGCAAAGCAGGT	*	AS:i:185	XS:i:0	XF:i:3	XE:i:4	XN:i:0
Ps_contig_mira-ass_36093	16	Ps_Ran1	209	216	179M1I29M	*	0	0	CTGGTCAAGAGAAGTTTGGTGGTCTCAGAGATGGATACTATATTCATGGACAGTGTGCTATTATAATGTTTGATGTTACTGCACGGCTGACGTACAAGAATGTCCCTACTTGGCACCGTGATCTTTGCCGGGTCTGTGAAAACATCCCAATTGTTCTTTGTGGAAACAAGGTTGATGTGAAAGAACAGACAAGTGAAGGCAAAGCAGGT	*	AS:i:193	XS:i:0	XF:i:0	XE:i:5	XN:i:0
Ps_contig_mira-ass_36094	16	Ps_Ran1	209	218	1S208M	*	0	0	ACTGGTCAAGAGAAGTTTGGTGGTCTCAGAGATGGATACTATATTCATGGACAGTGTGCTATTATGATGTTTGATGTTACTGCACGGCTGACGTACAAGAATGTCCCTACTTGGCACCGTGATCTTTGCCGGGTCTGTGAAAACATCCCAATTGTTCTTTGTGGAAACAAGGTTGATGTGAAGAACAGGCAAGTGAAGGCAAAGCAGGT	*	AS:i:200	XS:i:0	XF:i:0	XE:i:6	XN:i:0
Ps_contig_mira-ass_36101	0	Ps_RuBP	1	26	153S63M1S	*	0	0	GTCGGGGGAATTCATACAGAAGTGAGAAAAATGGCTTCTATGATATCCTCTTCAGCTGTGACTACAGTCAGCCGTGCTTCTACGGTGCAATCGGCCGCGGTGGCTCCATTCGGCGGCCTCAAATCCATGACTGGATTCCCAGTTAAGAAGGTCAACACTGACATTACTTCCATTACAAGCAATGGTGGAAGAGTAAAGTGCATGCAGGTGTGGCCTA	*	AS:i:63	XS:i:0	XF:i:3	XE:i:1	XN:i:0
Ps_contig_mira-ass_36138	0	Ps_Lhcb1	345	211	211M	*	0	0	CCCAGAGCTTTTGTCTCGCAACGGTGTTAAATTCGGCGAAGCTGTGTGGTTCAAGGCAGGATCTCAAATCTTTAATGAGGGTGGACTTGATTACTTGGGCAACCCAAGCTTGGTCCATGCTCAAAGCATCCTTGCCATATGGGCCACTCAGGTTATCTTGATGGGAGCTGTCGAAGGTTACCGTATTGCCGGTGGGCCTCTCGGTGAGGTT	*	AS:i:175	XS:i:0	XF:i:0	XE:i:5	XN:i:0
Ps_contig_mira-ass_36142	16	Ps_Lhcb1	401	224	19M1I59M1I234M	*	0	0	CAGGATCTCAAATCTTTAGTCGAGGGTGGACTTGACTACTTGGGCAACCCAAGCTTGGTTCATGCACAAAGCATCCTTGTCCATATGGGCCACTCAGGTTATCTTGATGGGAGCTGTTGAAGGTTACCGTATTGCCGGTGGCCCTCTTGGTGAGGTTGTTGACCCACTTTACCCAGGTGGTAGCTTTGACCCATTGGGCTTAGCTGACGACCCAGAAGCATTCGCAGAATTGAAGGTGAAGGAACTGAAGAACGGTAGATTAGCTATGTTCTCAATGTTTGGATTCTTTGTTCAAGCTATTGTGACCGGAAAGG	*	AS:i:246	XS:i:0	XF:i:0	XE:i:6	XN:i:0
Ps_contig_mira-ass_36189	0	Ps_Lhcb1	631	31	2S171M62S	*	0	0	TGAAGGTGAAAGAACTGAAGAATGGTAGGTTAGCGATGTTCTCAATGTTTGGATTCTTCGTTCAAGCTATTGTAACAGGAAAAGGACCTATAGAAAATCTTGCTGACCACCTGGCTGATCCAGTTAACAACAATGCTTGGGCATATGCCACAAACTTTGCTCCTGGAAAGTGAGAGAAATAAACAACGATAAGTGACTAACTTTGTAAAATATATGGTGCATTAAGAGACTGAAA	*	AS:i:79	XS:i:0	XF:i:3	XE:i:1	XN:i:0
Ps_contig_mira-ass_36214	16	Ps_Ran1	209	218	208M	*	0	0	CTGGTCAAGAGAAGTTTGGTGGTCTCAGAGATGGATACTATATTCATGGACAGTGTGCTATTATAATGTTTGATGTCACTGCACGGCTGACGTACAAGAATGTCCCTACTTGGCACCGTGATCTTTGCCGGGTCTGTGAAAACATCCCAATTGTTCTTTGTGGAAACAAGGTTGATGTGAAGAACAGGCAAGTGAAGGCAAAGCAGGT	*	AS:i:200	XS:i:0	XF:i:0	XE:i:6	XN:i:0
Ps_contig_mira-ass_36215	16	Ps_Ran1	209	218	208M	*	0	0	CTGGTCAAGAGAAGTTTGGTGGTCTCAGAGATGGATACTATATTCATGGACAGTGTGCTATTATAATGTTTGATGTTACTGCACGGCTGATGTACAAGAATGTCCCTACTTGGCACCGTGATCTTTGCCGGGTCTGTGAAAACATCCCAATTGTTCTTTGTGGAAACAAGGTTGATGTGAAGAACAGGCAAGTGAAGGCAAAGCAGGT	*	AS:i:200	XS:i:0	XF:i:0	XE:i:6	XN:i:0
Ps_contig_mira-ass_36216	0	Ps_RuBP	270	221	223M	*	0	0	GTTTGGTACCACTGATGCTTCTCAAGTCTCGAAGGAGCTTGATGAAGTTGTTGCCGCTTACCCTCAAGCTTTCGTTCGTATCATCGGTTTCGACAACGTTCGTCAAGTTCAATGCATCAGTTTCATTGCACACACACCAGAATCCTACTAAGTTCACTGCATTGGAGCTTCCTATTTATATGTTATGCTTTTAAGTTCCTTTTGTCGTGTATTTTTATAATTT	*	AS:i:215	XS:i:0	XF:i:0	XE:i:6	XN:i:0
Ps_contig_mira-ass_36271	0	Ps_Lhcb1	102	231	12S250M1I68M	*	0	0	AGTCACCANCCCGAGGAAGTCTGCTACCACCAAGAAAGTAGCCTCCTCTGGAAGCCCATGGTACGGACCAGACCGTGTTAAGTACTTAGGCCCATTCTCCGGTGAGTCTCCRTCCTACTTGACTGGAGAGTTCCCCGGTGACTACGGTTGGGGCACTGCCGGACTCTCTGCTGACCCAGAGACATTCTCCAAGAACCGTGAGCTTGAAGTCATCCACTCCAGATGGGCTATGTTGGGTGCCTTGGGATGTGTCTTCCCAGAGTCTTTTGTCTCGCAACGGTGTTAAATTCGGTGAAGCTGTGTGGTTCAAGGCAGGATCTCAAATCTTTAG	*	AS:i:295	XS:i:0	XF:i:0	XE:i:7	XN:i:0
Ps_contig_mira-ass_36301	16	Ps_Ran1	209	216	178M1I30M	*	0	0	CTGGTCAAGAGAAGTTTGGTGGTCTCAGAGATGGATACTATATTCATGGACAGTGTGCTATTATAATGTTTGATGTTACTGCACGGCTGACGTACAAGAATGTCCCTACTTGGCACCGTGATCTTTGCCGGGTCTGTGAAAACATCCCAATTGTTCTTTGTGGAAACAAGGTTGATGTAGAAAAACAGGCAAGTGAAGGCAAAGCAGGT	*	AS:i:193	XS:i:0	XF:i:0	XE:i:5	XN:i:0
Ps_contig_mira-ass_36318	0	Ps_Lhcb1	145	235	84M1I284M1S	*	0	0	CCATGGTACGGACCAGACCGTGTTAAGTACTTAGGCCCATTCTCCGGTGAGTCTCCATCCTACTTGACTGGAGAGTTCCCCGGTCGACTACGGTTGGGACACTGCCGGACTCTCTGCTGACCCAGAGACATTCTCCAAGAACCGTGAGCTTGAAGTCATCCACTCCAGATGGGCCATGTTGGGTGCCTTGGGATGTGTCTTCCCAGAGCTTTTGTCTCGCAACGGTGTTAAATTCGGTGAAGCTGTGTGGTTCAAGGCAGGATCTCAAATCTTTAGCGAGGGTGGACTTGACTACTTGGGCAACCCAAGCTTGGTTCATGCACAAAGCATCCTTGCCATATGGGCCACTCAGGTTATCTTGATGGGAGCG	*	AS:i:337	XS:i:0	XF:i:0	XE:i:8	XN:i:0
Ps_contig_mira-ass_36377	0	Ps_Lhcb1	301	225	2S27M1I35M1I84M1I147M	*	0	0	TTATCCACTCCAGATGGGCTATGTTGGGTGGCTTTGGGATGTGTCTTCCCAGAGCTTTTGTCTCGTCAACGGTGTTAAATTCGGTGAAGCTGTGTGGTTCAAGGCAGGATCTCAAATCTTTAGCGAGGGTGGACTTGACTACTTGGGCAACCCCAAGCTTGGTYCATGCWCAAAGCATCCTTGCCATMTGGGCCACTCAGGTTATCTTGATGGGAGCTGTTGAAGGTTACCGTATTGCCGGTGGCCCTCTTGGTGAGGTTGTTGACCCACTTTACCCAGGTGGTAGCTTTGACCCATT	*	AS:i:248	XS:i:0	XF:i:0	XE:i:6	XN:i:0
Ps_contig_mira-ass_36383	0	Ps_Lhcb1	350	228	164M1I161M9S	*	0	0	AGCTTTTGTCTCGCAACGGTGTTAAATTCGGTGAAGCTGTGTGGTTCAAGGCAGGATCTCAAATCTTWAGCGAGGGTGGACTTGACTACTTGGGCAACCCAAGCTTGGTTCATGCTCAAAGCATCCTTGCCATCTGGGCCACTCAGGTTATCTTGATGGGAGCTAGTTGAAGGTTACCGTATTGCCGGTGGCCCTCTTGGTGAGGTTGTTGACCCACTTTAYCCWGGTGGTAGCTTTGAYCCATTRGGCTTAGCTGAMGAYCCAGAAGCWTTYGCAGAATTRAAGGTRAAGGAACTGAAGAACGGTAGATTAGCYATGTTCTCAATTGTTTGGTA	*	AS:i:274	XS:i:0	XF:i:0	XE:i:7	XN:i:0
Ps_contig_mira-ass_36404	0	Ps_Lhcb1	10	214	42S233M	*	0	0	CCYTTTACAATTTCCTTGCAATAAAACAAATAGGCCGCATCATCATCCATGGCTCTCTCTTCCCCAACCTTGGCTGGCAAGCCAGTCAAGCTGATCCCATCAAGCCAAGAATTGGGAGGTGCAAGGTTCACCATGAGGAAGTCTGCTACCACCAAGAAAGTAGCCTCCTCCAGTAGCCCATGGTACGGCCCAGACCGTGTTAAGTACCTAGGCCCATTCTCCGGTGAGTCTCCATCATACTTGACCGGAGAGTTCCCAGGTGACTACGGTTGGGA	*	AS:i:189	XS:i:0	XF:i:0	XE:i:5	XN:i:0
Ps_contig_mira-ass_36416	16	Ps_Ran1	209	218	208M	*	0	0	CTGGTCAAGAGAAGTTTGGTGGTCTCAGAGATGGATACTATATTCATGGACAGTGTGCTATTATAATGTTTGATGTTACTGCACGGCTGACGTACAAGAATGTCACTACTTGGCACCGTGATCTTTGCCGGGTCTGTGAAAACATCCCAATTGTTCTTTGTGGAAACAAGGTTGATGTGAAGAACAGGCAAGTGAAGGCAAAGCAGGT	*	AS:i:200	XS:i:0	XF:i:0	XE:i:6	XN:i:0
Ps_contig_mira-ass_36420	0	Ps_Lhcb1	644	26	37S135M1D17M75S	*	0	0	AGTGGTATCAACGCAGAGTTGAAGGTTGTAAAGAACTTGAAGAATGGTAGGTTAGCGATGTTCTCAATGTTTGGATTCTTCGTTCAAGCTATTGTAACAGGAAAAGGACCTATAGAAAATCTTGCTGACCACCTGGCTGATCCAGTTAACAACAATGCTTGGGCATATGCCACAACTTTGCTCCTGGAAGTGAGAGAAATAAACATGATAAGTGACTTAACTTTATAAATATATGGTGCAWTAAGAGACTAGAATARCGTTAAG	*	AS:i:65	XS:i:0	XF:i:3	XE:i:1	XN:i:0
Ps_contig_mira-ass_36427	0	Ps_RuBP	1	150	139S78M4S	*	0	0	GTCGGGTATAACAACAATGGCTTCTATGATATCCTCTTCCGCTGTGATAACAGTCAGCCGTGCCTCTAGGGGGCAATCCGCCGCAGTGGCTCCATTCGGCGGCCTCAAATCCATGACTGGATTCCCAGTGAAGAAGGTCAACACTGACATTACTTCCATTACAAGCAATGGTGGAAGAGTAAAGTGCATGCAGGTGTGGCCTCCAGTTGGAAAGAAGTAAG	*	AS:i:74	XS:i:0	XF:i:3	XE:i:2	XN:i:0
Ps_contig_mira-ass_36463	0	Ps_Lhcb2	152	231	35M2I277M	*	0	0	GTCCTGACCGTCCCAAGTACTTGGGTCCATTCTCTTGTAACAAATTCCATCCTACCTGACTGGTGAATTTCCTGGTGACTATGGATGGGACACAGCTGGATTATCAGCTGACCCTGAAACATTTGCAAGGAACCGTGAGCTTGAAGTAATTCACAGCAGATGGGCTATGCTTGGTGCATTGGGATGTACCTTCCCCGAACTCCTTGAAAAGAATGGTGTTAAATTCGGCGAGGCAGCGTGGTTCAAAGCCGGTTCCCAGATCTTTGCGGAGGGTGGCCTTGACTATTTGGGCAACCCAAACCTGATTCATGCTC	*	AS:i:295	XS:i:0	XF:i:0	XE:i:8	XN:i:0
Ps_contig_mira-ass_36485	16	Ps_RuBP	117	232	271M1I55M7S	*	0	0	AGATCAATTGTTGAAAGAAGTTGAATACCTTCTGAGGAAGGGATGGGTTCCATGCTTGGAATTTGAGTTGGAGAAAGGATTTGTGTACCGTGAGCACAACAAGTCACCAGGATACCATGATGGAAGATACTGGACAATGTGGAAGCTTCCTATGTTTGGTACCACTGATGCTTCTCAAGTCTTGAAGGAGCTTGATGAAGTTGTTGCCGCTTACCCTCAAGCTTTCGTTCGTATCATCGGTTTCGACAACGTTCGTCAAGTTCAATGCATYTAGTTTCATTGCACACACACCAGAATCCTACTAAGTTCACTGCATTGGAGCTTCCTTATTTTA	*	AS:i:307	XS:i:0	XF:i:0	XE:i:8	XN:i:0
Ps_contig_mira-ass_36495	0	Ps_Lhcb2	1	194	74S135M23S	*	0	0	GTCGGGGGACAACTAACATTTGCTAGTAGCATCGAAGAGAACAACATCAAAGTGCAAGGAGTCTCAACGCCCTCATGGCCACCTCTGCTATCCAACARTCAGCTTTCACTGGTAAGACTGGTTTGAGGCAGGGAAATGAATTCATCAGGAAAGCTGGAAACTTTGGCCAAGCTCGCTTTACCATGCGTCGTACTGTGAAGAGTGCTCCTAGAAAGCTAGTTTTGGGTATCGG	*	AS:i:127	XS:i:0	XF:i:3	XE:i:3	XN:i:0
Ps_contig_mira-ass_36519	0	Ps_Lhcb1	640	31	13S162M61S	*	0	0	TGTAAGGTTGAAAGAACTGAAGAATGGTAGGTTAGCGATGTTCTCAATGTTTGGATTCTTCGTTCAAGCTATTGTAACAGGAAAAGGACCTATAGAAAATCTTGCTGACCACCTAGCTGATCCAGTTAACAACAATGCTTGGGCATATGCCACAAACTTTGCTCCTGGAAAGTGAGAGAAATAAACAATGATAAGTGACTAACTTTAGTAAAATATATGGTGCATTAAGAGACTAG	*	AS:i:78	XS:i:0	XF:i:3	XE:i:1	XN:i:0
Ps_contig_mira-ass_36543	16	Ps_Lhcb1	349	217	1S24M1D208M1I4M1I30M	*	0	0	CGAGCTTTTGTCTCGCAACGGTGTTAATTCGGTGAAGCTGTGTGGTTCAAGGCAGGATCTCAAATCTTTAGCGAGGGTGGACTTGACTACTTGGGCAACCCAAGCTTGGTTCATGCACAAAGCATCCTTGCCATATGGGCCACTCAGGTTATCTTGATGGGAGCTGTTGAAGGTTACCGTATTGCCGGTGGCCCTCTTGGTGAGGTTGTTGACCCACTTTACCCAGGTGGTAGACTTTAGACCCATTGGGCTTAGCTGACGACCCAGAA	*	AS:i:205	XS:i:0	XF:i:3	XE:i:4	XN:i:0
Ps_contig_mira-ass_36614	16	Ps_Ran1	209	216	179M1I29M	*	0	0	CTGGTCAAGAGAAGTTTGGTGGTCTCAGAGATGGATACTATATTCATGGACAGTGTGCTATTATAATGTTTGATGTTACTGCACGGCTGACGTACAAGAATGTCCCTACTTGGCACCGCGATCTTTGCCGGGTCTGTGAAAACATCCCAATTGTTCTTTGTGGAAACAAGGTTGATGTGAAAGAACAGGCAAGTGAAGGCAAAGCAGGT	*	AS:i:193	XS:i:0	XF:i:0	XE:i:5	XN:i:0
Ps_contig_mira-ass_36626	0	Ps_Lhcb1	631	32	4S171M65S	*	0	0	TGTGAAGGTGAAAGAACTGAAGAATGGTAGGTTAGCGATGTTCTCAATGTTTGGATTCTTCGTTCAAGCTATTGTAACAGGAAAAGGACCTATAGAAAATCTTGCTGACCACCTGGCCGATCCAGTTAACAACAATGCTTGGGCATATGCCACAAACTTTGCTCCTGGAAAGTGAGAGAAATAAACAATGATAAGTGACTAACTTTAGTAAAATATATGGTGCATTAAGAGACTGTAAAG	*	AS:i:83	XS:i:0	XF:i:3	XE:i:1	XN:i:0
Ps_contig_mira-ass_36643	16	Ps_Lhcb1	214	234	1S340M1I52M17S	*	0	0	CGGAGAGTTCCCASGTGACTACGGTTGGGACACTGCYGGACTYTCTGCYGAYCCAGAGACATTYKCCAAGAACCGTGAGCTTGAAGTYATCCACTCCAGATGGGCTATGTTGGGTGCYTTGGGATGTGTCTTCCCAGAGCTTTTGTCTCGCAACGGTGTTAAATTCGGTGAAGCTGTGTGGTTCAAGGCAGGATCTCAAGTCTTTAGCGAGGGTGGACTTGACTACTTGGGCAACCCAAGCTTGGTCCATGCTCAAAGCATCCTTGCCATMTGGGCCACTCAGGTTATCTTGATGGGAGCTGTTGAAGGTTACCGTATTGCCGGTGGCCCTCTTGGTGAGGTTTGTTGACCCACTTTAYCCWGGTGGTAGCTTTGAYCCATTRGGCTTAGCTGAMGAYCCAAAAGCATTCG	*	AS:i:333	XS:i:0	XF:i:0	XE:i:8	XN:i:0
Ps_contig_mira-ass_36647	16	Ps_Lhcb2	705	166	94M183S	*	0	0	CAAGGGCCCTATTCAGAACCTTTATGACCATGTTGCTGACCCTGTCGCGAACAACGCATGGGCTTTTGCTACTAACTTTGTCCCCGGACAATGAGAATGTTGTCTCTTCAGCTACAATCTTCTGCTCCCTATTTTCATTTCTGTTGTGTTTAACTCCCTATTTTCATCAATGTAAATTACTCTAGCAGAAGAACCTGTATGTGGCTGATTATATGTTAAGAAATATGGATCCAAAAGAAATATTGTTTTTTACAAAAACNCKTGTGCATAGTAAAAA	*	AS:i:90	XS:i:0	XF:i:3	XE:i:2	XN:i:0
Ps_contig_mira-ass_36668	16	Ps_Lhcb1	10	227	27S352M	*	0	0	CCTTTGCAATAAACAATGGCCGCATCATCATCCATGGCTCTCTCTTCCCCAACCTTGGCTGGCAAGCCAGTCAAGCTGATCCCATCAAGCCAAGAATTGGGAGGTGCAAGGTTCACCATGAGGAAGTCTGCTACCACCAAGAAAGTAGCCTCCTCTAGTAGCCCGTGGTACGGCCCAGACCGTGTTAAGTACCTAGGCCCATTCTCCGGTGAGTCTCCATCATACTTGACCGGAGAGTTCCCAGGTGACTACGGTTGGGACACTGCTGGACTTTCTGCCGATCCAGAGACATTTGCCAAGAACCGTGAGCTTGAAGTTATCCACTCCAGATGGGCTATGTTGGGWGCYTTGGGATGTGTCTTCCCAGAGCTTTTGTCTC	*	AS:i:276	XS:i:0	XF:i:0	XE:i:5	XN:i:0
Ps_contig_mira-ass_36674	16	Ps_Lhcb2	496	230	303M58S	*	0	0	GTGCTCATGGGATTTGTTGAAGGCTACAGAGTTGGAGGAGGACCCCTCGGCGAAGGACTAGACCCACTYDACCCTGGTGGTGCTTTTGACCCTCTTGGCCTTGCTGATGACCCTGATTCATTTGCAGAGTTGAAGGTCAAGGAACTCAAGAATGGTCGGCTGGCTATGTCCTCCATGTTTGGTTTCTTTGTTCAAGCCATTGTTACTGGCAAGGGCCCTATTCAGAACCTTTATGACCATGTTGCTGACCCTGTCGCGAACAACGCATGGGCTTTTGCTACTAACTTTGTCCCCGGACAATGAGAATGTTGTCTCTTCAGCTACAATCTTCTGCTCCCATTTTCATTTCTGTTGTGTTTAA	*	AS:i:291	XS:i:0	XF:i:0	XE:i:7	XN:i:0
Ps_contig_mira-ass_36686	0	Ps_Lhcb1	580	181	142M1I70M68S	*	0	0	AGCTTTGATCCATTAGGCTTAGCTGAAGATCCAGAAGCTTTTACAGAATTAAAGGTAAAGGAACTGAAGAACGGTAGATTAGCCATGTTCTCTATGTTTGGTTTCTTTGTTCAAGCTATTGTAACTGGAAAGGGTCCTTTGGTAGAACCTTGCCGATCATCTTGCCGACCCAGTGAACAACAACGCATGGTCATATGCTACCAACTTTGTTCCGGAAAAGTAGAACACTATTATTGTTTATTGTTTATTGGTGAAAGTATTGTTATTTGTTTATTAGTTAA	*	AS:i:153	XS:i:44	XF:i:3	XE:i:3	XN:i:0
Ps_contig_mira-ass_36689	16	Ps_Lhcb1	2	209	74S142M1I40M	*	0	0	CGGGGACCGAATTCATAAGAATACAATTATCAAAAGACTTATCAANCTTTTCAATTTCATTGCAATACACACGATGGCCGCTTCATCCATGGCTCTCTCTTCCCCAACCTTGACTGGCAAGCCAGTCAAGCTGAACCCATCAAGCCAAGAATTGGGAGGTGCAAGGTTCACCATGAGGAAGTCTGCTACCACCAAGAAAGTAGCCTCCTCTGGAAGACCCATGGTACGGACCAGACCGTGTTAAGTACTTAGGCCCA	*	AS:i:171	XS:i:0	XF:i:0	XE:i:5	XN:i:0
Ps_contig_mira-ass_36738	0	Ps_Lhcb2	525	224	242M1I10M1I7M1I15M72S	*	0	0	AGTTGGAGGAGGACCCCTCGGCGAAGGACTAGACCCACTTTACCCTGGTGGTGCTTTTGACCCTCTTGGCCTTGCTGATGACCCTGATTCATTTGCAGAGTTGAAGGTCAAGGAACTCAAGAATGGTCGGCTGGCTATGTTCTCCATGTTTGGTTTCTTTGTTCAAGCCATTGTTACTGGCAAGGGCCCTATTCAGAACCTTTATGACCATGTTGCTGACCCTGTCGCGAACAACGCATGGGTCTTTTGCTACTTAACTTTCGTCCCCGGACAATGAGATGTTGTCTCTTCAGCTACATCTTCTGCCTCCCTATTTTCTATTTCKTGTTTGTTCGTTTAACCTCCCTTA	*	AS:i:249	XS:i:0	XF:i:0	XE:i:6	XN:i:0
Ps_contig_mira-ass_36742	0	Ps_Lhcb1	622	153	12S180M63S	*	0	0	AGTGGTATCAACGCAGAGTTGAAGGTGAAAGAACTGAAGAATGGTAGGTTAGCGATGTTCTCAATGTTTGGATTCTTCGTTCAAGCTATTGTAACAGGAAAAGGACCTATAGAAAATCTTGCTGACCACCCGGCTGATCCAGTTAACAACAATGCATGGGCATATGCCACAAACTTTGCCCCTGGAAAGTGAGAGGAAAATAACAATGATAAGTGACTAACTTGATTATCGCCACAATGTGTGTAATTTCTTATA	*	AS:i:76	XS:i:0	XF:i:3	XE:i:2	XN:i:0
Ps_contig_mira-ass_36743	0	Ps_Lhcb1	631	151	3S171M60S	*	0	0	TGTAAGGTGAAAGAACTGAAGAATGGTAGGTTAGCGATGTTCTCAATGTTTGGATTCTTCGTTCAAGCTATTGTAACAGGAAAAGGACCTATAGAAAATCCTGCTGACCACCTGGCTGATCCAGTTAACAACAATGCTTGGGCATATGCCACAAACTTTGCTCCTGGAAAGTGAGAGAAATAAACAATGATAAGTGACTAACTTAGTAAAATATATGGTGCATTAAGAGACTAG	*	AS:i:75	XS:i:0	XF:i:3	XE:i:2	XN:i:0
Ps_contig_mira-ass_36746	0	Ps_RuBP	1	142	148S69M3S	*	0	0	GTCGGGGTATACAGAAGTGAGAAAAATGGCTTCTATGATATCCTCTTCAGCTGTGACTACAGTCAGCCGTGCTTCTACGGTGCAATCGGCCGCGGTGGCTCCATTCGGCGGCCTCAAATCCATGACTGGATTCCCAGTTAAGAAGGTCAACACTGACATTACTTCCATTACAAGCAATGGTGGAAGAGTAAAGTGCATGCAGGTGTGGCCTCCAATTAGG	*	AS:i:69	XS:i:0	XF:i:3	XE:i:2	XN:i:0
Ps_contig_mira-ass_36762	0	Ps_pc	764	208	43S155M1D13M1I13M56S	*	0	0	AAGCAAAAGTAAAGGTAAATAACAAACGCAGAGTACGCGGGGGAAACACATACAAATTCAGTAGAGAAGAAACTCATTACTCTTGAGAAAAAATGGCCACAGTCACTTCCACCACCGTTGCTATTCCATCATTCTCAGGCCTTAAGACAAACGCAGCAACTAAAGTTAGTGCCATGGCTAAGATTCCAACTTCAACTTCCAATCGCCAAGGTCTTTGTGTGAGAGTCTTCAACTACAAAAGTACGTTTTGGGAGTTTGCCTTCTTTGTTCGCCCACTGTCG	*	AS:i:167	XS:i:0	XF:i:3	XE:i:4	XN:i:0
Ps_contig_mira-ass_36766	16	Ps_Lhcb1	21	221	34M1I12M2I14M1I4M1I17M1I157M1I28M	*	0	0	TCTCTCTTCCCCAACCTTGACTGGCAAGCCAGTCAAAGCTGAACCCAACTCAAGCCAAGAATTAGGGAGGGTGCAAGGTTCACCATAGAGGAAGTCTGCTACCACCAAGAAAGTAGCCTCCTCTGGAAGCCCATGGTACGGACCAGACCGTGTTAAGTACTTAGGCCCATTCTCCGGTGAGTCTCCATCCTACTTGACTGGAGAGTTCCCCGGTGACTACGGTTGGGACACTGCCGGACTCTCTAGCTGACCCAGAGACATTCTCCAAGAACC	*	AS:i:222	XS:i:0	XF:i:0	XE:i:5	XN:i:0
Ps_contig_mira-ass_36793	0	Ps_Lhcb1	631	30	2S171M63S	*	0	0	TGAAGGTGAAAGAACTGAAGAATGGTAGGTTAGCGATGTTCTCAATGTTTGGATTCTTCGTTCAAGCTATTGTAACAGGAAAAGGACCTATAGAAAATCTTGTTGACCACCTGGCTGATCCAGTTAACAACAATGCTTGGGCATATGCCACAAACTTTGCTCCTGGAAAGTGAGAGAAATAAACAATGATAAGTGACTAACTTTAGTAAAATATATGGTGCATTAAGAGACTGAAA	*	AS:i:75	XS:i:0	XF:i:3	XE:i:1	XN:i:0
Ps_contig_mira-ass_36796	0	Ps_Lhcb2	689	176	110M161S	*	0	0	AAGCCATTGTTACTGGCAAGGGCCCTATTCAGAACCTTTATGACCGTGTTGCTGACCCTGTCGCGAACAACGCATGGGCTTTTGCTACTAACTTTGTCCCCGGACAATGAGAATGTTGTCTCTTCAGCTACAATCTTCTGCTCCCATTTTCATTTCTGTTGTGTTTAACTCCCATTTTCATCAATGTAAATTACTCTAGCAGAAGAACCTGTATGTGGCTGATTATATGTTAGAAATATGGATACCAAAGAAATTATTGTTTTTAAAWCTT	*	AS:i:102	XS:i:0	XF:i:3	XE:i:3	XN:i:0
Ps_contig_mira-ass_36800	0	Ps_Lhcb1	451	218	8S253M2I35M15S	*	0	0	CGTGTCTCAGCTTGGTTCATGCACAAAGCATCCTTGCCATATGGGCCACTCAGGTTATCTTGATGGGAGCTGTTGAAGGTTACCGTATTGCCGGTGGCCCTCTTGGTGAGGTTGTTGACCCACTTTACCCAGGTGGTAGCTTTGACCCATTGGGCTTAGCTGACGACCCAGAAGCATTCGCAGAATTGAAGGTGGAGGAACTGAAGAACGGTAGATTAGCTATGTTCTCAATGTTTGGATTCTTTGTTCAAGCTATTGTGAACCGGGAAAGGGACCTTTGGAGWATCTTGCTGATCATTCCTTTACCCGACCC	*	AS:i:215	XS:i:0	XF:i:0	XE:i:5	XN:i:0
Ps_contig_mira-ass_36825	0	Ps_Lhcb2	554	222	245M86S	*	0	0	TAGACCCACTTTACCCTGGTGGTGCTTTTGACCCTCTTGGCCTTGCTGATGACCCTGATTCATTTGCAGAGTTGAAGGTCAAGGAACTCAAGAATGGTCGGCTGGCTATGTTCTCCATGTTTGGTTTCTTTGTTCAAGCCATTGTTACTGGCAAGGGCCCTATTCAGAGCCTTTATGACCATGTTGCTGACCCTGTCGCGAACAACGCATGGGCTTTTGCTACTAACTTTGTCCCCGGACAATGAGAATGTTGTCTCTTCAGCTACAATCTTCTGCTCCCATTTTCATTTCTGTTGTGTTTAACTCCCATTTTTCATCAATGTAAATTACT	*	AS:i:237	XS:i:0	XF:i:0	XE:i:6	XN:i:0
Ps_contig_mira-ass_36842	16	Ps_Lhcb1	595	205	207M91S	*	0	0	GGCTTAGCTGAAGATCCAGAAGCTTTTGCAGAATTAAAGGTAAAGGAACTGAAGAACGGTAGATTAGCCATGTTCTCTATGTTTGGTTTCTTTGTTCAAGCTATTGTAACTGGAAAGGGTCCTTTGGAGAACCTTGCCGATCATCTTGCCGACCCAGTGAACAACAACGCATGGTCATATGCTACCAACTTTGTTCCCGGAAAGTGAACACTATTATGTTTATGTTATTGGTGAAGTATGTTATTGTTATTGTAATGTTCCTTCCCTAATTTAATGTGAATTGTTATGGTTAACRWAA	*	AS:i:160	XS:i:0	XF:i:3	XE:i:2	XN:i:0
Ps_contig_mira-ass_36845	16	Ps_Lhcb2	1	198	67S145M3S	*	0	0	GGACAACAACATTTGCTAGTAGCATCGAAGAGAACAACATCAAAGTGCAAGGAGTCTCAACGCCCTCATGGCCACCTCTGCTATCCAACAATCAGCTTTCACTGGTAAGACTGGTTTGAGGCAGGGAAATGAATTCATCAGGAAAGCTGGAAACTTTGACCAAGCTCGCTTTACCATGCGTCGTACTGTGAAGAGTGCTCCTGAAAGCATTTKGG	*	AS:i:137	XS:i:0	XF:i:3	XE:i:3	XN:i:0
Ps_contig_mira-ass_36846	16	Ps_RuBP	1	233	83S330M	*	0	0	CCTTACGGGTCGGCAAATCCCGCCCCCACGTGGCTCCATTCGGCGGCCTCAAATCCATGACTGGATTCCCAGTGAAGAAGGTCAACACTGACATTACTTCCATTACAAGCAATGGTGGAAGAGTAAAGTGCATGCAGGTGTGGCCTCCAATTGGAAAGAAGAAGTTTGAGACTCTTTCCTATTTGCCGCCATTGACGAGAGATCAATTGTTGAAAGAAGTTGAATACCTTCTGAGGAAGGGATGGGTTCCATGCTTGGAATTTGAGTTGGAGAAAGGATTTGTGTACCGTGAGCACAACAAGTCACCAGGATACTATGATGGAAGATACTGGACAATGTGGAAGCTTCCTATGTTTGGTACCACTGATGCTTCTCAAGTCTTGAAGGAGCTTGATGAAGTTGTTGCCGCTTAC	*	AS:i:318	XS:i:0	XF:i:0	XE:i:8	XN:i:0
Ps_contig_mira-ass_36849	0	Ps_Lhcb1	640	22	14S126M102S	*	0	0	TGTTAAGGTTGAAAGAACTGAAGAATGGTAGGTTAGCGATGTTCTCAATGTTTGGATTCTTCGTTCAAGCTATTGTAACAGGAAAAGGACCAATAGAAAATCTTGCTGACCACCTGGCTGATCCAGTGAACAACAATGCAGTGGGCATATCGCCAACTAAACTTTCGCCCTAGGAAAGTGAAGAAGAAATAGACAATGAATAAGTAGWAACTTAACTTRKAWTWTMCGCCACAATGTGTAAG	*	AS:i:54	XS:i:0	XF:i:3	XE:i:1	XN:i:0
Ps_contig_mira-ass_36855	16	Ps_Ran1	209	218	208M	*	0	0	CTGGTCAAGAGAAGTTTGGTGGTCTCAGAGATGGATACTATATTCATGGACAGTGTGCTATTATAATGTTTGATGTTACTGCACGGCTGACGTACAAGAATGTCCCTACTTGGCACCGTGATTTTTGCCGGGTCTGTGAAAACATCCCAATTGTTCTTTGTGGAAACAAGGTTGATGTGAAGAACAGGCAAGTGAAGGCAAAGCAGGT	*	AS:i:200	XS:i:0	XF:i:0	XE:i:5	XN:i:0
Ps_contig_mira-ass_36856	16	Ps_Ran1	209	216	179M1I29M	*	0	0	CTGGTCAAGAGAAGTTTGGTGGTCTCAGAGATGGATACTATATTCATGGACAGTGTGCTATTATAATGTTTGATGTTACTGCACGGCTGACGTACAAGAATGTCCCTACTTGGAACCGTGATCTTTGCCGGGTCTGTGAAAACATCCCAATTGTTCTTTGTGGAAACAAGGTTGATGTGAAAGAACAGGCAAGTGAAGGCAAAGCAGGT	*	AS:i:193	XS:i:0	XF:i:0	XE:i:5	XN:i:0
Ps_contig_mira-ass_36875	16	Ps_Lhcb1	22	242	448M	*	0	0	CTCTCTTCCCCAACCTTGACTGGCAAGCCAGTCAAGCTGAACCCATCAAGCCAAGAATTGGGAGGTGCAAGGTTCACCATGAGGAAGTCTGCTACCACCAAGAAAGTAGCCTCCTCTGGAAGCCCATGGTACGGACCAGACCGTGTTAAGTACTTAGGCCCATTCTCCGGTGAGTCTCCATCCTACTTGACTGGGGAGTTCCCCGGTGACTACGGTYGGGACACTGCCGGACTCTCTGCTGACCCAGAGACATTCTCCAAGAACCGTGAGCTTGAAGTCATCCACTCCAGATGGGCTATGTTGGGTGCCTTGGGATGTGTCTTCCCAGAGCTTTTGTCTCGCAACGGTGTTAAATTCGGTGAAGCTGTGTGGTTCAAGGCAGGATCTCAAATCTTTAGCGAGGGTGGACTTGACTACTTGGGCAACCCAAGCTTGGTTCATGCACAAA	*	AS:i:424	XS:i:0	XF:i:0	XE:i:10	XN:i:0
Ps_contig_mira-ass_36893	16	Ps_Lhcb1	1	106	57S28M1I137M1I35M	*	0	0	TAAGAATACAATTATCAAAAGCTTATCAATCTTTTCAATTTCATTGCAATACACACGATGGCCGCTTCATCCATGGCTCTCTCTTCCCCCAACCTTGACTGGCAAGCCAGTCAAGCTGAACCCATCAAGCCAAGAATTGGGAGGTGCAAGGTTCACCATGAGGAAGTCTGCTACCACCAAGAAAGTAGCCTCCTCTGGAAGCCCATGGTACGGACCAGACCGTAGTTAAGTACTTAGGCCCATTCTCCGGTGAGTCTCC	*	AS:i:182	XS:i:0	XF:i:2	XE:i:4	XN:i:0
Ps_contig_mira-ass_36905	16	Ps_Lhcb1	497	220	264M	*	0	0	TTATCTTGATGGGAGCTGTTGAAGGTTACCGTATTGCCGGTGGCCCTCTTGGTGAGGTTGTTGACCCACTTTACCCAGGTGGTAGCTTTGACCCATTGGGCTTAGCTGACGACCCAGAAGCATTCGCAGAATTGAAGGTGAAGGAACTGAAGAACGGTAGATTAGCTATGTTCTCAATGTTTGGATTCTATGTTCAAGCTATTGTGACCGGAAAGGGACCTTTGGAGAATCTTGCTGATCATCTTTCCGACCCAGTTAACAACA	*	AS:i:220	XS:i:0	XF:i:0	XE:i:6	XN:i:0
Ps_contig_mira-ass_36911	16	Ps_Lhcb1	185	218	17S59M1I152M2I58M3S	*	0	0	TTAAGTACTAGSCCGACTCTCCGGTGAGTCTCCATCATACTTGACCGGAGAGTTCCCAGGTGACTACGGTTGGGACGACTGCTGGACTTTCTGCCGATCCAGAGACATTTGCCAAGAACCGTGAGCTTGAAGTTATCCACTCCAGATGGGCTATGTTGGGTGCTTTGGGATGTGTCTTCCCAGAGCTTTTGTCTCGCAACGGTGTTAAATTCGGTGAAGCTGTATGGTTACAAAGGCAGGATCTCAAATCTTTAGCGAGGGTGGACTTGACTACTTGGGCAACCCAAGCYTT	*	AS:i:209	XS:i:0	XF:i:0	XE:i:5	XN:i:0
Ps_contig_mira-ass_36920	0	Ps_Lhcb1	631	28	2S171M51S	*	0	0	TGAAGGTGAAAGAACTGAAGAATGGTAGGTTAGCGATGTTCTCAATGTTTGGATTCTTCGTTCAAGCTRTTGTAACAGGAAAAGGACCAATAGAAAATCTTGCTGACCACCTGGCTGATCCAGTGAGCAACAATGCATGGGCATATGCCACAAACTTTGCCCCTGGAAAGTGAGAGAAATAGACAATGATAAGTGACTAACTTGATTATCGCCACAATGTGTAG	*	AS:i:67	XS:i:0	XF:i:3	XE:i:1	XN:i:0
Ps_contig_mira-ass_36943	16	Ps_Lhcb1	224	227	220M1I10M1I11M1I58M	*	0	0	CCGGTGACTACGGTTGGGACACTGCCGGACTCTCTGCTGACCCAGAGACATTCTCCAAGAACCGTGAGCTTGAAGTCATCCACTCCAGATGGGCTATGTTGGGTGCCTTGGGATGTGTCTTCCCAGAGCTTTTGTCTCGCAACGGTGTTAAATTCGGTGAAGCTGTGTGGTTCAAGGCAGGATCTCAAATCTTTAGCGAGGGTGGACTTGACTACTTGGGCCAACCCAAGCTTTGGTTCATGCAACAAAGCATCCTTGCCATATGGGCCACTCAGGTTATCTTGATGGGAGCTGTTGAAGGT	*	AS:i:258	XS:i:0	XF:i:0	XE:i:7	XN:i:0
Ps_contig_mira-ass_36955	16	Ps_Lhcb1	331	218	24S18M1I9M1I175M1I37M3S	*	0	0	GATGGGCSTATSSYTYGKGKAGCCTTGGGATGTGTCTTCCCACGAGCTTTTGTTCTCGCAACGGTGTTAAATTCGGTGAAGCTGTRTGGTTCAAGGCAGGATCTCAAATCTTTAGCGAGGGTGGACTTGACTACTTGGGCAACCCAAGCTTGGTYCATGCACAAAGCATCCTTGCCATATGGGCCACTCAGGTTATCTTGATGGGAGCTGTTGAAGGTTACCGTATTGACCGGTGGCCCTCTTGGTGAGGTTGTTGACCCACTTTACCC	*	AS:i:206	XS:i:0	XF:i:3	XE:i:4	XN:i:0
Ps_contig_mira-ass_36958	0	Ps_Lhcb1	392	210	30M1I5M2I4M1I226M2S	*	0	0	GGTTCAAGGCAGGATCTCAAATCTTTAGCGTAGGGTTGGTACTTTGACTACTTGGGCAACCCAAGCTTGGTCCATGCACAAAGCATCCTTGCCATMTGGGCYACTCARGTTATCTTGATGGGAGCTGTYGAAGGTTACCGTATTGCCGGTGGCCCTCTTGGTGAGGTKGTTGACCCACTTTACCCAGGTGGTAGCTTTGACCCATTGGGCTTAGCTGACGACCCAGAAGCATTCGCAGAATTGAAGGTGAAGGAACTGAAGAACGGTAGTA	*	AS:i:174	XS:i:0	XF:i:0	XE:i:5	XN:i:0
Ps_contig_mira-ass_36962	0	Ps_Lhcb2	170	229	4S11M1D14M1I197M1I51M1I41M	*	0	0	CGTAACTTGGGTCCATCTCTGAACGAATTACCATCCTACCTGACTGGTGAATTTCCTGGTGACTATGGATGGGACACAGCTGGATTATCAGCTGACCCTGAAACATTTGCAAGGAACCGTGAGCTTGAAGTAATTCACAGCAGATGGGCTATGCTTGGTGCATTGGGATGTACCTTCCCCGAACTCCTTGAAAAGAATGGTGTTAAATTCGGCGAGGCAGTGTGGTTACAAAGCCGGTTCCCAGATCTTTGCGGAGGGTGGCCTTGACTATTTGGGCAACCCCAAACCTGATTCATGCTCAGAGCATTCTTGCAATCTGGG	*	AS:i:282	XS:i:0	XF:i:0	XE:i:7	XN:i:0
Ps_contig_mira-ass_36994	0	Ps_Lhcb1	640	27	13S162M51S	*	0	0	TGTAAGGTTGAAAGAACTGAAGAATGGTAGGTTAGCGATGTTCTCAATGTTTGGATTCTTCGTTCAAGCTATTGTAACAAGAAAAGGACCAATAGAAAATCTTGCTGACCACCTGGCTGATCCAGTGAACAACAATGCATGGGCATATGCCACAAACTTTGCCCCTGGAAAGTGAGAGAAATAGACAATGATAAGTGACTAACTTGATTATCGCCACAATGTGTAG	*	AS:i:66	XS:i:0	XF:i:3	XE:i:1	XN:i:0
Ps_contig_mira-ass_37005	16	Ps_Ran1	208	208	55S21M2I4M1I155M6I29M	*	0	0	CCCCCTTACCGTTACGTTGGACCTTTGTCCTATACCCCTCGTTGTCGTGTCTCAGGCTGGTCAAGAGAAGTTTGGTTGGGTCGTCAGAGATGGATACTATATTCATGGACAGTGTGCTATTATAATGTTTGATGTTACTGCACGGCTGACGTACAAGAATGTCCCTACTTGGCACCGTGATCTTTGCCGGGTCTGTGAAAACATCCCAATTGTTCTTTGTGGAAACAAGGTTGATGTGARAAGAAAAAACAGGCAAGTGAAGGCAAAGCAGGT	*	AS:i:168	XS:i:0	XF:i:3	XE:i:4	XN:i:0
Ps_contig_mira-ass_37009	16	Ps_Lhcb1	45	237	375M3S	*	0	0	CAAGCCAGTCAAGCTGAACCCATCAAGCCAAGAATTGGGAGGTGCAAGGTTCACCATGAGGAAGTCTGCTACCACCAAGAAAGTAGCCTCCTCTGGAAGCCCATGGTACGGACCAGACCGTGTTAAGTACTTAGGCCCATTCTCCGGTGAGTCTCCGTCCTACTTGACTGGAGAGTTCCCCGGTGACCACGGTTGGGACACTGCCGGACTCTCTGCTGACCCAGAGACATTCTCCAAGAACCGTGAGCTTGAAGTCATCCACTCCAGATGGGCTATGTTGGGTGCTTTGGGATGTGTCTTCCCAGAGCTTTTGTCTCGCAACGGTGTTAAATTCGGCGAAGCTGTGTGGTTCAAGGCAGGATCTCAAATCTTTAGTGA	*	AS:i:359	XS:i:0	XF:i:0	XE:i:9	XN:i:0
Ps_contig_mira-ass_37016	0	Ps_Lhcb1	631	151	2S171M61S	*	0	0	TGAAGGTGAAAGAACTGAAGAATGGTAGGTTAGCGATGTTCTCAATGTTTGGATTCTTCGTTCAAGCTATTGTAACAGGAAAAGGACCTATAAAAAATCTTGCTGACCACCTGGCTGATCCAGTTAACAACAATGCATGGGCATATGCCACAAACTTTGCCCCTGGAAAGTGAGAGGAAAATAAACAATGATAAGTGACTAACTTGATTATCGCCACAATGTGTGAATTTCTTA	*	AS:i:75	XS:i:0	XF:i:3	XE:i:2	XN:i:0
Ps_contig_mira-ass_37030	0	Ps_Lhcb1	426	226	271M22S	*	0	0	TGGACTTGACTACTTGGGCAACCCAAGCTTGGTCCATGCTCAAAGCATCCTTGCCATCTGGGCCACTCAGGTTATCTTGATGGAAGCTGTTGAAGGTTACCGTATTGCCGGTGGCCCTCTTGGTGAGGTTGTTGACCCACTTTATCCTGGTGGTAGCTTTGATCCATTAGGCTTAGCTGAAGATCCAGAAGCTTTTGCAGAATTAAAGGTAAAGGAACTGAAGAACGGTAGATTAGCCATGTTCTCTATGTTTGGTTTCTTTGTTCAAGCTTATTGTAACGTGGGTAAACGGG	*	AS:i:255	XS:i:0	XF:i:3	XE:i:4	XN:i:0
Ps_contig_mira-ass_37034	16	Ps_RuBP	1	226	59S277M2I5M3I28M	*	0	0	CCGCCCACGNGGNTCCATCGGCGGCNCAATCCATGACTGGATTCCCAGTGAAGAAGGTCAACACTGACATTACTTCCATTACAAGCARTGGTGGAAGAGTAAAGTGCATGCAGGTGTGGCCTCCAATTGGAAAGAAGAAGTTTGAGACTCTTTCCTATTTGCCACCATTGACGAGAGATCAATTGTTGAAAGAAGTTGAATACCTTCTGAGGAGGGGATGGGTTCCATGCTTGGAATTTGAGTTGGAGAAAGGATTTGTGTACCGTGAGCACAACAAGTCACCAGGATACTATGATGGAAGATACTGGACAATGTGGAAGCTTCCTATGTTTGGTAACCMACTAGAWTAGCTTCTCAAGTCTTGAAGGAGCTTG	*	AS:i:266	XS:i:0	XF:i:0	XE:i:6	XN:i:0
Ps_contig_mira-ass_37060	16	Ps_Lhcb1	317	224	201M1I70M1I29M	*	0	0	CTATGTTGGGTGCYTTGGGATGTGTCTTCCCAGAGCTTTTGTCTCGCAACGGTGTTAAATTCGGTGAAGCTGTGTGGTTCAAGGCAGGATCTCAAATCTTTAGCGAGGGTGGACTTGACTACTTGGGCAACCCAAGCTTGGTTCATGCACAAAGCATCCTTGCCATATGGGCCACTCAGGTTATCTTGATGGGAGCTGTTGTAAGGTTACCGTATTGCCGGTGGCCCTCTTGGTGAGGTTGTTGACCCACTTTACCCAGGTGGTAGCTTTGACCCMATTGGGCTTAGCTGACGACCCAGAAG	*	AS:i:242	XS:i:0	XF:i:0	XE:i:5	XN:i:0
Ps_contig_mira-ass_37080	16	Ps_Lhcb1	1	92	70S78M1I44M37S	*	0	0	CGGGGACCATTCATAAGAATACAATTATCAAAAGCTTATCAATCTTTCCAATTTCATTGCAATACACACGATGGCCGCTTCATCCATGGCTCTCTCTTCCCCAACCTTGACTGGCAAGCCAGTCAAGCTGAACCCATCAAGCCAAGAAGTTGGGAGGTGCAAGGTTCACCATGAGGAAGTCTGCTACCACCAAAGAAAGTACGCCCTCCTCGTGGAACGCCCATTACGGG	*	AS:i:111	XS:i:0	XF:i:2	XE:i:3	XN:i:0
Ps_contig_mira-ass_37097	0	Ps_RuBP	248	135	173M161S	*	0	0	GGACAATGTGGAAGCTACCTATGTTTGGCACCACTGATGCATCTCAAGTGTTGAAGGAGCTTGAAGAAGCTAAAACTGCATACCCTAATGCATTCATCAGAATCATTGGATTCGACAATGTTCGTCAAGTGCAATGCATTAGTTTCATTGCTCACACACCAGAAACCTACTAAATTTGATATTTGCATCACTCTTTATTACTACTTTCTTTGTATTATTTGACCATTTGTAAGAACTATTATTTCCTATCTATTTTGTTTTTGTTATANGAATAGGTTATTCATTCCTTTTGTTTTTAATTTTTTTTTTTAATTGAAGTTCGGTACTTTTACCG	*	AS:i:69	XS:i:0	XF:i:3	XE:i:2	XN:i:0
Ps_contig_mira-ass_37103	0	Ps_Lhcb2	1	199	71S141M1I8M2S	*	0	0	TCGGGGACAACAACATTTGCTAGTAGTATCGAAGAGAACAACATCAAAGTGCAAGGAGTCTCAACGCCCTCATGGCCACCTCTGCTATCCAACAATCAGCTTTCACTGGTAAGACTGGTTTGAGGCAGGGAAATGAATTCATCAGGAAAGCTGGAAACTTTGGCCAAGCTCGCTTTACCATGCGTCGTACTGTGAAGAGTGCTCCTGAAAGCTATTTGGTAAG	*	AS:i:138	XS:i:0	XF:i:3	XE:i:3	XN:i:0
Ps_contig_mira-ass_37115	0	Ps_Lhcb2	398	236	1S133M1I3M1I3M1I5M1I4M1I2M1I52M1I199M24S	*	0	0	ACCGGTTCCCAGATCTTTGCGGAGGGTGGCCTTGACTATTTGGGCAACCCAAACCTGATTCATGCTCAGAGCATTCTTGCAATCTGGGCTACTCAGGTTGTGCTCATGGGATTTGTTGAAGGCTACAGAGTTGGTAGGTAGGTACCCCTTCGGTCGTAAGGACTAGACCCACTTTACCCTGGTGGTGCTTTTGACCCTCTTGGCCTTGCTTGATGACCCTGATTCATTTGCAGAGTTGAAGGTCAAGGAACTCAAGAATGGTCGGCTGGCTATGTTCTCCATGTTTGGTTTCTTTGTTCAAGCCATTGTTACTGGCAAGGGCCCTATTCAGAACCTTTATGACCATGTTGCTGACCCTGTCGCGAACAACGCATGGGCTTTTGCTACTAACTTTGTCCCCGGACAATGAGAATGTTGTCTCTTCAGCTACTAA	*	AS:i:348	XS:i:0	XF:i:0	XE:i:8	XN:i:0
Ps_contig_mira-ass_37165	16	Ps_Lhcb1	72	224	52M1I15M1I240M1I30M36S	*	0	0	CCAAGAATTGGGAGGTGCAAGGTTCACCATGAGGAAGTCTGCTACCACCAAGAAAAGTAGCCTCCTCTAGTTAGCCCATGGTACGGCCCAGACCGTGTTAAGTACCTAGGCCCATTCTCCGGTGAGTCTCCATCATACTTGACCGGAGAGTTCCCAGGTGACTACGGTTGGGGCACTGCTGGACTTTCTGCCGATCCAGAGACATTTGCCAAGAACCGTGAGCTTGAAGTTATCCACTCCAGATGGGCTATGTTGGGTGCTTTGGGATGTGTCTTCCCAGAGCTTTTGTCTCGCAACGGTGTTAAATTCGGGTGAAGCTGTATGGTTCAAGGCAGGATCTACAAATTCKTTRGGCGGAGGGTGKACTTGACTACGT	*	AS:i:256	XS:i:0	XF:i:0	XE:i:5	XN:i:0
Ps_contig_mira-ass_37191	0	Ps_RuBP	1	229	19S296M	*	0	0	ATTCCCAGTGAAGAAGGTCAACACTGACATTACTTCCATTACAAGCAATGGTGGAAGAGTAAAGTGCATGCAGGTGTGGCCTCCAATTGGAAAGAAGAAGTTTGAGACTCTTTCCTATTTGCCACCATTGACGAGAGATCAATTGTTGAAAGAAGTTGAATACCTTCTGAGGAAGGGATGGGTTCCATGCTTGGAATTTGAGTTGGAGAAAGGATTTGCGTACCGTGAGCACAACAAGTCACCAGGATACTATGATGGAAGATACTGGACAATGTGGAAGCTTCCTATGTTTGGTACCACTGATGCTTCTCAAGT	*	AS:i:284	XS:i:0	XF:i:0	XE:i:7	XN:i:0
Ps_contig_mira-ass_37233	16	Ps_Lhcb1	1	106	84S193M	*	0	0	AACGCAGAGTACGCGGGGACCGATTCATAAGAATACAATTATCAAAAGCTTATCAATCTTTTCAATTTCATTGCAATACACACGATGGCCGCTTCATCCATGGCTCTCTCTTCCCCAACCTTGACTGGCAAGCCAGTCAAGCTGAACCCATCAGGCCAAGAATTGGGAGGTGCAAGGTTCACCATGAGGAAGTCTGCTACCACCAAGAAAGTAGCCTCCTCTGGAAGCCCATGGTACGGACCAGACCGTGTTAAGTACTTAGGCCCATTCTCCGGTG	*	AS:i:185	XS:i:0	XF:i:2	XE:i:5	XN:i:0
Ps_contig_mira-ass_37245	16	Ps_Lhcb2	306	227	1S223M1I41M	*	0	0	ACAGATGGGCTATGCTTGGTGCATTGGGATGTACCTTCCCCGAACTCCTTGAAAAGAATGGTGTTAAATTCGGCGAGGCAGTGTGGTTCAAAGCCGGTTCCCAGATCTTTGCGGAGGGTGGCCTTGACTATTTGGGCAACCCAAACCTGATTCATGCTCAGAGCATTCTTGCAATCTGGGCTACTCAGGTTGTGCTCATGGGATTTGTTGAAGGCTACAGAGTTAGGAGGAGGACCCCTCGGCGAAGGACTAGACCCACTTTACCC	*	AS:i:257	XS:i:0	XF:i:0	XE:i:7	XN:i:0
Ps_contig_mira-ass_37267	0	Ps_Lhcb1	295	221	29M3I227M5S	*	0	0	GAAGTCATCCACTCCAGATGGGCTATGTTTTGGGTTGCCTTGGGATGTGTCTTCCCAGAGCTTTTGTCTCGCAACGGTGTTAAATTCGGTGAAGCTGTGTGGTTCAAGGCAGGATCTCAAATCTTTAGCGAGGGTGGACTTGACTACTTGGGCAACCCAAGCTTGGTTCATGCACAAAGCATCCTTGCCATATGGGCCACTCAGGTTATCTTGATGGGAGCTGTTGAAGGTTACCGTATTGCCGGTGGCCCTCTTGGTGTAGGG	*	AS:i:221	XS:i:0	XF:i:0	XE:i:5	XN:i:0
Ps_contig_mira-ass_37329	0	Ps_Lhcb1	631	28	2S171M51S	*	0	0	TGAAGGTGAAAGAACTGAAGAATGGCAGGTTAGCGATGTTCTCAATGTTTGGATTCTTCGTTCAAGCTATTGTAACAGGAAAAGGGCCAATAGAAAATCTTGCTGACCACCTGGCTGATCCAGTGAACAACAATGCATGGGCATATGCCACAAACTTTGCTCCTGGAAAGTGAGAGAAAATACATGATAAGTGACTAACTTTGTAAAATATATGGTGCATTAAG	*	AS:i:67	XS:i:0	XF:i:3	XE:i:1	XN:i:0
Ps_contig_mira-ass_37330	16	Ps_RuBP	36	193	6S281M74S	*	0	0	TGGTTCAAGAGTGAATTGTATGCAGGTGTGGCCACCAATTGGCAAGAAGAAGTTTGAGACACTTTCATACCTTCCACCTCTCACTCCAGAACAATTGGCTAAGGAAGTAGAATACCTTTTAAGGAAGGGATGGGTTCCTTGCTTGGAATTTGAGTTGGAGAAAGGATTTGTGTACCGTGAGCACAACAATTCACCAGGACACTATGATGGACGTTATTGGACAATGTGGAAGCTACCTATGTTTGGCACCACTGATGCATCTCAAGTGTTGAAGGAGCTTGAAGAAGCTAAAACTGCATACCCTAATGCATTCATCAGAATCATTGGATTCGACAATGTTCGTCAAGTGCAATGCATTTAG	*	AS:i:133	XS:i:0	XF:i:3	XE:i:3	XN:i:0
Ps_contig_mira-ass_37384	16	Ps_Lhcb2	69	219	38S24M1I176M2I33M	*	0	0	CGGGTTTTTGGTAAGGGCACGGGGAAAAGTAGRAWTTACATCAGGAAAGCTGGAAACTTTGGTCCAAGCTCGCTTTACCATGCGTCGTACTGTGAAGAGTGCTCCTGAAAGCATTTGGTATGGTCCTGACCGTCCCAAGTACTTGGGTCCATTCTCTGAACAAATTCCATCCTACCTGACTGGTGAATTTCCTGGTGACTATGGATGGGACACAGCTGGATTATCAGCTGACCCTGAAAACAATTTGCAAGGAACCGTGAGCTTGAAGTAATTC	*	AS:i:213	XS:i:0	XF:i:0	XE:i:6	XN:i:0
Ps_contig_mira-ass_37412	0	Ps_Lhcb1	289	224	7S18M1I29M1I228M1I30M4S	*	0	0	AACCGTCGAGCTTGAAGTCATCCACTTCCAGATGGGCTATGTTGGGTGCCTTGGGTATGTGTCTTCCCAGAGCTTTTGTCTCGCAACGGTGTTAAATTCGGTGAAGCTGTGTGGTTCAAGGCAGGATCTCAAATCTTTAGCGAGGGTGGACTTGACTACTTGGGCAACCCAAGCTTGGTTCATGCACAAAGCATCCTTGCCATATGGGCCACTCAGGTTATCTTGATGGGAGCTGTTGAAGGTTACCGTATTGCCGGTGGCCCTCTTGGTGAGGTTGTTGACCCTACTTTACCCAGGTGGTGGCTTTGACCCATTGGGC	*	AS:i:248	XS:i:0	XF:i:0	XE:i:5	XN:i:0
Ps_contig_mira-ass_37419	0	Ps_RuBP	1	27	133S52M1I17M1I9M4S	*	0	0	GATAACAACAATGGCTTCTATGATATCCTCTTCCGCTGTGACAACAGTCAGCCGTGCCTCTAGGGGGCAATCCGCCGCAGTGGCTCCATTCGGCGGCCTCAAATCCATGACTGGATTCCCAGTGAAGAAGGTCAACACTGACATTACTTCCATTACAAGCAATGGTGGAAGAGTAAAGTGCATGCGAGGTGTGGCCTCCAATTAGGAAAGAAGTAAG	*	AS:i:64	XS:i:0	XF:i:3	XE:i:1	XN:i:0
Ps_contig_mira-ass_37451	0	Ps_Lhcb1	622	31	20S180M56S	*	0	0	AAAGACAAGTAGGTATCAACGCAGAGTTGAAGGTGAAAGAACTGAAGAATGGTAGGTTAGCGATGTTCTCAATGCTTGGATTCTTCGTTCAAGCTATTGTAACAGGAAAAGGACCTATAGAAAATCTTGCTGACCACCTGGCTGATCCAGTTAACAACAATGCATGGGCATATGCCACAAACTTTGCCCCTGGAAAGTGAGAGGAAAATAAACAATGATAAGTGACTAACTTGATTATCGCCACAATGTGTGTAAA	*	AS:i:76	XS:i:0	XF:i:3	XE:i:1	XN:i:0
Ps_contig_mira-ass_37455	0	Ps_Lhcb1	622	31	7S180M59S	*	0	0	TATCAACGCAGAGTTGAAGGTGAAAGAACTGAAGAATGGTAGGTTAGCGATGTTCTCAGTGTTTGGATTCTTCGTTCAAGCTATTGTAACAGGAAAAGGACCTATAGAAAATCTTGCTGACCACCTGGCTGATCCAGTTAACAACAATGCTTGGGCATATGCCACAAACTTTGCTCCTGGAAAGTGAGAGAAATAAACAATGATAAGTGACTAACTTTGTAAAATATATGGTGCATTAAGAGAATT	*	AS:i:76	XS:i:0	XF:i:3	XE:i:1	XN:i:0
Ps_contig_mira-ass_37461	0	Ps_Lhcb1	471	209	301M	*	0	0	CATCCTTGCCATCTGGGCCACTCAGGTTATCTTGATGGGAGCTGTTGAAGGTTACCGTATTGCCGGTGGCCCTCTTGGTGAGGTTGTTGACCCACTTTATCCTGGTGGTAGCTTTGATCCATTAGGCCTAGCTGAAGATCCAGAAGCTTTTGCAGAATTAAAGGTAAAGGAACTGAAGAACGGTAGATTAGCCATGTTCTCTATGTTTGGTTTCTTTGTTCAAGCTATTGTAACTGGAAAGGGTCCTTTGGAGAACCTTGCCGATCATCTTGCCGACCCAGTGAACAACAACGCATGGTCA	*	AS:i:253	XS:i:48	XF:i:0	XE:i:6	XN:i:0
Ps_contig_mira-ass_37486	0	Ps_Lhcb1	356	227	17M1D334M1D14M1D20M1I41M	*	0	0	TGTCTCGCGACGGTGTTAATTCGGCGAAGCTGTGTGGTTCAAGGCAGGATCTCAAATCTTTAGTGAGGGTGGACTTGATTACTTGGGCAACCCAAGCTTGGTCCATGCTCAAAGCATCCTTGCCATATGGGCCACTCAGGTTATCTTGATGGGAGCTGTCGAAGGTTACCGTATTGCCGGTGGGCCTCTCGGTGAGGTGGTTGATCCGCTTTACCCAGGTGGAAGCTTTGATCCATTGGGCTTAGCTGATGATCCAGAAGCATTCGCAGAATTGAAGGTGAAGGAACTCAAGAACGGTAGATTAGCCATGTTCTCAATGTTTGGATTCTTCGTTCAAGCTATTGTAACTGGAAGGGTCCTTTGGAAACCTTGCTGATCATCTTGCACGACCCAGTCAACAACAATGCATGGTCCTATGCCACCAACT	*	AS:i:274	XS:i:0	XF:i:0	XE:i:7	XN:i:0
Ps_contig_mira-ass_37494	16	Ps_Lhcb1	131	228	230M1I51M	*	0	0	CCTCCTCTGGAAGCCCATGGTACGGACCAGACCGTGTTAAGTACTTAGGCCCATTCTCCGGTGAGTCTCCATCCTACTTGACTGGAGAGTTCCCCGGTGACTACGGTTGGGACACTGCCGGACTCTCTGCTGACCCAGAGACATTCTCCAAGAACCGTGAGCTTGAAGTCATCCACTCCAGATGGGCTATGTTGGGTGCCTTGGGATGTGTCTTCCCAGAGCTTTTGTCTACGCAACGGTGTTAAATTCGGTGAAGCTGTGTGGTTCAAGGCAGGATCTCAA	*	AS:i:266	XS:i:0	XF:i:0	XE:i:7	XN:i:0
Ps_contig_mira-ass_37510	0	Ps_Lhcb1	344	221	39M1I233M2S	*	0	0	TCCCAGAGCTTTTGTCTCGCAACGGTGTTAAATTCGGTGTAAGCTGTGTGGTTCAAGGCAGGATCTCAAATCTTTAGCGAGGGTGGACTTGACTACTTGGGCAACCCAAGCTTGGTTCATGCACAAAGCATCCTTGCCATATGGGCCACTCAGGTTATCTTGATGGGAGCTGTTGAAGGTTACCGTATTGCCGGTGGCCCTCTTGGTGAGGTTGTTGACCCACTTTACCCAGGTGGTAGCTTTGACCCATTGGGCTTAGCTGACGACCCAGAACG	*	AS:i:225	XS:i:0	XF:i:0	XE:i:6	XN:i:0
Ps_contig_mira-ass_37521	16	Ps_RuBP	23	165	170S215M	*	0	0	GAGAAGCAAAAGTTGAGAAGGAAAAATGGCCTTGATTTCCTCCGCCGCAATCACCACCGTTAATCGGGCCACCCGGGCACAAACCAACTTGGTTTCATCGATCACCGGTCTCAAATCGTCGGTCGGCTATCCGGTTACCAAGAAGGCCAGCGATGACGTTACCTCCTATGCAAGCAATGGTTCAAGAGTGAATTGTATGCAGGTGTGGCCACCAATTGGCAAGAAGAAGTTTGAGACACTTTCATACCTTCCACCTCTCACTCCAGAACAATTGGCTAAGGAAGTAGAATACCTTTTAAGGAAGGGATGGGTTCCTTGCTTGGAATTTGAGTTGGAGAAAGGATTTGTGTACCGTGAGCACAACAATTCACCAGGATACTATGAT	*	AS:i:95	XS:i:0	XF:i:3	XE:i:3	XN:i:0
Ps_contig_mira-ass_37551	0	Ps_RuBP	1	24	139S58M38S	*	0	0	GTCGGGGATAACAACAATGGCTTCTATGATATCCTCTTCCGCTGTGACAACAGTCAGCCGTGCCTCTAGGGGGCAATCCACCGCAGTGGCTCCATTCGGCGGCCTCAAATCCATGACTGGATTCCCAGTGAAGAAGGTCAACACTGACATTACTTCCATTACAAGCAATGGTGGAAGAGTAAAGTGCATGCAGGTGTCGGCCTACCTAAAGTTAGGGAAAAAGGAAAGGTTAARG	*	AS:i:58	XS:i:0	XF:i:3	XE:i:1	XN:i:0
Ps_contig_mira-ass_37597	16	Ps_Lhcb1	415	220	2S273M	*	0	0	CTTTTAGCGAGGGTGGACTTGACTACTTGGGCAACCCAAGCTTGGTTCATGCACAAAGCATCCTTGCCATATGGGCCACTCAGGTTATCTTGATGGGAGCTGTTGAAAGTTACCGTATTGCCGGTGGCCCTCTTGGTGAGGTTGTTGACCCACTTTACCCAGGTGGTAGCTTTGACCCATTGGGCTTAGCTGACGACCCAGAAGCATTCGCAGAATTGAAGGTGAAGGAACTGAAGAACGGTAGATTAGCTATGTTCTCAATGTTTGGATTCTTT	*	AS:i:217	XS:i:0	XF:i:0	XE:i:5	XN:i:0
Ps_contig_mira-ass_37625	0	Ps_Ccbp	573	218	31M5I9M2I194M1I13M1I19M2I7M1I6M1I11M1I5M1I14M	*	0	0	CGGACTTCCCGATGTCGGAGAAGGCAATGTTATTTCTTTTACCCTTGGTTGGGCAATACTTTGATCCTCTTGGTCTTGCCGACGATCCGGTTACTTTCGCCGAGCTTAAAGTGAAGGAGATCAGGAATGGGAGATTGGCTATGTTCTCTATGTTTGGTTTCTTTGTTCAAGCTATTGTGACTGGTAAAGGACCTTTGGAGAATCTGTTGGATCACCTTGATAACCCTGTTGCTAACAATGCTTTGGGTTTATGCTAACAAAGTTTGTGCCTGGTGTACTTAAACTWTTTGATTGTTATCTATGTATTGCTATTTGTGTGAAGGA	*	AS:i:214	XS:i:0	XF:i:0	XE:i:5	XN:i:0
Ps_contig_mira-ass_37637	0	Ps_pc	754	227	1S54M1D207M1I4M1I3M1I27M	*	0	0	GGATTCCCTTCAAACACATACAAATTCAGTAGAGAAGAAACTCATTACTCTTGAGAAAAATGGCCACAGTCACTTCCACCACCGTTGCTATTCCATCATTCCCAGGCCTTAAGACAAACGCAGCAACTAAAGTTAGTGCCATGGCTAAGATTCCAACTTCAACTTCCCAATCGCCAAGGCTTTGCGTGAGAGCTTCACTCAAAGACTTTGGAGTTGCTCTTGTTGCCACTGCTGCAAGTGCAGTGCTAGCTAGCAATGCCTTAGGCTAGTTAGAGGTTTTGCTTGGTGCCAGTGATGGG	*	AS:i:259	XS:i:0	XF:i:0	XE:i:6	XN:i:0
Ps_contig_mira-ass_37659	16	Ps_Ran1	67	221	18S20M1I2M1I5M1I31M1I68M1I89M2I70M30S	*	0	0	CCGGGTTGAACCGGGTTGGGCACAGGAAAAACAACTTTACGTTAAAGAAGGCATCTTACTGGAGAATTTGAGAAGAAATAATGAACCAACTATTGGTGTTGAAGTGCATCCATTGGATTTCTTCACAAACTGTGGTAAGATTCGTTTCTTACTGCTGGGATACTGCTGGTCAAGAGAAGTTTGGTGGTCTCAGAGATGGRTACTATRTTCATGGACAGTGTGCTATTATAATGTTTGAATAGTTACTGCACGGCTGACATACAAGAATGTCCCTACTTGGCACCGTGATCTTTGCCGGGTCTGTGAAAACTATTTCCCTTAATTTTTGTTTTTCTTTTTT	*	AS:i:229	XS:i:0	XF:i:3	XE:i:4	XN:i:0
Ps_contig_mira-ass_37665	16	Ps_Lhcb2	63	220	10S17M1I185M2I38M7S	*	0	0	CGGGGGAAAGTGAATTCATCAGGAAAGACTGGAAACTTTGGCCAAGCTCGCTTTACCATGCGTCGTACTGTGAAGAGTGCTCCTGAAAGCATTTGGTATGGTCCTGACCGTCCCAAGTACTTGGGTCCATTCTCTGAACAAATTCCATCCTACCTGACTGGTGAATTTCCTGGTGACTATGGATGGGACACAGCTGGATTATCAGCTGACCCTAGAAAACATTTGCAAGGAACCGTGAGCTTGAAGTAATTCAACAGCAG	*	AS:i:220	XS:i:0	XF:i:0	XE:i:6	XN:i:0
Ps_contig_mira-ass_37728	0	Ps_Lhcb2	94	230	198M1I95M	*	0	0	CAAGCTCGCTTTACCATGCGTCGTACTGTGAAGAGTGCTCCTGAAAGCATTTGGTATGGTCCTGACCGTCCCAAGTACTTGGGTCCATTCTCTGAACAAATTCCATCCTACCTGACTGGTGAATTTCCTGGCGACTATGGATGGGACACAGCTGGATTATCAGCTGACCCTGAAACATTTGCAAGGAACCGTGAGCTTAGAAGTAATTCACAGCAGATGGGCTATGCTTGGTGCATTGGGATGTACCTTCCCCGAACTCCTTGAAAAGAATGGTGTTAAATTCGGCGAGGCAGT	*	AS:i:282	XS:i:0	XF:i:0	XE:i:7	XN:i:0
Ps_contig_mira-ass_37750	0	Ps_Lhcb2	364	233	19S214M1I103M2I13M1I17M1I9M3S	*	0	0	TACCTCCACTCTAGAAAGAGGTGTTAAATTCGGCGAGGCAGTGTGGTTCAAAGCCGGTTCCCAGATCTTTGCGGAGGGTGGCCTTGACTATTTGGGCAACCCAAACCTGATTCATGCTCAGAGCATTCTTGCAATCTGGGCTACTCAGGTTGTGCTCATGGGATTTGTTGAAGGCTACAGAGTTGGAGGAGGACCCCTCGGCGAAGGACTAGACCCACTTTACCCTGGTGGTGACTTTTGACCCTCTTGGCCTTGCTGATGACCCTGATTCATTTGCAGAGTTGAAGGTCAAGGAACTCAAGAATGGTCGGCTGGCTATGTTCTCCATGTTTGGTTTTCTTTTGTTCAAGCCTATTGTTACTGGCAAGGGACCCTATTCAACG	*	AS:i:322	XS:i:0	XF:i:0	XE:i:7	XN:i:0
Ps_contig_mira-ass_37793	0	Ps_Lhcb1	281	222	29M1I227M	*	0	0	AGAACCGTGAGCTTGAAGTCATCCACTCCTAGATGGGCTATGTTGGGTGCCTTGGGATGTGTCTTCCCAGAGCTTTTGTCTCGCAACGGTGTTAAATTCGGTGAAGCTGTGTGGTTCAAGGCAGGATCTCAAATCTTTAGCGAGGGTGGACTTGACTACTTGGGCAACCCAAGCTTGGTTCATGCACAAAGCATCCTTGCCATATGGGCCACTCAGGTTATCTTGATGGGAGCTGTTGAAGGTTACCGTATTGCCGG	*	AS:i:229	XS:i:0	XF:i:0	XE:i:5	XN:i:0
Ps_contig_mira-ass_37800	0	Ps_Lhcb1	287	198	91M1I60M2S	*	0	0	GTGAGCTTGAAGTCATCCACTCCAGATGGGCTATGTTGGGTGCCTTGGGATGTGTCTTCCCAGAGCTTTTGTCTCGCAACGGTGTTAAATTACGGTGAAGCTGTGTGGTTCAAGGCAGGATCTCAAATCTTTAGCGAGGGTGGACTTGACTAAC	*	AS:i:136	XS:i:0	XF:i:3	XE:i:3	XN:i:0
Ps_contig_mira-ass_37801	0	Ps_Lhcb1	631	28	2S171M54S	*	0	0	TGAAGGTGAAAGAACTGAAGAATGGTAGGTTAGCGATGTTCTCAATGTTTGGATTCTTCGTTCAAGCTATTGTAACAGGAAAAGGACCAATAGAAAATCTTGCTGACCACCTGGCTGATCCAGTGAACAACAATGCATGGGCATATGCCACAAACTCTGCCCCTGGAAAGTGAGAGAAATAGACAATGATAAGTGACTAACTTGATTATCGCCACAATGTGTGTTAA	*	AS:i:67	XS:i:0	XF:i:3	XE:i:1	XN:i:0
Ps_contig_mira-ass_37809	0	Ps_Lhcb1	596	193	202M55S	*	0	0	GCTTAGCTGATGATCCAGAAGCATTCGCAGAATTGAAGGTGAAGGAACTCAAGAACGGTAGATTAGCCATGTTCTCAATGTTTGGATTCTTCGTTCAAGCTACTGTAACTGGAAAGGGTCCTTTGGAAAACCTTGCTGATCATCTTGCAGACCCAGTCAACAACAATGCATGGTCCTATGCCACCAACTTTGTTCCCGGAAAATAAACACTCTTATATTTATATGTTTTTGTGATAGTAATGTTCTTCCCAATTCAA	*	AS:i:130	XS:i:0	XF:i:3	XE:i:3	XN:i:0
Ps_contig_mira-ass_37836	16	Ps_Lhcb1	171	226	238M1I4M2I37M	*	0	0	GTACTTAGGCCCATTCTCCGGTGAGTCTCCATCCTACTTGACTGGAGAGTTCCCCGGTGACTACGGTTGGGACACTGCCGGACTCTCTGCTGACCCAGAGACATTCTCCAAGAACCGTGAGCTTGAAGTCATCCACTCCAGATGGGCTATGTTGGGTGCCTTGGGATGTGTCTTCCCAGAGCTTTTGTCTCGCAACGGTGTTAAATTCGGTGAAGCTGTGTGGTTCAAGGCAGGATCTACAAAATACTTTAGCGAGGGTGGACTTGACTACTTGGGCAACCC	*	AS:i:251	XS:i:0	XF:i:0	XE:i:7	XN:i:0
Ps_contig_mira-ass_37845	0	Ps_Lhcb1	10	192	80S144M3S	*	0	0	AGGGACCATTCATAAGAGTACAATTATCAAAAGCATAACAAACCTTTTCAATTTCCTTGCAATAAACGATGGCCGCATCATCATCCATGGCTCTCTCTTCCCCAACCTTGGCTGGCAAGCCAGTCAAGCTGATCCCATCAAGCCAAGAATTGGGAGGTGCAAGGTTCACCATGAGGAAGTCTGCTACCACCAAGAAAGTAGCCTCCTCTAGTAGCCCATGGTACCGG	*	AS:i:124	XS:i:0	XF:i:3	XE:i:3	XN:i:0
Ps_contig_mira-ass_37848	0	Ps_RuBP	6	150	155S206M1I26M	*	0	0	GGCAGAAGCAAAAGTTGAGAAGGAAAAATGGCCTTGATTTCCTCCGCCGCAATCACCACCGTTAATCGGGCCACCCGGGCACAAACCAACTTGGTTTCATCGATCACCGGTCTCAAATCGTCGGTCGGCTATCCGGTTACCAAGAAGGCCAGCGATGACATTACCTCCTATGCAAGCAATGGTTCAAGAGTGAATTGTATGCAGGTGTGGTCACCAATTGGCAAGAAGAAGTTTGAGACACTTTCATACCTTCCACCTCTCACTCCAGAACAATTGGCTAAGGAAGTAGAATACCTTTTAAGGAAGGGATGGGCTCCTTGCTTGGAATTTGAGTTGGAGAAAGGATTTGTGTACCGTGAGCAACAACAATTCACCAGGATACTATGAT	*	AS:i:81	XS:i:0	XF:i:3	XE:i:2	XN:i:0
Ps_contig_mira-ass_37867	0	Ps_pc	756	24	10S58M1S	*	0	0	GTCGGGGGAGTTCCCTTCAAACACATACAAATTCAGTAGAGAAGAAACTCATTACTCTTGAGAAAAAAA	*	AS:i:58	XS:i:0	XF:i:3	XE:i:1	XN:i:0
Ps_contig_mira-ass_37932	0	Ps_Lhcb2	1	202	66S149M	*	0	0	GACAACAACATTTGCTAGTAGCATCGAAGAGAACAACATCAAAGTGCAAGGAGTCCCAACGCCCTCATGGCCACCTCTGCTATCCAACAATCAGCTTTCACTGGTAAGACTGGTTTGAGGCAGGGAAATGAATTCATCAGGAAAGCTGGAAACTTTGGCCAAGCTCGCTTTACCATGCGTCGTACTGTGAAGAGTGCTCCTGAAAGCATTTGGTA	*	AS:i:145	XS:i:0	XF:i:3	XE:i:4	XN:i:0
Ps_contig_mira-ass_37936	0	Ps_Lhcb1	2	227	33S224M1I54M	*	0	0	CTAATCTTTTCAATTTCATTGCAATACACACGATGGCCGCTTCATCCATGGCTCTCTCTTCCCCAACCTTGACTGGCAAGCCAGTCAAGCTGAACCCATCAAGCCAAGAATTGGGAGGTGCAAGGTTCACCATGAGGAAGTCTGCTACCACCAAGAAAGTAGCCTCCTCTGGAAGCCCATGGCACGGACCAGACCGTGTTAAGTACTTAGGCCCATTCTCCGGTGAGTCTCCATCCTACTTGACTGGAGAGTTCCCCGGGTGACTACGGTTGGGACACTGCCGGACTCTCTGCTGACCCAGAGACATTCTCC	*	AS:i:263	XS:i:0	XF:i:0	XE:i:6	XN:i:0
Ps_contig_mira-ass_37960	16	Ps_Lhcb1	89	232	315M	*	0	0	CAAGGTTCACCATGAGGAAGTCTGCTACCACCAAGAAAGTAGCCTCCTCTGGAAGCCCATGGTACGGACCAGACCGTGTTAAGTACTTAGGCCCATTCTCCGGTGGGTCTCCGTCCTACTTGACTGGAGAGTTCCCCGGTGACTACGGTTGGGACACTGCCGGACTCTCTGCTGACCCAGAGACATTCTCCAAGAACCGTGAGCTTGAAGTCATCCACTCCAGATGGGCTATGTTGGGTGCTTTGGGATGTGTCTTCCCAGAGCTTTTGTCTCGCAACGGTGTTAAATTCGGTGAAGCTGTGTGGTTCAAGGCAG	*	AS:i:303	XS:i:0	XF:i:0	XE:i:8	XN:i:0
Ps_contig_mira-ass_37968	0	Ps_Lhcb2	1	215	66S186M2I32M	*	0	0	GACAACAACATTTGCTAGTAGCATCGAAGAGAACAACATCAAAGTGCAAGGAGTCTCAACGCCCTCATGGCCACCTCTGCTATCCAACAATCAGCTTTCGCTGGTAAGACTGGTTTGAGGCAGGGAAATGAATTCATCAGGAAAGCTGGAAACTTTGGCCAAGCTCGCTTTACCATGCGTCGTACTGTGAAGAGTGCTCCTGAAAGCATTTGGTATGGTCCTGACCGTCCCAAGTACTTGGGTCCATTCTCTAGAAACAAATCCCATCCTACCTGACTGGTGAATT	*	AS:i:193	XS:i:0	XF:i:3	XE:i:4	XN:i:0
Ps_contig_mira-ass_38044	16	Ps_Lhcb1	175	226	9M1D268M	*	0	0	TTAGGCCCATCTCCGGTGAGTCTCCATCCTACTTGACTGGAGAGTTCCCCGGTGACTACGGTTGGGACACTGCCGGACTCTCTGCTGACCCAGAGACATTCTCCAAGAACCGTGAGCTTGAAGTCATCCACTCCAGATGGGCTATGTTGGGTGCYTTGGGATGTGTCTTCCCAGAGCTTTTGTCTCGCAGCGGTGTTAAATTCGGTGAAGCTGTGTGGTTCAAGGCAGGATCTCAAATCTTTAGCGAGGGTGGACTTGACTACTTGGGWAACCCAAG	*	AS:i:254	XS:i:0	XF:i:0	XE:i:7	XN:i:0
Ps_contig_mira-ass_38075	16	Ps_Lhcb1	471	197	78S29M1I136M1I31M	*	0	0	TACTCAAATACTTTAGTACGAGGGTGGGACGTTGACTACTTGGGKCGAACCCAACGACTTGGTTCGTATGCACAAAGACATCCTTGCCATATGGGCCGCTCAGGTTATTCTTGATGGGAGCTGTTGAAGGTTACCGTATTGCCGGTGGCCCTCTTGGTGAGGTTGTTGACCCACTTTACCCAGGTGGTAGCTTTGACCCATTGGGCTTAGCTGACGACCCAGAAGCATTCGCAGAATTGAAGGTGAAAGGAACTGAAGAACGGTAGATTAGCTATG	*	AS:i:138	XS:i:0	XF:i:3	XE:i:3	XN:i:0
Ps_contig_mira-ass_38221	16	Ps_Lhcb2	133	230	218M1I71M	*	0	0	CCTGAARACATTTGGTATGGTCCTGACCGTCCCAAGTACTTGGGTCCATTCTCTGAACAAATTCCATCCTACCTGACTGGTGAATTTCCTGGTGACTATGGATGGGACACAGCTGGATTATCAGCTGACCCTGAAACATTTGCAAGGAACCGTGAGCTTGAAGTAATTCACAGCAGATGGGCTATGCTTGGTGCATTGGGATGTACCTTCCCCGAACTACCTTGAAAAGAATGGTGTTAAATTCGGCGAGGCAGTGTGGTTCAAAGCCGGTTCCCAGATCTTTGCGGAGG	*	AS:i:278	XS:i:0	XF:i:0	XE:i:8	XN:i:0
Ps_contig_mira-ass_38227	0	Ps_Lhcb2	1	239	6S44M1I356M	*	0	0	CCCTCCATGGCCACCTCTGCTATCCAACAATCAGCTTTCACTGGTAAGACTTGGTTTGAGGCAGGGAAATGAATTCATCAGGAAAGCTGGAAACTTTGGCCAAGCTCGCTTTACCATGCGTCGTACTGTGAAGAGTGCTCCTGAAAGCATTTGGTATGGTCCTGACCGTCCCGAGTACTTGGGTCCATTCTCTGAACAAATTCCATCCTACCTGACTGGTGAATTTCCTGGTGACTATGGATGGGACACAGCTGGATTATCAGCTGACCCTGAAACATTTGCAAGGAACCGTGAGCTTGAAGTAATTCACAGCAGATGGGCTATGCTTGGYGCATYGGGATGTACCTTCCCCGAACTCCTTGAAAAGAATGGTGTTAAATTCGGCGAGGCAGTGTGGTTCAAAGCCG	*	AS:i:381	XS:i:0	XF:i:0	XE:i:10	XN:i:0
Ps_contig_mira-ass_38241	0	Ps_Lhcb1	201	233	70S181M1I156M1D22M1I25M65S	*	0	0	AAGCCCATGGTACGGACCAGACCGTGTTAAGTACTTTAGGTCCCTATTTCTTCCGGTTGTAGTTCTTCCTATCCTACTTGACTGGAGAGTTCCCCGGTGACTACGGTTGGGACACTGCCGGACTCTCTGCTGACCCAGAGACATTCTCCAAGAACCGTGAGCTTGAAGTCATCCACTCCAGATGGGCTMTGTTGGGTGCCTTGGGATGTGTCTTCCCAGAGCTTTTGTCTCGCAACGGTGTTAAATTCGGTAGAAGCTGTGTGGTTCAAGGCAGGATCTCAAATCTTTAGCGAGGGTGGACTTGACTACTTGGGCAACCCAAGCTTGGTTCATGCACAAAGCATCCTTGCCATATGGGCCACTCAGGTTATCTTGATGGGAGCTGTTGAAGGTTACCGTATTGCCGGTGCCCTCTTGGTGAGGTTGTTGACCCCACTTTACCCAGGTGGTAGCTTTCGACCCTATTGGGCTTAGCTGACCGACCCAGAAGCTATCGAAACAAAAGAAATTAGAAGGTGAAA	*	AS:i:331	XS:i:0	XF:i:0	XE:i:7	XN:i:0
Ps_contig_mira-ass_38266	16	Ps_Lhcb1	1	103	67S130M1I35M	*	0	0	GACCGATTCATAAGAATACAATTATCAAAAGCTTATCAATCTTTTCAATTTCATTGCAATACACACGATGGCCGCTTCATCCATGGCTCTCTCTTCCCCAACCTTGACTGGCAAGCCAGTCAAGCTGAACCCATCAAGCCAAGAATTGGGAGGTGCAAGGTTCACCATGAGGAAGTCTGCTACCACCAAGAAAGTAGACCTCCTCTGGAAGCCCATGGTACGGACCAGACCGT	*	AS:i:154	XS:i:0	XF:i:2	XE:i:4	XN:i:0
Ps_contig_mira-ass_38284	0	Ps_RuBP	64	227	8M1D219M1I41M1D38M	*	0	0	CCAATTGGAAGAAGAAGTTTGAGACTCTTTCCTATTTGCCACCATTGACGAGAGATCARTTGTTGAAAGAAGTTGAATACCTTCTGAGGAAGGGATGGGTTCCATGCTTGGAATTTGAGTTGGAGAAAGGATTTGTGTACCGTGAGCACAACAAGTCACCAGGATAYTATGATGGAAGATACTGGACAATGTGGAAGCTTCCTATGTTTGGTACCACTGATGCTTCTACAAGTCTTGAAGGAGCTTGATGAAGTTGTTGCCGCTTACCCCAAGNTTTCGTCCGTATCATCGGTTTCGACAACGTTCG	*	AS:i:261	XS:i:0	XF:i:0	XE:i:6	XN:i:0
Ps_contig_mira-ass_38375	0	Ps_Lhcb1	2	223	67S294M	*	0	0	GACCATTCATAAGAATACAATTATCAAAAGCTTATCAATCTTTTCAATTTCATTGCAATACACACGATGGCCGCTTCATCCATGGCTCTCTCTTCCCCAACCTTGACTGGCAAGCCAGTCAAGCTGAACCCATCAAGCCAAGAATTGAGAGGTGCAAGGTTCACCATGAGGAAGTCTGCTACCACCAAGAAAGTAGCCTCCTCTGGAAGCCCATGGTACGGMCCAGACCGTGTTAAGTACCTAGGCCCATTCTCCGGTGAGTCTCCATCATACTTGACCGGAGAGTTCCCAGGTGACTACGGTTGGGACACTGCTGGACTTTCTGCCGATCCAGAGACATTTGCCAAGAACCGTGAGCTTG	*	AS:i:242	XS:i:0	XF:i:0	XE:i:6	XN:i:0
Ps_contig_mira-ass_38429	0	Ps_Lhcb1	673	193	5S129M119S	*	0	0	CTTCTATGTTTGGATTCTTTGTTCAAGCTATTGTGACCGGAAAGGGACCTTTGGAGAATCTTGCTGATCATCTTTCCGACCCAGTTAACAGCAATGCATGGTCATATGCCACCAACTTTGTTCCCGGAAAGTGAGTCGTCGTATTGTGTTTTTGTGAAGAGGTCATTTTAATGTATTTCTCATTGTGAATTTATTATCATGTTTGTATGCAACTGAATGTTAGTTGTTTTTTTCAGWGTWWAWWWGTTCTACC	*	AS:i:125	XS:i:0	XF:i:3	XE:i:3	XN:i:0
Ps_contig_mira-ass_38443	16	Ps_RuBP	1	224	18S244M1I3M1I3M2I30M	*	0	0	ATTCCCAGTGAAGAAGGCAACACTGACATTACTTCCATTACAAGCAATGGTGGAAGAGTAAAGTGCATGCAGGTGTGGCCTCCAATTGGAAAGAAGAAGTTTGAGACTCTTTCCTATTTGCCACCATTGACGAGAGATCAATTGTTGAAAGAAGTTGAATACCTTCTGAGGAAGGGATGGGTTCCATGCTTGGAATTTGAGTTGGAGAAAGGATTTGTGTACCGTGAGTACAACAAGTCACCAGGATACTATGATGGAAGATAACTAGGAACAAATGTGGAAGCTTCCTATGTTTGGTACCA	*	AS:i:241	XS:i:0	XF:i:0	XE:i:6	XN:i:0
Ps_contig_mira-ass_38458	16	Ps_Lhcb2	148	225	16S20M1I239M	*	0	0	CGTAAAGACATTTGGTTATGGTCCTGACCGTCCCAACGTACTTGGGTCCATTCTCTGAACAAATTCCATCCTACCTGACTGGTGAATTTCCTGGTGACTATGGATGGGACACAGCTGGATTATCAGCTGACCCTGAAACATTTGCAAGGAACCGTGAGCTTGAAGCAATTCACAGCAGATGGGCTATGCTTGGTGCATTGGGATGTACCTTCCCCGAACTCCTTGAAAAGAATGGTGTTAAATTCGGCGAGGCAGTGTGGTTCAAAGCCGGTTCCC	*	AS:i:248	XS:i:0	XF:i:0	XE:i:6	XN:i:0
Ps_contig_mira-ass_38477	0	Ps_Lhcb1	10	159	97S109M4S	*	0	0	GTTCGGGGTACCATTTGATAAGAATACAATTATCAAAAGCATAACAATCTTTTCAATTTCATTGCAATATACACACACGATGGCCGCATCATCATCATCATCCATGGCTCTCTCTTCTCCAACCTTGGCTGGCAAGCAACTCAAGCTGACCCCATCAAGCCAAGAATTGGGAGCTGCAAGGTTCACCATGAGGAAGTCTGCTACCAACCG	*	AS:i:81	XS:i:0	XF:i:3	XE:i:2	XN:i:0
Ps_contig_mira-ass_38499	0	Ps_Lhcb1	530	222	272M20S	*	0	0	TTGCCGGTGGCCCTCTTGGTGAGGTTGTTGACCCACTTTACCCAGGTGGTAGCTTTGACCCATTGGGCTTAGCTGACGACCCAGAAGCATTCGCAGAATTGAAGGTGAAGGAACTGAAGAACGGTAGATTAGCTATGTCCTCAATGTTTGGATTCTTTGTTCAAGCTATTGTGACCGGAAAGGGACCTTTGGAGAATCTTGCTGATCATCTTTCCGACCCAGTTAACAACAATGCATGGTCATATGCCACCAACTTTGTTCCCGGAAAGTGAGTCGTCGTATTGTGTTTTTG	*	AS:i:228	XS:i:0	XF:i:0	XE:i:6	XN:i:0
Ps_contig_mira-ass_38512	16	Ps_Ran1	209	217	208M	*	0	0	CTGGTCAAGAGAAGTTTGGTGGTCTCAGAGATGGATACTATATTCATGGACAGTGTGCTATTATAATGTTTGATGTTACTGCACGGCTGACGTACAAGAATGTCCCTACTTGGCACCGTGATCTTTGCCGGGTCTGTGAAAACATCCCAATTGTTCTTTGCGGAAACAAGGTTGATGTAAAGAACAGGCAAGTGAAGGCAAAGCAGGT	*	AS:i:196	XS:i:0	XF:i:0	XE:i:5	XN:i:0
Ps_contig_mira-ass_38517	0	Ps_Lhcb2	660	196	139M155S	*	0	0	TATGTTCTCCATGTTTGGTTTCTTTGTTCAAGCCATTGTTACTGGCAAGGGCCCTATTCAGAACCTTTATGACCATGTTGCTGACCCTGTCGCGAACAACGCATGGGCTTTTGCTACTAACTTTGTCCCCGGACAATGAGAATGTTGTTTCTTCAGCTACAATCTTCTGCTCCCATTTTCATTTCTGTTGTGTTTAACTCCCATTTTCATCAATGTAAATTACTCTAGCAGAAGAACCTGTATGTGGCTGATTATATGTTAGAAATATGGATCCAAAGAAATATGTTTTTATTT	*	AS:i:135	XS:i:0	XF:i:3	XE:i:3	XN:i:0
Ps_contig_mira-ass_38528	16	Ps_Lhcb1	148	232	266M1I69M3S	*	0	0	TGGTACGGACCGGACCGTGTTAAGTACTTAGGCCCATTCTCCGGTGAGTCTCCATCCTACTTGACTGGAGAGTTCCCCGGTGACTACGGTTGGGACACTGCCGGACTCTCTGCTGACCCAGAGACATTCTCCAAGAACCGTGAGCTTGAAGTCATCCACTCCAGATGGGCTATGTTGGGTGCCTTGGGATGTGTCTTCCCAGAGCTTTTGTCTCGCAACGGTGTTAAATTCGGTGAAGCTGTGTGGTTCAAGGCAGGATCTCAAATACTTTAGCGAGGGTGGACTTGACTACTTGGGCAACCCAAGCTTGGTTCATGCACAAAGCATCCTTGCCATATG	*	AS:i:308	XS:i:0	XF:i:0	XE:i:7	XN:i:0
Ps_contig_mira-ass_38531	16	Ps_Lhcb1	167	235	77M1I307M4S	*	0	0	TTAAGTACCTAGGCCCATTCTCCGGTGAGTCTCCATCATACTTGACCGGAGAGTTCCCAGGTGACTACGGTTGGGACGACTGCCGGACTCTCTGCTGACCCAGAGACATTCTCCAAGAACCGTGAGCTTGAAGTCATCCACTCCAGATGGGCTATGTTGGGTGCCTTGGGATGTGTCTTCCCAGAGCTTTTGTCTCGCAACGGTATTAAATTCGGTGAAGCTGTGTGGTTCAAGGCAGGATCTCAAATCTTTAGCGAGGGTGGACTTGACTACTTGGGCAACCCAAGCTTGGTTCATGCACAAAGCATCCTTGCCATATGGGCCACTCAGGTTATCTTGATGGGAGCTGTTGAAGGTTACCGTATTGCCGGTGGCCCTCTTGGTGTAGG	*	AS:i:337	XS:i:0	XF:i:0	XE:i:8	XN:i:0
Ps_contig_mira-ass_38556	16	Ps_Lhcb2	102	227	265M	*	0	0	CTTTACCATGCGTCGTACTGTGAAGAGTGCTCCTGAAAGCATTTGGTATGGTCCTGACCGTCCCAAGTACTTGGGTCCATTCTCTGAACAAATTCCATCCTACCTGACTGGTGAATTTCCTGGTGACTATGGATGGGACACAGCTGGATTATCAGCTGACCCTGAAACATTTGCAAGGAACCGTGAGCTCGAAGTAATTCACAGCAGATGGGCTATGCTTGGTGCATTGGGATGTACCTTCCCCGAACTCCTTGAAAAGAATGGT	*	AS:i:261	XS:i:0	XF:i:0	XE:i:7	XN:i:0
Ps_contig_mira-ass_38566	0	Ps_Lhcb2	1	199	72S147M	*	0	0	TCGGGGGACAACAACATTTGCTAGTAGCATCGAAGAGAACAACATCAAAGTGCAAGGAGTCTCAACGCCCTCATGGCCACCTCTGCTATCCAACAATCAGCTTTCACTGGTAAGACTGGTTTGAGGCAGGGAAGTGAATTCATCAGGAAAGCTGGAAACTTTGGCCAAGCTCGCTTTACCATGCGTCGTACTGTGAAGAGTGCTCCTGAAAGCATTTGG	*	AS:i:139	XS:i:0	XF:i:3	XE:i:4	XN:i:0
Ps_contig_mira-ass_38594	0	Ps_Lhcb1	631	28	2S171M57S	*	0	0	TGAAGGTGAAAGAACTGAAGAATGGTAGGTTAGCGATGTTCTCAATGTTTGGATTCTTCGTTCAAGCTATTGTAACAGGAAAAGGACCAATAGAAAATCTTGCTGACCACCTGGCTGATCCAGTGAACAACAATGCATGGGCATATGTCACAAACTTTGCCCCTGGAAAGTGAGAGAAATAGACAATGATAAGTGACTAACTTGATTATCGCCACAATGTGTAGAATTTT	*	AS:i:67	XS:i:0	XF:i:3	XE:i:1	XN:i:0
Ps_contig_mira-ass_38687	0	Ps_Lhcb1	10	150	88S71M1I38M6S	*	0	0	GACCATTGATAAGAATACAATTATCAAAAGCATAACAATCTTTTCAATTTCATTGCAATATACACACACGATGGCCGCATCATCATCATCATCCATGGCTCTCTCTTCTCCAACCTTGGCTGGCAAGCAACTCAAGCTGACCCCATCAAGCCAAGAATTAGGGAGCTGCAAGGTTCACCATGAGGAAGTCTGCTACCAACAAAG	*	AS:i:74	XS:i:0	XF:i:3	XE:i:2	XN:i:0
Ps_contig_mira-ass_38701	16	Ps_Lhcb1	453	174	64M1I39M	*	0	0	CTTGGTCCATGCTCAAAGCATCCTTGCCATCTGGGCCACTCAGGTTATCTTGATGGGAGCTGTTAGAAGGTTACCGTATTGCCGGTGGCCCTCTTGGTGAGGTT	*	AS:i:96	XS:i:0	XF:i:3	XE:i:2	XN:i:0
Ps_contig_mira-ass_38716	0	Ps_Lhcb1	546	218	256M106S	*	0	0	TGGTGAGGTTGTTGACCCACTTTACCCAGGTGGTAGCTTTGACCCATTGGGCTTAGCTGACGACCCAGAAGCATTCGCAGAATTGAAGGTGAAGGAACTGAAGAACGGTAGATTAGCTATGTTCTCAATGTTTGGATTCTTTGTTCAAGCTATTGTGACCGGAAAGGGACCTTTGGAGAATCTTGCTGATCATCTTTCCGACCCAGTTAACGACAATGCATGGTCATATGCCACCAACTTTGTTCCCGGAAAGTGAGTCGTCGTATTGTGTTTTTGTGAAGAGGTCATTTTAATGTATTTCTCATTGTGAATTTATTATCATGTTTGTATGCAACTGAATGTTAGTGTTTTTTTTCAGTGAC	*	AS:i:212	XS:i:0	XF:i:0	XE:i:5	XN:i:0
Ps_contig_mira-ass_38753	0	Ps_Lhcb1	640	29	13S162M48S	*	0	0	TGTAAGGTTGAAAGAACTGAAGAATGGTAGGTTAGCGATGTTCTCAATGTTTGGATTCTTCGTTCAAGCTATTGTAACAGGAAATGGACCAATAGAAAATCTTGCTGACCACCTGGCTGATCCAGTGAACAACAATGCATGGGCATATGCCACAAACTTTGCCCCTGGAAAGTGAGAGAAATAGACAATGATAAGTGACTAACTTGATTATCGCCACAATGTG	*	AS:i:70	XS:i:0	XF:i:3	XE:i:1	XN:i:0
Ps_contig_mira-ass_38773	16	Ps_Lhcb1	45	239	32M1I199M1I171M1S	*	0	0	CAAGCCAGTCAAGCTGAACCCATCAAGCCAAGAAATTGGGAGGTGCAAGGTTCACCATGAGGAAGTCTGCTACCACCAAGAAAGTAGCCTCCTCTGGAAGCCCATGGTACGGACCAGACCGTGTTAAGTACTTAGGCCCATTCTCCGGTGAGTCTCCATCCTACTTGACTGGAGAGTTCCCCGGTGACTACGGTTGGGACACTGCCGGACTCTCTGCTGACCCAGAGACATTACTCCAAGAACCGTGAGCTTGAAGTCATCCACTCCAGATGGGCTATGTTGGGTGCCTTGGGATGTGTCTTCCCAGAGCTTTTGTCTCGCAACGGTGTTAAATTCGGTGAAGCTGTATGGTTCAAGGCAGGATCTCAAATCTTTAGCGAGGGTGGACTTGACTACTTGGGCAAA	*	AS:i:384	XS:i:0	XF:i:0	XE:i:9	XN:i:0
Ps_contig_mira-ass_38813	16	Ps_Lhcb2	110	228	1S209M1I6M1I35M1D23M2I33M	*	0	0	CTGCGTCGTACTGTGAAGAGTGCTCCTGAAAGCATTTGGTATGGTCCTGACCGTCCCAAGTACTTGGGTCCATTCTCTGAACAAATTCCATCCTACCTGACTGGTGAATTTCCTGGTGACTATGGATGGGACACAGCTGGATTATCAGCTGACCCTGAAACATTTGCAAGGAACCGTGAGCTTGAAGTAATTCACAGCAGATGGGCTATGACTTGGTAGCATTGGGATGTACCTTCCCCGAACTCCTTGAAAAAATGGTGTTAAATTCGGCGAGGCAAAGTGTGGTTCAAAGCCGGTTCCCAGATCTTTGC	*	AS:i:276	XS:i:0	XF:i:0	XE:i:6	XN:i:0
Ps_contig_mira-ass_38831	16	Ps_Lhcb1	144	227	238M1I74M	*	0	0	CCCATGGTACGGCCCAGACCGTGTTAAGTACYTAGGCCCATTCTCCGGTGAGTCTCCRTCMTACTTGACYGGAGAGTTCCCMGGTGACTACGGTTGGGACACTGCYGGACTYTCTGCYGAYCCAGAGACATTYKCCAAGAACCGTGAGCTTGAAGTTATCCACTCCAGATGGGCTATGTTGGGTGCTTTGGGATGTGTCTTCCMAGAGCTTTTGTCTCGCAACGGTGTTAAATTCGGTAGAAGCTGTATGGTTCAAGGCAGGATCTCAAATCTTTAGCGAGGGTGGACTTGACTACTTGGGCAACCCAAGCTT	*	AS:i:269	XS:i:0	XF:i:0	XE:i:5	XN:i:0
Ps_contig_mira-ass_38850	0	Ps_Lhcb1	235	231	335M	*	0	0	GGTTGGGACACTGCCGGACTCTCTGCTGACCCAGAGACATTCTCCAAGAACCGTGAGCTTGAAGYCATCCACTCCAGATGGGCTATGTTGGGTGCCTTGGGATGTGTCTTCCCAGAGCTTTTGTCTCGCAACGGTGCTAAATTCGGTGAAGCTGTGTGGTTCAAGGCAGGATCTCAAATCTTTAGCGAGGGTGGACTTGACTACTTGGGYAACCCAAGCTTGGTYCATGCACAAAGCATCCTTGCCATCTGGGCTACTCAAGTTATCTTGATGGGAGCTGTCGAAGGTTACCGTATTGCCGGTGGCCCTCTTGGTGAGGTGGTTGACCCACTTTA	*	AS:i:299	XS:i:0	XF:i:0	XE:i:8	XN:i:0
Ps_contig_mira-ass_38917	16	Ps_Lhcb1	2	220	75S151M1I89M	*	0	0	TACGCGGGGACCATTCATAAGAATACAATTATCAAAAGCTTATCAATCTTTTCAATTTCATTGCAATACACACGATGGCCGCTTCATCCATGGCTCTCCCTTCCCCAACCTTGACTGGCAAGCCAGTCAAGCTGAACCCATCAAGCCAAGAATTGGGAGGTGCAAGGTTCACCATGAGGAAGTCTGCTACCACCAAGAAAGTAGCCTCCTCTGGAAGCCCATGGTACCGGACCAGACCGTGTTAAGTACTTAGGCCCATTCTCCGGTGAGTCTCCATCCTACTTGACTGGAGAGTTCCCCGGTGACTACGGTTGGG	*	AS:i:225	XS:i:0	XF:i:0	XE:i:6	XN:i:0
Ps_contig_mira-ass_38918	16	Ps_Lhcb1	134	224	1S229M2I35M	*	0	0	CCCTCTGGAAGCCCATGGTACGGACCAGACCGTGTTAAGTACTTAGGCCCATTCTCCGGTGAGTCTCCATCCTACTTGACTGGAGAGTTCCCCGGTGACTACGGTTGGGACACTGCCGGACTCTCTGCTGACCCAGAGACATTCTCCAAGAACCGTGAGCTTGAAGTCATCCACTCCAGATGGGCTATGTTGGGTGCCTTGGGATGTGTCTTCCCAGAGCTTTTGTCTCGACAAACGGTGTTAAATTCGGTGAAGCTGTGTGGTTCA	*	AS:i:243	XS:i:0	XF:i:0	XE:i:6	XN:i:0
Ps_contig_mira-ass_38922	16	Ps_Lhcb1	2	232	58S322M	*	0	0	TAAGAATACAATTATCAAAAGCTTATCAATCTTTTCAATTTCATTGCAATACACACGATGGCCGCTTCATCCATGGCTCTCTCTTCCCCAACCTTGACTGGCAAGCCAGTCAAGCTGAACCCATCAAGCCAAGAATTGGGAGGTGCAAGGTTCACCATGAGGAAGTCTGCTACCACCAAGAAAGTAGCCTCCTCTGGAAGCCCATGGTACGGGCCAGACCGTGTTAAGTACTTAGGCCCATTCTCCGGTGAGTCTCCATCCTACTTGACTGGAGAGTTCCCCGGTGACTACGGTTGGGACACTGCCGGACTCTCTGCTGACCCAGAGACATTCTCCAAGAACCGTGAGCTTGAAGTCATCCACTCCAGATGGGCTATGTT	*	AS:i:314	XS:i:0	XF:i:0	XE:i:8	XN:i:0
Ps_contig_mira-ass_38943	16	Ps_Lhcb1	296	233	383M	*	0	0	AAGTCATCCACTCCAGATGGGCTATGTTGGGTGCCTTGGGATGTGTCTTCCCAGAGCTTTTGTCTCGCAACGGTGTTAAATTCGGTGAAGCTGTGTGGTTCAAGGCAGGATCTCAAATCTTTAGCGAGGGTGGACTTGACTACTTGGGCAACCCAAGCTTGGTTCATGCACAAGGCATCCTTGCCATATGGGCCACTCAGGTTATCTTGATGGGAGCTGTTGAAGGTTACCGTATTGCCGGTGGCCCTCTTGGTGAGGTTGTTGACCCACTTTACCCAGGTGGTAGCTTTGACCCATTGGGCTTAGCTGACGACCCAGAAGCATTCGCAGAATTGAAGGTGAAGGAACTGAAGAACGGTAGATTAGCTATGTTCTCAATGTTT	*	AS:i:319	XS:i:0	XF:i:0	XE:i:7	XN:i:0
Ps_contig_mira-ass_38945	16	Ps_Lhcb1	188	230	312M	*	0	0	CCGGTGAGTCTCCATCCTACTTGACTGGAGAGTTCCCCGGTGACTACGGTTGGGACACTGCCGGACTCTCTGCTGACCCAGAGACATTCTCCAAGAACCGTGAGCTTGAAGTCATCCACTCCAGATGGGCTATGTTGGGTGCCTTGGGATGTGTCTTCCCAGAGCTTTTGTCTCGCAACGGTGTTAAATTCGGTGAAGCTGTGTGGCTCAAGGCAGGATCTCAAATCTTTAGCGAGGGTGGACTTGACTACTTGGGCAACCCAAGCTTGGTTCATGCACAAAGCATCCTTGCCATATGGGCCACTCAGGTTA	*	AS:i:288	XS:i:0	XF:i:0	XE:i:7	XN:i:0
Ps_contig_mira-ass_38957	0	Ps_Lhcb2	347	232	14M1I277M1D29M	*	0	0	AACTCCTTGAAAAGAAATGGTGTTAAATTCGGCGAGGCAGTGTGGTTCAAAGCCGGTTCCCAGATCTTTGCGGAGGGTGGCCTTGACTATTTGGGCAACCCAAACCTGATTCATGCTCAGAGCATTCTTGCAATCTGGGCTACTCAGGTTGTGCTCATGGGATTTGTTGAGGGCTACAGAGTTGGAGGAGGACCCCTCGGCGAAGGACTAGACCCACTTTACCCTGGTGGTGCTTTTGACCCTCTTGGCCTTGCTGATGACCCTGATTCATTTGCAGAGTTGAAGGTCAAGGACTCAAGAATGGTCGGCTGGCTATGTTCT	*	AS:i:302	XS:i:0	XF:i:0	XE:i:7	XN:i:0
Ps_contig_mira-ass_38968	0	Ps_Lhcb1	644	30	21S158M60S	*	0	0	TGTTAAGGTTGTAAAGTAACTTGAAGAATGGTAGGTTAGCGATGTTCTCAATGTTTGGATTCTTCGTTCAAGCTATTGTAACAGGAAAAGGACCTATAGAAAATCTTGCTGACCACCTGGCTGATCCAGTTAACAACAATGCTTGGGCATATGCCACAAACTTTGCTCCTGGAAAGTGAGAGAAATAAACAATGATAAGTGACTAACTTTAGTAAAATATATGGTGCATAAGAGACTAG	*	AS:i:74	XS:i:0	XF:i:3	XE:i:1	XN:i:0
Ps_contig_mira-ass_38983	0	Ps_Lhcb1	508	41	49M1I163M1I24M1I54M15S	*	0	0	GGAGCTGTCGAAGGTTACCGTATTGCCGGTGGGCCTCTCGGTGAGGTGGTTTGATCCACTTTACCCAGGTGGAAGCTTTGATCCATTGGGCTTAGCTGATGATCCAGAAGCATTCGCAGAATTGAAGGTGAAGGAACTCAAGAACGGTAGATTAGCCATGTTCTCAATGTTTGGATTCTTCGTTCAAGCTATTGTAACTGGAAAGGGTCCTTTAGGAAAACCTTGCTGATCATCTTGCACGACCCAGTCAACAACAATGCATGGTCCTATGMCACCAACTTTGTACCCGGAAAATAACACTTCTTTTA	*	AS:i:161	XS:i:0	XF:i:3	XE:i:1	XN:i:0
Ps_contig_mira-ass_39100	0	Ps_Lhcb1	244	225	4S288M3S	*	0	0	TACGACTGCTGGACTTTCTGCCGATCCAGAGACATTTGCCAAGAACCGTGAGCTTGAAGTTATCCACTCCAGATGGGCTATGTTGGGAGCCTTGGGATGTGTCTTCCCAGAGCTTTTGTCTCGCAACGGTGTTAAATTCGGTGAAGCTGTATGGTTCAAGGCAGGATCTCAAATCTTTAGCGAGGGTGGACTTGACTACTTGGGCAACCCAAGCTTGGTCCATGCTCAAGGCATCCTTGCCATCTGGGCCACTCAGGTTATCTTGATGGGAGCTGTTGAAGGTTACCGTATTCGG	*	AS:i:248	XS:i:0	XF:i:0	XE:i:7	XN:i:0
Ps_contig_mira-ass_39112	0	Ps_Lhcb1	598	209	8S38M2I166M69S	*	0	0	TTTGGGCTTTAGCTGACGACCCAGAAGCATTCGCAGAATTGAAGGTTGTAAGGAACTGAAGAACGGTAGATTAGCTATGTTCTCAATGTTTGGATTCTTTGTTCAAGCTATTGTGACCGGAAAGGGACCTTTGGAGAATCTTGCTGATCATCTTTCCGACCCAGTTAACAACAATGCATGGTCATATGCCACCAACTTTGTTCCCGGAAAGTGAGTCGTCGTATTGTGTTTTGTGAAGAGGTCATTTTAATGTATTTCTCATTGTGAATTTTATTATCATTGG	*	AS:i:171	XS:i:0	XF:i:3	XE:i:4	XN:i:0
Ps_contig_mira-ass_39127	16	Ps_Lhcb1	391	236	411M28S	*	0	0	TGGTTCAAGGCAGGATCTCAAATCTTTAGCGAGGGTGGACTTGACTACTTGGGCAACCCAAGCTTGGTTCATGCACAAAGCATCCTTGCCACATGGGCCACTCAGGTTATCTTGATGGGAGCTGTTGAAGGTTACCGTATTGCCGGTGGCCCTCTTGGTGAGGTTGTTGACCCACTTTACCCAGGTGGTAGCTTTGACCCATTGGGCTTAACTGACGACCCAGAAGCATTCGCAGAATTGAAGGTGAAGGAACTGAAGAACGGTAGATTAGCTATGTTCTCAATGTTTGGATTCTTTGTTCAAGCTATTGTGACCGGAAAGGGACCTTTGGAGAATCTTGCTGATCATCTTTCCGACCCAGTTAACAACAATGCATGGTCATATGCCACCAACTTTGTTCCTGGAAAGTGAGTCGTCGTATTGTGTTTTCGTGAAGAGG	*	AS:i:347	XS:i:0	XF:i:0	XE:i:8	XN:i:0
Ps_contig_mira-ass_39171	16	Ps_Lhcb1	112	232	298M1I8M1I4M1I7M1I52M	*	0	0	GCTACCACCAAGAAAGTAGCCTCCTCTGGAAGCCCATGGTACGGACCAGACCGTGTTAAGTACTTAGGCCCATTCTCCGGTGAGTCTCCGTCCTACTTGACTGGAGAGTTCCCCGGTGACTACGGTTGGGACACTGCCGGACTCTCTGCTGACCCAGAGACATTCTCCAAGAACCGTGAGCTTGGAGTCATCCACTCCAGATGGGCTATGTTGGGTGCCTTGGGATGTGTCTTCCCAGAGCGTTTGTCTCGCAACGGTGTTAAATTCGGTGAAGCTGTGTGGTTCAAGGCAGGATCTCAAAATCTTTAAGCGAAGGGTGGAACTTGACTACTTGGGCAACCCAAGCTTGGTTCATGCACAAAGCATCCTTGCC	*	AS:i:313	XS:i:0	XF:i:0	XE:i:8	XN:i:0
Ps_contig_mira-ass_39181	0	Ps_Lhcb1	631	30	2S171M58S	*	0	0	TGAAGGTGAAAGAACTGAAGAATAGTAGGTTAGCGATGTTCTCAATGTTTGGATTCTTCGTTCAAGCTATTGTAACAGGAAAAGGACCTATAGAAAATCTTGCTGACCACCTGGCTGATCCAGTTAACAACAATGCATGGGCATATGCCACAAACTTTGCCCCTGGAAAGTGAGAGGAAAATAAACAATGATAAGTGACTAACTTGATTATCGCCACAATGTGTGAATTTT	*	AS:i:75	XS:i:0	XF:i:3	XE:i:1	XN:i:0
Ps_contig_mira-ass_39186	16	Ps_Lhcb1	292	219	214M1I32M1I13M50S	*	0	0	CTTGAAGTCATCCACTCCAGATGGGCTATNTTGGGTGCCTTGGGATGTGTCTTCCCAGAGCTTTTGTCTCGCAACGGTGTTAAATTCGGTGAAGCTGTGTGGTTCAAGGCAGGATCTCAAATCTTTAGCGAGGGTGGACTTGACTACTTGGGCAACCCAAGCTTGGTTCATGCACAAAGCATCCTTGCCATATGGGCCACTCAGGTTATCTTGAGTGGGAGCTGTTGAAGGTTACCGTATTGCCGGTCGGCCCTCTTGGTGGGTGGTAGGTTTGTTCGACCCCTAACCTTTACCCCGAGGGTTGGTACGTC	*	AS:i:221	XS:i:0	XF:i:0	XE:i:5	XN:i:0
Ps_contig_mira-ass_39208	16	Ps_RuBP	1	229	32S96M1I190M1I26M2S	*	0	0	TCCATGACTGGTACTTCCCAGTGAAGAAGGTCAACACTGACATTACTTCCATTACAAGCAATGGTGGAAGAGTAAAGTGCATGCAGGTGTGGCCTCCAATTGGAAAGAAGAAGTTTGAGACTCTTTCCTTATTTGCCACCATTGACGAGAGATCAATTGTTGAAAGAAGTTGAATACCTTCTGAGGAAGGGATGGGTTCCATGCTTGGAATTTGAGTTGGAGAAAGGATTTGTGTACCGTGAGCACAACAAGTCACCAGGATATTATGATGGAAGATACTGGACAATGTGGAAGCTTCCTATGTTTGGTACCACTGATGCCTTCTCAAGTCTTGAAAGAGCTTGATAG	*	AS:i:282	XS:i:0	XF:i:0	XE:i:6	XN:i:0
Ps_contig_mira-ass_39215	0	Ps_Lhcb1	1	104	76S182M2S	*	0	0	GAGTCGCGGGGACCATTCATAAGAATACAATTATCAAAAGCTTATCAATCCTTTCAATTTCATTGCAATACACACGATGGCCGCTTCATCCATGGCTCTCTCTTCCCCAACCTTGACTGGCAAGCCAGTCAAGCTGAACCCATCAAGCCAAGAATTGGGAGGTGCAAGGTTCACCATGAGGAAGTCTGCTACCACCAAGAAAGTAGCCTCCTCTGGAARCCCATRGTWCGGRCCAGACCGTGTTAAGTACTTAGGCCCTA	*	AS:i:166	XS:i:0	XF:i:2	XE:i:4	XN:i:0
Ps_contig_mira-ass_39220	0	Ps_Lhcb1	10	183	114S114M1D29M3S	*	0	0	AAAGACAAGTAGGTATACAAACGCAGAGTACGTCGGGGACCATTCATAAGAGTACAATTATCAAAAGCATAACAAACCTTTTCAATTTCCTTGCAATAAACAATGGCCGCATCATCATCCATGGCTCTCTCTTCCCCAACCTTGGCTGGCAAGCCAGTCAAGCTGATCCCATCAAGCCAAGAATTGGGAGGTGCAAGGTTCACCATGAGGAAGTCTGCTACCACCAAGAAGTAGCCTCCTCTAGTCGCCCATGGTACCGG	*	AS:i:112	XS:i:0	XF:i:3	XE:i:2	XN:i:0
Ps_contig_mira-ass_39223	0	Ps_Lhcb1	631	28	2S171M51S	*	0	0	TGAAGGTGAAAGAACTGAAGAATGGTAGGTTAGCGATGTTCTCAATGTTTGGATTCTTCGTTCAAGCTATCGTAACAGGAAAAGGACCAATAGAAAATCTTGCTGACCACCTGGCTGATCCAGTGAACAACAATGCATGGGCATATGCCACAAACTTTGCCCCTGGAAAGTGAGAGAAATAGACAATGATAAGTGACTAACTTGATTATCGCCACAATGTGTAG	*	AS:i:67	XS:i:0	XF:i:3	XE:i:1	XN:i:0
Ps_contig_mira-ass_39250	0	Ps_HMG1	395	219	8S14M1I157M1I6M3I80M2I10M1D18M1I16M17S	*	0	0	CTGCNTTGAGAAGAAGAAGAATACCGCGAAATCAGAATCTGAGGTGCATGATGAGAATGATGATGAGGAAGAAAGTGAGGAGGAGGATGATGACGAGTAGAAAATTGGATGATGATAACATTTATGTAGGATGCTATGCTGATGATTTGATCATCTTATGTAGATGATTGTCATTTTATGAATAAAAAATAAKTCTTGCTACCCAAATATTTTGCTGCTCTTGGCTAATGCTTTGTCTGTTCAAAACGTGAATAGTTAAAATGGAGGGAGACTAAACTTTTATTGTACTTTAAGGCCAACTTCTTTAGTTAAGAGATTGTTTTATTCTTTTAGG	*	AS:i:221	XS:i:0	XF:i:0	XE:i:5	XN:i:0
Ps_contig_mira-ass_39256	16	Ps_Lhcb1	174	236	363M	*	0	0	CTTAGGCCCATTCTCCGGTGAGTCTCCATCCTACTTGACTGGAGAGTTCCCCGGTGACTACGGTTGGGACACTGCCGGACTCTCTGCTGACCCAGAGACATTCTCCAAGAACCGTGAGCTTGAAGTCATCCACTCCAGATGGGCTATGTTGGATGCCTTGGGATGTGTCTTCCCAGAGCTTTTGTCTCGCAACGGTGTTAAATTCGGTGAAGCTGTGTGGTTCAAGGCAGGATCTCAAATCTTTAGCGAGGGTGGACTTGACTACTTGGGCAACCCAAGCTTGGTTCATGCACAAAGCATCCTTGCCATATGGGCCACTCAGGTTATCTTGATGGGAGCTGTTGAAGGTTACCGTATTGCCGG	*	AS:i:339	XS:i:0	XF:i:0	XE:i:9	XN:i:0
Ps_contig_mira-ass_39282	16	Ps_Lhcb1	264	231	340M	*	0	0	CCCAGAGACATTCTCCAAGAACCGTGAGCTTGAAGTCATCCACTCCAGATGGGCTATGTTGGGTGCCTTGGGATGTGTCTTCCCAGAGCTTTTGTCTCGCAACGGTGTTAAATTCGGTGAAGCTGTGTGGTTCGAGGCAGGATCTCAAATCTTTAGCGAGGGTGGACTTGACTACTTGGGCAACCCAAGCTTGGTTCATGCACAAAGCATCCTTGCCATATGGGCCACTCAGGTTATCTTGATGGGAGCTGTTGAAGGTTACCGTATTGCCGGTGGCCCTCTTGGTGAGGTTGTTGACCCACTTTACCCAGGTGGTAGCTTTGACCCATTGGGCTTAGCT	*	AS:i:300	XS:i:0	XF:i:0	XE:i:8	XN:i:0
Ps_contig_mira-ass_39285	16	Ps_Lhcb1	366	221	78M1I96M1I101M1D27M	*	0	0	CGGTGTTAAATTCGGTGAAGCTGTGTGGTTCAAGGCAGGATCTCAAATCTTTAGCGAGGGTGGACTTGACTACTTGGGTCAACCCAAGCTTGGTTCATGCACAAAGCATCCTTGCCATATGGGCCACTCAGGTTATCTTGATGGGAGCTGTTGAAGGTTACCGTATTGCCGGTGGTCCCTCTTGGTGAGGTTGTTGACCCACCTTACCCAGGTGGTAGCTTTGACCCATTGGGCTTAGCTGACGACCCAGAAGCATTCGCAGAATTGAAGGTGAAGGACTGAAGAACGGTAGATTAGCTATGTT	*	AS:i:221	XS:i:0	XF:i:0	XE:i:5	XN:i:0
[truncated: 21,963,417 more chars]
