# Supplementary material for: Comprehensive transcriptome analysis of the highly complex Pisum sativum genome using next generation sequencing
Source: BMC Genomics. 2011 May 11;12:227. doi: 10.1186/1471-2164-12-227 (PMC3224338; doi:10.1186/1471-2164-12-227)
Supplement: Additional file 5 — The fasta file of sequences used to generate Table 3; data can be loaded into tablet [45]for visualization. [file 1471-2164-12-227-S5.FASTA]

>Ps_Lhcb1
ATGGCCGCTTCATCAATGGCTCTCTCTTCCCCAACCTTGACTGGCAAGCCAGTCAAGCTGAACCCATCAA
GCCAAGAATTGGGAGGTGCAAGGTTCACCATGAGGAAGTCTGCTACCACCAAGAAAGTAGCCTCCTCTGG
AAGCCCATGGTACGGACCAGACCGTGTTAAGTACTTAGGCCCATTCTCCGGTGAGTCTCCATCCTACTTG
ACTGGAGAGTTCCCCGGTGACTACGGTTGGGACACTGCCGGACTCTCTGCTGACCCAGAGACATTCTCCA
AGAACCGTGAGCTTGAAGTCATCCACTCCAGATGGGCTATGTTGGGTGCTTTGGGATGTGTCTTCCCAGA
GCTTTTGTCTCGCAACGGTGTTAAATTCGGTGAAGCTGTATGGTTCAAGGCAGGATCTCAAATCTTTAGC
GAGGGTGGACTTGACTACTTGGGCAACCCAAGCTTGGTCCATGCTCAAAGCATCCTTGCCATCTGGGCCA
CTCAGGTTATCTTGATGGGAGCTGTTGAAGGTTACCGTATTGCCGGTGGCCCTCTTGGTGAGGTTGTTGA
CCCACTTTATCCTGGTGGTAGCTTTGATCCATTAGGCTTAGCTGAAGATCCAGAAGCTTTTGCAGAATTA
AAGGTAAAGGAACTGAAGAACGGTAGATTAGCTATGTTCTCAATGTTTGGATTCTTTGTTCAAGCTATTG
TGACCGGAAAGGGACCTTTGGAGAATCTTGCTGATCATCTTTCCGACCCAGTTAACAACAATGCATGGTC
ATATGCCACCAACTTTGTTCCCGGAAAGTGA
>Ps_Lhcb2
ATGGCCACATCTGCTATCCAACAATCAGCTTTCACTGGTAAGACTGGTTTGAGGCAGGGAAATGAATTCA
TCAGGAAAGCTGGAAACTTTGGCCAAGCTCGCTTTACCATGCGTCGTACTGTGAAGAGTGCTCCTGAAAG
CATTTGGTATGGTCCTGACCGTCCCAAGTACTTGGGTCCATTCTCTGAACAAATTCCATCCTACCTGACT
GGTGAATTTCCTGGTGACTATGGATGGGACACAGCTGGATTATCAGCTGACCCTGAAACATTTGCAAGGA
ACCGTGAGCTTGAAGTAATTCACAGCAGATGGGCTATGCTTGGTGCATTGGGATGTACCTTCCCCGAACT
CCTTGAAAAGAATGGTGTTAAATTCGGCGAGGCAGTGTGGTTCAAAGCCGGTTCCCAGATCTTTGCGGAG
GGTGGCCTTGACTATTTGGGCAACCCAAACCTGATTCATGCTCAGAGCATTCTTGCAATCTGGGCTACTC
AGGTTGTGCTCATGGGATTTGTTGAAGGCTACAGAGTTGGAGGAGGACCCCTCGGCGAAGGACTAGACCC
ACTTTACCCTGGTGGTGCTTTTGACCCTCTTGGCCTTGCTGATGACCCTGATTCATTTGCAGAGTTGAAG
GTCAAGGAACTCAAGAATGGTCGGCTGGCTATGTTCTCCATGTTTGGTTTCTTTGTTCAAGCCATTGTTA
CTGGCAAGGGCCCTATTCAGAACCTTTATGACCATGTTGCTGACCCTGTCGCGAACAACGCATGGGCTTT
TGCTACTAACTTTGTCCCTGGACAATGA
>Ps_RuBP
AACACTGACATTACTTCCATTACAAGCAATGGTGGAAGAGTAAAGTGCATGCAGGTGTGGCCTCCAATTG
GAAAGAAGAAGTTTGAGACTCTTTCCTATTTGCCACCATTGACGAGAGATCAATTGTTGAAAGAAGTTGA
ATACCTTCTGAGGAAGCCATGGGTTCCATGCTTGGAATTTGAGTTGGAGAAAGGATTTGTGTACCGTGAG
CACAACAAGTCACCAGGATACTATGATGGAAGATACTGGACAATGTGGAAGCTTCCTATGTTTGGTACCA
CTGATGCTTCTCAAGTCTTGAAGGAGCTTGATGAAGTTGTTGCCGCTTACCCTCAAGCTTTCGTTCGTAT
CATCGGTTTCGACAACGTTCGTCAAGTTCAATGCATCAGTTTCATTGCACACACACCAGAATCCTACTAA
GTTCACTGCATTGGAGCTTCCTATTTATATGTTATGCTTTTAAGTTCCTTTTGTTGTGTATTTTTATAAT
TTCTGTTTTTGGATTTCAAATTGCAAATGGGATGTATAAGAGTTAATGAATGATATGGTTACTTTATTCC
CAAGTTACTTAAGAATTTGTACTGTGTGGCTTTCATTGTTCAGTGTTCGACATCTGTTGGTGCCAAGTGG
TAGCACTGACACGATACAGTGTATTATCGATGTTTATATGTGAT
>Ps_Ran1
ATGGCCTTGCCTAATCAGCAAACGATTGATTATCCTAGTTTCAAGCTTGTGATCGTCGGTGACGGTGGCA
CAGGAAAAACAACTTTCGTAAAGAGGCATCTTACTGGAGAATTTGAGAAGAAATATGAACCAACTATTGG
TGTTGAAGTGCATCCATTGGATTTCTTCACAAACTGTGGTAAGATTCGTTTCTACTGCTGGGATACTGCT
GGTCAAGAGAAGTTTGGTGGTCTCAGAGATGGATACTATATTCATGGACAGTGTGCTATTATAATGTTTG
ATGTTACTGCACGGCTGACATACAAGAATGTCCCTACTTGGCACCGTGATCTTTGCCGGGTCTGTGAAAA
CATCCCAATTGTTCTTTGTGGAAACAAGGTTGATGTGAAGAACAGGCAAGTGAAGGCAAAGCAGGTTACC
TTCCACAGGAAGAAAAATTTGCAGTACTATGAAATATCAGCTAAGAGCAACTACAACTTTGAGAAGCCTT
TCCTGTATCTTGCCAGGAAACTTGCAGGTGATCCTAATTTGCACTTTGTAGAATCTCCTGCACTGGCTCC
ACCAGAAGTTCAAATTGATATTGCTTTACAACAAAGGCATGAGAATGAGATTCTTGAGGCTGCTAATCAG
CCCCTTCCTGATGATGATGACGATGCTTTTGAATAG
>Ps_Ccbp
TCTGAGTTACTAGTAAGGTTTCAACTCAACAACAAGAAGAAAATCATGGCATTGATGGCAGCTACAGCAA
GCTCAGCAACTGTTGTTAAGCAAACTCCTTTCCTTGGTCAAAGGAAGAGTGCCAATCCTCTTAGAGATGT
TGTTGCCATGGGAACTTCCAAATTCACCATGGGAAATGATCTGTGGTATGGACCAGACAGAGTGAAATAT
TTAGGACCATTTTCAGCTCAGACTCCTTCATACTTGACTGGAGAATTCCCTGGTGATTATGGATGGGACA
CTGCTGGTTTATCTGCTGATCCAGAAGCATTTGCCAAGAACCGGGCTCTTGAGGTGATCCATGGAAGATG
GGCTATGCTAGGAGCACTAGGATGCATAACACCAGAAGTACTTCAAAAATGGGTTAGAGTTGACTTCAAA
GAACCAGTTTGGTTCAAAGCAGGATCACAGATTTTCTCAGAAGGTGGACTAGACTATTTAGGAAACCCTA
ACCTTGTTCATGCACAAAGTATCTTAGCAGTACTAGGTTTCCAAATTGTTCTAATGGGACTCGTCGAAGG
TTTTCGCATCAACGGACTTCCCGATGTCGGAGAAGGCAATGATCTTTACCCTGGTGGGCAATACTTTGAT
CCTCTTGGTCTTGCCGACGATCCGGTTACTTTCGCCGAGCTTAAAGTGAAGGAGATCAAGAATGGGAGAT
TGGCTATGTTCTCTATGTTTGGTTTCTTTGTTCAAGCTATTGTGACTGGTAAAGGACCTTTGGAGAATCT
GTTGGATCACCTTGATAACCCTGTTGCTAACAATGCTTGGGTTTATGCTACAAAGTTTGTGCCTGGTGCT
TAAACATTTGATGTTATCTATGATTGCATTTGTGTGAAGGATGAGACTTGGCATTATTGTATAAATTATG
ATGTTGATGATTAAAAAAAAAAAAAAAAAAAAAAAAA
>Ps_Fed-1
GAGCTCTTTGTGACATATGTCAAAGAGGGAGTTCAACGTAGCTGTTCTATAACTCTTGATGATGTAATCT
GATTAAGATAAAGATACCTTAAGCCCCCATAAGTCAGATAATTCAAAATATCTAGTTAAAGTGTCAATCA
ATCATTGAATCAAGCAGATCATCTTGAAGTTTGAAAGCTCACATAGTCATGTGCTAAATATTTTAGAGTG
ACCATCTTAAATTGTAAAAGGTAAAGAGTATGTCTTGAAGTACTAAGACAACCACACGCACTTAAAATAT
TTTCAAACCTTCTCTTCCTTTATTAAAACTTATTAAAAACCTATCCAGACATTTATTTATGTAATTGATT
AAAAAGTATTTCTAATCAATATTTTAATTAAGTTAATTTAATAAAAATGTAATATCTTATATCAATATTA
TTGTATTTTTTTATCTATAAAAAAACCTTAAACACAGAATGAGTATTGTATATGAAGACTTGAGTAATTA
GTTACCACAGTGCACAATACTTCATTTTTAAATACTATAAGGTGAAGATGGTGCCAACAAGGATTCACCA
ACAATATGTGGTGATAAAAGAGATAGATAACCTGAGGCATAAAACAATGCCACCTGGCAGATAGGGTTGC
ATGCAGTTCATATAGCAGCTTGTTCCAACCACACTATTTCCACAAGCTCCTTATTTCATTCATTCATTCA
TTCTCTATCTTTTTATCATCAACACAAACACAAAACAGTGTTTGTTCCTTTGAAACCATAATAGTAATGG
CAACCACACCAGCTTTGTATGGAACTGCTGTCAGCACTTCCTTCCTCAGGACTCAGCCAATGCCAATGTC
AGTCACCACCACAAAAGCATTTTCCAATGGCTTTCTCGGTTTGAAAACCAGTCTCAAACGTGGAGATCTT
GCAGTTGCTATGGCTTCTTACAAAGTGAAACTAGTTACACCAGATGGAACTCAAGAGTTTGAATGTCCAA
GTGATGTTTACATTCTTGACCATGCTGAAGAAGTTGGAATTGATCTTCCTTACTCATGCAGAGCTGGCTC
TTGTTCTTCATGTGCTGGTAAAGTTGTTGGCGGTGAAGTTGATCAATCTGATGGTTCTTTCCTTGATGAT
GAACAGATTGAAGCTGGTTTTGTTCTTACTTGTGTTGCTTATCCTACCTCTGATGTTGTTATTGAGACTC
ACAAGGAAGAAGATCTCACTGCTTAATTTTTCATTTCTGTTACTGCTATGCTATGATATGATATCATGTT
ATGTTTGTTTCTACAATGAGTAGTAACTCTATTAATTCCTTCACCTGTTTGTAGTAACATGTGAAGTTAA
TAATGTTATGTTATGTTGTTTTTTTGCTCACAATTCTTAAATTTCCTATCTTTTCTTCGGTTGACTATTA
TATAAAATTTGATATTATTCATCAAGTGTTTTTGTGTATTAAGCATGGATTTTCATGTCTAACAAGTAGT
TGATGTATGATTATGGTCAGGACAGGACCCTCTTTGAGGGCGTGCAAGACAGACTCCGATTTGACATGTA
GGGCTTCGAAAACTTAAGACGATACTGATTATGATGCTAAATTTATTGATTCTAGTAATGTGATATATAA
TATACATCTATGTTTGATAGAGTTCAAGAATGATTTGCACATCTATACTAAACTATATAGGATTCTAGTC
TGTTATGCAGTAGAAATTTAAATACATATGACACTTAAAATTGATCATGTTTTGTGAAACAAATCTTGAA
GAGTTTCGACTTTAGTCTCGTCTCTGTCGCCAACATCATTGTAATGTGAATTAATATGTCTGGATTTGGA
AAAATCAGTTGAGTCATGGAGGTTGTTAGAAGTCACAAAATCAACTGGTCTACTGAAGTTACTGTCATCT
GATGCAAAGACTCTAAGTCTAATGAAGTGTCGAGTCAGCGTCCCGGATAGCGATAGTTATCTCATGGCCC
TCTCATCGATGTGATTCTAGGGAACATAGTTGATC
>Ps_pc
CGTTCATACAATAGTGTAGAATTGGACATATGCAACTTACAACGTGCACTCGCGGAGGATTGGACGTGTG
CAACTTACAACGTACGCATTGTTCGTTCATACAATAGTGTAGAATTGGAGATGTGCAACTTACAACATGT
GCAACTTACAACGTGCGCTCGCGGAGGAATGTGAAGTTGAACACGTACAAACTTACGTCATTTGTGCATG
CAGAAGCATAGAGCTGAGCACACAATTCATAATTTGAAGGACACATGATTTGCTATAAAGAACTCTTTAG
AAGTACCACAACTTTGACTGAGTTTGATATAGCTAATAAAGATGGAGCTCATTATAATTTGAATGGCATA
ATGCAAGCTAAACGAACAAGCTTAGTTAATCATGTTAAACAACAATTCTTTGTAATAATAAAATTGTCTT
TCAACTAGTCCAAGTTTATGAGTTGATTCTTCGGAATAAATTAGAAAATATCTTAGATTTTATACTTCAT
TGATTATTTCATAGAGCAAGTAGGAGAAATAAAAATATACTAGTATTATTTACTAAAAAAAATCTAAGCC
ACGTCGGAGGATAACATCCAACCCAGCCAATCACAGCAATGTTCATCAGATAACCCACTTTAAGCCCACG
CACTCTGTGGCACATCTACATTATCTAAATCACATATTCTTCCACACATCTTAGCCACACAAAAACCCAA
TCCACATCTTTATCATCCATTCTATAAAATCACCTTCTGTGTGTCTCTCTTTCGATTCCCTTCAAACACA
TACAAATTCAGTAGAGAAGAAACTCATTACTCTTGAGAAAAAATGGCCACAGTCACTTCCACCACCGTTG
CTATTCCATCATTCTCAGGCCTTAAGACAAACGCAGCAACTAAAGTTAGTGCCATGGCTAAGATTCCAAC
TTCAACTTCCCAATCGCCAAGGCTTTGTGTGAGAGCTTCACTCAAAGACTTTGGAGTTGCTCTTGTTGCC
ACTGCTGCAAGTGCAGTGCTAGCTAGCAATGCCTTGGCTGTTGAGGTTTTGCTTGGTGCCAGTGATGGGG
GTTTGGCTTTTGTTCCAAGCAGTTTGGAAGTGAGCGCTGGAGAGACCATTGTATTCAAGAACAATGCTGG
TTTTCCTCACAATGTTGTCTTTGATGAAGACGAGATTCCTGCTGGGGTTGATGCATCGAAAATTTCCATG
CCTGAAGAAGATCTTCTCAATGCGCCTGGTGAGACTTACAGCGTCAAGTTGGATGCTAAGGGTACCTACA
AATTCTACTGCTCACCTCACCAAGGAGCTGGTATGGTTGGACAAGTCACTGTTAATTAAATTATAATGCT
TTGTCTCCTCTTTATAATATGGTTTGTTCATGTTAATTTTGTTCTTGTTGAAGAGCTTAATTAATCGTTG
TTGTTATGGAATACTATTGTATGAGATGAACTTGTGTAATAATGTAATTCATTTACTTCAGTGGAGTCAG
AATGTTTTCCGCCGTATATATACCATGCAATGCAT
>Ps_HMG1
CTTCACCGTTCGGTTTCATCATGAAAGGAGGAAAGTCCAAGGGTGAATCGAAGAAAGCTGAAACGAAGCT
TGCGGTGAATAAGAAGGGTGCTCCCGCCACAAAGGGCGGAAAGAAACCAGCCAAGGGAAAGGAACCAAAG
GACCCTAACAAGCCGAAGAGACCTCCAAGTGCTTTCTTCGTTTTCATGGAGGACTTTAGGAAGCAGTTCA
AAAAAGGAAACGCTGACAACAAAGCTGTGTCTGCAGTGGGCAAAGCTGCTGGGGCAAAATGGAAGTCAAT
GACTGAAGCTGAGAAAGCACCATATGCTGCTAAGGCAGAGAAAAGGAAGGCTGAATATGAGAAAAGCATG
AAGTCCTATAACAAGAAACAAGCTGAAGGTCCAGCTGCTGTTGAAGAAGAAGAAGAATCCGAGAAATCAG
AATCTGAGGTGCATGATGAGAATGATGATGAGGAAGAAAGTGAGGAGGAGGATGATGACGAGTAGAAAAT
TGGATGATGATAACATTTATGTAGGATGCTATGCTGATGATTTGATCATCTTATGTGGATGATTGTCATT
TTATGATAAAAATGTCTTGCTACCCAAATATTTTGCTGCTCTTGGCTAATGTTTTGTCTGTTCAAAACGT
GAATAGTTAAAAATGAGGGAGCAAACTTTTATTTGTACTTTAAGGCCAACTCTTTAGTTAAGAGATGTTT
ATCTTTTGTAGAGCTTTTAGATTTTCATGATGGAATCTCTTGATGTTTGTATTAACATAATTTCCTTATT
AGCTTTTCATATCCTTTGTGCTGTATCAAAAAAAAAA
>Ps_ek-oxidase
GTGGTGAAGCAACTAGCAGTGGCAGCCATGGATACTCTCACACTTTCTTTGGGTTTTTTATCTCTCTTTT
TGTTCCTCTTCTTACTAAAGAGATCTACTCACAAACATTCCAAGCTTTCCCATGTACCAGTGGTTCCAGG
TTTGCCAGTGATTGGGAATCTGCTGCAATTGAAAGAGAAGAAACCTCACAAGACATTCACAAAGATGGCT
CAGAAATATGGACCCATTTTTTCCATCAAAGCTGGTTCTTCCAAAATCATTGTTCTCAACACTGCTCATC
TTGCTAAAGAGGCAATGGTGACTAGATATTCATCAATTTCAAAAAGGAAGCTATCAACTGCACTGACGAT
TCTAACTTCGGATAAATGCATGGTTGCTATGAGCGACTACAATGATTTTCACAAAATGGTTAAAAAACAT
ATTCTTGCAAGTGTTCTTGGAGCCAATGCACAGAAGCGACTCCGTTTTCACAGAGAGGTTATGATGGAAA
ATATGTCTAGTAAGTTTAATGAACATGTGAAGACCCTCTCAGATTCTGCTGTTGATTTTAGGAAAATATT
TGTGTCTGAACTTTTCGGATTAGCACTAAAGCAAGCTCTGGGAAGTGATATTGAATCCATTTATGTGGAG
GGTTTGACGGCTACATTATCAAGAGAGGACTTATATAACACTCTAGTGGTTGATTTTATGGAGGGTGCAA
TTGAGGTGGATTGGAGAGATTTCTTCCCGTACCTGAAATGGATTCCAAATAAGAGCTTCGAGAAGAAAAT
CCGTAGAGTCGATCGCCAAAGAAAAATTATCATGAAGGCACTAATTAATGAGCAAAAGAAGCGGTTGACA
TCAGGAAAAGAATTAGATTGTTATTATGATTACCTAGTATCAGAAGCTAAAGAAGTGACTGAAGAACAAA
TGATCATGCTGCTCTGGGAGCCAATTATTGAGACATCCGATACTACCTTAGTCACGACAGAATGGGCTAT
GTATGAACTTGCCAAAGACAAAAATCGTCAGGACCGTCTGTATGAGGAGCTCCTAAATGTATGTGGACAT
GAAAAGGTTACAGATGAGGAGTTATCTAAGTTACCTTACTTAGGGGCTGTATTCCATGAAACATTAAGGA
AACATAGTCCTGTTCCGATTGTCCCGCTAAGATATGTTGACGAGGATACCGAATTGGGAGGATATCATAT
TCCTGCTGGAAGCGAGATTGCGATAAATATATATGGATGCAACATGGATAGCAACTTGTGGGAAAATCCA
GACCAGTGGATCCCAGAGAGATTTCTTGATGAGAAATATGCCCAAGCGGATTTGTACAAGACTATGGCCT
TTGGAGGAGGGAAGAGGGTATGTGCAGGGTCTCTTCAGGCCATGTTGATAGCTTGCACGGCTATCGGCAG
ATTGGTACAAGAATTTGAGTGGGAGCTGGGACATGGAGAGGAAGAGAATGTGGATACAATGGGCCTTACC
ACCCACAGGCTTCATCCCTTGCAAGTAAAACTCAAGCCAAGAAACCGTATTTACTAAGTGCACGTCATAG
TATAGTTATCTCATATCTCAAATCTACTAGTTATCTCAAGAGACGACATAAACTAGTTTGATAAATAAAG
TTCGGTATAACAAGAGTTTTGTTGAGTTTTTGCTGTATTGTCTGTAGTTTTTCAATCAGGTATCGAAAAT
CGTAACCTTGTGTAAAACTATGATTCAATAACAGTGTATTGATCGTCAAGAGAGGCTAGTTAGTTTTGTT
TGTCTGCCGTCTCTCTTGTTTCCAAATAAGTTTCATTTCATTCAAAA
>Ps_ApxI
ATGATAATATAGGTCAAGCCTTAGCCAAATTCAAAACAAATTATAAAATATTTTTATTTATTTTAAAATA
TTTAATATGAATAAATATTTTTATGTAATGAACATAATTATAATTTACGTTATCACTCATTATTTAAAAA
ATAAAATAATAATTTATAAGGTTCTACGAAAATTGAATACATTGTACTAAAACAAATTGAATAGATTATC
TTTAAGAATAATATTTTATCATTTAAACATCTAAAAAAAATAAAAATAAAGTTGGCATTTATCAATAATT
AATTAATACTAATATTAATTTTAAAATAAAAAAACTAAGAATAATTTATTATCAATATAAATAATTTTAC
ATCATTATTTAATCAAATTAAAATATTTCGTCACGTCATATTAATATTTTAAAATCAATATGCTAGTATA
ACTTAATAGAATATATATTCGTAATTAATTTATAATATAAAAATATTTTATATTATCACATTTTTCTTAT
CTAAATAAGAATAAAAATATTGTATGCACGACTTTCTTTTCCGAAATAATACAAATACAATATTACTATA
GTCAACAATAGGGCTCTGTCATAACTCATCACGCAACGAAACCCGTTTTCACGCATTCAAAAACTCACGA
CCTTTCGAATTTATATTTCTTAATTATTCCATTATTACTCCATTTCTCTCACTTCTCTCATTCGTCGTTC
ACGAAACCTACCTCACCTACCCAATAATCCACACACTGTGAATTTAGTCATTTACACGTGTAGATTCATC
TTAACATTCAACTCTCCGAATCAACAATAACCGTACGATTCCAACCATCCAACGTCTCACAGTAAAGCTA
CTAGAACTTTCTCCTCTTCCTTCCTCTTTATATTACGTGTTCTTCATTTCTAACACACGCTCTTCACTCT
TGGCTTGTGCTCTCCTCGTGTCACTAGGGTTTAACTTCTTCGTTTTTGCTTCTTAGATTTCGAGGTTCGA
ACGTTTCGCTTTTGATTCAGCTTTTTTCTTCGTCGTAGGGATTGTTAATACTCGAATTGCAGTTGATTAT
TTTCTAGAATCATTTTTTTTAGATTAGATCCATGTTTTGATCTTGTTTTTGCTTCGATTTATTGGTATAC
GCGATGATCTGATTCTGTTTGTGATGTATGGATTTTTGTTTGATTTTGCTGTAGAGTCGTTTGCTATGGG
AAAATCATACCCAACTGTTAGTCCCGATTACCAGAAGGCCATTGAAAAGGCTAAGAGGAAGCTCAGAGGT
TTTATCGCTGAGAAGAAATGCGCTCCTCTAATTCTCCGTTTGGCGTAAGTTTTGTTATCTGCAATTTTTT
TATAGAATCGTTGATTTGTGAGATTTTGATTTTTTGAATTGTCTGTGTTTAAGTTTTTGAGTGATTTACT
TTGTTGATGATTTGTTTGTGATATTTTATTTGCGATGGTTTTGTTTTGTGTAGATGGCACTCTGCTGGTA
CTTTTGATTCCAAGACAAAGACTGGTGGTCCTTTCGGAACAATTAAGCACCAAGCCGAGCTTGCTCATGG
TGCTAACAACGGTCTTGATATCGCGGTTAGGCTGTTGGAGCCTATTAAGGAGCAATTCCCTATTGTGAGC
TATGCTGATTTCTACCAGGTTGGTAATTTTTGTGTGTGTTTAGTTTTTAGATTTGAATTTATGTGGTTGT
TCAATTTTTGTGATCATGTGGTTGATGGTTTATTTTAATACGTAACGCAGTTGGCTGGTGTTGTTGCTGT
TGAGATTACCGGTGGACCTGAAGTTCCTTTCCACCCTGGTAGGGAGGTATGTTTGACCACAACTATCGCT
TTTGTCTTCAAATCTAATTTACATGATTAGTAAATCAATTATTGGGTATCACTTTTTTCGGTTATATAAT
GATTGGATTCATGTTGGTGGGTACCTTTTTTTTTAAAGAATAGTGTATGTTTAATTTTTATATCATGTTC
GGACATTAGTTTGTAAGCTTTGATATTTGTCACTTTTTGGTGCCTTCTGGTTTTCAAGAATTTCCATTGG
TTACATAATTGCGGTCAGAATCACAACAATTAATCTAATGTGATGGAATAATTGGAAATGCTTTTCTTAC
ATGTTTTACTAAAATGTATGTAAAGTGTGGTTATATTATTTTACACAGTTGTTGATGATGTATTCTTTAT
CTTTTTTTACTCAGTTTTTCAGATAGTTGAAGCTATAACAGTCCTTTTGTTTTGTTTTCATATCAGGACA
AGCCTGAGCCACCACCTGAGGGTCGCTTGCCTGATGCCACTAAGGGTCAGTGATCTGATTTGTGATGTGA
ATTAATCTATATGATTGATGTATTTATTTGTCTAAGGATTTGATTCTTGATTATTATTGCAGGTTCTGAC
CATTTGAGGGATGTGTTTGGAAAGGCTATGGGGCTTAGTGATCAGGACATTGTTGCTCTATCTGGTGGTC
ACACCATTGTATGTCATAACTTTAAGCTCGCTCCTACTTTTATTGTAGTATTAATAAAACCATTAATATT
GAGATTTGCATAATCATCTGCATTATGATTGTGCAATTCAGGATGTGGATGTTAATATTACTACTACTAA
TGGGGCTGGAATATCAAAAGCTTGATACTTCTAACTGTATAATTCAGCTGACTTTTGTGTAAATGTTATA
TATGATAATGTATTTTTGATGCTCTGGGCTTAACTCTTTCGGAATAGCTTAATGTAATTCTTAGGGAGCT
GCACACAAGGAGCGTTCTGGATTTGAGGGACCATGGACTTCTAATCCTCTCATTTTTGACAACTCATATT
TCACGTAAGTCTTCTAAAACATTATCTTTCAACCATGCCACCTTTTATCTATTTTATAAATCTCTTCATT
GACAACATTATTAATAAATGTATAGTGAGTTGTTGACTGGTGAGAAGGATGGCCTTCTTCAGTTGCCAAG
TGATAAGGCTCTTTTGACTGACTCTGTATTCCGCCCTCTTGTTGAGAAATATGCTGCGGTAAGTATATTT
CTATATTTCTATTCTATGTGAAATTATAATGTCTACTGTAAAGGTAATAAAAATAACTGTCATCTGTCAA
TGTTTACAGGATGAAGATGTTTTCTTTGCTGATTATGCTGAAGCACATCTTAAGCTCTCTGAGCTTGGGT
AGGTCATTTTATCAATTTAACTTTGGAGCTTATGAAGAATATACTTGTTTATAGAGAGTTGATTCATTTT
TATGTATTTTTTACCTTGCAGATTTGCTGAAGCCTAAGTCACAGTTGTTTGGTGTTTAGAGAGGAGCACT
GTCCTGAATCTTACATAAATTTCATAGACGTTGCTTTTATTTTCAATGTGGATTCATCTTAGTTGGGTAG
CATTTTGGATGTATTTTGGAAGTTTGATTGTTTTCTCTATTGTTGATCCTTGGTTAAATAACATTGTTAA
GTGGTAATGCCCAGCTATTGCATTTTCCTGATAATTACTGGTTTTATTCTTATTTTGCGGGTGAAATTTC
ATCTAAAGTGAGCCATGTATTTAGTTTAGATTAAAATTTTAAACATCATCCGTTGATAAACTTCAAATGT
ATGATATTTCATTTCTTATCTCCCATGCTTCAGAAATGGTGAAAACTCTATTATT
>Ps_G3bh
GAATTCAATTCTCGACAATAATTTAAAAAGAAAAACTATTTATTTTATCACAATTAAGCATAACTAACAA
ACATAGAATTATAAACTTTAAGATTTACTTTAAATAAAATTAAAATAAAACTCTAAAATCATTAACACCC
ATATAAATTATAAATTAAGAGATTTAGTTTTCTGAACTTCGATCTTGAATGATTATTATTAAATCCTTTT
TTATCTTAGAGATTCTCAAATTAATTATCTAGAGAAAATAACTATTTGATTTGATAAAGAGTCGTAAAGA
ATGGTTGAAGATGGTTGATGAAAGTTTTTTCTTCGGGGATCTTTAATGGAGGATGACTTCTCTACCTATT
AGAGTTAGGGAATTGAGTTTATACTCGATAGTGGAGGTTGCCTCATACACGTTTGTGGCTTCTAGGATCC
AATCTTAAGTGTTATATGATCATATATTGAGAGACAATGGAATATACGGTATATACTTTGATTTCGATAA
AGCTTTGGAAGATTTTAGTGTTGCGACTCAAGATTTTGACCTTAACATATTTACTAGAAAATACACTGTC
CCTCATAAAGCATAAAATATTTTTGTGAGTGTCATTTTTAGTAAAAGTGTTAAGGATATGGATGTAAAAT
TTGACATGATCACGAGACAGAGAATATTTTTTGTTTTTTTGCAAGTCGGACATACTAAAGGTTTTCTCCT
TACTATCCTATTAATGGTTTAGGTCAACATATATAATTGGTAGGGTAACATATCATCCTTAAATACCGGT
TTATGATTCCTTATTTTCTATTGATAAGGTTTAGCCCGATCAAGCATAGGAAATGATGTTCCGACAATTA
ACATGATTTTATACTTTTTATTTTTGACACTTTTAATTTTGTGGATCTTTGCCAAAAAGTATAAAAATTT
ATATATAACAGTGTTGTATCTTATAAAATAATAAATATAGTTCTTAATAAAATTGATTTTATCATTAAAA
AAGAGAGAACATCTTAATTTATTCTCTACATGCCATTTATGTCTAATTTATTTATTTATTTATGTGGTCT
TTACTAGTCTAATATATGAATTGTTGCAACCAATTCTTCAAATTTAAAGATGATATTTTTTTGTTTCTAA
ATCTTCACACCTAAATATTACCTACCAAGATCGTTTATGCTAAATTAAAGAGTTAAATAAATATTTATTT
AATTATATACATAATAATTAAACAAGAATGATTTCTCTCCAACAACAAAATCAACACCTGAGGAGGAAAA
TAAATTGAAGAAAAAAACAAGAAACTTAATTTCTCCATCTTTTTGGTTAAGGGTAAGCGCAACATTGTCG
CCATCTTCTCCATCACCTCTATATATACCAACTTCCCACACAATCACTTTTCTCACTTCATCTTCATTAT
TTTCTCTATAGCTACTACTTTTACTCACTATGCCTTCACTCTCCGAAGCCTATAGAGCACACCCCGTGCA
CGTTAACCACAAGCACCCTGATTTCAACTCACTTCAAGAACTACCTGAATCTTACAATTGGACTCACCTT
GATGATCACACCCTTATTGATTCCAATAATATTATGAAGGAGAGTACTACTACTGTCCCCGTTATTGATC
TCAATGACCCTAATGCTTCAAAGCTAATAGGACTTGCATGCAAAACATGGGGGGTGTATCAAGTAATGAA
CCATGGCATCCCCTTAAGCCTTCTTGAGGATATTCAATGGCTTGGACAAACACTTTTCTCTCTTCCTTCT
CACCAAAAACATAAAGCAACTCGTTCCCCCGACGGTGTTTCGGGATATGGCATCGCTCGTATCTCTTCCT
TCTTCCCCAAACTCATGTGGTATGAGGGATTTACTATCGTCGGATCACCTCTCGACCATTTTCGAGAACT
CTGGCCTCAAGATTATACCAGATTCTGGTAAGTTACATTGTTAAGAGTCTCTCATCAAATATATATAATT
TAATTTTATGATATTAAGTTAAGTCTAAATTAAATTTTAAGATATTTCAATCAAATCAATCCTTATGAGT
GTGTTAGCGTGTCGTCAATTCAAATTCAATGCTAATAATAAAAAACCTAAACTAACTAACTATCTCCTCT
CTATGAAATCTTATCTTTATTTTTCACAAATTTATTCTATTTTCCTTTTTAAATAAAATTTAAAATTTGT
GGCATTTTTTTGTGGTGACGGTACTAATGGCCAAACTATATAAGCCCATTTTGTTATCCTATAGTGCACT
TGGCAAAGATCACAATGAAAGCTATGTGTGTGTATATGTATATATCTATTTATGGACCTACACACCCTTT
GAAGAATGAAAGGGTAAACTAATCATGAGAATCCATTGCACCAAATCCACTAGTTTATGTTTGAGATCTC
TTAATTATTTAGTCAACTATGTTTTGATTTTTCCTAACACTCTCCTAATTATATGTGATTTTTTTGGTTT
TGTCTTTTCAGTGATATTGTCGTGCAATATGATGAAACCATGAAAAAGTTAGCAGGAACATTAATGTGTC
TAATGTTGGACTCTCTTGGTATTACAAAGGAAGATATCAAATGGGCCGGGTCAAAAGCCCAATTTGAAAA
AGCTTGTGCGGCCCTCCAATTAAACTCCTACCCTAGTTGCCCGGATCCGGATCACGCGATGGGTCTCACC
CCGCACACAGACTCAACATTTTTAACCATCCTATCTCAAAACGACATAAGCGGGTTACAGGTTAACCGCG
AGGGTTCTGGGTGGATCACGGTTCCACCGCTCCAAGGAGGTCTGGTCGTCAACGTGGGCGACCTCTTTCA
TATTTTGTCGAACGGGTTATATCCTAGCGTACTCCATCGAGTTTTAGTGAACCGGACCCGTCAGAGATTT
TCCGTTGCCTATTTATATGGCCCCCCTTCCAATGTAGAGATTTGTCCACATGCAAAATTAATAGGCCCAA
CAAAACCCCCTCTCTATAGGTCAGTGACATGGAATGAGTACCTTGGCACAAAAGCAAAACATTTCAACAA
AGCACTCTCATCTGTTAGACTTTGTACACCTATTAATGGTTTGTTTGATGTAAACGATTCTAACAAAAAT
AGTGTCCAAGTGGGCTAAATAGGTATTTCAACTTTTTAATCCTTCCTTCTTGCATGGTCTATTTTGTACC
AACCATATATAAAAAGCCAAAAGGCAATATTGTGAAACGAAACACTAGCTATTTTTAAATTTACAATAAC
TTCAAATTTGGTGGTACAAACAAGAAAGAAATTGAAAGTTCAAGATTTAGGGTATATACATGGATAAATT
TGTTTGGCTCAAAATGGAAGAGGAACCATTATTAATTCAGAGGATAAGATACATCAAATCAAACAATATT
TTTTTAAAAAGTAACTAGTAATGAAAACATAGAGTCTCACTGTTCTTTCGTTTGTATTTGTAGTGAAAGT
GACATAGCAAATTTGTCCAAGTTGAATATATTCAATTCCACCACAAGACAAACAAAACAACATTTCTTTG
GAACTTGATATTTATTTTTTATTTTATGTGGCAACAACCGTACGTGCGCATCTAAAAATTAAAACTGTGT
CATTGATCCCCAACTTCACTATGGTAGTTAATATTAAAGATTAATTGTTCTTGCTAATTTACCCGTTAAG
ATATTATTTATAGTGAAATTTTTGTCATTAGAGTTGTCTTGGTGCCCACTAAAATTCTCCAATAAAATGG
TTCAAAAAATCTTAACATTAGCAATGTGATTAGTAAAGTAGAGGATTAGGACAGAGAGAAGAAGGTGAGA
AAAATGTTGAAAAGAAAAGTTGGAAAAAGAGACTAAAAAATAGTAGATTCCATATCTTTTGTATATATAT
TTTTAATTATGAAGAGAAAATAAGAAAAAATAAATTAAGGATAATGAGTGATTATATTTGTTAAATGCAA
TTAAATTTCTGTTATTATCTTTTCAAAAACTAACCGAATTTATTTGTTGAGTTATTTTAGTTGTATTTTT
GAATTGTATCATTTTATTCTCTCAATGTATAAATACTTTTGTAATATTCTCAATTCCAATTAATGCCAAA
ATTACTATTCATCCAATATTACTCTTTTCTCTCTAATTCTCTCTCAACTTCATCTTCCCAAATTTCTTAT
CTTCCACCATTGTCAAACCTTCAATTTGAGTTTTATGTTCTAACATTTGGCATCAAGAGCTTTGGTTATT
GATCCTAATCCGCTGCAACAATGGCAATCGTTTCCAATGATCGAATTC
>Ps_bHLH
GACTTTTCTGATCTGTCGATGATGGGCCTGATGACAAATTATTTTGGGTTACTTGGCACATCCTGTGCCT
TAGCTATTGTTTTTTTTAAAGTTGTATTCTCCTTGCCCTTTTTCCTTGTATATATATTTCTATATCATTA
CTTCGCCTTTTAAGAAAAGAATTTAAACAAAGTATTGATTCTTATAAATTAATAGTTTAAAAGAAATCAC
TCACATTTAAAATTAAAAAATATAGTCATTTAAATAGACCTAATAATGTTAATTTTTTTTAACCTTATAA
AACTAACTATATTATTTAATTTCTGTAAGACATGTTAAACTATCATATATTTCAAAAACATCATGCTAGT
ACCAATTTTTTTAATATATTTTAATTTAAAAAACTCAAATAATTCCCATCAAATTTATACTAAACTTTCA
TAATTTTTAAAATTAAAGATAAATTTTAATAATAATATTTTTTATTAAATAGACAATTTCTTGTTAGCTC
TTGTCATTTTGAAAAAGGAAAAACAAGTTGGGTATGCATAGATTTCAATGTTCAAATATGGTAACTGTTG
TGAAAATTAGTTTCACAACTAACTAACAAACCACAACTGTGATACTGGTACATATTATACATATAGAACC
CAAAAACTGTCTGGTAGACCAACCAGTCAAAAATACTCCATAATCTCATACCCATCCATGCTACTCCTTA
TAATTTCATATCTCTTTTCTCTTTTCTTAACCAACAAACCTTCTTCCATAATCTCAACTACAAGCCACAC
CTGCAAGTCTACACATATATATATACTCCTTCGTTGAAAGTTCAGCTTACCACATGTTCTTTCTTTAATT
TTGCTGTTTCTCGCTTTTTTACTACTTTTGAAAGTTATGATTCTTTCTCAGAGAACTGAATGAGCCAAGA
AGAATGACTGCTCCAACTCCGGAAAACGGTTGTAATAAGCTTCAAAACATGTTGCAGGCTGCAGTGCAAT
CGGTTCAATGGACTTATAGCCTCTTCTGGCAAATTTGCCCACAACAATTGTACAAATTTTTGTATTTTTT
TTATTTGGTCTTATACCAAAACACACTTTACTAAACTATATTATAATTATTTTGAATTGCATTTTAGGAT
ACTGGTTTGGGGCGATGGATATTACAACGGAGCAATTAAGACACGAAAGACAGTGCAACCAATGGAGGTT
AGTGCAGAAGAAGCTTCTCTACAAAGAAGCCAGCAACTAAGAGAGCTGTATGAATCGTTATCGGCCGGAG
AGACAAATCCGCCAACGCGTCGACCGTGTGCTTCTTTGTCGCCTGAAGACTTAACAGAATCTGAATGGTT
TTATTTGATGTGTGTCTCTTTCTCATTTCCTCCTGGTGTCGGGTATAATTCACCTTCTTCTATTATTTGT
TACCTAGCTATAGCTCTCTCTCTTTTCATACTATGAATTTCATTCACCTATACTATATAGCTTTATCTTT
AATGTACAACAGAAAATATTTAATAATATTTTAATATTTGAAAATTGTGATTGATTAACCATTTAAAATA
CGGTTGTAAACACACAATGCATGACAATTGAATTTGTATTTTTAGTCCAAAATTCAAGTGTCTTCTTTCA
CGGTGGTGATTGTGGTGTTCAATATGTGGAGGTTGGCTACTATGCTCATTTGACCACCATCACCTCTATT
ATTAATTCTTTTTTCAAATAGTCTTTCGTTTAGAATTTAAAATGAATAAATAGGATGTCACTGTTCGAAC
TCGCAGAAGTACAGTTGGATTAACTGGACATCATTATTATTAAATTAACAGTAACTTAATGCTTTTTAAA
GATAAATTAGTTATTTATTTAAAGATTTTCAATAAGATTCTACATAGGTGTAATAGATGAAACATTAACC
TCATTTTAAATTTTACTTATAGTTTACAATTATTTCTGTATAATAATTTATACTCTCATGAAGCATAATA
ATATTGAAATAATTTCGTTTGTAAATTATATTTAAACTAAAAAATATTAATATCATTAGACTGATCATGA
GTATTCAAATTTAAATTTAAAATATTTTAATTGTATGTGAATTTATAATAATTAATATGATTTCGTGTAG
CTGGTATATTAATATGCTTATAGGCACTATATATGTGTGTACCTAGCTAGGTGATGAGAAGAGAAAAATT
ATAGTCATTTTTGGTGAGAGAGAAAAGGGGAGGATCTAGGTAGCTATTGTGAAATGCATGTGATCGAGTT
TTAATGCAAAAAAAGCATGCAGCTGTAAAAATTTAATAACATACCAATTATGTTAACATAGTTTTTGAAA
ACAAAATCTTTCCTTTCTTTTGTTAGAACAAAATTGATGACTGTTAAATCATTTTCTCATAAAAGAGCTT
TGGCTTGAAAGTCATGAATTTATACATTGTTTTCCCTCCGGTGGGATATGTATTTTGGTGAAGCATGCAG
ACTGTCACAGAGGCCCCTTGTGAGTTTGCTTAAATGCAACATCATCACCTTCCAATTTATGAACTCTCAC
CAACAAAATAAAACATATTCAACATTTCATCTTAAGTTTTCGCTTACTAAGATACAATTAATCACCGTTT
AACTGTCAACTGTCGCAAAACATCGCTATTGTTTAACTGTCACAGATATTTTATGAAATCTTATTCTGTC
ATAGTATAATAGACATATATTTTATCACATTATTTAACTATATTTTTGAATCTTACGCGGTATATCGACT
TGCACGCACTCATAATTAATAAAGTTTTCCATACAATATATATTCACGTATGGCTAGTAACAAATAGGCC
AAAAAGGTAGCTAAAAACTTTATTACTTGATTCTATACTAGATACAATATGTTTTTGAGAGTAAAGTAAA
TGAAAAAGTACAATATTGAAAATGAGAGTTTGTGTTAGATTATACTTGAGGAATATATATTCAGAGTATT
CTATCGAATGAGAGTTTTTTTTTTAATGTTGGTGAAGTATTTAGGTGCACATTATTATATGTTTGAATAG
GACATTTAGTTACTTACTTCAAGAAATCAGACAAATATGAATGCATTTTCAGACTTCAAAATAAATAACT
TAGCTGTAAAAAAATCCACACTATTTTTACTACCATTCTACATTTAGAACTTTTCAACATCACATTTCAC
TCTCTTTGTCTCTATCAAAGTTTAACTTTTCATACATCATTAGTATTTGGATGATACCTGTTTTTATCAT
AGCTTCATATAGTTTCTCCTATATTGCTAATAATTCATTTTGCAACAACATCAAAATGATAACATCAATT
GGTCACTGTATATGCATATTCCTTACAGTGAGACTAATTCGTTCTAGATTATTATAGAATAAGAGGTAGA
TATATAGATAGGATATAAATGTAGGTTATTCTATCAATAATAATATATACTTAGTTACATTACATATATA
CCAAAGCTAGCTATATGTATATATATTTGATTTGATGACAAAGAAAAAGCATATTATAGTGGAGAGGGGT
ATAATAAATTGATGTTTTTCTTTTTCTTTTTTGAAAAACTTGTATTATTATAACTTTTGAAATTATTATT
TTTGGTAGAGTAAAGAAATAAGTTATTTCATATGTTTATAAGGTTGCCAGGAAAGGCATATGCTAGGAGG
CAACATGTATGGCTCACGGGAGCAAATGAGGTGGATAGCAAAACATTTTCAAGAGCTATTTTAGCCAAGG
TAATCTCCGATTAACATATAATTAATATTAATTATTTTGTCCGATTAAACCAATTTAGTTCGTAAAATAG
TAAGTATCTGTCATTAGATTATTAAAAAAATATTAATTACTTGTATTAAGAGGATATTTTATTATTGATT
TTTTTTATGAAGTTGAGAAATTGAAAAACACAACAACTTTATCAATTAAGCTACTTACTTTGGCAAGTTT
CCATTTAAAAAGAAAGTTCTTAGAAGTTGCTTTCATACTATGGATTTATTGATCATTATGAAGCTTAATT
TACTAACAAACTTATCTTTCCCATGGCTTCTCAATGATGACTACTTTTTCTACTGGCTATAGAGTGCTAA
TATACAGGTAACATGATTTTCAACTAGTTTTATCCATTTTTAACTTTAATTTTGTACTCCATTAAATTCT
AATGAAAATCATAAAATAAACAAAATAGTACTTTTTTTATCTACAGACTGTGGTATGCATTCCTGTGTTG
GATGGTGTCGTTGAGATTGGCACAACTGATAAGGTAACATACTTTCTATTAATAGAATAATTTTGTGGAT
TGAAATGCAATAAATAAATATACATAAACTTTGAAAAATAATTAATTTTTTATTGAAATTTCAAAATAAT
AAATAATATAACACAAACAAATATTTAAAAGGTGATGTTTAATAGTTTAATAATCACATTAAGATAGTTC
GTTGTGTAGAGACCTCAGACATATGAACCGTTTAATTATTATTTTTATGTTTATTTTTTTTTAAGATTCA
AGAAGATCTTAATTTCATCAAACACGTGAGGAGTTTCTTCATAGACCACCACTCTTTGCCACCAAAGCCA
GCACTCTCAGAACACTCAACCTCCAATCCGACTTACTCAACCGATCACATTCCTGCCATTATGTACACAG
TGGCAGACCCAGCCTCCACGGCAATTCCCAATCAAGACGATATGGATGAAGATGAGGAAGAGGATGATGA
AGATGACGAAGTTGAATCTGGATCCGAAGATGAAACCAATCAAGGTCATAACCAACACGCAACCTCTATA
ATAGAGGCTGCGGAACCGAGTGAACTCATGCAAATTGAAATGCCCGATGATATTCGGATCGGGTCACCCA
ACGACGGGTCAAATAATTTAGACTCGGATTTTCATTTGTTGGCCGTTAGTAATCAAGGAAACCCATCAAG
ACAAATTGACTCATATACAACTGAGAGATGGGGTCCAATCGAAGAACCTCTCGATGATTCACTACAAATT
CAATTATCATCTTCAGGTAAATCGGTAATTAACAAATTTAAATTTCAAATATGTTTTGATTCCTTGTATT
TAGGTTTGTCCTAACTCCTAACCCTAACAAACTTCCCTAAATTTTATGTGCCAAGTAAATTTATAAAAAA
AAACATAAAGACATGATGCGGTGGACTCACAAACTGAAGCATACAAGTTATAAAGTTTTTGAAAGCGAAA
TAACTTCTTTAATTTTTTTAAATATTATAATCGAATATTTCTACGACTAACAACTGAACTGAATTAACGG
AATAATTAATCTATCATATATTGATTTAAGTGAATTGGACCACATCAGGGTACATAGAGTTTGGGGGGCT
AGCTAGTGATTAGATCCAAAGTTTTTCTCACCACATATCAATGTGGTCCATCCTAATTAAGTCCATTGTC
TACCCCATTTTTGGTGGGGTCCCCAATCTATGAAAAATCGAATTCATTTTACTGCTCACTCACCAAAAAT
GTTCAACAGCCCCACGGTACATTATACAAGTAATAGTAATACAACAACATACATTAAACTTATATAGTAG
TAATAAAACTTCTACTTTACTTCAATAATTATAAAAGTGTCGAGTGTAAATTTGGATTGTCTTCAACTAG
GTACTATTTTGTGGGCCTTAAAACAGTAGTCGGAGTGTGTTAAGAAGCAGTGTCTGGTGAATGGTGATTA
AGAAAAAAAAATTGCAGATAGCTACAGAATCTGACAATGGCAGGTGCTAACCGGGGAAAGATAATTTGAT
CATCTTTGAAAGCTATGGCTCAGAATTTTTCATGTTTGCAACCAAAGAGGAAAACTAGAAAAAACATTAA
TTGCATGCATACGGAATTTGTCTGAACCAAAAAATACATTTTGAAATTAAGACTACAATTCGTACGTACT
AGTTTATTTATGTTATCTTCACTTCTAAAAGAACCAGCAATTTGGAGGAGTATATACTCTTTTTTTCTTG
ATGGAAAACCAACACACATGAAATTTGAATGGTAATGGTAGGTTCATAAACATGATTTCAAATATGAACT
GTCATTTTCAACATCCTTTGAGACATTATAAGTTCAACAAGTTTTAAATTGTTCATATATACAAAAAAGT
TTAATAGATATCCACTTCATTAAAGTTATTTGGTAAATTTATTGAATAACAAATATATATGATTTTTATA
CTCTATAGATTAAATACATCATTTATTTATCTTAGTTGTTAATCCAAAACCATTTCTCTCTAAAATGTTA
GTCTCTCTCAATAAGTGTCATCTTTCAAATTTTTATTTGTCTAAAATTAGTTGTCCTTTTAGAATACCAA
TGTGATATTTATTAGTTTTTTTCCATTAACTTAACTTTATTTATTGTATTTTAATTTATGTAACTATTCT
ACTACCTATTATTAATAAGGTTATTTTAGTAAATGATACAATTTTTATCATTGAAATCAACACAATTAAT
CATTATTTTTAAAATATGAAAATCTCAAAGAAAATACCTATCGTAAGATTGATGAAGTAAGTTATTAGTT
ATTATTAGTAGATTAATAACTAACTAACTAAATTAATTAATTAGATGGGTTGGTTACTTAACCAAGAAGA
TATATAAAGTTATTGTATAGTTAAGTTTTCAATTACTTCAATAATTCGTTCACTTTTAGCACAACTCCAT
CTTCTTTATTGTGTATAAATTGTTGCTTGCACCACAAGAAACAATAGAGTTGTGCTAATAATTGGGATTG
AGAGCATGGTTTTATCTTAGAGAAACGCGAGAGAATTGCGAGTGTCATACCATCTGGAAACAAATAGTGA
GGGTAAGTTTTATCTTCTTGATCGGCAAGAATGAACATAAATGGTGGCTTTTCGTCAAACATATTGATTC
TAGATGGAGAAAATTGAAAAAGATGAAGTGATTTGATGAAACCGGAAGTATAAACCACAAAAGTGCAAAG
AGTCACATTCAAACAAAGAAAAGTTGAAGAATAATGATCGTAAAGTTTTGTTCTACATTCAAGAATATGT
GGATACTCATCACAAGGCTCGGCCCTATGCATGTGTAACATGTGCTGCAGCATAGGGCCTCACATTTTAA
AAGGCTCCAAAATTTGAAAATTTTAATTTTTCTTTATAAATATTAGTAAAAATAAATAAAATATTATTAA
AAAAATTCAATAATTAAAAAAAATTATGATAAAAATTTAATACATACAAAAATTAAGATTGACCAAAACT
CAAAATAATTATAATTAAATTTATTTTTAATTAATACATAATTATATTTTTGATATATATTTTTAATTAT
TATAATTGTATTTTTTTTAAAAATTTGAACCTATTTTTAAAATTAGAACGAGACCTCCGATATGATTGGG
TCGACCCTGTTCATCACTTTTAAAAGATCTCTAAGGTAAAAAGATCAAAAGAGACATGCGATATTATTGA
GGAGTACCAAGATGGCAGGGGAAACGTGAAGCTTCAATCTTTAAGAATGAAGTACCAATTTATGCGGATG
GAAGAAGATCAGAAGATGAGTGATCACCTCTTTAAATTGATTGCAGTGGTGAATCAAGTGAAGACTTATG
GTGAGACTATTGTTGATCAACAAGTGGTTAAGAAAGTAATGAGATCCCTGACTTCAAGATTTTATTTTGT
AGTGGTGGTAATTCAAGAACCAAAAGATTTGATGACCATGAAAATCGAGGAGCTGTTGAATACTTTGGAG
ACTCATGGACATGTGGTGATTGATAGAGAAACATAGATTTCGGTGCAACAAGTCTTGCAAGCTCATGTGA
TGAAGAAATATGGTCAATAAAGGAAGTTAAATAAAAAATAGAAAGCTTTAATAGTGGAAGTTAGTCTAAT
AGTAGCAAATCTAAGGTTGATGACAAAGTTGGATCTGACAAGAGAGGGGAAGGTTCTAGAACTAACAAAT
TAAAGATGAAGGAATTTGATAAAAATAAAGGAAAGTTTTGTGCTATAATTATGAGAATTATGAATATTTT
GTTGATGAATGTTGGCACTAGAAATAAGGCAATAAAAATAGGTGTACATAGCTCTTGATGATGACTATGA
TTTAGAATCAATTTTTCTAATAGCCATAGAAGGAAACCTATGTATGAGTTTTGATTCTGGGTGTTAAATC
ACATGAGTGGAACAAATAATGTCTCACAAAGTTTGATACAAATAACGGTTGCCTTTCACAAGAAGCCGTG
GACAACAATGTCATCATCATAAAGGATGACATGAATGTACACGTTTAAAAGGTAATTTATGTACATGGTA
TATGTTAAGAAACAAGTGTGAGTTGAAAGTCACACATTACTTAGAAAAATAGAGGTTGAGAACTTTATAA
GTGAGAGGACCTATATACTTAATGCCTTGAGGGTTTTGATGAATATGTGATCTCTCTCTCACTTGTGTGT
TTCTCTTTATCCAATATGGTTGTTCCCCTTACTATCCAATAATGGTATTAAAGTTGATGGTTCAAGTAAG
AGAATGGCCCCTTATATCAAAAGTCTTCCTAATATGGTGGTGGTTGGCGACGTGTCCTGTTGAAGTGCAC
GTGACGTGGTATGGGTCTCAACGGTTGTACAAGTGTATGTACTTACACTTTAGAGAGCAATTATTAAGAT
ACAAGCGTGAGTTACAAGTTTAGTATGATGTACAACTTGATGAGTACTGAGAAACTAGTCGAAAATGTAT
TTTTAATTACCATGAATAATAATTCACTACAATTGTTTGATCCTCACAAGAAGCCAGTACTAAAGTAGAC
CTTCTCAAAGAATATGGCATTCAAACATAGCATTCTAACTATAAAGGAAGTATGTTTGTCAATAACTACT
CATTATAAACTTGTGATTTGACATATGAGGTATGGCCACTTAATTTTTAGAAGCCTAATCCAATTAAGTT
CTAAGATTTTAGAATATTACCTACCTAAATTGAATTCAAATATATTGTCTTATGAAGCTGGTTTGAGAGG
CGAACATAGCATATTATCCTTTATAATAGACATGCCTAACAGAACAAATAATGCACTAAAGATTGTGCAT
TCTAATATATGCGGATCTTTTGAGGTATCACCATAACGTGGGATAAATTATTTAATAACTTTGTTAATGA
GCATACAAGAATGACGTGGCTATATACCATCAAGCTCAAAAGAGAAGCTCTTGAAGTGTTCAAGAAATTC
AGCACATTAATTGAGAAGGAGAGTGAAAAGTCAATAAACGTTTTGAGGACTGTGGTGGTGGAGAGTATAA
CTTAAAAGAATTTGAATCATTTTACATTAGTGAATGCATAATACATAATGTCACATCACCTTATGCTCCT
CAACTTAATGGTCTTGCAGAAAGAAGAAACATGGTTATACTTGACATGGCTAAGAGTATTCTAAAACACA
AGAACATGTCTCATAATGGGGTGAAGCAATCAATGCAACTATTTATATACTAAACAAATGCTCCACAAAA
AAGATAGGCATAAAAGCGCTCAAAGACGCTTGGAGTGAAAGAAAATCAAATGTGAAGAATTTTAAAGTAT
TTAGATCATTAGGTTTCAAGCACATACCTTATCAAAGAAGAAGTAACTTTGATGACCAAAATGAAAGCAT
GGTATTCATAAGATATCATTAAACATGATTCTATAAGATATACAATCATGTGATTCAAAAGGTGCACATC
ATTAGATATGTGATTTTTCAATGAATCACATGCCTGGAATTGGCTAGACACACTGAAATAAAGAAGTAAT
TTCAATAATGTCTTTATTGAACCTAATAAGAGTGAATGGTCATGTGAATAAATTGTTGTTGGAGACACTA
GAGTAGCTAATGATAGACCAATAGAAGCTCAAACACGTGTGAGGCCTTAGAGAACAAGGAAAGTTCCTAG
TAGAGTTACAAATTGTGAGTTACGCCCTAGTTGTGAAGTCAACAATAAAGGTGAATTCGTTCATTTTTCT
TTGTTAGTTGATATTGTTTCAATCGACTATGACAAGGCAATAAAAAAAGTATGGAAGAAGACTGTGATTG
AGGAACTTAAGTCAATTTAAAAGAATCATGTTAGGGAGTTGGTTACTCTGCTTGAAAAGAAGAAAGAATT
TTTAAAGTTAAAATGAACCTAGCTGATACAATTTTAAAGCATAAAGCAAGGTTGATAGTTAGAGGCTTCT
TACAGAAGTATGGTATTTACTATAATGAAGTGTTTTCTCGTGTGATAAGATTTGGGACAACGAGACTAGT
TACGAAAATAGTTAGTATCGAGAATTGGTCCCTTTACCACTTAAATGTGAAAGTTTGCATTCTTAAAAAG
TCCATAAGAAGAAACAATTTTTGTCACTCAACCACAAAATTTTTAGATAAAAGGAAAAGAGAGAACATAA
TGTACAATTTATCCAAAGTTTTGTATAGATTGAAGCAAATCCTTAGAATTTGAAACAAAAGAATTGACAA
TTTTTTTATTCTACTGAGATTGAAAAGTGAACACTTAGTAAAGTGTATGTGAAAAGTTCTAGAAAGTTCA
ATGATTGTGATGATATTCTTATATACTCGTCACCCTTAACCATGCATAAGTTTTCATTTAAGTATTTTTG
TAGATTTCAATCTTCATAAAATCAAACTTACTAAATTGTGTTTCTAAAATTTAGAATAATATTTTCTTTC
ATGATAAATTTTATTTATAAATAATTTGTTTATTCATAAAAATATAATTACATACAAATATTATTCCATT
TGTAGTAGAATCTCAGACATTGACATTTCTTTATTCTTTCTTTCTATGCAGTACTTCATCATCCATTAGA
AGACTTAACACAAGAAGACACACACTACTCTCAAACAGTAACCACCATTCTCCAAAACCAATGGATCGAT
TCACCTTCCATCAACTACATCAACTACTCCACCCAATCATCTTTCACCACCTGGACCAACCACCACTTCC
ACCCGCCGCCGCCGCCGGACCCTGCCACCTCCCAATGGCTCGTCAAATACATCCTCTTCACCGTCCCATA
CCTCCACACCAAGAACCACGACGAAACCTCTCCACAAACACGCGACACCGCCGGAGTCAACAGCAACGAT
CCATCCGCCAGGCTACGCGGCAAGGGAACTCCCCAAGACGAACTCAGCGCGAACCATGTCCTCGCTGAGC
GACGGAGGAGAGAGAAACTCAACGAGAGGTTCATAATTCTAAGATCATTGGTTCCTTTTGTTACGAAGAT
GGATAAAGCTTCTATCTTAGGCGACACGATCGAGTATTTGAAACAGCTTCGGAGAAAGATTCAAGATCTC
GAGACACGTAACCGTCAGATGGAGTCCGAGAAAAGTGGAGTAACCGTTTTGGTGGGTCCCACTGAGAAGA
AAAAAGTGAGGATCGTGGAAGGGAATGGCACTGGTGGGGGCGTCAGAGCGAAAGCAGTTGAGGTTGTTGC
GTCGGTTCAGGTTTCGATTATAGAGAGTGATGCTTTGTTGGAGATTGAATGTTTACAAAGAGAAGGGTTG
TTGTTGGATGTTATGATGATGTTGAGAGAGTTGAGAATTGAGGTTATTGGAGTTCAATCTTCGCTCAACA
ATGGCGTTTTCGTCGCGGAATTGAGGGCTAAGGTTAAGGAAAATGGTAATGGGAAGAAAGTTAGTATTGT
GGAAGTTAAGAGAGCGCTTAACCAAATTATACCTCATAATAATATTTAGTGTATGTTTGAATTCACAGCG
AGTTTGGCAAAATCACAAAATCACAATGATTGTTGTGATTCTGTCAAACTCGTTGTTAATCCAAACATAG
TCTAATCAATGATACATCATTTGTATACATTGACTTATAATATGTACATAAAACTCTCGACTCGAGTCTG
ATGATATGAAGTGAAGTGAAGTCTAATGATAAACAACATCTGCGGATTTGGATTCTCCCCCG
>Ps_SBEII
CGGGTACCATGGATTGCCACCACCACCACCACCACTCACAACTCCAAAAATAAGCAGTATCTGGCCAAGC
AAAAGCCAGTAGAACTCACCCTTGGCTATCAGAATCCAAATGGATGCAAGGTCTGCAGTTTTGGATCAAA
AGGATCAATATATCAAAAGGTGAGTTCTGGTTTCAAGGGTGTATCCGTTATGACAGATGATAAGTCAACA
ATGCCATCTGTTGAAGAAGACTTTGAAAACATAGGCATCTTGAATGTTGATTCATCCCTAGAACCATTCA
AAGATCACTTCAAATATAGACTGAAGAGATATCTACACCAGAAAAAGCTCATTGAAGAATATGAAGGAGG
TCTTCAGGAGTTTGCAAAAGGTTACTTGAAATTTGGATTTAACAGAGAAGAAGATGGCATTTCGTACCGT
GAGTGGGCACCTGCTGCTCAGGAAGCACAGATTATTGGGGATTTTAATGGATGGAATGGTTCCAACCTAC
ACATGGAAAAAGACCAGTTTGGCGTATGGAGCATTCAGATCCCCGATGCTGATGGAAATCCAGCTATACC
TCACAATTCAAGAGTGAAGTTTAGGTTCAAACATAGTGATGGAGTTTGGGTTGACCGTATCCCTGCTTGG
ATTAAATATGCCACTGTCGATCCAACCAGATTTGCTGCTCCCTACGATGGTGTCTACTGGGATCCACCAC
TTTCAGAGAGGTATCAGTTTAAACATCCTCGTCCACCAAAGCCCAAAGCTCCACGGATATATGAAGCTCA
TGTGGGAATGAGTAGCTCTGAGCCCCGCATAAACTCTTACAGGGAATTCGCAGATGATGTTTTACCACGT
ATTCGGGAAAATAACTATAATACAGTCCAGCTGATGGCTGTGATGGAGCATTCCTATTATGCGTCATTTT
GGTATCATGTAACCAAACCTTTTTTTGCTGTGAGTAGTAGATCTGGAAGCCCCGAAGATCTTAAGTATCT
GATAGATAAGGCCCATAGCCTAGGTTTGAATGTTTTGATGGATGTCATCCATAGTCATGCTAGCAATAAT
GTTACTGATGGACTCAACGGCTTTGATGTGGGCCAAAGTTCACAACAATCTTACTTCCACGCCGGAGATA
GAGGTTATCACAAGCTATGGGATAGTAGACTTTTTAACTATGCCAACTGGAAGTCTTCGTTCCTTTTATC
TAATTTAAGGTGGTGGCTTGAAGAGTACAAATTTGATGGATTTCGATTTGATGGAGTAACCTCAATGTTG
TATCATCATCACGGAATCAATATGGCATTTACAGGGGATTATAATGAATATTTTAGTGAAGAAACAGATG
TGGATGCCGTTGTCTATTTGATGCTGGCCAACTCTCTGGTCCATGATATTTTGCCTGATGCAACAGACAT
TGCTGAAGATGTTTCTGGAATGCCTGGACTCGGCCGACCAGTTTCTGAGGTGGGGATTGGTTTTGACTAT
CGACTAGCCATGGCTATCCCTGACAAGTGGATTGACTACTTGAAGAACAAGAAAGACAGTGAATGGTCAA
TGAAGGAAATCTCTTTGAATTTGACAAATAGAAGATACACTGAGAAATGTGTCTCTTATGCTGAAAGTCA
TGACCAATCCATTGTTGGGGACAAGACCATTGCATTTTTACTAATGGATGAAGAAATGTATTCTAGCATG
TCTTGTTTGACGATGCTTTCTCCTACGATTGAGCGAGGGATTTCTCTTCACAAGATGATACACTTCATAA
CCCTGGCGTTAGGTGGAGAGGGCTACCTTAATTTCATGGGCAATGAGTTTGGCCATCCGGAGTGGATTGA
TTTTCCAAGAGAAGGCAATGGATGGAGTTATGAGAAATGCAGGCTGACCCAGTGGAATCTGGTGGATACA
AATCACTTGAGATACAAGTTCATGAATGCATTTGACAGAGCAATGAACTTGCTTGATGATAAATTCTCAA
TCCTTGCATCAACAAAACAGATTGTGAGCAGCACAAACAATGAAGACAAGGTTATAGTCTTTGAACGTGG
GGATCTGGTGTTTGTGTTCAATTTTCATCCAGAGAATACATATGAAGGATATAAAGTTGGGTGTGACTTG
CCTGGGAAGTATCGAGTTGCACTGGATAGTGATGCTACGGAATTTGGAGGACATGGAAGAGTGGGGCACG
ATGCAGATCAGTTCACATCCCCAGAAGGAATACCAGGGATTCCCGAAACAAATTTTAACAATCGTCCCAA
TTCCTTCAAGGTCCTATCCCCGCCTCATACCTGTGTGGTATATTATAGAGTGGATGAAAGGCAAGAAGAA
AGCAACAATCCCAATTTGGGTAGCGTAGAAGAGACCTTTGCTGCAGCTGATACTGATGTTGCAAGGATTC
CTGATGTTTCTATGGAGAGTGAAGATAGCAATTTGGATCGGATAGAAGATAACTCAGAGGATGCAGTTGA
TGCCGGAATTCTTAAGGTTGAAAGAGAAGTTGTTGGAGACAACTAGAAGAAGATTCAGACAACTGAGAAT
CTTGGCAATTTTCACTTGTCAACCATCCAATGGAAAAGAAATCAAGAGTAAATTTTGAAGAAACTACTTG
GAATGAATTCCTTCGGGAAAATAAAGAGGTCTATTTGGAGAAGGATTGATGCATATTCCACTTCTCTCTA
ATTAGACATCTCCATTTAAGAGATTAAAATCCAAGCTTTTGTCCATCAAATCGTCATGTTATTATGTTAT
GGAGATTACATGCGTGAATGTATAAAGATCACTAACACTCCTAAGTTATGGATGAATAAAACTCCACTAC
CACTTATGTAAAAAAACCATGGTACCCGGATCCCGGTACGAGCTCGAATTCGTAATCATGGTCATAGCTG
TTCTGTGTGAATTGTTATCGCTCCATACACACACTACAGAGCGAGCATA
>Ps_SGR-2
ATGGATACTCTAACGAGTGCTCCTTTACTCACTTCTAAGTTCAAACCTTCGTTTTCTCCTCAACAGAAAC
CATGTTTTCCGCATAGAAGACGGTTTGAGAATGGGAAGAAGAAACAATCAATTGTTCCTGTAGCTAGGTT
ATTTGGACCAGCTATATTTGAAGCTTCGAAACTTAAGGTTTTGTTCTTAGGAATTGACGAAAACAAACAC
CCAGGAAATCTTCCGAGGACTTATACGTTAACACATAGTGATGTTACCTCAAAACTCACTTTGGCAATTT
CTCAAACCATAAACAACTCTCAGTTGCAGGGATGGTACAATAGATTGCAAAGAGATGAAGTGGTTGCGCA
ATGGAAGAAGGTGAAGGGAAAGATGTCTCTACATGTTCACTGTCACATTAGTGGAGGCCATTTTCTTTTG
GATATCTTTGCTAGGCTTAGATACTTCATCTTCTGCAAAGAGTTACCTGTGGTGTTGAAGGCTTTTGTTC
ACGGTGACGGCAATTTATTCAACAATTATCCGGAATTAGAGGAATCATTAGTTTGGGTATTTTTTCATTC
AAAGATTCTCATTCGAGAATTCAACAAGGTAGAATGTTGGGGTCCACTAAAGGAGGCTTCACAACCTACT
AGTGGGACCCACTCTGATTTGAAACTGCCCCAATCTTGTGAAGAGGATTGTGAGTGTTGTTTTCCACCGT
TGAATTTAAGCCCAATTCCGTGCTCTAATGAAGTTATTAATAATACTTATGAACCTATTGATGGAATTGG
AACCCAACATGGTAACTTGTAA
