# Supplementary material for: Comprehensive transcriptome analysis of the highly complex Pisum sativum genome using next generation sequencing
Source: BMC Genomics. 2011 May 11;12:227. doi: 10.1186/1471-2164-12-227 (PMC3224338; doi:10.1186/1471-2164-12-227)
Supplement: Additional file 6 — Correlation between reads mapping to a reference and unigenes mapping to the same reference. [file 1471-2164-12-227-S6.XLSX]

## Sheet: Additional File 8
Correlation between read counts and unigene counts based on their AGI annotation.
	Spearman correlation coefficient	Pearson correlation coefficient
Reads vs. first pass unigenes	0.755953	0.964467
Reads vs. second pass unigenes	0.710876	0.892026
